# Supplementary material for: Current knowledge and recent advances in understanding metabolism of the model cyanobacterium Synechocystis sp. PCC 6803
Source: Biosci Rep. 2020 Apr 3;40(4):BSR20193325. doi: 10.1042/BSR20193325 (PMC7133116; doi:10.1042/BSR20193325)
Supplement: Supplementary Table S1 [file BSR-2019-3325C_supp1.xlsx]

## Sheet: Table 1 17_01_2020
Table 1: Comparison of Synechocystis sp. PCC 6803's central metabolism and transporter proteins with predicted homologs in Escherichia coli K12 using NCBI's Blast Algorithm
KEGG ID	Uniprot ID	Gene Product	Gene Name	Other Gene Names	Localisation	MW (kDa)	No. of TMH's		K12 Accession	% Identity	AL	M	GO	6803 Start	6803 End	K12 Start	K12 End	E-value	Bit Score	Gene Name	AA Length	KEGG ID		K12 Accession	% Identity	AL	M	GO	6803 Start	6803 End	K12 Start	K12 End	E-value	Bit Score	Gene Name	AA Length (aa)	KEGG ID		K12 Accession	% Identity	AL	M	GO	6803 Start	6803 End	K12 Start	K12 End	E-value	Bit Score
Central Metabolism
Glycolysis (Embden-Meyerhof-Parnas pathway)
sll0726	P74643	phosphoglucomutase	pgm	pgm	Soluble proteins	61.1	0		WP_001297249.1	59.232	547	216	4	21	566	3	543	0	623	phosphoglucomutase	546	b0688		WP_000071134.1	21.498	414	261	16	140	551	80	431	0.024	34.3	phosphoglucosamine mutase	445	b3176		WP_000105566.1	26.852	108	70	5	307	411	140	241	0.084	32.3
slr1334	P74027	phosphoglucomutase/phosphomannomutase		pgm	Soluble proteins	52.6	0		WP_001297249.1	25.051	495	316	16	8	460	40	521	3.41e-21	93.6	phosphoglucomutase	546	b0688		WP_000071134.1	24.274	482	311	13	10	480	7	445	6.86e-19	85.9	phosphoglucosamine mutase	445	b3176		WP_001350528.1	23.789	454	286	20	43	470	32	451	1.93e-14	72
slr1349	P52983	glucose-6-phosphate isomerase	pgi	pgi, slr1349	Soluble proteins	58.3	0		WP_000789986.1	30.867	473	270	13	34	464	64	521	4.21e-43	158	glucose-6-phosphate isomerase	549	b4025		WP_000460145.1	29.688	64	37	3	247	310	238	293	0.96	28.9	HTH-type transcriptional activator AllS	308	b0504
slr2094	P73922	fructose-1,6-/sedoheptulose-1,7-bisphosphatase	fbpI	fbpI, glpX, slr2094	Soluble proteins	37.1	0		WP_001250644.1	41.429	350	184	7	1	345	1	334	3.31e-81	248	fructose 1,6-bisphosphatase	336	b3924		WP_000987283.1	39.82	334	183	5	4	334	3	321	3.17e-75	232	fructose 1,6-bisphosphatase	321	b2929
slr0952	P74324	fructose-1,6-bisphosphatase	fbpII	fbp, fbpII, fdp, slr0952	Soluble proteins	38.2	0		WP_000853753.1	45.122	328	172	4	19	340	3	328	5.72e-101	298	fructose 1,6-bisphosphatase	332	b4232		WP_000935036.1	34.375	64	38	1	4	67	279	338	0.023	33.1	hypothetical protein	447	b4218
sll1196	P72830	phosphofructokinase	pgk1	pfkA, pfkB1, sll1196	Soluble proteins	38.6	0		WP_000591795.1	38.824	340	168	8	4	339	2	305	1.17e-66	210	ATP-dependent 6-phosphofructokinase	320	b3916
sll0745	Q55988	phosphofructokinase	pfk2	pfkA, pfkB2, sll0745	Soluble proteins	41.7	0		WP_000591795.1	34.375	352	181	12	4	353	3	306	5.83e-47	160	ATP-dependent 6-phosphofructokinase	320	b3916		WP_001041009.1	30.682	88	47	2	154	232	91	173	0.35	29.6	LysR family transcriptional regulator	298	b3105
slr0943	P74309	fructose-bisphosphate aldolase, class I	fba1	fda, fbaI, slr0943	Soluble proteins	33.1	0
sll0018	Q55664	fructose-bisphosphate aldolase, class II	fba2	fda, cbbA, cfxA, fbaA, fbaII, sll0018	Soluble proteins	38.9	0		WP_000022766.1	33.634	333	171	9	1	332	1	284	3.76e-47	159	tagatose-1,6-bisphosphate aldolase	286	b3137		WP_001307281.1	32.177	317	170	8	1	317	1	272	6.73e-42	145	tagatose-1,6-bisphosphate aldolase	284	b2096		WP_000878893.1	30.556	288	154	7	3	290	2	243	4.91e-30	113
slr0783	Q59994	triosephosphate isomerase	tpi	tpiA, tpi, slr0783	Soluble proteins	26.1	0		WP_001216325.1	41.532	248	135	3	1	239	1	247	7.25e-61	189	triose-phosphate isomerase	255	b3917
slr0884	P49433	glyceraldehyde 3-phosphate dehydrogenase 1 (NAD+)	gap1	gap1, slr0884	Soluble proteins	37.9	0		WP_000153502.1	62.195	328	120	2	2	329	3	326	3.59e-148	417	aldehyde dehydrogenase	331	b1779		WP_000218480.1	38.279	337	200	5	2	334	3	335	1.87e-80	246	D-erythrose-4-phosphate dehydrogenase	339	b2927		WP_001310793.1	55.725	131	54	2	116	246	1	127	3.77e-39	132
sll1342	P80505	NAD(P)-dependent glyceraldehyde-3-phosphate dehydrogenase	gap2	gap2, G3p2, sll1342	Soluble proteins	36.5	0		WP_000153502.1	50.45	333	159	4	3	334	4	331	1.76e-114	332	aldehyde dehydrogenase	331	b1779		WP_000218480.1	42.508	327	184	3	3	327	4	328	3.3e-92	276	D-erythrose-4-phosphate dehydrogenase	339	b2927		WP_001310793.1	60.396	101	39	1	148	247	28	128	2.13e-35	122
slr0394	P74421	phosphoglycerate kinase	pgk	pgk, slr0394	Soluble proteins	41.6	0		WP_000111269.1	45.226	398	201	5	6	401	2	384	3.7e-106	315	phosphoglycerate kinase	387	b2926		WP_000043484.1	30.108	93	54	4	186	268	63	154	0.16	30.8	phosphogluconate dehydrogenase (NADP(+)-dependent, decarboxylating)	468	b2029		WP_000091466.1	24.752	101	67	3	2	95	1	99	0.63	28.5
slr1945	P74507	2,3-bisphosphoglycerate-independent phosphoglycerate mutase	gpm	yibO, pgm, slr1945	Soluble proteins	57.9	0		WP_001350558.1	46.693	514	258	5	8	514	7	511	7.25e-165	475	2,3-bisphosphoglycerate-independent phosphoglycerate mutase	514	b3612
slr0752	P77972	enolase	eno	eno	Soluble proteins	46.5	0		WP_000036723.1	59.479	422	163	3	7	421	2	422	8.86e-163	462	enolase	432	b2779		WP_001219813.1	25	116	68	4	232	334	125	234	0.045	32.7	UDP-N-acetylmuramate L-alanyl-gamma-D-glutamyl-meso-2,6-diaminoheptandioate ligase	457	b4233		WP_001238899.1	22.699	163	96	5	278	412	465	625	0.97	28.5
sll0587	Q55863	pyruvate kinase	pyk1	pyk1, pk, pykF, sll0587, pyk	Soluble proteins	52	0		WP_001295403.1	41.702	470	264	7	17	480	3	468	1.11e-114	343	pyruvate kinase I	470	b1676		WP_000091148.1	36.688	477	283	7	16	479	6	476	1.26e-91	284	pyruvate kinase II	480	b1854
sll1275	P73534	pyruvate kinase 2	pyk2	pyk2, pk, pyk	Soluble proteins	62.9	0		WP_001295403.1	42.737	475	260	7	8	476	2	470	6.67e-119	358	pyruvate kinase I	470	b1676		WP_000091148.1	39.666	479	276	6	8	477	6	480	1.01e-95	298	pyruvate kinase II	480	b1854		WP_000069375.1	33	100	67	0	479	578	358	457	1.38e-10	60.8
slr0301	Q55905	phosphoenolpyruvate synthase	pps	ppsA, pps	Soluble proteins	89.9	0		WP_000069375.1	55.044	803	341	7	16	815	7	792	0	911	phosphoenolpyruvate synthase	792	b1702		WP_000623140.1	27.512	418	231	14	426	816	173	545	8.9e-31	125	phosphoenolpyruvate--protein phosphotransferase	575	b2416		WP_000957910.1	25.622	402	222	18	432	805	346	698	3.67e-23	102
slr1934	P74490	pyruvate dehydrogenase E1 component, alpha subunit	pdhA	pdhA	Soluble proteins	38.1	0		WP_001295534.1	24.348	115	60	5	126	227	418	518	0.007	35	acetolactate synthase isozyme 3 large subunit	574	b0077		WP_000006797.1	30	70	38	1	131	200	127	185	0.011	34.3	1-deoxy-D-xylulose-5-phosphate synthase	620	b0420		WP_000168475.1	26.506	83	47	3	126	208	414	482	0.045	32.3
sll1721	P73405	pyruvate dehydrogenase E1 component, beta subunit	pdhB	pdhB	Soluble proteins	35.7	0		WP_000006797.1	20.961	229	166	6	52	279	362	576	0.000566	38.5	1-deoxy-D-xylulose-5-phosphate synthase	620	b0420
sll1841	P74510	pyruvate dehydrogenase dihydrolipoamide acetyltransferase component (E2)	pdhC	odhB, citM, pdhC	Small ribosomal protein	44.9	0		WP_000099823.1	26.328	433	269	9	4	426	5	397	3.89e-36	134	dihydrolipoyllysine-residue succinyltransferase component of 2-oxoglutarate dehydrogenase complex	405	b0724		WP_000963518.1	27.451	408	258	11	27	417	229	615	1.61e-25	106	dihydrolipoyllysine-residue acetyltransferase component of pyruvate dehydrogenase complex	630	b0115		WP_000963518.1	40.426	47	28	0	27	73	25	71	0.017	34.3
slr1096	P72740	dihydrolipoamide dehydrogenase	pdhD	phdD, lpd, pdhD	Soluble proteins	50.8	0		WP_000102485.1	32.688	465	297	5	1	464	1	450	2.68e-76	244	dihydrolipoyl dehydrogenase	474	b0116		WP_001120810.1	28.45	471	311	11	1	464	1	452	6.18e-50	174	soluble pyridine nucleotide transhydrogenase	466	b3962		WP_001698647.1	29.139	453	281	13	21	464	23	444	7.58e-45	160
sll0741	P52965	pyruvate flavodoxin oxidoreductase	PFOR	nifJ, Pfo, PFOR	Soluble proteins	131.4	0		WP_000628244.1	52.956	1184	537	8	8	1185	3	1172	0	1273	pyruvate-flavodoxin oxidoreductase	1174	b1378		WP_000172749.1	25.41	122	63	4	666	784	33	129	8.48e-05	41.6	NADH-quinone oxidoreductase subunit I	180	b2281		WP_000991805.1	24.324	111	51	2	647	757	81	158	0.004	37
Pentose Phosphate Pathways/ Calvin-Benson-Bassham cycle
slr1843	P73411	ribose 5-phosphate isomerase	zwf	zwf, slr1843	Soluble proteins	57.8	0		WP_000301727.1	43.408	493	266	6	17	506	5	487	6.53e-146	425	glucose-6-phosphate 1-dehydrogenase	491	b1852
slr1734	P73720	glucose 6-phosphate dehydrogenase assembly protein	opcA	opcA	Soluble proteins	52	0		WP_000780912.1	25	120	51	4	217	303	90	203	0.12	31.2	glutaredoxin 2	215	b1064
sll0329	P52208	6-phosphogluconate dehydrogenase	gnd	gnd	Soluble proteins	52.8	0		WP_000043484.1	58.737	475	189	5	8	482	1	468	0	553	phosphogluconate dehydrogenase (NADP(+)-dependent, decarboxylating)	468	b2029		WP_000765839.1	25.616	203	129	5	13	211	3	187	7.47e-07	47.8	2-hydroxy-3-oxopropionate reductase	292	b0509		WP_001303675.1	24.752	202	137	4	13	213	5	192	0.00025	39.7
sll1525	P37101	phosphoribulokinase	prk	prk, ptk, sll1525	Soluble proteins	37.9	0		WP_001295424.1	34.031	191	118	5	1	183	1	191	2.01e-27	103	uridine kinase	213	b2066		WP_001274680.1	27.404	208	118	11	10	188	7	210	2.53e-09	54.3	phosphoribulokinase	289	b3355		WP_001351265.1	25.301	166	104	6	10	156	92	256	0.000151	39.7
sll0807	P74061	pentose-5-phosphate-3-epimerase	rpe	rpe, cfxE, sll0807	Soluble proteins	25	0		WP_000816280.1	52.294	218	101	2	3	219	2	217	3.87e-76	226	ribulose-phosphate 3-epimerase	225	b3386		WP_001311314.1	39.234	209	123	4	7	213	3	209	4.75e-51	162	D-allulose-6-phosphate 3-epimerase	231	b4085		WP_000600622.1	32.227	211	137	3	5	215	1	205	2.63e-29	106
slr0194	Q55766	ribose 5-phosphate isomerase	rpiA	rpiA	Unknown	24.7	0		WP_000189743.1	46.047	215	104	5	10	223	6	209	2.38e-50	160	ribose-5-phosphate isomerase	219	b2914
ssl2153	P74234	probable ribose phosphate isomerase B	rpiB	rpiB, ssl2153					WP_000716794.1	41.489	94	54	1	1	93	54	147	5.89e-18	70.9	ribose 5-phosphate isomerase B	149	b4090		WP_000103754.1	32.143	28	19	0	70	97	27	54	0.35	25.4	acyl carrier protein	78	b1094		WP_000174643.1	33.333	30	20	0	22	51	406	435	0.66	25.8
sll1070	P73282	transketolase	tpi	tktA, sll1070	Soluble proteins	71.7	0		WP_000098614.1	54.6	663	286	9	14	669	9	663	0	702	transketolase	663	b2935		WP_000087280.1	51.662	662	307	8	14	669	8	662	0	667	transketolase	667	b2441		WP_000006797.1	36.538	52	23	1	453	504	415	456	0.024	34.7
slr1793	P72797	transaldolase	tal	talB, tal, slr1793	Soluble proteins	41.6	0		WP_000130185.1	57.632	321	115	5	6	317	5	313	1.68e-119	346	transaldolase 1	317	b0008		WP_001003709.1	52.025	321	145	4	4	321	2	316	1.5e-104	308	transaldolase A	316	b2441		WP_001336208.1	28	125	76	2	133	255	82	194	3.04e-10	56.6
Entner-Doudoroff Pathway
sll1709	P73684	3-ketoacyl-acyl carrier protein reductase	gdh	gdh					WP_000603502.1	30.116	259	148	9	2	243	7	249	3.9e-24	94.4	2-dehydro-3-deoxy-D-gluconate 5-dehydrogenase	253	b2842		WP_000021334.1	31.496	254	159	6	2	247	15	261	2.57e-23	92.4	SDR family oxidoreductase	261	b2774		WP_000079538.1	27.801	241	168	5	6	242	3	241	3.68e-22	89
slr0329	Q55855	glucokinase	glk	xylR, sll0593	Soluble proteins	34.6	0		WP_000291270.1	31.475	305	177	8	34	315	4	299	4.62e-29	110	N-acetyl-D-glucosamine kinase	303	b1119		WP_000187594.1	27.817	284	179	8	60	321	116	395	1.09e-23	97.4	N-acetylglucosamine repressor	406	b0676		WP_000225262.1	26.639	244	158	4	88	313	148	388	2.6e-21	90.5
slr0452	P74689	dihydroxyacid dehydratase	edd	ilvD	Soluble proteins	58.6	0		WP_001127399.1	40.429	606	307	10	6	557	5	610	5.31e-137	408	dihydroxy-acid dehydratase	616	b3771		WP_001069467.1	33.402	482	288	12	65	524	95	565	1.85e-62	213	phosphogluconate dehydratase	603	b1851		WP_000116326.1	32.727	495	286	14	56	513	93	577	4.67e-53	188
sll0107	Q55872	KDPG aldolase	eda	eda, hga					WP_000800512.1	28.333	180	129	0	16	195	26	205	3.25e-23	89.7	KHG/KDPG aldolase	213	b1850		WP_001198722.1	34.884	172	109	3	8	177	10	180	7.77e-20	80.5	2-dehydro-3-deoxy-6-phosphogalactonate aldolase	205	b4477		WP_001013499.1	32.727	55	31	2	76	124	55	109	0.4	28.1
Carbon Fixation
slr0011	Q55670	rubisco chaperonin	rbcX	rbcX	Soluble proteins	15.3	0		WP_000686620.1	24.528	53	40	0	68	120	76	128	0.39	26.9	ribosomal RNA small subunit methyltransferase J	250	b3497		WP_000068922.1	27.273	44	29	1	2	42	41	84	0.66	26.6	thiol:disulfide interchange protein DsbD	565	b4136
slr0009	P54205	ribulose bisphosphate carboxylase large subunit	rbcL	rbcL, slr0009	Unknown	52.5	0		WP_000595082.1	29.885	87	52	3	309	389	227	310	0.09	32	gamma-glutamyltranspeptidase	580	b3447		WP_000705001.1	25.62	121	71	4	212	313	204	324	0.44	29.6	D-galactonate dehydratase 2	382	b4478
slr0012	P54206	ribulose bisphosphate carboxylase small subunit	rbcS	rbcS, slr0012	Unknown	13.2	0		WP_000499788.1	39.13	46	23	2	7	47	517	562	0.51	26.6	tRNA uridine(34) 5-carboxymethylaminomethyl synthesis enzyme MnmG	629	b3741		WP_000702650.1	38.095	42	23	1	3	41	340	381	0.97	25.4	nitrate reductase subunit beta	512	b1225
Photorespiration/Glycine and Serine Biosynthesis
sll1349	P73525	phosphoglycolate phosphatase	pgp	cbbZp, pgp	PM	25	0		WP_001031729.1	21.186	236	155	4	3	209	7	240	5.02e-07	45.8	phosphoglycolate phosphatase	252	b3385		WP_000775794.1	32.727	55	36	1	1	55	1	54	0.042	31.2	beta-phosphoglucomutase	219	b1317
slr0458	P74697	putative phosphoglycolate phosphatase			Unknown	23.3	0		WP_001031729.1	22.596	208	131	4	7	187	10	214	1.19e-06	44.7	phosphoglycolate phosphatase	252	b3385		WP_001203392.1	26.316	209	135	7	5	203	4	203	0.000106	38.9	sugar phosphatase YfbT	216	b2293		WP_000273290.1	24.309	181	118	8	7	177	8	179	0.001	35.4
sll0404	Q55124	glycolate oxidase subunit GlcD1	glcD1	glcD, glcD1	Unknown	53	0		WP_000026117.1	48.188	469	235	2	5	473	20	480	1.01e-157	454	glycolate oxidase	499	b2979		WP_000613008.1	23.896	498	300	12	44	466	48	541	1.44e-29	120	FAD-linked oxidoreductase	1018	b1687		WP_000059307.1	21.748	492	335	12	13	469	8	484	2.78e-20	90.5
slr0806	P74033	glycolate oxidase subunit GlcD2	glcD2	glcD2	Soluble proteins	48	0		WP_000026117.1	28.351	194	124	5	49	231	58	247	1.17e-12	66.2	glycolate oxidase	499	b2979		WP_000613008.1	35.2	125	73	4	48	166	53	175	8.63e-10	57.8	FAD-linked oxidoreductase	1018	b1687		WP_000059307.1	28.571	161	95	5	69	217	76	228	0.000298	39.7
sll1559	P74281	aminotransferase	ggt	sll1559	Soluble proteins	40.7	0		WP_001295373.1	27.273	143	91	4	119	261	133	262	5.84e-07	47.8	IscS subfamily cysteine desulfurase	404	b2530		WP_000577988.1	25.146	171	120	4	129	293	162	330	0.000563	38.5	cysteine desulfurase	406	b1680		WP_000847144.1	24.038	104	70	2	58	161	70	164	0.48	29.3
slr0879	P73560	glycine decarboxylase complex H-protein	gcvH	gcvH	Soluble proteins	14.6	0		WP_001295377.1	44	125	67	3	6	129	5	127	3.15e-28	97.8	glycine cleavage system protein H	129	b2904		WP_000963518.1	43.182	44	25	0	45	88	124	167	0.016	31.2	dihydrolipoyllysine-residue acetyltransferase component of pyruvate dehydrogenase complex	630	b0115		WP_000963518.1	41.304	46	27	0	45	90	21	66	0.021	30.8
slr0293	P74416	glycine dehydrogenase	gcvP	gcvP	Soluble proteins	107.3	0		WP_000195062.1	57.246	966	400	7	20	981	1	957	0	1068	glycine dehydrogenase	957	b2902		WP_000919159.1	23.077	130	89	5	576	703	84	204	0.78	30	serine hydroxymethyltransferase	417	b2551
sll0171	P54261	probable aminomethyltransferase	gcvT	gcvT	Soluble proteins	41	0		WP_000068701.1	40.483	373	195	11	7	367	2	359	4.45e-78	241	aminomethyltransferase	364	b2904		WP_001269673.1	27.907	86	38	2	228	313	19	80	0.19	30	hypothetical protein	193	b0641
slr1096	P72740	dihydrolipoamide dehydrogenase	gcvL	phdD, lpd, pdhD	Soluble proteins	50.8	0		WP_000102485.1	32.688	465	297	5	1	464	1	450	2.68e-76	244	dihydrolipoyl dehydrogenase	474	b0116		WP_001120810.1	28.45	471	311	11	1	464	1	452	6.18e-50	174	soluble pyridine nucleotide transhydrogenase	466	b3962		WP_001698647.1	29.139	453	281	13	21	464	23	444	7.58e-45	160
sll1931	P77962	serine hydroxymethyltransferase	shm	glyA, shm	Soluble proteins	46.2	0		WP_000919159.1	58.537	410	167	2	9	416	8	416	8.91e-166	469	serine hydroxymethyltransferase	417	b2551		WP_001213834.1	25.806	155	104	5	191	339	199	348	0.012	34.7	2-amino-3-ketobutyrate CoA ligase	398	b3617		WP_001295286.1	28.283	99	67	3	162	259	115	210	0.012	34.7
slr1556	P74586	2-hydroxyacid dehydrogenase homolog	hpr	ddh	Soluble proteins	36.8	0		WP_000762236.1	51.351	333	155	2	1	333	1	326	1.99e-124	357	lactate dehydrogenase	329	b1379		WP_000805038.1	29.617	287	178	9	53	333	53	321	3.91e-28	108	bifunctional glyoxylate/hydroxypyruvate reductase B	324	b3553		WP_001151604.1	30.534	262	164	5	62	322	74	318	6.33e-25	101
slr1840	P73408	glycerate 3-kinase	glyK	SynGK	Soluble proteins	39.2	0		WP_001333621.1	41.918	365	196	7	3	355	2	362	1.09e-68	218	glycerate kinase	381	b0514		WP_001300387.1	43.385	325	176	4	3	320	2	325	5.32e-68	216	glycerate 2-kinase	381	b3124		WP_001271717.1	29.63	81	52	2	9	89	381	456	0.74	28.5
slr2088	P73913	acetohydroxy acid synthase	gcl	ilvG, gcl	Soluble proteins	67.7	0		WP_001295534.1	48.115	557	278	7	22	572	5	556	0	523	acetolactate synthase isozyme 3 large subunit	574	b0077		WP_000168475.1	43.031	574	304	9	15	584	7	561	2.97e-157	460	acetolactate synthase isozyme 1 large subunit	562	b3671		WP_001698076.1	36.542	561	325	13	28	568	11	560	7.8e-112	345
slr0229	Q55702	3-hydroxyisobutyrate dehydrogenase	tsr	mmsB, tsr	Unknown	29.9	0		WP_001303675.1	37.759	241	148	1	5	245	4	242	1.51e-52	171	2-hydroxy-3-oxopropionate reductase	296	b3125		WP_000765839.1	31.69	284	189	2	5	286	2	282	1.96e-38	134	2-hydroxy-3-oxopropionate reductase	292	b0509		WP_000848004.1	33.101	287	186	4	5	287	8	292	2.54e-36	129
sll1358	P73510	putative oxalate decarboxylase, periplasmic protein	odc	mncA	Soluble proteins	43.1	0		WP_000091263.1	26.389	72	52	1	112	182	85	156	0.37	29.6	1-phosphofructokinase	312	b2163
Synthesis of Carbon Storage Compounds
slr1176	P52415	glucose-1-phosphate adenylyltransferase	glgC	glgC, agp	Soluble proteins	49.3	0		WP_000253975.1	34.368	451	229	13	6	431	13	421	1.47e-71	229	glucose-1-phosphate adenylyltransferase	431	b3430		WP_000718995.1	32.051	78	52	1	16	93	11	87	5.86e-05	41.6	UTP--glucose-1-phosphate uridylyltransferase	302	b1236		WP_000783975.1	25.543	184	102	7	16	189	6	164	0.000574	38.5
sll0945	P74521	glycogen synthase	glgA1	glgA, glgA1, glnA1	Soluble proteins	54.3	0		WP_001197646.1	33.753	477	286	10	1	451	1	473	4.54e-87	272	glycogen synthase	477	b3426		WP_001052715.1	41.86	43	20	1	88	125	7	49	0.11	31.2	hydroxyacylglutathione hydrolase	251	b0212		WP_000291270.1	26.531	49	36	0	279	327	222	270	0.75	28.9
sll1393	P72623	glycogen (starch) synthase	glgA2	glgA, glg2, glgA2, glnA2	Unknown	56.2	0		WP_001197646.1	32.136	501	305	13	1	490	1	477	3.98e-72	233	glycogen synthase	477	b3426
sll0158	P52981	1,4-alpha-glucan branching enzyme	glgB	glgB	Soluble proteins	89.5	0		WP_001283723.1	46.693	756	364	10	1	750	1	723	0	679	glycogen-branching enzyme	728	b3431		WP_000192523.1	23.743	358	197	17	129	438	12	341	2.12e-07	51.2	glycogen debranching enzyme	657	b3431		WP_001336303.1	21.79	257	165	8	301	526	39	290	0.005	37
slr1857	P73608	isoamylase	glgX1	glgX, slr1857, slr1875	Soluble proteins	79.8	0		WP_000192523.1	38.786	593	328	14	16	594	3	574	2.51e-125	384	glycogen debranching enzyme	657	b3431		WP_001336303.1	25.221	226	115	8	161	360	12	209	1.49e-12	67.4	glucohydrolase	551	b4239		WP_001283723.1	26.415	212	115	11	153	359	239	414	1.86e-07	51.2
slr0237	P72691	glycogen operon protein GlgX homolog	glgX2	glgX	Soluble proteins	83.4	0		WP_000192523.1	46.271	590	280	14	12	589	2	566	7.02e-153	457	glycogen debranching enzyme	657	b3431		WP_001283723.1	25.41	366	190	18	10	356	113	414	2.14e-12	67.4	glycogen-branching enzyme	728	b3431		WP_001336303.1	29.167	120	65	4	160	279	8	107	7.1e-08	52.4
sll1356	P73511	glycogen phosphorylase	glgP1	glgP, glgY, glgP1	Soluble proteins	96.6	0		WP_000993449.1	50.062	807	397	2	24	829	12	813	0	806	glycogen phosphorylase	815	b3426		WP_000081909.1	49.401	751	367	4	79	827	57	796	0	751	maltodextrin phosphorylase	797	b3417		WP_000805697.1	28	75	49	2	678	752	299	368	0.21	32
slr1367	P73546	glycogen phosphorylase	glgP2	glgP, glgY, glgP2, slr1367	Soluble proteins	98.2	0		WP_000993449.1	48.455	809	411	2	36	843	12	815	0	785	glycogen phosphorylase	815	b3426		WP_000081909.1	47.954	782	388	6	58	836	28	793	0	753	maltodextrin phosphorylase	797	b3417
slr1993	P73825	PHA-specific beta-ketothiolase	phaA	phaA, thl, thi	Soluble proteins	43.3	0		WP_000786547.1	48.241	398	199	3	1	396	1	393	3.63e-108	320	acetyl-CoA acetyltransferase	394	b2224		WP_000656030.1	40.253	395	232	2	1	395	1	391	3.74e-88	269	acetyl-CoA acetyltransferase	393	b2844		WP_001206197.1	35.835	413	236	7	1	396	1	401	2.38e-70	223
slr1994	P73826	PHA-specific acetoacetyl-CoA reductase	phaB	phaB, fabG2, fabG, slr1994	Soluble proteins	25.3	0		WP_001008535.1	41.564	243	134	2	4	239	1	242	2.76e-54	172	beta-ketoacyl-ACP reductase	244	b1093		WP_000998695.1	33.469	245	150	4	4	236	5	248	5.6e-35	122	gluconate 5-dehydrogenase	254	b4266		WP_000517431.1	33.884	242	141	4	6	229	4	244	1.58e-34	121
slr1830	P73390	poly(3-hydroxyalkanoate) synthase	phaC	phaC, phbC, slr1830	Unknown	42.9	0		WP_000773288.1	33.333	42	27	1	154	194	79	120	0.13	30.8	alpha/beta hydrolase	254	b0686
slr1829	P73389	putative poly(3-hydroxyalkanoate) synthase component	phaE	phaE, slr1829, phaC	Unknown	38	0		WP_001216525.1	34.783	46	27	2	201	243	167	212	0.19	30	glycine/betaine ABC transporter substrate-binding protein	330	b2679
Tricarboxylic Acid Cycle
sll0401	Q59977	citrate synthase	gltA	gltA, gluT	Soluble proteins	44.4	0		WP_000785834.1	39.2	375	214	8	10	371	42	415	8.23e-92	280	type II citrate synthase	427	b0719		WP_001285927.1	35.946	370	233	2	15	383	22	388	3.71e-76	238	2-methylcitrate synthase	389	b0333		WP_001226601.1	30.952	42	29	0	144	185	20	61	0.56	28.9
slr0665	P74582	aconitate hydratase	acnB	acnB	Soluble proteins	93.5	0		WP_001307570.1	65.694	857	278	7	1	844	1	854	0	1098	aconitate hydratase B	865	b0118		WP_001140652.1	26.829	369	211	17	463	796	102	446	1.95e-15	76.6	3-isopropylmalate dehydratase large subunit	466	b0072		WP_000593938.1	24.462	372	199	17	458	787	119	450	5.67e-07	50.1
slr1289	P80046	isocitrate dehydrogenase (NADP+)	icd	icd, icdA	Soluble proteins	52.2	0		WP_046608139.1	48.111	503	172	8	1	473	1	444	2.59e-149	430	isocitrate dehydrogenase (NADP(+))	444	b1136		WP_000978494.1	32.773	119	72	2	338	448	224	342	2.02e-12	65.1	malate dehydrogenase	361	b1800		WP_000978494.1	32.468	154	84	7	29	170	7	152	2.4e-10	58.9
sll1981	P73918	α-ketoglutarate decarboxylase	2-OGDC	ilvB, gcl, alsS, 2-OGDC	Soluble proteins	60.1	0		WP_001295534.1	31.724	580	352	12	1	549	1	567	1.19e-82	266	acetolactate synthase isozyme 3 large subunit	574	b0077		WP_000168475.1	30.54	537	359	7	7	535	16	546	7.47e-82	263	acetolactate synthase isozyme 1 large subunit	562	b3671		WP_001698076.1	29.277	567	363	13	1	535	1	561	5.97e-65	219
slr0370	Q55585	succinic semialdehyde dehydrogenase (NADP+)	SSADH	gabD, SSADH	Soluble proteins	48.7	0		WP_000156615.1	45.759	448	243	0	5	452	11	458	8.13e-131	383	succinate semialdehyde dehydrogenase	462	b1525		WP_000772831.1	35.903	454	289	2	2	453	27	480	1.26e-89	278	NAD-dependent succinate-semialdehyde dehydrogenase	482	b2661		WP_000115943.1	34.868	456	290	6	3	453	24	477	1.39e-79	252
slr1233	P73479	succinate dehydrogenase flavoprotein subunit	sdhA	frdA, sdhA	Soluble proteins	63.7	0		WP_000775540.1	44.207	561	290	9	32	575	34	588	7.45e-153	448	succinate dehydrogenase flavoprotein subunit	588	b0723		WP_001192973.1	39.716	564	308	10	30	575	32	581	4.96e-134	400	fumarate reductase flavoprotein subunit	602	b4154		WP_001094491.1	33.638	547	312	14	5	536	10	520	1.4e-76	249
sll1625	P73723	succinate dehydrogenase iron- sulphur protein subunit	sdhB1	sdhB	Soluble proteins	36.8	0		WP_001235254.1	38.934	244	134	7	1	239	1	234	1.96e-50	165	succinate dehydrogenase iron-sulfur subunit	238	b0724		WP_000829498.1	34.31	239	141	5	3	237	7	233	1.38e-43	147	fumarate reductase iron-sulfur subunit	244	b4153		WP_001000379.1	27.619	105	64	3	153	256	8	101	0.000179	39.7
sll0823	Q55431	probable succinate dehydrogenase iron-sulfur protein	sdhB2	sdhB, sll0823	Unknown	27.3	0		WP_000829498.1	35.683	227	132	4	12	237	18	231	2.83e-42	141	fumarate reductase iron-sulfur subunit	244	b4153		WP_001235254.1	36.364	231	134	6	12	239	14	234	3.81e-41	138	succinate dehydrogenase iron-sulfur subunit	238	b0724		WP_001000379.1	29.63	81	43	3	148	225	1	70	0.005	34.7
sll1023	P72927	succinyl-CoA synthetase beta chain	sucC	sucC	Soluble proteins	44	0		WP_001048602.1	33.642	324	182	9	1	297	1	318	5.04e-40	144	succinyl-CoA ligase subunit beta	388	b0724
sll1557	P74286	succinyl-CoA synthetase alpha chain	sucD	sucD	Soluble proteins	32.2	0		WP_000025458.1	34.538	249	162	1	5	253	7	254	3.8e-43	146	succinyl-CoA ligase subunit alpha	289	b0724		WP_000083005.1	24.157	178	129	4	66	242	71	243	8.27e-05	40.8	protein lysine acetyltransferase Pka	886	b2584		WP_000111836.1	27.451	102	70	1	140	237	185	286	0.061	31.6
slr0018	Q55674	fumarase	fumC	fumC	Soluble proteins	49.7	0		WP_001099085.1	60.475	463	183	0	2	464	1	463	0	579	class II fumarate hydratase	467	b1611		WP_000069437.1	38.412	466	283	3	1	463	1	465	1.89e-112	337	aspartate ammonia-lyase	478	b4139		WP_001230087.1	25.217	230	140	9	121	343	97	301	0.000168	40.8
sll0891	Q55383	malate dehydrogenase	citH	citH, ldh, mdh	Soluble proteins	34.3	0		WP_001295272.1	32.069	290	170	11	14	289	1	277	2.42e-25	100	malate dehydrogenase	312	b3236
Alternate pathways linking the TCA cycle, photorespiration and glycolysis
sll0920	P74299	phosphoenolpyruvate carboxylase	pepC	ppc	Soluble proteins	118.9	0		WP_001005586.1	29.971	1021	567	22	23	1034	2	883	2.81e-124	398	phosphoenolpyruvate carboxylase	883	b3956
slr0721	P72661	malic enzyme	ME	me	Soluble proteins	48.7	0		WP_000342644.1	47.643	403	187	6	83	461	4	406	4.55e-118	360	NADP-dependent malic enzyme	759	b2441		WP_000433476.1	25.682	440	235	18	111	461	100	536	2.41e-20	90.5	NAD-dependent malic enzyme	565	b1479
Fermentation
slr1556	P74586	2-hydroxyacid dehydrogenase homolog	ddh	ddh	Soluble proteins	36.8	0		WP_000762236.1	51.351	333	155	2	1	333	1	326	1.99e-124	357	lactate dehydrogenase	329	b1379		WP_000805038.1	29.617	287	178	9	53	333	53	321	3.91e-28	108	bifunctional glyoxylate/hydroxypyruvate reductase B	324	b3553		WP_001151604.1	30.534	262	164	5	62	322	74	318	6.33e-25	101
slr2132	P73662	phosphotransacetylase	pta	pta	Soluble proteins	76.4	0		WP_000086722.1	37.883	718	414	12	1	695	1	709	9.59e-147	441	phosphate acetyltransferase	714	b2297		WP_000582977.1	39.241	316	184	5	383	694	10	321	6.16e-60	202	ethanolamine utilization protein EutD	338	b2441		WP_000342644.1	31.003	329	220	4	374	697	429	755	9.44e-48	177
sll1299	P73162	acetate kinase	ack	ackA	Soluble proteins	44.7	0		WP_001295545.1	43.631	314	172	3	92	402	80	391	2.94e-86	265	propionate kinase	402	b3115		WP_000095707.1	39.461	408	215	11	4	399	7	394	1.06e-82	256	acetate kinase	400	b2296		WP_000124700.1	28.571	84	51	4	120	200	519	596	0.23	30.4
sll0542	Q55404	acetyl-coenzyme A synthetase	acs	acs	Soluble proteins	73	0		WP_000078239.1	53.416	644	281	9	18	652	10	643	0	684	acetyl-coenzyme A synthetase	652	b4069		WP_000010288.1	39.968	633	358	11	33	653	3	625	7.79e-146	434	propionyl-CoA synthetase	628	b0335		WP_001350478.1	26.19	546	336	18	98	626	22	517	8.44e-32	126
Chorismate Biosynthesis
slr2130	P73997	3-dehydroquinate synthase	aroB	aroB	Soluble proteins	38.8	0		WP_000439848.1	44.602	352	192	2	5	356	4	352	9.05e-93	279	3-dehydroquinate synthase	362	b3389		WP_001208118.1	27.027	74	50	2	11	83	30	100	0.44	29.3	pseudouridine kinase	313	b2163		WP_001065016.1	29.63	81	50	3	7	83	76	153	0.75	28.5
sll1112	P73367	3-dehydroquinate dehydratase	aroQ	aroQ	Soluble proteins	16.4	0
slr1559	P74591	shikimate 5-dehydrogenase	aroE	aroE	Soluble proteins	31.1	0		WP_000383469.1	32.867	286	183	3	3	282	2	284	5.9e-48	159	quinate/shikimate dehydrogenase	288	b1692		WP_000451243.1	31.418	261	160	9	13	268	6	252	1.23e-24	97.1	shikimate dehydrogenase	272	b3281		WP_000414567.1	34.545	55	29	1	55	109	55	102	0.13	30.4
sll1669	P72796	shikimate kinase	aroK	aroK	Unknown	20.7	0		WP_000818618.1	40.491	163	93	4	14	173	6	167	6.5e-32	110	shikimate kinase	173	b3390		WP_000193393.1	33.333	162	102	4	15	172	5	164	1.77e-20	81.3	shikimate kinase	174	b0388		WP_000896738.1	26.357	129	67	5	10	122	1	117	0.000144	37.7
slr0444	Q59975	3-phosphoshikimate 1-carboxyvinyltransferase	aroA	aroA	Soluble proteins	43.7	0		WP_000445231.1	29.712	451	273	14	13	446	2	425	1.58e-39	144	3-phosphoshikimate 1-carboxyvinyltransferase	427	b0908		WP_001326558.1	32.609	46	31	0	26	71	18	63	0.001	35.8	stress-induced protein	127	b4011		WP_000357259.1	21.961	255	176	8	48	295	175	413	0.15	31.2
sll1747	P23353	chorismate synthase	aroC	aroC	Unknown	39.3	0		WP_001333535.1	51.261	357	165	2	2	358	3	350	1.3e-113	332	chorismate synthase	361	b2329
Metabolism and degradation of secondary saccharides
sll0207	Q55689	glucose-1-phosphate thymidylyltransferase	rfbA	rfbA	Soluble proteins	42.8	0		WP_000676056.1	38.397	237	144	2	29	263	1	237	1.38e-48	164	glucose-1-phosphate thymidylyltransferase 2	293	b3789		WP_000783975.1	35.169	236	151	2	30	263	5	240	3.28e-45	155	glucose-1-phosphate thymidylyltransferase	293	b2039		WP_000718995.1	29.371	286	155	9	30	275	10	288	1.72e-20	88.2
slr0836	Q55420	dTDP-glucose 4,6-dehydratase	rfbB	rfbB					WP_001226601.1	59.292	339	133	3	6	340	4	341	1.22e-145	412	dTDP-glucose 4,6-dehydratase	355	b3788		WP_000699460.1	55.718	341	138	5	6	336	3	340	4.08e-134	383	dTDP-glucose 4,6-dehydratase	361	b2041		WP_001265438.1	27.701	361	197	17	6	333	3	332	1.63e-23	96.3
slr0809	P74036	dTDP-glucose 4,6-dehydratase	rfbB	rfbB	Soluble proteins	36.9	0		WP_000860273.1	27.941	340	200	14	21	322	317	649	2.08e-25	103	bifunctional UDP-glucuronic acid oxidase/UDP-4-amino-4-deoxy-L-arabinose formyltransferase	660	b2255		WP_001265438.1	27.219	338	209	13	20	326	1	332	4.96e-23	94.7	UDP-glucose 4-epimerase	338	b0759		WP_001226601.1	27.881	269	169	8	21	269	3	266	8.25e-20	85.9
slr0985	P72887	dTDP-4-dehydrorhamnose 3,5-epimerase	rfbC	rfbC, slr0985	Soluble proteins	20.9	0		WP_001100981.1	41.259	143	82	2	25	166	19	160	4.06e-33	114	dTDP-4-dehydrorhamnose 3,5-epimerase	185	b2038		WP_001254790.1	29.545	44	30	1	67	110	116	158	0.45	27.7	transcriptional regulator	301	b3383
slr1933	P74488	dTDP-4-dehydrorhamnose 3,5-epimerase	rfbC	rfbC	Soluble proteins	20.6	0		WP_001100981.1	57.062	177	75	1	1	176	1	177	1.48e-67	201	dTDP-4-dehydrorhamnose 3,5-epimerase	185	b2038
sll1395	P72621	dTDP-6-deoxy-L-mannose-dehydrogenase	rfbD	rfbD	Large ribosomal protein	30.2	0		WP_001023610.1	43.86	285	150	3	1	276	12	295	2.39e-80	242	NAD(P)-dependent oxidoreductase	299	b2040		WP_001295556.1	41.935	31	18	0	125	155	28	58	0.48	27.3	protein-export membrane protein SecG	110	b3175
slr1072	P72908	GDP-D-mannose dehydratase	rfbD	rfbD, yefA	Unknown	35.7	0		WP_000048190.1	40.922	347	167	4	2	312	3	347	2.27e-87	264	GDP-mannose 4,6-dehydratase	373	b2053		WP_001226601.1	26	250	166	8	1	237	1	244	1.02e-13	67.8	dTDP-glucose 4,6-dehydratase	355	b3788		WP_000699460.1	24.621	264	159	9	1	237	1	251	2.47e-12	63.9
sll0220	P72720	L-glutamine:D-fructose-6-P amidotransferase	glmS	glmS	Soluble proteins	69.6	0		WP_000334099.1	45.611	638	311	12	1	631	1	609	1.33e-169	494	glutamine--fructose-6-phosphate aminotransferase	609	b3729		WP_000334220.1	28.372	215	142	7	1	204	1	214	7.93e-12	64.7	amidophosphoribosyltransferase	505	b2312		WP_001295163.1	20.606	330	224	9	298	622	36	332	8.01e-09	54.7
sll1758	P73648	phosphoglucosamine mutase	glmM	glmM					WP_000071134.1	39.686	446	260	6	32	476	7	444	4.15e-91	281	phosphoglucosamine mutase	445	b3176		WP_001350528.1	29.075	454	270	14	32	457	7	436	1.38e-38	143	phosphomannomutase/phosphoglucomutase	456	b2048		WP_001297249.1	25.424	354	232	12	32	356	42	392	4.68e-11	61.6
sll0899	Q55504	UDP-N-acetylglucosamine pyrophosphorylase	glmU	glmU	Soluble proteins	48.9	0		WP_000933736.1	38.053	452	270	6	2	448	6	452	3.7e-99	301	bifunctional N-acetylglucosamine-1-phosphate uridyltransferase/glucosamine-1-phosphate acetyltransferase	456	b3730		WP_001139279.1	24.725	182	105	5	255	436	114	263	0.000325	39.7	UDP-3-O-(3-hydroxymyristoyl)glucosamine N-acyltransferase	341	b0179		WP_001139279.1	24.551	167	117	5	261	424	114	274	0.00056	38.9
sll1558	P74285	mannose-1-phosphate guanyltransferase	cugP	sll1558	Soluble proteins	42.7	0		WP_000253975.1	26.866	268	164	8	3	241	22	286	7.35e-20	87.8	glucose-1-phosphate adenylyltransferase	431	b3430		WP_000676056.1	24.803	254	141	9	1	233	1	225	2.34e-13	67	glucose-1-phosphate thymidylyltransferase 2	293	b3789		WP_000783975.1	26.396	197	124	6	2	194	5	184	2.82e-12	63.5
sll0244	P73887	UDP-glucose 4-epimerase	galE	galE, galD	Soluble proteins	37.1	0		WP_001265438.1	42.771	332	179	7	7	329	3	332	1.14e-76	236	UDP-glucose 4-epimerase	338	b0759		WP_001226601.1	30.117	342	177	17	5	310	2	317	2.39e-22	93.2	dTDP-glucose 4,6-dehydratase	355	b3788		WP_000699460.1	29.825	342	178	16	7	310	3	320	2.58e-22	93.2
slr2074	P73377	similar to mannose-1-phosphate guanylyltransferase	manA	manA, pmi					WP_000079274.1	52.727	110	50	1	15	124	366	473	9.61e-37	127	mannose-1-phosphate guanylyltransferase	478	b2049		WP_000899054.1	41.463	41	20	1	89	125	564	604	0.28	27.7	bifunctional 2-acylglycerophosphoethanolamine acyltransferase/acyl-ACP synthetase	719	b2836		WP_000669785.1	40	25	15	0	44	68	103	127	0.44	26.6
sll1496	P74589	mannose-1-phosphate guanyltransferase	manB	manB	Soluble proteins	92.4	0		WP_000676056.1	28.452	239	154	9	1	228	1	233	3.58e-16	77	glucose-1-phosphate thymidylyltransferase 2	293	b3789		WP_000253975.1	23.969	388	234	14	3	341	22	397	1.24e-14	73.9	glucose-1-phosphate adenylyltransferase	431	b3430		WP_000783975.1	27.426	237	157	9	2	228	5	236	1.55e-13	68.9
sll1370	P74172	mannose-1-phosphate guanylyltransferase	manC	rfbM, manC	Soluble proteins	40.4	0		WP_000079274.1	37.017	362	205	8	21	365	8	363	5.08e-65	211	mannose-1-phosphate guanylyltransferase	478	b2049		WP_000480245.1	29.897	97	52	3	195	277	157	251	0.052	32	DNAse	265	b1100		WP_000225229.1	27.273	99	61	3	12	107	91	181	0.1	31.2
slr0493	Q55183	similar to mannose-1-phosphate guanylyltransferase		rfbM	Soluble proteins	14.4	0		WP_000079274.1	53.271	107	50	0	21	127	371	477	8.19e-38	130	mannose-1-phosphate guanylyltransferase	478	b2049
sll1212	P72586	GDP-mannose 4,6-dehydratase	gmd	gmd, rfbD	Soluble proteins	41.3	0		WP_000048190.1	59.375	352	114	2	4	328	2	351	1.83e-153	434	GDP-mannose 4,6-dehydratase	373	b2053		WP_000699460.1	24.194	372	235	12	7	349	3	356	3.86e-17	78.6	dTDP-glucose 4,6-dehydratase	361	b2041		WP_001226601.1	26.523	279	160	9	66	316	59	320	5.12e-16	75.1
sll1213	P72585	GDP-fucose synthetase	wcaG	wcaG, sll1213	Soluble proteins	34.7	0		WP_000043654.1	35.556	315	189	6	4	307	1	312	1.22e-63	201	GDP-fucose synthetase	321	b2052		WP_001226601.1	24.425	348	208	10	7	312	2	336	8.78e-20	85.5	dTDP-glucose 4,6-dehydratase	355	b3788		WP_000699460.1	25	344	203	12	8	307	2	334	5.84e-17	77.4
sll0045	Q55440	sucrose phosphate synthase	spsA	spsA, sps	Soluble proteins	81.4	0		WP_000683964.1	31.405	121	62	5	282	397	204	308	0.000156	41.2	glycosyl transferase	359	b3628		WP_000634283.1	20.732	246	164	8	170	410	117	336	0.000387	40	LPS biosynthesis protein	374	b3631		WP_000862592.1	25.698	179	95	8	222	393	205	352	0.002	37.7
slr0953	P74325	sucrose-phosphate phosphatase	spp	spp, Sy-SPP, spsB	Unknown	27.7	0		WP_001336137.1	27.014	211	117	7	31	210	32	236	3.46e-09	52.8	HMP-PP phosphatase	272	b0446		WP_000023565.1	19.703	269	174	6	1	237	1	259	3.97e-07	46.6	flavin mononucleotide phosphatase YbjI	271	b0844		WP_000985549.1	29.412	85	59	1	127	210	160	244	4.76e-07	46.6
sll0626	P74573	sucrose invertase	inv	lim17	Unknown	56.7	0		WP_000349316.1	33.333	39	26	0	136	174	95	133	0.6	29.3	flagellar basal body rod protein FlgF	251	b1077
sll0593	Q55855	glucokinase	glk	glk, cglk, sll0593	Soluble proteins	37.7	0		WP_000170346.1	30.548	347	205	7	9	355	6	316	2.01e-42	147	glucokinase	321	b2388
slr1448	P73521	fructokinase	frkA	cscK	Unknown	33.1	0		WP_000037562.1	30.07	286	164	12	34	294	27	301	2.01e-17	78.2	2-dehydro-3-deoxygluconokinase	309	b3525		WP_000369231.1	24.762	315	201	10	3	304	5	296	2.15e-11	60.5	kinase	315	b1772		WP_000621656.1	25.962	312	195	8	1	306	1	282	2.53e-11	60.1
sll1566	P74258	glucosylglycerolphosphate synthase	ggpS	ggpS	Soluble proteins	56.8	0		WP_001295646.1	31.234	397	251	5	84	479	68	443	2.39e-62	208	trehalose-6-phosphate synthase	474	b1896		WP_000970323.1	22.807	57	44	0	48	104	67	123	0.35	29.3	hypothetical protein	152	b0488
slr0746	Q55034	glucosylglycerolphosphate phosphatase	ggpP	stpA, ggpP	Soluble proteins	46.5	0		WP_001105504.1	27.632	76	48	2	20	90	249	322	0.52	29.3	RNA-splicing ligase RtcB	408	b3421
slr1167	P74246	glycerol dehydrogenase	gldA	gldA	Soluble proteins	39.8	0		WP_000374004.1	34.072	361	211	6	27	375	18	363	1.45e-54	181	glycerol dehydrogenase	367	b3945		WP_001120441.1	41.638	293	155	8	77	362	71	354	3.38e-50	169	oxidoreductase	362	b4512		WP_000301651.1	25.188	266	139	11	93	315	536	784	0.000325	39.7
slr1672	P74260	glycerol kinase	glpK	glpK	Soluble proteins	54.3	0		WP_000136788.1	48.602	465	229	5	1	462	1	458	4.39e-156	451	glycerol kinase	502	b3926		WP_000196054.1	26.483	472	298	15	6	458	2	443	3.57e-28	114	carbohydrate kinase	498	b3580		WP_000113108.1	27.273	484	302	15	3	458	8	469	1.48e-23	100
sll1085	P74257	glycerol-3-phosphate dehydrogenase	glpD	glpD, glyD, glpL	Unknown	61.5	0		WP_000448136.1	35.259	502	289	15	13	506	5	478	3.9e-57	196	aerobic glycerol-3-phosphate dehydrogenase	501	b3426		WP_000857257.1	29.183	514	293	20	11	505	8	469	7.63e-33	129	anaerobic glycerol-3-phosphate dehydrogenase subunit A	542	b2241		WP_001120810.1	30.986	71	44	2	12	77	7	77	0.65	29.6
Amino acid biosynthesis
Isoleucine, valine and leucine biosynthesis
slr2072	P73375	L-threonine deaminase	ilvA	ilvA	Soluble proteins	56.5	0		WP_000785596.1	50.791	506	241	4	3	507	14	512	1.26e-172	493	PLP-dependent threonine dehydratase	514	b3772		WP_000548347.1	37.097	310	180	4	10	314	21	320	1.13e-48	167	serine/threonine dehydratase	329	b3115		WP_001336044.1	26.368	201	132	5	21	210	11	206	1.27e-09	56.2
slr2088	P73913	acetohydroxy acid synthase	ilvG	ilvG, gcl	Soluble proteins	67.7	0		WP_001295534.1	48.115	557	278	7	22	572	5	556	0	523	acetolactate synthase isozyme 3 large subunit	574	b0077		WP_000168475.1	43.031	574	304	9	15	584	7	561	2.97e-157	460	acetolactate synthase isozyme 1 large subunit	562	b3671		WP_001698076.1	36.542	561	325	13	28	568	11	560	7.8e-112	345
sll0065	Q55141	acetolactate synthase small subunit	ilvN	ilvN	Soluble proteins	18.9	0		WP_001300383.1	42.675	157	89	1	1	156	1	157	3.79e-40	130	acetolactate synthase small subunit	163	b0078		WP_001181706.1	38.158	76	46	1	5	80	11	85	1.35e-12	57.8	acetolactate synthase isozyme 1 small subunit	96	b3670		WP_000983255.1	27.397	73	52	1	1	73	2	73	0.023	30
sll1363	P29107	ketol-acid reductoisomerase	ilvC	ilvC	Soluble proteins	39.9	0		WP_000024939.1	37.282	287	159	7	15	288	35	313	2.52e-40	144	ketol-acid reductoisomerase	491	b3774		WP_000024939.1	31.325	166	86	6	183	329	329	485	3.6e-10	57.8	ketol-acid reductoisomerase	491	b3774		WP_001110490.1	39.623	53	27	1	11	58	50	102	0.38	28.5
slr0452	P74689	dihydroxyacid dehydratase	ilvD	ilvD	Soluble proteins	58.6	0		WP_001127399.1	40.429	606	307	10	6	557	5	610	5.31e-137	408	dihydroxy-acid dehydratase	616	b3771		WP_001069467.1	33.402	482	288	12	65	524	95	565	1.85e-62	213	phosphogluconate dehydratase	603	b1851		WP_000116326.1	32.727	495	286	14	56	513	93	577	4.67e-53	188
slr0032	P54691	probable branched-chain amino acid aminotransferase	ilvE	ilvE	Soluble proteins	33.9	0		WP_000208520.1	34.459	296	175	8	9	290	10	300	9.32e-54	175	branched chain amino acid aminotransferase	309	b3770		WP_000478681.1	25.472	106	74	1	156	261	144	244	0.00011	40	4-amino-4-deoxychorismate lyase	269	b1096
slr0186	P48576	2-isopropylmalate synthase	leuA	leuA	Soluble proteins	57.4	0		WP_000082850.1	49.52	521	245	5	7	525	4	508	5.63e-165	475	2-isopropylmalate synthase	523	b0074		WP_001013499.1	22.917	240	154	4	7	235	5	224	7.89e-06	45.1	4-hydroxy-2-oxovalerate aldolase	337	b0352
sll1564	P74269	putative lyase		leuA	Soluble proteins	59.8	0		WP_000082850.1	27.41	529	333	15	8	525	5	493	3.87e-43	158	2-isopropylmalate synthase	523	b0074		WP_001013499.1	29.167	72	45	2	173	244	159	224	0.027	33.9	4-hydroxy-2-oxovalerate aldolase	337	b0352		WP_001300386.1	37.255	51	28	1	332	382	1	47	0.41	29.6
sll1470	P54384	3-isopropylmalate dehydratase large subunit	leuC	leuC	Unknown	50.4	0		WP_001140652.1	51.613	465	223	2	3	466	2	465	4.62e-164	468	3-isopropylmalate dehydratase large subunit	466	b0072		WP_000099535.1	26.503	366	232	11	124	460	207	564	1.18e-20	92	aconitate hydratase	891	b1276		WP_000593938.1	23.513	353	239	9	122	462	142	475	7.86e-11	61.2
sll1444	P74207	3-isopropylmalate dehydratase small subunit	leuD	leuD, sll1444	Soluble proteins	21.6	0		WP_000818228.1	35.45	189	115	2	9	191	10	197	6.98e-36	122	3-isopropylmalate dehydratase small subunit	201	b0071		WP_000099535.1	31.148	61	42	0	60	120	759	819	0.000365	37.7	aconitate hydratase	891	b1276		WP_001300480.1	26.531	49	36	0	129	177	102	150	0.19	28.9
slr1517	P73960	3-isopropylmalate dehydrogenase	leuB	leuB	Soluble proteins	38.6	0		WP_000042353.1	52.113	355	166	4	1	353	1	353	1.31e-125	362	3-isopropylmalate dehydrogenase	363	b0073		WP_000978494.1	35.057	348	210	10	1	338	1	342	1.7e-56	185	malate dehydrogenase	361	b1800		WP_046608139.1	27.612	268	142	9	95	319	116	374	2e-17	80.1
Glutamate/glutamine biosynthesis
slr0710	P54386	glutamate dehydrogenase (NADP+)	gdhA	gdhA	Soluble proteins	47.3	0		WP_000373021.1	30.361	415	274	6	13	420	39	445	1.2e-48	169	glutamate dehydrogenase	447	b1761		WP_000769961.1	30.303	99	54	4	66	164	154	237	0.83	28.9	ethanolamine ammonia-lyase heavy chain	453	b2441
slr1746	P73737	glutamate racemase	murI	murI, dga, mulI					WP_000201820.1	31.019	216	139	5	6	214	21	233	3.44e-24	95.9	glutamate racemase	285	b3967
slr1756	P77961	glutamate--ammonia ligase	glnA	glnA, slr1756, icd	Unknown	53	0		WP_001271717.1	55.532	470	207	2	4	473	2	469	0	550	glutamine synthetase	469	b3868		WP_001296746.1	30.286	175	119	2	217	390	226	398	3.09e-23	99	gamma-glutamylputrescine synthetase PuuA	472	b1297		WP_001270734.1	27.059	85	58	2	78	160	89	171	0.54	28.9
slr0288	P77970	glutamate--ammonia ligase	glnN	glnN	Unknown	79.2	0		WP_001271717.1	30.709	127	83	4	260	383	180	304	3.17e-06	47	glutamine synthetase	469	b3868		WP_001296746.1	32.353	102	63	3	272	368	205	305	5.6e-05	43.1	gamma-glutamylputrescine synthetase PuuA	472	b1297		WP_000206990.1	52.381	21	9	1	295	315	70	89	0.87	28.1
sll1502	P55037	NADH-dependent glutamate synthase large subunit	gltB	gltB	Soluble proteins	169	0		WP_001300352.1	44.43	1499	789	20	33	1516	2	1471	0	1224	glutamate synthase large subunit	1486	b3212		WP_000786319.1	37.288	59	34	1	669	724	22	80	0.51	31.6	phenylalanine-specific permease	458	b0576		WP_000125843.1	24.706	85	52	1	941	1025	32	104	0.78	30.8
sll1027	P72762	NADH-dependent glutamate synthase small subunit	gltD	gltD	Soluble proteins	54.1	0		WP_000081674.1	35.464	485	273	9	7	480	8	463	7.1e-82	259	glutamate synthase	472	b3213		WP_001078880.1	35.158	475	275	9	15	481	196	645	3.6e-77	251	protein AegA	659	b2468		WP_001350545.1	30.48	479	300	8	11	481	175	628	2.43e-55	192
sll1499	P55038	ferredoxin-dependent glutamate synthase	glsF	gltS, glsF	Soluble proteins	168.2	0		WP_001300352.1	45.191	1518	755	22	33	1534	8	1464	0	1241	glutamate synthase large subunit	1486	b3212		WP_000934822.1	28	100	63	3	1221	1313	190	287	0.75	31.2	preprotein translocase subunit SecD	615	b0408
Proline biosynthesis/degradation
slr2035	P73071	glutamate 5-kinase	proB	proB	Soluble proteins	40.1	0		WP_001285288.1	42.308	364	207	3	8	371	5	365	2.33e-90	273	glutamate 5-kinase	367	b0242		WP_001264707.1	43.243	37	21	0	153	189	207	243	0.009	35	bifunctional aspartokinase I/homoserine dehydrogenase I	820	b0002		WP_000886683.1	27.451	51	37	0	13	63	289	339	0.045	32.3
sll0373	P54902	gamma-glutamyl phosphate reductase	proA	proA	Soluble proteins	46.3	0		WP_000893278.1	40.394	406	235	2	10	408	2	407	6.24e-104	312	gamma-glutamyl-phosphate reductase	417	b0243		WP_001005586.1	32.857	70	43	1	42	111	291	356	0.058	32.7	phosphoenolpyruvate carboxylase	883	b3956		WP_001157239.1	35.526	76	41	2	302	377	130	197	0.44	29.6
sll0461	Q55167	gamma-glutamyl phosphate reductase	proA	proA	Soluble proteins	45.7	0		WP_000893278.1	26.914	405	293	1	16	417	8	412	3.04e-46	161	gamma-glutamyl-phosphate reductase	417	b0243		WP_001075716.1	23.246	228	161	5	113	335	119	337	0.097	31.6	ethanolamine utilization protein EutE	467	b2441
slr0661	P74572	pyrroline-5-carboxylate reductase	proC	proC	Unknown	27.9	0		WP_001295331.1	43.284	268	150	2	1	266	1	268	5.49e-69	211	pyrroline-5-carboxylate reductase	269	b0386		WP_071828412.1	28	50	23	1	77	113	40	89	0.58	28.5	tRNA 2-thiocytidine(32) synthetase TtcA	399	n/a		WP_071828412.1	28	50	23	1	77	113	128	177	0.58	28.5
sll1561	P74275	proline oxidase	putA	putA	Soluble proteins	110	0		WP_001326840.1	32.644	919	546	18	94	971	227	1113	1.54e-126	413	bifunctional protein PutA	1320	b1014		WP_000772831.1	34.322	472	285	9	505	964	15	473	1.26e-74	251	NAD-dependent succinate-semialdehyde dehydrogenase	482	b2661		WP_000138615.1	32.797	497	311	12	490	973	9	495	3.69e-71	242
Arginine biosynthesis/degradation
sll1883	P74122	arginine biosynthesis bifunctional protein ArgJ	argJ	argJ	Soluble proteins	43.3	0
slr1898	P73326	N-acetylglutamate kinase	argB	argB	Soluble proteins	31.5	0		WP_000237947.1	26.689	296	199	5	8	291	2	291	4.37e-25	100	N-acetylglutamate synthase	443	b2818		WP_001295507.1	33.333	261	165	7	34	292	4	257	2.51e-24	96.3	acetylglutamate kinase	257	n/a		WP_001285288.1	36.508	63	33	3	157	215	115	174	0.32	29.3
sll0080	P54899	N-acetyl-gamma-glutamyl-phosphate reductase	argC	argC	Soluble proteins	38.2	0		WP_000935370.1	37.941	340	194	9	10	344	6	333	2.54e-61	197	N-acetyl-gamma-glutamyl-phosphate reductase	334	b3958		WP_000123197.1	28.07	57	37	1	103	155	353	409	0.61	28.9	ribonuclease E/G	489	b3247
slr1022	P73133	N-acetylornithine aminotransferase	argD	argD, dtu					WP_000081983.1	42.643	401	221	4	30	429	9	401	3.72e-107	320	succinylornithine aminotransferase	406	b1748		WP_000963792.1	41.045	402	228	4	29	429	11	404	1.16e-104	313	aspartate aminotransferase family protein	406	b3359		WP_001301395.1	34.794	388	239	7	49	428	71	452	1.66e-72	232
sll0902	Q55497	ornithine carbamoyltransferase	argF	argF	Soluble proteins	33.6	0		WP_000012931.1	39.755	327	166	10	9	305	7	332	6.14e-67	209	ornithine carbamoyltransferase chain I	334	b4254		WP_001281825.1	38.973	331	171	9	6	306	4	333	2.45e-65	206	ornithine carbamoyltransferase chain F	334	b0273		WP_000859787.1	25.882	340	180	11	6	280	18	350	2.29e-20	87.4
slr0585	P77973	argininosuccinate synthetase	argG	argG	Soluble proteins	44.5	0		WP_000207680.1	28.534	382	235	11	4	364	11	375	7.03e-35	130	argininosuccinate synthase	447	b3172		WP_000817220.1	31.746	63	39	2	5	65	2	62	0.041	32.3	7-cyano-7-deazaguanine synthase QueC	231	b0444		WP_001295254.1	32.787	61	31	2	6	66	206	256	0.21	30.4
slr1133	P73257	L-argininosuccinate lyase	argH	argH	Soluble proteins	50.9	0		WP_001230087.1	47.046	457	234	3	6	458	4	456	7e-140	406	argininosuccinate lyase	457	b3960		WP_000069437.1	25.698	358	206	17	104	424	138	472	0.00012	41.2	aspartate ammonia-lyase	478	b4139		WP_001099085.1	24.051	237	149	10	92	303	113	343	0.032	33.5
sll1498	P74587	carbamoyl-phosphate synthase small chain	carA	pyrA, carA	Soluble proteins	46.5	0		WP_000597260.1	50.923	379	177	4	7	379	3	378	2.51e-129	374	carbamoyl-phosphate synthase small subunit	382	b0032		WP_000601847.1	25.309	162	106	6	207	357	14	171	3.53e-09	53.1	glutamine amidotransferase	187	b3360		WP_000138270.1	24.623	199	133	6	197	380	10	206	9.2e-09	53.9
sll0370	Q55756	carbamoyl-phosphate synthase, pyrimidine-specific, large chain	carB	carB, pyrA	Soluble proteins	121.5	0		WP_001126348.1	59.831	1068	414	9	1	1065	1	1056	0	1274	carbamoyl-phosphate synthase large chain	1073	b0033		WP_000884639.1	22.164	379	249	10	7	362	2	357	1.68e-06	48.5	acetyl-CoA carboxylase biotin carboxylase subunit	449	b3256		WP_000884639.1	22.995	187	130	4	704	882	141	321	0.001	39.7
sll1336	P74535	arginine dihydrolase	agrE		Soluble proteins	78.3	0
slr1312	P72587	arginine decarboxylase	speA1	speA, adc1, speA1, adc	Unknown	74.4	0		WP_001300904.1	38.341	639	360	11	32	658	39	655	1.41e-150	448	arginine decarboxylase	658	b2938		WP_001120711.1	24.183	153	103	5	235	387	152	291	0.000283	40.4	diaminopimelate decarboxylase	420	b2838
slr0662	P74576	arginine decarboxylase	speA2	speA, adc2, adc	Unknown	78.2	0		WP_001300904.1	40.498	642	350	11	54	687	39	656	2.89e-162	479	arginine decarboxylase	658	b2938		WP_000805038.1	24.528	159	95	5	208	341	84	242	0.024	34.3	bifunctional glyoxylate/hydroxypyruvate reductase B	324	b3553
sll0228	P72703	arginase	speB1	bcp, speB1	Soluble proteins	33.4	0		WP_000105566.1	26.667	270	158	12	24	276	31	277	2.48e-16	75.1	agmatinase	306	b2935		WP_000196054.1	28.169	71	45	2	71	139	218	284	0.14	30.8	carbohydrate kinase	498	b3580
sll1077	P73270	agmatinase	speB2	speB2, speB, sll1077	Soluble proteins	42.9	0		WP_000105566.1	31.752	274	153	9	84	346	34	284	2.5e-36	131	agmatinase	306	b2935
Aspartate biosynthesis/cyanophycin biosynthesis/degradation
sll0402	Q55128	aspartate aminotransferase	aspC	aat, aspC	Soluble proteins	42.3	0		WP_000785931.1	33.248	391	239	12	2	378	5	387	1.11e-53	180	glutamate--pyruvate aminotransferase AlaC	412	b2379		WP_000183907.1	29.282	362	235	10	33	384	33	383	6.9e-43	151	methionine aminotransferase	386	b4512		WP_000074527.1	27.387	398	270	9	4	386	7	400	1.96e-38	139
slr0036	Q55453	aspartate aminotransferase	aspC	aat, aspC					WP_000183907.1	26.87	361	247	10	32	383	33	385	1.47e-29	115	methionine aminotransferase	386	b4512		WP_000785931.1	26.837	313	216	7	61	365	68	375	1.04e-25	104	glutamate--pyruvate aminotransferase AlaC	412	b2379		WP_000074527.1	24.832	298	185	8	92	364	96	379	5.8e-18	81.6
slr2002	P73833	cyanophycin synthetase	cphA	cphA	Unknown	94.6	0		WP_000684321.1	31.532	111	68	3	217	323	97	203	2.48e-05	43.9	ribosomal protein S6--L-glutamate ligase	300	b0852		WP_000684321.1	31.633	98	48	5	369	457	180	267	0.004	37	ribosomal protein S6--L-glutamate ligase	300	b0852		WP_000775093.1	25.479	365	242	12	499	854	120	463	0.002	38.5
slr2001	P73832	cyanophycinase	cphB	cphB, pepE	Soluble proteins	29.4	0		WP_000884589.1	27.273	44	31	1	155	197	53	96	0.36	28.1	transcriptional regulator	152	b0447
sll0422	P74383	asparaginase	ladC	sll0422	Soluble proteins	34.9	0		WP_000513781.1	33.793	290	167	12	5	277	6	287	2.83e-30	114	isoaspartyl peptidase/L-asparaginase	321	b0828		WP_001333507.1	22.34	94	67	2	176	267	195	284	0.089	31.2	DUF945 domain-containing protein	476	b3861		WP_000438725.1	33.333	66	37	2	207	272	285	343	0.12	30.8
Lysine biosynthesis
slr0657	P74569	aspartate kinase	lysC	lysC	Soluble proteins	63.5	0		WP_001264707.1	32.632	285	163	10	130	405	184	448	1.12e-29	121	bifunctional aspartokinase I/homoserine dehydrogenase I	820	b0002		WP_001264707.1	34.503	171	94	6	428	589	300	461	1.72e-13	70.5	bifunctional aspartokinase I/homoserine dehydrogenase I	820	b0002		WP_001264707.1	38.462	52	31	1	5	56	3	53	0.31	30.8
slr0549	Q55512	aspartate beta-semialdehyde dehydrogenese	asd	asd	Soluble proteins	29.5	0		WP_001289167.1	35.799	338	208	5	1	334	1	333	3.79e-59	191	USG-1 protein	337	b2319		WP_000799956.1	25.989	354	223	11	7	322	4	356	1.04e-19	85.9	aspartate-semialdehyde dehydrogenase	367	b3433		WP_000935370.1	29.907	107	66	5	5	102	2	108	0.002	36.6
slr0550	Q55513	dihydrodipicolinate synthase	dapA	dapA					WP_001311023.1	40.753	292	171	2	10	300	2	292	4.68e-66	206	4-hydroxy-tetrahydrodipicolinate synthase	292	b2478		WP_000109145.1	29.766	299	201	6	10	301	14	310	2.19e-31	116	dihydrodipicolinate synthase family protein	311	n/a		WP_001136613.1	32.353	272	174	6	10	274	7	275	1.77e-29	110
sll1058	P72642	dihydrodipicolinate reductase	dapB	dapB	Soluble proteins	29.1	0		WP_000543604.1	31.365	271	165	9	7	271	6	261	1.15e-28	107	4-hydroxy-tetrahydrodipicolinate reductase	273	b0031
sll0480	Q55828	probable aminotransferase	dapL		Soluble proteins	45.1	0		WP_000785931.1	25.278	360	232	8	63	410	61	395	1.4e-23	98.6	glutamate--pyruvate aminotransferase AlaC	412	b2379		WP_000074527.1	28.879	232	151	8	35	263	34	254	1.12e-12	65.9	glutamate--pyruvate aminotransferase AlaA	405	b2290		WP_000183907.1	22.66	203	145	4	72	270	63	257	0.000393	39.3
sll0006	Q55679	putative aminotransferase		aat, aspC	Soluble proteins	44	0		WP_000785931.1	41.253	383	222	1	8	387	9	391	3.06e-113	334	glutamate--pyruvate aminotransferase AlaC	412	b2379		WP_000183907.1	23.737	396	283	8	1	388	1	385	4.05e-29	114	methionine aminotransferase	386	b4512		WP_000074527.1	26	350	236	10	29	361	27	370	7.76e-21	90.5
slr1665	P74667	diaminopimelate epimerase	dapF	dapF	Soluble proteins	30.1	0		WP_001160654.1	41.455	275	154	5	3	275	1	270	2.85e-68	210	diaminopimelate epimerase	274	b3809		WP_001107467.1	25.882	85	54	2	165	248	246	322	0.45	28.9	ATP-dependent zinc metalloprotease FtsH	644	b3178		WP_001041786.1	26.136	88	50	2	175	251	8	91	0.48	28.5
sll0504	Q55484	diaminopimelate decarboxylase	lysA	lysA	Soluble proteins	50.8	0		WP_001120711.1	27.913	412	261	12	54	453	23	410	3.85e-32	124	diaminopimelate decarboxylase	420	b2838		WP_001300904.1	24.49	147	104	3	200	339	232	378	3.41e-06	46.2	arginine decarboxylase	658	b2938		WP_032083584.1	47.059	17	9	0	46	62	6	22	0.45	26.9
sll1683	P72774	lysine decarboxylase	cad	cad, speC	Soluble proteins	51.8	0		WP_001020973.1	23.768	568	324	19	10	474	131	692	3.33e-31	124	lysine decarboxylase constitutive	713	b0186		WP_001295383.1	23.374	569	325	20	10	474	131	692	3.73e-29	118	lysine decarboxylase inducible	715	b4131		WP_000978651.1	27.548	363	218	13	1	324	132	488	4.75e-27	112
Threonine biosynthesis
sll0455	P52986	homoserine dehydrogenase	thrA	thrA, hom	Soluble proteins	45.5	0		WP_001264707.1	28.571	252	142	10	96	319	573	814	6.56e-15	73.9	bifunctional aspartokinase I/homoserine dehydrogenase I	820	b0002		WP_000110772.1	25.905	359	212	15	7	322	463	810	2.1e-14	72.4	bifunctional aspartokinase II/homoserine dehydrogenase II	810	b3940		WP_000087280.1	25.243	103	58	3	346	429	138	240	0.31	30
sll1760	P73646	homoserine kinase	thrB	thrB	Soluble proteins	32.4	0		WP_000241662.1	33.657	309	190	6	5	302	3	307	1.66e-47	159	homoserine kinase	310	b0003		WP_000021334.1	27.885	104	56	5	122	216	69	162	0.28	29.3	SDR family oxidoreductase	261	b2774
sll1172	P74193	threonine synthase	thrC	thrC	Soluble proteins	40.4	0		WP_001336044.1	26.797	306	179	12	59	350	9	283	3.2e-10	57.4	cysteine synthase B	303	b2421		WP_000785596.1	30.822	146	96	4	61	204	32	174	6.39e-10	57.4	PLP-dependent threonine dehydratase	514	b3772		WP_000781074.1	28.086	324	184	15	47	339	63	368	2.76e-09	55.1
sll1688	P73711	threonine synthase	thrC	thrC, sll1688	Soluble proteins	47	0		WP_000548347.1	23.502	217	153	6	140	356	79	282	0.000181	40	serine/threonine dehydratase	329	b3115		WP_000505866.1	26.966	89	54	3	210	298	273	350	0.008	35	GTP-binding protein YchF	363	b1203		WP_000110493.1	20.809	173	111	3	89	235	45	217	0.011	34.7
Methionine biosynthesis
sll1234	P74008	adenosylhomocysteinase	ahcY	ahcY, sll1234	Soluble proteins	46.2	0		WP_000024939.1	32.039	103	60	5	212	305	35	136	0.038	33.1	ketol-acid reductoisomerase	491	b3774		WP_000762236.1	23.577	123	82	4	200	315	133	250	0.12	31.2	lactate dehydrogenase	329	b1379		WP_001064193.1	23.529	102	73	3	38	135	314	414	0.66	29.3
slr0212	Q55786	5-methyltetrahydrofolate--homocysteine methyltransferase	metH	metH	Soluble proteins	132.5	0		WP_000096011.1	31.866	1227	737	27	16	1194	16	1191	2.39e-180	560	methionine synthase	1227	b4019		WP_000081352.1	27.451	306	191	11	16	305	16	306	7.73e-15	73.9	homocysteine S-methyltransferase	310	b0261		WP_000148581.1	33.333	69	44	1	616	684	28	94	0.57	30
sll0927	P72871	S-adenosylmethionine synthetase	metK	metX	Soluble proteins	43.9	0		WP_001062128.1	56.039	414	139	6	10	416	3	380	6.84e-159	450	S-adenosylmethionine synthase	384	b2942		WP_000708487.1	43.902	41	15	2	275	308	106	145	0.25	30.4	multifunctional CCA tRNA nucleotidyl transferase/2'3'-cyclic phosphodiesterase/2'nucleotidase/phosphatase	412	b3056
Tryptophan biosynthesis
slr0738	P20170	anthranilate synthase component I	trpE	trpE	Soluble proteins	57.1	0		WP_001194582.1	33.142	522	272	14	30	504	19	510	4.41e-71	232	anthranilate synthase component I	520	b1264		WP_000855022.1	32.909	471	274	8	36	504	21	451	8.3e-71	230	aminodeoxychorismate synthase subunit I	453	b1812		WP_000381303.1	27.372	274	182	7	232	501	125	385	9.5e-15	72.8
slr0055	Q55144	anthranilate synthase component II	trpG	trpG	Unknown	17.8	0		WP_000601847.1	55.063	158	70	1	3	160	30	186	8.05e-63	188	glutamine amidotransferase	187	b3360		WP_000763511.1	43.21	162	85	4	1	159	30	187	1.03e-37	132	bifunctional glutamine amidotransferase/anthranilate phosphoribosyltransferase	531	b1263		WP_000597260.1	30.986	142	89	4	6	145	222	356	4.2e-14	65.5
slr1867	P73617	anthranilate phosphoribosyltransferase	trpD	trpD, psbA3	Soluble proteins	36	0		WP_000763511.1	39.82	334	195	3	11	344	202	529	4.34e-66	214	bifunctional glutamine amidotransferase/anthranilate phosphoribosyltransferase	531	b1263		WP_000445231.1	27.957	93	59	3	101	185	244	336	0.47	29.3	3-phosphoshikimate 1-carboxyvinyltransferase	427	b0908		WP_000198328.1	38	50	27	2	33	81	114	160	0.61	28.9
sll0356	P74435	N-(5'-phosphoribosyl)anthranilate isomerase	trpF	trpF					WP_001340286.1	31.156	199	118	7	4	199	256	438	1.16e-11	60.1	bifunctional indole-3-glycerol phosphate synthase/phosphoribosylanthranilate isomerase	452	b1262
slr0546	Q55508	indole-3-glycerol phosphate synthase	trpC	trpC	Soluble proteins	32.9	0		WP_001340286.1	41.085	258	140	6	31	288	4	249	5.5e-50	168	bifunctional indole-3-glycerol phosphate synthase/phosphoribosylanthranilate isomerase	452	b1262		WP_000586962.1	36.111	36	23	0	244	279	298	333	0.55	28.5	alpha-hydroxy-acid oxidizing enzyme	396	b3605		WP_000859945.1	32.609	46	28	1	33	75	420	465	0.65	28.5
slr0966	P77960	tryptophan synthase alpha chain	trpA	trpA	Soluble proteins	28	0		WP_000443067.1	35.581	267	165	3	1	262	1	265	4.68e-47	155	tryptophan synthase subunit alpha	268	b1260		WP_000082850.1	35.938	64	32	3	32	92	24	81	0.26	29.3	2-isopropylmalate synthase	523	b0074		WP_001264933.1	45.455	22	12	0	214	235	90	111	0.91	27.7
slr0543	Q59992	tryptophan synthase beta subunit	trpB	trpB	Soluble proteins	45	0		WP_000209520.1	53.59	390	174	2	21	409	9	392	7.48e-149	425	tryptophan synthase subunit beta	397	b1261		WP_000548347.1	27	100	60	3	54	152	18	105	0.002	37	serine/threonine dehydratase	329	b3115		WP_000165552.1	33.333	63	29	3	21	83	270	319	0.4	29.6
Phenylalanine and L-tyrosine biosynthesis
sll0109	Q55869	chorismate mutase	aroH	aroH	Unknown	14.4	0		WP_001221319.1	38.889	36	21	1	13	48	186	220	0.18	28.1	exonuclease sbcCD subunit D	400	b0398
sll1662	P72808	probable prephenate dehydratase	pheA	pheA	Soluble proteins	32.3	0		WP_000200120.1	30	280	182	7	6	278	106	378	4.66e-32	119	P-protein	386	b2599		WP_000885798.1	43.333	30	15	1	110	139	39	66	0.15	28.1	enterobactin biosynthesis protein YbdZ	72	b4511
slr2081	P73906	prephenate dehydrogenase	tyrA	tyrA	Unknown	30.2	0		WP_000225229.1	23.438	128	86	3	54	180	139	255	0.024	32.7	T-protein	373	b2600		WP_000043484.1	25.253	99	59	3	2	89	5	99	0.045	32	phosphogluconate dehydrogenase (NADP(+)-dependent, decarboxylating)	468	b2029		WP_000765839.1	50	26	13	0	1	26	1	26	0.054	31.6
Histidine biosynthesis
sll0900	Q55503	ATP phosphoribosyltransferase	hisG	hisG	Soluble proteins	23.4	0		WP_000131782.1	35.802	162	94	2	49	201	51	211	4.06e-22	88.6	ATP phosphoribosyltransferase	299	b2019		WP_000708487.1	36.842	38	23	1	9	45	28	65	0.97	26.9	multifunctional CCA tRNA nucleotidyl transferase/2'3'-cyclic phosphodiesterase/2'nucleotidase/phosphatase	412	b3056
slr0608	P74755	histidine biosynthesis bifunctional protein HisIE	hisIE	hisI	Unknown	23.9	0		WP_000954911.1	39.378	193	111	3	23	215	17	203	2.03e-40	134	bifunctional phosphoribosyl-AMP cyclohydrolase/phosphoribosyl-ATP pyrophosphatase	203	b2026
slr0652	P74561	phosphorybosilformimino-5-amino- phosphorybosil-4-imidazolecarboxamideisomerase	hisA	hisA	Soluble proteins	27.3	0		WP_000586462.1	37.052	251	143	5	3	246	2	244	1.93e-46	152	1-(5-phosphoribosyl)-5-((5-phosphoribosylamino)methylideneamino)imidazole-4-carboxamide isomerase	245	b2024		WP_000880182.1	25	244	167	6	2	234	5	243	1.04e-20	85.5	imidazole glycerol phosphate synthase cyclase subunit	258	b2025		WP_001219652.1	26.573	143	88	7	91	224	92	226	0.000868	37
sll1893	P74106	cyclase	hisF	hisF	Soluble proteins	28	0		WP_000880182.1	45.914	257	133	2	3	255	2	256	3.04e-70	214	imidazole glycerol phosphate synthase cyclase subunit	258	b2025		WP_000586462.1	28.75	240	163	5	7	242	2	237	1.19e-19	82.4	1-(5-phosphoribosyl)-5-((5-phosphoribosylamino)methylideneamino)imidazole-4-carboxamide isomerase	245	b2024		WP_001264861.1	24.324	148	82	7	94	229	94	223	0.25	29.3
slr0084	Q55805	amidotransferase HisH	hisH	hisH					WP_001103560.1	38.308	201	115	6	4	203	3	195	1.2e-33	116	imidazole glycerol phosphate synthase subunit HisH	196	b2023		WP_000210878.1	33.898	59	27	2	31	86	335	384	0.056	31.2	CTP synthetase	545	b2780		WP_000138270.1	21.053	133	94	3	74	205	79	201	0.081	30.4
slr0500	P48054	imidazoleglycerol-phosphate dehydratase	hisB	hisB					WP_000080105.1	50	194	92	3	17	210	167	355	3.34e-58	184	bifunctional imidazole glycerol-phosphate dehydratase/histidinol phosphatase	355	b2022		WP_000749863.1	30.435	69	42	1	115	177	269	337	0.87	27.3	phosphoporin PhoE	351	b0241
sll1958	P73807	histidinol phosphate aminotransferase	hisC	hisC	Soluble proteins	40.7	0		WP_000108941.1	29.379	354	220	12	5	341	11	351	3.89e-31	117	histidinol-phosphate aminotransferase	356	b2021		WP_000183907.1	22.523	222	156	6	83	288	99	320	3.83e-10	57.4	methionine aminotransferase	386	b4512		WP_000785931.1	23.49	298	196	11	62	333	78	369	8.81e-10	56.6
sll1713	P73417	histidinol-phosphate aminotransferase	hisC	hisC	Unknown	40.7	0		WP_000108941.1	26.563	320	202	11	36	342	52	351	5.43e-18	80.9	histidinol-phosphate aminotransferase	356	b2021		WP_000074527.1	23.697	211	139	8	22	218	51	253	5.85e-07	47.8	glutamate--pyruvate aminotransferase AlaA	405	b2290		WP_000183907.1	31.461	89	46	4	141	219	167	250	0.000237	39.7
slr1848	P73058	histidinol dehydrogenase	hisD	hisD	Soluble proteins	46.5	0		WP_000009594.1	37.471	435	258	7	4	434	6	430	1.66e-91	280	histidinol dehydrogenase	434	b2020		WP_001140251.1	39.474	38	23	0	254	291	18	55	0.96	26.9	peptidyl-prolyl cis-trans isomerase	93	b3775
slr0682	P72946	histidinol dehydrogenase	hisD	hisD	Soluble proteins	45.1	0		WP_000009594.1	28.395	324	225	5	50	368	67	388	1.57e-29	115	histidinol dehydrogenase	434	b2020		WP_000938610.1	27.551	98	63	3	174	271	1	90	0.68	28.9	ATP-dependent helicase HrpB	824	n/a
Serine, glycine and cysteine biosynthesis
sll1908	P73821	D-3-phosphoglycerate dehydrogenase	serA	serA	Soluble proteins	56.2	0		WP_001151604.1	32.915	319	204	3	31	341	12	328	4.27e-50	175	D-3-phosphoglycerate dehydrogenase	410	b2911		WP_000805038.1	34.317	271	173	3	74	339	49	319	1.51e-44	157	bifunctional glyoxylate/hydroxypyruvate reductase B	324	b3553		WP_000762236.1	36.111	252	144	4	81	318	60	308	4.79e-41	148
sll1559	P74281	soluble hydrogenase 42 kD subunit	serC	sll1559	Soluble proteins	40.7	0		WP_001295373.1	27.273	143	91	4	119	261	133	262	5.84e-07	47.8	IscS subfamily cysteine desulfurase	404	b2530		WP_000577988.1	25.146	171	120	4	129	293	162	330	0.000563	38.5	cysteine desulfurase	406	b1680		WP_000847144.1	24.038	104	70	2	58	161	70	164	0.48	29.3
slr1124	P72649	phosphoglycerate mutase	serB	gpmB, slr1124	Soluble proteins	49.3	0		WP_000942344.1	30.729	192	128	3	131	322	2	188	4.8e-20	84.3	phosphoglycerate mutase GpmB	215	b4395		WP_000942344.1	26.761	71	42	2	56	120	142	208	0.018	33.1	phosphoglycerate mutase GpmB	215	b4395		WP_001241872.1	27.941	204	134	4	131	330	1	195	4.03e-16	73.2
sll1559	P74281	soluble hydrogenase 42 kD subunit	ggt	sll1559	Soluble proteins	40.7	0		WP_001295373.1	27.273	143	91	4	119	261	133	262	5.84e-07	47.8	IscS subfamily cysteine desulfurase	404	b2530		WP_000577988.1	25.146	171	120	4	129	293	162	330	0.000563	38.5	cysteine desulfurase	406	b1680		WP_000847144.1	24.038	104	70	2	58	161	70	164	0.48	29.3
sll1931	P77962	serine hydroxymethyltransferase	shm	glyA, shm	Soluble proteins	46.2	0		WP_000919159.1	58.537	410	167	2	9	416	8	416	8.91e-166	469	serine hydroxymethyltransferase	417	b2551		WP_001213834.1	25.806	155	104	5	191	339	199	348	0.012	34.7	2-amino-3-ketobutyrate CoA ligase	398	b3617		WP_001295286.1	28.283	99	67	3	162	259	115	210	0.012	34.7
slr1348	P74089	serine acetyltransferase	cysE	cysE, cycE	Unknown	27.3	0		WP_001277561.1	42.857	168	96	0	1	168	77	244	3.97e-42	142	serine acetyltransferase	273	b3607		WP_000888740.1	42.857	105	59	1	63	167	55	158	5.72e-18	75.5	serine acetyltransferase	162	b2058		WP_001335915.1	32.52	123	69	3	62	174	70	188	1.5e-12	61.6
slr1842	P73410	cysteine synthase	cysK	cysK	Soluble proteins	33.2	0		WP_000034402.1	58.307	319	118	6	2	311	3	315	2.69e-110	320	cysteine synthase A	323	b2414		WP_001336044.1	43.974	307	153	6	5	308	2	292	1.28e-76	233	cysteine synthase B	303	b2421		WP_000209520.1	28.125	64	46	0	242	305	323	386	0.000633	37.7
sll0712	P72662	cysteine synthase	cysM	cysM	Soluble proteins	34.7	0		WP_001336044.1	37.624	303	164	6	10	308	7	288	2.43e-54	177	cysteine synthase B	303	b2421		WP_000034402.1	37.342	316	189	6	10	321	11	321	1.82e-47	159	cysteine synthase A	323	b2414		WP_000785596.1	33	100	64	1	14	113	32	128	2.74e-06	45.4
slr0077	Q55793	cysteine desulfurase	csd	sufS, nifS	Soluble proteins	46.4	0		WP_000577988.1	48.883	403	201	2	13	414	8	406	3.03e-139	401	cysteine desulfurase	406	b1680		WP_001300698.1	41.133	406	227	4	11	415	7	401	1.63e-102	307	cysteine desulfurase CsdA	401	b2810		WP_001295373.1	26.551	403	254	11	30	415	5	382	5.42e-31	119
slr0827	P54918	alanine racemase	alr	alr, dal					WP_000197881.1	31.063	367	232	8	9	372	8	356	8e-45	155	alanine racemase catabolic	356	b1190		WP_001147328.1	32.344	337	214	6	4	337	2	327	6.84e-42	147	alanine racemase biosynthetic	359	b4053
slr0990	P74515	glutamate-cysteine ligase	gshA	gshA	Unknown	44	0		WP_001130654.1	25.17	147	97	6	114	255	129	267	4.51e-05	42	glutamate--cysteine ligase	372	b0580		WP_001064040.1	26.027	73	48	3	88	160	137	203	0.15	30.8	UDP-N-acetyl-D-mannosaminuronic acid transferase	246	b3794		WP_000737347.1	32.075	53	28	2	139	187	31	79	0.24	30
slr1238	P73493	glutathione synthetase	gshB	gshB	Soluble proteins	35	0		WP_000593273.1	38.411	302	176	2	1	301	2	294	1.95e-76	234	glutathione synthetase	316	b2946		WP_000684321.1	24.348	230	157	8	100	319	67	289	6.59e-09	53.1	ribosomal protein S6--L-glutamate ligase	300	b0852		WP_000442860.1	27.059	85	50	3	166	248	300	374	0.93	28.1
Iron-sulphur cluster assembly
slr0387	Q55602	cysteine desulfurase NifS	nifS1	nifS1, iscS	Soluble proteins	41.7	0		WP_001295373.1	52.88	382	176	3	1	379	1	381	1.71e-141	405	IscS subfamily cysteine desulfurase	404	b2530		WP_001300698.1	26.357	387	250	12	5	371	21	392	1.27e-22	95.5	cysteine desulfurase CsdA	401	b2810		WP_000577988.1	27.444	266	175	5	6	253	26	291	2.18e-21	92
sll0704	P72676	cysteine desulfurase	nifS2	nifS2	Soluble proteins	42.5	0		WP_001295373.1	39.948	388	213	8	3	382	5	380	1.12e-87	268	IscS subfamily cysteine desulfurase	404	b2530		WP_001300698.1	27.603	413	234	14	3	383	21	400	3.04e-22	94.4	cysteine desulfurase CsdA	401	b2810		WP_000577988.1	28.205	273	160	7	4	248	26	290	5.01e-17	79
slr0077	Q55793	cysteine desulfurase	sufS	sufS, nifS	Soluble proteins	46.4	0		WP_000577988.1	48.883	403	201	2	13	414	8	406	3.03e-139	401	cysteine desulfurase	406	b1680		WP_001300698.1	41.133	406	227	4	11	415	7	401	1.63e-102	307	cysteine desulfurase CsdA	401	b2810		WP_001295373.1	26.551	403	254	11	30	415	5	382	5.42e-31	119
slr1419	P74523	cysteine desulfuration protein	sufE	sufE	Soluble proteins	17.7	0		WP_001196530.1	34.959	123	76	3	17	136	2	123	2.11e-17	71.2	cysteine desulfuration protein SufE	138	b1679		WP_000184261.1	31.818	110	73	2	29	136	24	133	3.55e-14	63.2	sulfur acceptor protein CsdE	147	b2811
slr1417	P72731	hypothetical protein YCF57	sufA	ycf57, iscA, sufA, iscA1	Unknown	12.9	0		WP_000028953.1	44.444	108	56	2	12	118	3	107	1.15e-26	92.4	iron-binding protein	107	b2528		WP_001295564.1	37.963	108	64	2	12	118	9	114	5.57e-20	75.9	iron-sulfur cluster insertion protein ErpA	114	b0156		WP_000367160.1	32.727	110	70	2	10	118	16	122	2.67e-18	71.6
slr0074	Q55790	ABC transporter subunit	sufB	ycf24, sufB	Soluble proteins	52.8	0		WP_000089364.1	62.88	493	157	5	6	480	11	495	0	647	Fe-S cluster assembly protein SufB	495	b1683		WP_000907979.1	25.641	156	116	0	307	462	249	404	3.05e-11	62	Fe-S cluster assembly protein SufD	423	b1681		WP_000126534.1	28	75	47	3	85	154	108	180	0.55	29.3
slr0075	Q55791	ABC transporter ATP-binding protein	sufC	ycf16, sufC	Soluble proteins	28.4	0		WP_000948863.1	58.704	247	102	0	5	251	1	247	3.81e-104	299	ABC transporter ATP-binding protein	248	b1682		WP_000082101.1	28.163	245	160	5	1	235	1	239	1.52e-18	79.3	ABC transporter ATP-binding protein	255	b3455		WP_000996005.1	28.879	232	149	7	5	235	19	235	1.77e-16	75.1
slr0076	Q55792	FeS cluster assembly protein	sufD	sufD, sufB	Soluble proteins	50	0		WP_000907979.1	28.198	383	250	7	56	435	41	401	2.33e-35	132	Fe-S cluster assembly protein SufD	423	b1681		WP_000089364.1	20.57	316	229	9	133	437	172	476	2.33e-15	74.7	Fe-S cluster assembly protein SufB	495	b1683		WP_000092067.1	31.818	66	42	1	248	313	291	353	0.27	30.4
ssl2667	P74558	an assembly factor for iron-sulfur culsters	nifU	synifU, cnfU, nfuA, nifU, ssl2667	Soluble proteins	8.4	0		WP_000619389.1	34.426	61	37	2	14	72	118	177	2.66e-05	37	Fe-S biogenesis protein NfuA	191	b3414
Nucleotide biosynthesis
sll0469	Q55848	ribose-phosphate pyrophosphokinase	prsA	prsA, prs	Unknown	36.4	0		WP_001298109.1	49.355	310	155	2	25	332	4	313	7.94e-113	327	ribose-phosphate pyrophosphokinase	315	b1207		WP_001295473.1	21.782	101	73	2	167	264	57	154	0.039	32	uracil phosphoribosyltransferase	208	b2498		WP_000683335.1	27.451	51	37	0	218	268	77	127	0.23	29.3
Purine biosynthesis
sll0757	Q55621	amidophosphoribosyltransferase	purF	purF	Soluble proteins	53.6	0		WP_000334220.1	38.806	469	261	12	29	475	2	466	2.4e-98	303	amidophosphoribosyltransferase	505	b2312		WP_000334099.1	31.579	228	139	8	29	252	2	216	2.96e-17	81.6	glutamine--fructose-6-phosphate aminotransferase	609	b3729		WP_001298109.1	40	50	25	1	370	419	211	255	0.12	31.6
slr1159	P74232	glycinamide ribonucleotide synthetase	purD	purD	Soluble proteins	44	0		WP_000866800.1	48.471	425	212	3	1	419	1	424	9.62e-135	390	phosphoribosylamine--glycine ligase	429	b4005		WP_000413677.1	26.695	236	133	11	69	283	101	317	0.002	37	D-alanine--D-alanine ligase A	364	b0381		WP_001126348.1	23.485	264	169	12	53	305	623	864	0.032	33.5
slr0477	Q55172	phosphoribosylglycinamide formyltransferase	purN	purN	Soluble proteins	23.5	0		WP_001028612.1	35.676	185	119	0	29	213	1	185	3.64e-40	134	phosphoribosylglycinamide formyltransferase	212	b2500		WP_000555857.1	33.913	115	75	1	79	193	133	246	2.19e-19	81.3	formyltetrahydrofolate deformylase	280	b1232		WP_000004473.1	33.846	65	43	0	133	197	108	172	1.51e-08	50.8
sll0070	Q55135	formyltetrahydrofolate deformylase	purU	purU, tgs	Soluble proteins	32.6	0		WP_000555857.1	41.516	277	148	3	12	283	13	280	1.37e-70	216	formyltetrahydrofolate deformylase	280	b1232		WP_001028612.1	26.563	192	137	3	91	278	3	194	1.41e-16	73.6	phosphoribosylglycinamide formyltransferase	212	b2500		WP_000004473.1	29.167	96	65	2	159	252	77	171	0.000251	38.9
slr0861	Q55336	glycinamide ribonucleotide transformylase	purT	purT	Soluble proteins	42.4	0		WP_000173484.1	55	380	165	3	12	389	16	391	2.43e-136	392	phosphoribosylglycinamide formyltransferase 2	392	b1849		WP_000815571.1	26.554	354	214	12	13	363	6	316	4.4e-16	75.9	5-(carboxyamino)imidazole ribonucleotide synthase	355	b0522		WP_001126348.1	25.405	185	115	6	9	172	8	190	1.24e-07	50.4
sll1056	P72644	phosphoribosylformyl glycinamidine synthetase II	purL	PurL, purI	Soluble proteins	81.8	0		WP_000970102.1	24.81	790	473	25	21	721	191	948	8.58e-33	133	phosphoribosylformylglycinamidine synthase	1295	b2557
slr0520	Q55843	phosphoribosyl formylglycinamidine synthase	purL	purL, purI	Soluble proteins	24.4	0		WP_000970102.1	32.973	185	108	7	38	207	1080	1263	1.9e-16	74.7	phosphoribosylformylglycinamidine synthase	1295	b2557		WP_000037608.1	41.379	58	28	3	44	101	67	118	0.002	35	glutamine amidotransferase	172	b3153		WP_000210878.1	33.962	53	26	1	40	92	341	384	0.75	27.7
slr0838	Q55422	phosphoribosyl formylglycinamidine cyclo-ligase	purM	purM, purG	Soluble proteins	36.1	0		WP_001336050.1	51.039	337	156	3	1	334	7	337	1.89e-116	338	phosphoribosylformylglycinamidine cyclo-ligase	345	b2499		WP_000369231.1	24.725	182	108	6	40	196	134	311	0.000792	37.7	kinase	315	b1772		WP_000137296.1	33.898	59	38	1	166	223	567	625	0.012	34.3
sll0578	P74724	phosphoribosylaminoimidazole carboxylase ATPase subunit	purK	purK	Soluble proteins	42.6	0		WP_000815571.1	29.659	381	204	12	5	371	1	331	1.34e-33	125	5-(carboxyamino)imidazole ribonucleotide synthase	355	b0522		WP_000173484.1	22.973	370	249	11	6	356	13	365	4.15e-10	57.8	phosphoribosylglycinamide formyltransferase 2	392	b1849
sll0901	Q55498	phosphoribosylaminoimidazole carboxylase	purE	purE, ade6	Soluble proteins	18.6	0		WP_001295318.1	52.288	153	71	1	8	158	10	162	1.67e-42	137	5-(carboxyamino)imidazole ribonucleotide mutase	169	b0523		WP_000181668.1	28.409	88	57	3	12	93	670	757	0.024	31.6	formate dehydrogenase-N subunit alpha	803	n/a		WP_000211838.1	33.871	62	28	3	3	53	79	138	0.23	28.1
slr1226	P73471	phosphoribosyl aminoidazole succinocarboxamide synthetase	purC	purC	Soluble proteins	29.7	0		WP_001295467.1	37.975	237	142	2	19	255	6	237	8.58e-53	169	phosphoribosylaminoimidazolesuccinocarboxamide synthase	237	b2476		WP_000047499.1	24.342	152	90	6	100	240	40	177	0.92	27.7	ATP-dependent RNA helicase RhlB	421	b3779
sll0421	P74384	adenylosuccinate lyase	purB	purB	Soluble proteins	48.4	0		WP_000423742.1	29.703	303	181	10	33	310	49	344	1.44e-17	81.3	adenylosuccinate lyase	456	b1131		WP_001230087.1	26.481	287	190	10	26	303	47	321	1.75e-12	65.5	argininosuccinate lyase	457	b3960		WP_001099085.1	28.708	209	137	5	93	290	139	346	2.54e-12	65.1
slr0597	P74741	phosphoribosyl aminoimidazole carboxy formyl formyltransferase/inosinemonophosphate cyclohydrolase (PUR-H(J))	purH	purH	Soluble proteins	59.3	0		WP_001187559.1	48.864	528	245	12	3	511	8	529	1.69e-161	466	bifunctional phosphoribosylaminoimidazolecarboxamide formyltransferase/inosine monophosphate cyclohydrolase	529	b4006		WP_001126348.1	43.333	60	26	4	5	59	945	1001	0.22	31.2	carbamoyl-phosphate synthase large chain	1073	b0033
slr1722	P73853	inosine-5'-monophosphate dehydrogenase	guaB	guaB, gnaB	Soluble proteins	40.2	0		WP_001217338.1	31.959	194	102	5	190	366	154	334	1.11e-17	80.5	guanosine monophosphate reductase	347	b0104		WP_001299507.1	33.898	236	108	7	152	360	240	454	3.11e-17	80.1	IMP dehydrogenase	488	b2508		WP_001299507.1	31.884	69	46	1	9	76	3	71	1.66e-05	43.5
slr0213	P49057	GMP synthetase	guaA	guaA	Soluble proteins	61	0		WP_000138270.1	50.094	531	251	3	20	542	1	525	0	547	GMP synthetase	525	b2507		WP_000601847.1	31.765	170	105	3	49	210	20	186	5.77e-15	70.5	glutamine amidotransferase	187	b3360		WP_000763511.1	25.121	207	143	5	29	227	4	206	1.48e-10	60.5
slr1123	P72648	guanylate kinase	gmpK	gmk, spoR, slr1123	Soluble proteins	21.4	0		WP_001295237.1	50.543	184	89	1	9	190	3	186	1.9e-60	184	guanylate kinase	207	b3648		WP_000971886.1	30.851	188	117	7	8	191	1	179	3.83e-12	59.3	ribose 1,5-bisphosphate phosphokinase PhnN	185	b4094		WP_000907792.1	27.778	126	49	4	10	126	30	122	0.001	35.8
sll1823	P73290	adenylosuccinate synthetase	purA	purA, adeK	Soluble proteins	48.6	0		WP_000527955.1	49.884	431	212	4	1	428	1	430	5.48e-141	407	adenylosuccinate synthetase	432	b4177
sll1815	P73302	adenylate kinase	adk	adk	Soluble proteins	20.4	0		WP_001220233.1	40	215	89	3	5	183	3	213	8.49e-52	162	adenylate kinase	214	b0474		WP_001190781.1	29.293	99	60	4	88	183	129	220	0.019	31.6	ATP-binding protein	230	b2986
sll1059	P72641	adenylate kinase		adk	Soluble proteins	20.3	0		WP_001220233.1	28.218	202	109	3	1	171	1	197	1.96e-27	100	adenylate kinase	214	b0474		WP_001170162.1	32.203	59	36	2	51	107	56	112	0.22	28.5	L-asparaginase 1	338	b1767		WP_000639528.1	33.333	39	26	0	1	39	212	250	0.41	28.1
slr1164	P74240	ribonucleotide reductase subunit alpha	nrdA	nrdA, dnaF	Soluble proteins	85.6	0		WP_001075164.1	29.221	770	476	21	33	763	7	746	3.28e-88	291	ribonucleoside-diphosphate reductase 1 subunit alpha	761	b2234		WP_000246534.1	30.345	580	346	17	223	766	156	713	1.32e-64	226	ribonucleotide-diphosphate reductase subunit alpha	714	b2675		WP_000219122.1	37.931	58	30	3	573	630	9	60	0.29	30.8
slr0591	P74732	ribonucleoside-diphosphate reductase beta chain	nrdF	nrdF	Soluble proteins	41.6	0		WP_000332037.1	24.728	368	225	11	18	346	6	360	5.77e-29	112	ribonucleoside-diphosphate reductase 1 subunit beta	376	b2234		WP_000777969.1	23.27	318	204	9	53	354	22	315	2.55e-19	84.3	ribonucleoside-diphosphate reductase 2 subunit beta	319	b2676		WP_000506490.1	24.419	86	55	2	276	351	157	242	0.14	30.4
sll1852	P74494	nucleoside diphosphate kinase	ndkR	ndk, ndkR	Soluble proteins	16.7	0		WP_000963837.1	45.588	136	74	0	1	136	3	138	3.25e-40	129	nucleoside-diphosphate kinase	143	b2518
Pyrimidine biosynthesis
slr1476	P74163	aspartate carbamoyltransferase	pyrB	pyrB	Unknown	36.4	0		WP_000013046.1	32.036	334	187	12	3	326	1	304	4.27e-32	119	aspartate carbamoyltransferase catalytic subunit	311	b4245		WP_000012931.1	26.144	306	177	13	4	289	1	277	5.99e-11	59.7	ornithine carbamoyltransferase chain I	334	b4254		WP_001281825.1	26.159	302	172	13	9	289	6	277	2.48e-09	54.7
slr0406	P74438	dihydroorotase	pyrC	pyrC	Soluble proteins	38.1	0		WP_000126534.1	53.097	339	158	1	4	341	8	346	9.83e-126	361	dihydroorotase	348	b1062
slr1418	P74782	dihydroorotate dehydrogenase	pyrD	pyrD	PM	41.5	0		WP_001295352.1	38.92	352	186	7	9	352	3	333	2.39e-78	241	dihydroorotate dehydrogenase 2	336	b0945		WP_000956071.1	32.692	156	91	4	225	373	170	318	3.89e-11	60.8	dihydropyrimidine dehydrogenase subunit B	411	b2147		WP_001246499.1	27.451	51	34	1	4	54	362	409	0.058	32.3
slr0185	Q55574	orotate phosphoribosyltransferase	pyrE	umpS, pyrE	Soluble proteins	21.4	0		WP_000806177.1	27.673	159	108	4	18	172	6	161	1.57e-10	55.5	orotate phosphoribosyltransferase	213	b3642		WP_000127356.1	32.813	64	38	2	125	185	116	177	0.012	32.3	adenine phosphoribosyltransferase	183	b0469		WP_000686620.1	42.105	38	22	0	70	107	89	126	0.86	26.9
sll0838	P73761	orotidine 5' monophosphate decarboxylase	pyrF	pyrF	Soluble proteins	24.7	0		WP_000176270.1	44.091	220	120	3	1	218	12	230	1.72e-53	169	orotidine 5'-phosphate decarboxylase	245	b1281		WP_001295354.1	28.571	42	29	1	54	94	561	602	0.35	28.9	helicase IV	684	b0962		WP_000786911.1	35.417	48	28	1	33	80	66	110	0.36	28.5
sll0144	P74457	uridine monophosphate kinase	pyrH	pyrH, smbA	Soluble proteins	27.6	0		WP_000224573.1	48.927	233	119	0	23	255	9	241	1.77e-81	242	UMP kinase	241	b0171		WP_001264707.1	30.769	117	63	3	141	254	195	296	1.29e-07	49.3	bifunctional aspartokinase I/homoserine dehydrogenase I	820	b0002		WP_001285993.1	28.986	69	40	1	52	120	523	582	0.52	28.5
sll1852	P74494	nucleoside diphosphate kinase	ndkR	ndk, ndkR	Soluble proteins	16.7	0		WP_000963837.1	45.588	136	74	0	1	136	3	138	3.25e-40	129	nucleoside-diphosphate kinase	143	b2518
sll1443	P74208	CTP synthetase	pyrG	pyrG	Soluble proteins	60.8	0		WP_000210878.1	52.747	546	245	3	2	537	3	545	0	588	CTP synthetase	545	b2780		WP_001300506.1	26.19	210	107	9	342	527	58	243	0.000249	39.7	gamma-glutamyl-gamma-aminobutyrate hydrolase	254	b1298		WP_000835039.1	36.957	46	27	1	509	552	61	106	0.02	34.3
slr1164	P74240	ribonucleotide reductase subunit alpha	nrdA	nrdA, dnaF	Soluble proteins	85.6	0		WP_001075164.1	29.221	770	476	21	33	763	7	746	3.28e-88	291	ribonucleoside-diphosphate reductase 1 subunit alpha	761	b2234		WP_000246534.1	30.345	580	346	17	223	766	156	713	1.32e-64	226	ribonucleotide-diphosphate reductase subunit alpha	714	b2675		WP_000219122.1	37.931	58	30	3	573	630	9	60	0.29	30.8
sll0509	Q55478	similar to 5',5'''-P-1,P-4-tetraphosphate phosphorylase II	nrdF		Soluble proteins	33.9	0
sll1258	P74073	dCTP deaminase	dcd	dcd	Soluble proteins	21.4	0		WP_001234768.1	28.387	155	101	5	44	189	34	187	2.71e-07	45.8	deoxycytidine triphosphate deaminase	193	b2065
sll1635	P73053	Thy1 protein homolog	thyX	dgt	Soluble proteins	25.1	0		WP_000377098.1	32.558	43	27	2	48	89	104	145	0.58	28.1	glutathione-regulated potassium-efflux system protein KefC	620	b0047
slr0379	Q55593	thymidylate kinase	tmk	tmk	Unknown	26.7	0		WP_001257000.1	24.201	219	140	8	1	208	1	204	5.94e-07	45.4	thymidylate kinase	213	b1098		WP_001040654.1	36.111	36	23	0	2	37	292	327	0.32	28.9	signal recognition particle-docking protein FtsY	497	b3463
Nucleotide salvage
sll0398	Q55731	deoxyguanosinetriphosphate triphosphohydrolase	dgt	dgt	Unknown	49.9	0		WP_000057073.1	31.919	495	246	16	19	438	25	503	9.09e-56	189	deoxyguanosinetriphosphate triphosphohydrolase	505	b0160		WP_000024939.1	38.889	36	21	1	299	333	282	317	0.85	28.9	ketol-acid reductoisomerase	491	b3774
sll1035	P72753	uracil phosphoribosyltransferase	upp	upp, uraP	Soluble proteins	23.6	0		WP_001295473.1	40.826	218	112	5	5	216	1	207	1.15e-47	153	uracil phosphoribosyltransferase	208	b2498		WP_000127356.1	48	25	13	0	129	153	118	142	0.44	27.7	adenine phosphoribosyltransferase	183	b0469
sll1430	P73935	adenine phosphoribosyltransferase	apt	apt	Soluble proteins	19	0		WP_000127356.1	53.012	166	76	1	3	168	11	174	1.37e-54	168	adenine phosphoribosyltransferase	183	b0469		WP_001295473.1	60	25	10	0	117	141	127	151	0.008	32.7	uracil phosphoribosyltransferase	208	b2498		WP_000699693.1	32.927	82	45	4	73	151	286	360	0.29	28.1
slr1237	P73487	cytosine deaminase	codA	codA	Unknown	49.8	0		WP_001301240.1	28.818	406	264	13	45	439	19	410	1.74e-36	136	cytosine deaminase	427	b0337		WP_000665120.1	23.497	366	235	14	9	363	50	381	8.8e-09	54.3	metallo-dependent hydrolase domain deaminase	460	b0324		WP_000568432.1	40.678	59	30	2	42	100	21	74	0.00085	38.1
Possible role in nucleotide biosynthesis/salvage
sll1631	P73717	putative cytidine and deoxycytidylate deaminase		sll1631					WP_001295367.1	40.252	159	90	2	7	161	18	175	4.57e-36	120	tRNA adenosine(34) deaminase TadA	178	b2559		WP_001150457.1	34.234	111	53	7	9	110	4	103	0.000453	36.6	bifunctional diaminohydroxyphosphoribosylaminopyrimidine deaminase/5-amino-6-(5-phosphoribosylamino)uracil reductase	367	b0414
sll1776	P73618	deoxyribose-phosphate aldolase		deoC, dra	Soluble proteins	23.9	0		WP_001298497.1	30.303	198	123	6	13	195	15	212	1.2e-15	70.9	2-deoxyribose-5-phosphate aldolase	259	b4381
sll0368	Q55758	uracil phosphoribosyltransferase		pyrR	Unknown	19.9	0		WP_000683335.1	23.841	151	106	6	6	153	5	149	2.98e-05	39.7	hypoxanthine phosphoribosyltransferase	178	b0125		WP_000806177.1	24.088	137	89	4	36	166	66	193	0.024	31.2	orotate phosphoribosyltransferase	213	b3642		WP_001298109.1	33.333	57	27	1	94	150	211	256	0.25	28.5
sll5107	Q6ZEM3	cytidine deaminase							WP_000553555.1	34.234	111	63	5	23	129	67	171	4.14e-08	47.4	cytidine deaminase	294	b2143		WP_000553555.1	41.667	36	21	0	20	55	202	237	0.16	28.5	cytidine deaminase	294	b2143		WP_001698076.1	33.962	53	33	1	37	89	294	344	0.6	26.9
slr6034	Q6YRX0	cytidine deaminase							WP_000553555.1	34.234	111	63	5	23	129	67	171	2.53e-08	48.1	cytidine deaminase	294	b2143		WP_000553555.1	41.667	36	21	0	20	55	202	237	0.099	28.9	cytidine deaminase	294	b2143		WP_001698076.1	32.075	53	34	1	37	89	294	344	0.9	26.2
sll0509	Q55478	similar to 5',5'''-P-1,P-4-tetraphosphate phosphorylase II			Soluble proteins	33.9	0
Biosynthesis of vitamins and co-factors
Biotin biosynthesis
slr0917	P74770	7-keto-8-aminopelargonic acid synthetase	bioF	bioF	Large ribosomal protein	47.7	0		WP_001213834.1	31.429	385	256	5	8	387	6	387	2.63e-60	197	2-amino-3-ketobutyrate CoA ligase	398	b3617		WP_000118826.1	35.083	362	224	5	30	387	26	380	3.81e-54	181	8-amino-7-oxononanoate synthase	384	b0776		WP_000046812.1	40	45	27	0	276	320	362	406	0.8	28.5
slr0355	Q55650	7-keto-8-aminopelargonic acid dehydrognease	bioU	apcE	Random proteins (Hypothetical)	Random proteins (Hypothetical)	Soluble proteins	35.4	0		WP_000153502.1	36.585	41	22	1	9	49	3	39	0.28	29.6	aldehyde dehydrogenase	331	b1779		WP_001698958.1	35.897	39	25	0	139	177	247	285	0.69	28.5	hypothetical protein	567	b2642
slr0523	Q55849	similar to dethiobiotin synthetase	bioD	bioD	Soluble proteins	25.8	0		WP_000044843.1	31.28	211	135	3	11	214	3	210	4.08e-18	77.4	dethiobiotin synthase	225	b0778		WP_000919231.1	21.795	234	166	5	11	234	3	229	0.003	34.7	dethiobiotin synthase	231	b1593		WP_001083595.1	34.884	43	25	1	53	95	101	140	0.3	28.9
slr1364	P73538	biotin synthetase	bioB	bioB	Soluble proteins	39.3	0		WP_000951213.1	35.667	300	173	6	58	349	23	310	1.36e-58	190	biotin synthase	346	b0775		WP_000847447.1	21.724	290	178	13	31	296	29	293	0.001	37.4	2-iminoacetate synthase	377	b3990
sll1655	P72816	similar to biotin [acetyl-CoA-carboxylase] ligase	birA	birA					WP_000654630.1	32.159	227	145	6	33	252	76	300	1.77e-14	69.3	bifunctional biotin--[acetyl-CoA-carboxylase] synthetase/biotin operon repressor	321	b3973		WP_000156811.1	43.902	41	16	3	27	65	105	140	0.012	33.1	transcriptional regulator	220	b2664
NAD biosynthesis
sll0631	P74562	L-aspartate oxidase	nadB	nadB	Soluble proteins	60.5	0		WP_001094491.1	40.374	535	283	9	7	528	10	521	2.15e-127	380	L-aspartate oxidase	540	b2574		WP_001192973.1	33.146	534	306	12	29	532	32	544	1.58e-81	263	fumarate reductase flavoprotein subunit	602	b4154		WP_000775540.1	32.325	529	303	16	46	538	49	558	1.62e-63	215
sll0622	P74578	quinolinate synthetase	nadA	nadA	Unknown	35.4	0		WP_000115290.1	40.717	307	171	5	20	315	33	339	9.3e-76	233	quinolinate synthase	347	b0750		WP_000891353.1	29.134	127	74	6	1	113	150	274	0.012	33.9	LPS assembly protein B	389	b1280		WP_000914994.1	29.348	92	55	3	223	307	149	237	0.24	30
slr0936	P74301	nicotinate-nucleotide pyrophosphorylase	nadC	nadC	Soluble proteins	32	0		WP_001135174.1	41.392	273	148	5	27	292	29	296	1.66e-46	155	nicotinate-nucleotide pyrophosphorylase	297	b0109		WP_000139654.1	25	60	40	1	185	239	209	268	0.89	27.7	lipid-A-disaccharide synthase	382	b0182
sll1916	P73246	probable nicotinate-nucleotide adenylytransferase	nadD	nadD	Soluble proteins	22.7	0		WP_000838889.1	27.189	217	128	8	4	199	6	213	3.08e-09	51.6	nicotinate-nicotinamide nucleotide adenylyltransferase	213	b0639		WP_000483239.1	30.841	107	64	3	21	117	218	324	0.16	29.6	methyl-accepting chemotaxis protein IV	533	b1885
slr1691	P74292	glutamine-dependent NAD(+) synthetase	nadE	nadE, adgA	Soluble proteins	61	0		WP_000175026.1	26.786	280	157	12	270	528	11	263	9.2e-08	50.4	NAD(+) synthetase	275	b1740		WP_000138270.1	53.333	30	14	0	295	324	224	253	0.025	34.3	GMP synthetase	525	b2507		WP_000091466.1	27.885	104	65	4	228	331	35	128	0.25	30.4
slr0787	Q55928	nicotinamide-nucleotide adenylytransferae	nadM	nadM	Unknown	38.5	0		WP_001393539.1	25.581	86	63	1	189	273	5	90	0.002	35.4	GDP-mannose mannosyl hydrolase	159	b2051		WP_000476093.1	41.176	51	30	0	203	253	6	56	0.002	35.4	NUDIX hydrolase	153	b1134		WP_000781888.1	28.767	73	47	2	206	277	9	77	0.01	33.1
slr0788	Q55929	nicotinamide phosphoribosyltransferase	nadV	nadV
slr0400	P74430	NAD kinase	nadK1	slr0400	Soluble proteins	33.4	0		WP_001059169.1	29.066	289	195	2	4	291	8	287	2.85e-38	134	NAD(+) kinase	292	b2615		WP_000121433.1	35.556	45	29	0	80	124	483	527	0.22	30	NADPH-dependent 2,4-dienoyl-CoA reductase	672	b3081		WP_000189532.1	27.692	65	42	1	63	122	188	252	0.58	28.5
sll1415	P73955	NAD kinase	nadK2	sll1415	Soluble proteins	33.8	0		WP_001059169.1	32.661	248	155	7	51	298	57	292	6.77e-32	117	NAD(+) kinase	292	b2615		WP_001054340.1	26.214	103	62	4	17	108	51	150	0.11	30	hypothetical protein	151	b0547		WP_000620888.1	28.571	84	47	2	32	115	20	90	0.13	29.3
slr1239	P73496	pyridine nucleotide transhydrogenase alpha subunit	pntA	pntA	TM	56	4		WP_001300486.1	61.434	516	185	6	21	530	2	509	0	598	NAD(P) transhydrogenase subunit alpha	510	b1603		WP_000678419.1	33.333	63	36	1	94	156	203	259	0.036	33.5	ATP-dependent DNA helicase RecG	693	b3652		WP_000798110.1	35	60	32	2	185	240	168	224	0.08	32.3
slr1434	P73500	pyridine nucleotide transhydrogenase beta subunit	pntB	pntB	TM	49.9	9		WP_000014036.1	68.298	470	135	6	1	464	1	462	0	607	NAD(P) transhydrogenase subunit beta	462	b1602
Folate biosynthesis
slr1979	P74130	ADC synthase	pabB	trpE, pabB	Unknown	51.8	0		WP_000855022.1	34.141	454	261	9	50	483	17	452	4.62e-72	232	aminodeoxychorismate synthase subunit I	453	b1812		WP_001194582.1	32.895	380	232	6	122	482	135	510	3.15e-56	192	anthranilate synthase component I	520	b1264		WP_000381303.1	24.756	307	209	6	180	479	94	385	7.38e-17	79.3
slr0887	P73575	4-amino-4-deoxychorismate lyase	pabC	slr0887	Soluble proteins	31.3	0		WP_000208520.1	25.385	260	170	8	4	240	10	268	7.71e-14	67	branched chain amino acid aminotransferase	309	b3770		WP_000478681.1	24.715	263	165	9	16	258	11	260	1.58e-09	54.3	4-amino-4-deoxychorismate lyase	269	b1096		WP_001295533.1	42.857	28	16	0	62	89	46	73	0.63	27.3
slr0426	Q55759	GTP cyclohydrolase I	folE	folE, gchL	Soluble proteins	26.6	0		WP_001139613.1	41.86	172	91	3	64	230	54	221	7.6e-35	121	GTP cyclohydrolase I FolE	222	b2153
slr0920	Q55381	mutator MutT protein	nudB		Soluble proteins	17.4	0		WP_001289128.1	35.714	56	36	0	10	65	20	75	1.57e-07	45.1	NUDIX pyrophosphatase	160	n/a		WP_001300564.1	33.846	65	37	2	33	91	30	94	0.000199	36.2	nucleoside triphosphatase	141	b2248		WP_001393539.1	40.984	61	31	3	5	63	15	72	0.000214	36.6
slr1626	P74342	dihydroneopterin aldolase	folB	folB	Soluble proteins	13.1	0		WP_001295541.1	29.592	98	69	0	1	98	1	98	2.28e-11	53.9	bifunctional dihydroneopterin aldolase/7,8-dihydroneopterin epimerase	122	b3058		WP_000068457.1	26.923	78	57	0	4	81	8	85	7.98e-06	39.3	dihydroneopterin triphosphate 2'-epimerase	120	b2303
slr1093	P72736	2-amino-4-hydroxy-6-hydroxymethyldihydropteridine pyrophosphokinase	folK	folK					WP_000215139.1	40.816	147	84	3	16	160	4	149	9.36e-32	110	2-amino-4-hydroxy-6-hydroxymethyldihydropteridine pyrophosphokinase	159	b0142
slr2026	P73248	dihydropteroate synthase	folP	folP	Soluble proteins	31.6	0		WP_000764731.1	45.736	258	138	2	29	286	16	271	6.29e-79	238	dihydropteroate synthase	282	b3177		WP_000209309.1	26.531	49	36	0	151	199	721	769	0.2	30	glycyl radical enzyme	810	b0823		WP_001295352.1	34.118	85	39	5	58	136	251	324	0.63	28.1
sll1612	P73842	folylpolyglutamate synthase	folC	folC, dedC	Soluble proteins	47.4	0		WP_000584546.1	30.046	436	254	16	5	426	18	416	2.74e-42	151	bifunctional protein FolC	422	b2315		WP_000796481.1	29.508	61	41	1	6	66	77	135	0.33	30	UDP-N-acetylmuramoyl-L-alanine--D-glutamate ligase	438	b0088
Molybdenum cofactor biosynthesis
slr0901	Q55369	molybdopterin biosynthesis protein A	moaA	moaA					WP_001350494.1	32.39	318	205	6	14	324	1	315	1.29e-52	173	cyclic pyranopterin monophosphate synthase	329	b0781		WP_001301030.1	28.947	114	61	5	36	135	11	118	0.000445	38.5	anaerobic sulfatase maturase	385	b1497		WP_000627182.1	32.911	79	50	2	18	93	151	229	0.17	30.4
slr0902	Q55370	molybdenum cofactor biosynthesis protein C, fused to molybdopterin-guanine dinucleotide biosynthesis protein MobA	moaC	moaC	Unknown	38.4	0		WP_000080885.1	38.065	155	89	4	2	155	4	152	6.1e-27	101	cyclic pyranopterin monophosphate synthase accessory protein	161	b0783		WP_001052181.1	30.303	132	86	4	160	288	5	133	2.09e-11	59.3	molybdenum cofactor guanylyltransferase	194	b3857		WP_000102886.1	27.273	77	51	1	111	182	8	84	0.25	29.6
sll1536	P74344	molybdopterin biosynthesis MoeB protein	moeB	moeB, chlN	Soluble proteins	42.7	0		WP_000829217.1	41.736	242	138	2	10	250	3	242	2.32e-58	187	molybdopterin-synthase adenylyltransferase	249	b0826		WP_000999737.1	40.496	242	138	4	15	254	5	242	1.16e-44	152	thiamine biosynthesis protein ThiS	251	b3992		WP_000117728.1	33.663	101	66	1	39	138	31	131	1.74e-08	52
ssr1527	P74768	probable molybdopterin [MPT] converting factor, subunit 1	moaD	moaD, ssr1527					WP_000598619.1	25	80	57	1	5	81	2	81	2.25e-05	36.2	molybdopterin synthase sulfur carrier subunit	81	b0784
slr0903	Q55371	molybdopterin (MPT) converting factor, subunit 2	moaE	moaE	Unknown	16.5	0		WP_000852296.1	38.095	105	65	0	23	127	24	128	3.27e-23	86.3	molybdopterin synthase catalytic subunit	150	b0785		WP_000200120.1	42.857	42	21	2	1	41	283	322	0.8	26.6	P-protein	386	b2599
slr0900	Q55368	molybdopterin biosynthesis MoeA protein	moeA	moeA	PM	43.4	0		WP_000397340.1	28.481	316	217	5	9	324	16	322	2.98e-35	131	molybdopterin molybdenumtransferase	411	b0827		WP_000236293.1	30	90	56	3	215	300	104	190	0.82	28.5	oxidoreductase	345	b3439
Riboflavin and FAD biosynthesis
sll1894	P74104	riboflavin biosynthesis protein RibA	ribA	ribA	Soluble proteins	61.6	0		WP_001076997.1	50.98	204	98	1	2	205	13	214	7.59e-70	221	3,4-dihydroxy-2-butanone-4-phosphate synthase	217	b3041		WP_001176295.1	53.061	196	90	1	207	402	3	196	4.56e-67	213	GTP cyclohydrolase II	196	b1277
slr0066	Q55158	riboflavin biosynthesis protein RibD	ribD	ribD	Soluble proteins	40	0		WP_001150457.1	35.467	375	200	6	2	350	1	359	5.65e-65	207	bifunctional diaminohydroxyphosphoribosylaminopyrimidine deaminase/5-amino-6-(5-phosphoribosylamino)uracil reductase	367	b0414		WP_001295367.1	33.333	159	82	7	2	146	17	165	1.24e-12	62.8	tRNA adenosine(34) deaminase TadA	178	b2559		WP_000747092.1	29.412	68	40	2	231	294	45	108	0.13	29.6
sll1282	P73527	riboflavin synthase beta subunit	ribH	ribH, ribE					WP_001021161.1	44.654	159	82	3	1	158	1	154	2.41e-45	143	6,7-dimethyl-8-ribityllumazine synthase	156	b0415
sll0300	Q55532	riboflavin synthase alpha chain	ribC	ribC					WP_000493947.1	30.973	226	123	6	1	211	1	208	2.37e-19	80.1	riboflavin synthase	213	b1662		WP_000058964.1	28.333	60	40	2	95	153	221	278	0.075	30.8	ATP-dependent protease	506	b3765
slr1882	P73651	riboflavin biosynthesis protein RibF	ribF	ribF	PM	34.4	0		WP_000767329.1	41.154	260	150	3	21	279	52	309	1.22e-57	184	bifunctional riboflavin kinase/FMN adenylyltransferase	313	b0025		WP_001300954.1	39.286	56	24	2	178	226	413	465	0.22	29.6	AsmA family protein	569	b3655
Thiamin biosynthesis
slr0118	Q55894	thiamine biosynthesis protein ThiC	thiC	thiC	Soluble proteins	51.1	0		WP_001276926.1	59.284	447	154	2	15	434	147	592	0	543	phosphomethylpyrimidine synthase	631	b3994
slr0633	Q55710	thiamine biosynthesis protein ThiG	thiG	thiG	Unknown	70.2	0		WP_000944104.1	54.826	259	110	3	397	655	1	252	1.28e-82	258	thiazole synthase	256	b3991		WP_001266908.1	27.413	259	170	4	115	357	167	423	2.84e-17	81.6	D-amino acid dehydrogenase small subunit	432	b1189		WP_000872833.1	24.39	246	154	7	134	358	137	371	0.001	38.1
sll0635	P72965	probable thiamine-phosphate pyrophosphorylase	thiE	thiE	Soluble proteins	37.9	0		WP_001698736.1	33.52	179	117	2	159	335	25	203	6.79e-15	69.7	thiamine phosphate synthase	211	b3993
slr1787	P72787	thiamine-monophosphate kinase	thiL	rpoB	Unknown	37.6	0		WP_000742109.1	37.013	308	180	8	58	364	28	322	1.64e-45	155	thiamine-monophosphate kinase	325	b0417		WP_001295485.1	23.6	250	168	6	57	298	48	282	4.46e-07	48.1	selenide,water dikinase SelD	347	b1764		WP_001280345.1	30.12	83	48	4	40	114	22	102	0.37	29.3
Pantothenate and coenzyme A biosynthesis
slr0526	P52997	3-methyl-2-oxobutanoate hydroxymethyltransferase	panB	panB	Unknown	27.8	0		WP_000805497.1	42.969	256	141	5	4	257	5	257	2.51e-61	191	3-methyl-2-oxobutanoate hydroxymethyltransferase	264	b0134
sll1363	P29107	ketol-acid reductoisomerase	ilvC	ilvC	Soluble proteins	39.9	0		WP_000024939.1	37.282	287	159	7	15	288	35	313	2.52e-40	144	ketol-acid reductoisomerase	491	b3774		WP_000024939.1	31.325	166	86	6	183	329	329	485	3.6e-10	57.8	ketol-acid reductoisomerase	491	b3774		WP_001110490.1	39.623	53	27	1	11	58	50	102	0.38	28.5
sll0892	Q55382	aspartate 1-decarboxylase	panD	panD	Soluble proteins	16.1	0		WP_000621515.1	43.023	86	49	0	6	91	5	90	4.72e-19	74.7	aspartate 1-decarboxylase	126	b0131		WP_000030005.1	25.806	62	44	2	11	71	110	170	0.45	26.9	3-deoxy-D-manno-octulosonate 8-phosphate phosphatase KdsC	188	b3198
sll1249	Q55074	pantothenate synthetase/cytidylate kinase	panC	panC, kcy	Soluble proteins	55.4	0		WP_000905383.1	41.825	263	146	4	21	282	21	277	8.98e-61	198	pantoate--beta-alanine ligase	283	b0133		WP_000125016.1	39.091	220	131	2	290	509	6	222	1.66e-41	145	cytidylate kinase	227	b0910		WP_000818618.1	34.848	66	35	1	292	349	7	72	0.004	35
slr0812	P74045	hypothetical protein - pantothenate kinase (type III)	coaX	coaX (panK)	Soluble proteins	27.7	0		WP_001395398.1	29.697	165	86	10	57	208	118	265	0.11	30.4	putrescine importer	461	b1296
sll0250	P73881	coenzyme A biosynthesis bifunctional protein CoaBC	coaBC	dfp	Unknown	43.4	0		WP_000050139.1	40.108	369	211	7	4	368	5	367	6.44e-72	228	CoA biosynthesis bifunctional protein CoaBC	406	b3639		WP_000716950.1	46.429	28	15	0	49	76	236	263	0.96	28.5	FAD/NAD(P) binding domain-containing protein	534	b1668
slr0847	Q55435	phosphopantetheine adenylytransferase	coaD	kdtB	Soluble proteins	17.6	0		WP_001171866.1	47.945	146	76	0	3	148	5	150	5.86e-53	162	phosphopantetheine adenylyltransferase	159	b3634		WP_000611491.1	30.357	56	39	0	54	109	122	177	0.028	30.8	hypothetical protein	290	b0772		WP_000838889.1	33.333	42	26	1	3	42	6	47	0.22	28.1
slr0553	Q55515	hypothetical protein - dephosphocoenzyme A kinase	coaE	coaE	Unknown	22.5	0		WP_001269520.1	35.795	176	111	2	10	185	4	177	4.84e-32	112	dephospho-CoA kinase	206	b0103		WP_001220233.1	34.146	41	27	0	13	53	5	45	0.13	29.3	adenylate kinase	214	b0474		WP_000201820.1	37.143	35	22	0	38	72	250	284	0.95	26.9
Pyridoxine biosynthesis
sll0660		pyridoxal phosphate biosynthetic protein PdxA	pdxA	pdxA	Unknown	37.2	0		WP_000241277.1	36.176	340	190	10	8	340	6	325	7.08e-57	185	4-hydroxythreonine-4-phosphate dehydrogenase	329	b0052		WP_001136554.1	25.424	118	57	5	250	339	234	348	0.65	28.9	NAD(P)-dependent oxidoreductase	476	b0869
slr1779		pyridoxal phosphate biosynthetic protein PdxJ	pdxJ	pdxJ	Soluble proteins	26.4	0		WP_001297412.1	58.65	237	97	1	2	238	4	239	1.32e-95	277	pyridoxine 5'-phosphate synthase	243	b2564
sll1440		pyridoxamine 5'-phosphate oxidase	pdxH	pdxH	Soluble proteins	26.4	0		WP_001282319.1	44.498	209	116	0	6	214	10	218	7.09e-59	182	pyridoxine/pyridoxamine 5'-phosphate oxidase	218	b1638
Membrane and cell wall biosynthesis
Lipid biosynthesis
sll0728	P74638	acetyl-CoA carboxylase alpha subunit	accA	accA	Unknown	36	0		WP_000055741.1	54.313	313	140	1	10	319	5	317	1.91e-117	338	acetyl-CoA carboxylase carboxyltransferase subunit alpha	319	b0185		WP_000079739.1	29.167	72	46	1	107	178	296	362	0.13	30.8	flagellin	498	b1923		WP_001295419.1	30.769	78	44	2	170	239	62	137	0.93	27.7
slr0435	Q55120	biotin carboxyl carrier protein of acetyl-CoA carboxylase	accB	accB, fabE	Soluble proteins	16.3	0		WP_000354622.1	39.241	158	87	3	3	153	1	156	1e-31	108	acetyl-CoA carboxylase biotin carboxyl carrier protein subunit	156	b3255		WP_000195296.1	36.111	36	23	0	109	144	113	148	0.16	28.9	DNA topoisomerase IV subunit B	630	b3030
sll0053	Q55160	biotin carboxylase	accC	accC, fabG	Unknown	49.1	0		WP_000884639.1	57.336	443	186	3	5	446	4	444	2.39e-172	488	acetyl-CoA carboxylase biotin carboxylase subunit	449	b3256		WP_001126348.1	24.359	234	147	7	101	322	659	874	2.85e-10	59.3	carbamoyl-phosphate synthase large chain	1073	b0033		WP_001126348.1	23.013	239	162	7	101	329	113	339	1.46e-08	53.9
sll0336	Q57417	acetyl-CoA carboxylase beta subunit	accD	accD, ycf11, zfpA, zfp	Unknown	36.4	0		WP_000118404.1	50.584	257	127	0	28	284	19	275	8.81e-91	270	acetyl-CoA carboxylase carboxyltransferase subunit beta	304	b2316		WP_001194661.1	31.579	76	43	3	238	311	98	166	0.009	34.3	glycolate oxidase iron-sulfur subunit	407	b4467		WP_000109529.1	34.694	49	29	2	13	59	11	58	0.013	31.6
slr2023	P73242	malonyl coenzyme A-acyl carrier protein transacylase	fabD	fabD, tfpA	Soluble proteins	31.5	0		WP_000191372.1	40	285	155	7	4	274	5	287	7.49e-50	164	malonyl CoA-ACP transacylase	309	b1092
ssl2084	P20804	acyl carrier protein	acpP	acpP, acp, ssl2084	Soluble proteins	8.6	0		WP_000103754.1	68.571	70	22	0	5	74	4	73	4.7e-26	88.6	acyl carrier protein	78	b1094		WP_001181473.1	30.233	86	37	2	10	72	484	569	0.068	27.7	2-oxoglutarate dehydrogenase subunit E1	933	b0724		WP_000370879.1	28.889	45	29	1	1	45	442	483	0.66	25
slr0495	Q55185	4'-phosphopantetheinyl transferase	acpT						WP_000285774.1	33.108	148	92	3	16	163	4	144	7.71e-20	81.3	4'-phosphopantetheinyl transferase	195	b3475		WP_001296581.1	32.051	78	46	3	38	113	33	105	1.12e-05	42.4	4'-phosphopantetheinyl transferase	249	b3712		WP_001090506.1	36	50	32	0	101	150	205	254	0.14	30
slr1511	P73951	3-oxoacyl-[acyl-carrier-protein] synthase III	fabH	fabH	Soluble proteins	35.1	0		WP_000288132.1	40.557	323	182	3	9	330	4	317	4.07e-88	264	3-oxoacyl-ACP synthase III	317	b1091		WP_000786547.1	66.667	21	7	0	61	81	294	314	0.9	28.1	acetyl-CoA acetyltransferase	394	b2224
slr0886	P73574	3-oxoacyl-[acyl-carrier protein] reductase	fabG	fabG1, fabG	Unknown	25.7	0		WP_001008535.1	50.813	246	113	4	4	246	3	243	3.96e-78	233	beta-ketoacyl-ACP reductase	244	b1093		WP_000079538.1	37.5	248	144	4	6	246	2	245	7.41e-48	156	oxidoreductase	253	b2137		WP_000603502.1	35.6	250	149	5	3	245	7	251	2.25e-46	152
sll1605	P73848	(3R)-hydroxymyristol acyl carrier protein dehydrase	fabZ	fabZ, sefA	Soluble proteins	18.1	0		WP_000210739.1	50	136	65	2	26	159	10	144	4.79e-45	142	beta-hydroxyacyl-ACP dehydratase	151	b0180		WP_000227927.1	31.868	91	57	4	66	153	67	155	0.000738	35.4	beta-hydroxydecanoyl-ACP dehydratase	172	b0954		WP_001186469.1	38.095	42	24	1	102	141	601	642	0.081	30
slr1051	P73016	enoyl-[acyl-carrier-protein] reductase	fabI	envM, fabI	Unknown	27.6	0		WP_000506490.1	45.525	257	134	3	4	258	4	256	6.34e-80	238	enoyl-ACP reductase	262	b1288		WP_000018760.1	28.395	243	169	2	4	246	47	284	1.86e-22	90.9	NAD(P)-dependent oxidoreductase	294	b3003		WP_000517431.1	28.517	263	166	7	1	252	1	252	1.33e-18	79.7
sll1069	P73283	3-oxoacyl-[acyl-carrier-protein] synthase II	fabF	fabF, fabJ	Soluble proteins	44	0		WP_000044679.1	50	412	205	1	4	414	1	412	1.24e-135	392	beta-ketoacyl-[acyl-carrier-protein] synthase II	413	b1095		WP_000817178.1	35.109	413	256	9	7	416	2	405	1.72e-66	214	3-oxoacyl-ACP synthase I	406	b2323		WP_001258678.1	27.711	83	54	3	107	185	401	481	0.093	32
slr1350	P20388	acyl-lipid desaturase (delta 12)	desA	desA					WP_000911112.1	37.778	45	22	1	294	338	20	58	0.13	30.8	peptide ABC transporter permease	306	b1244
sll1441	Q79EF1	acyl-lipid desaturase (omega-3)	desB	desB, sll1441
sll0541	Q55406	acyl-lipid desaturase (delta 9)	desC	desC, des9	TM	37.2	4
sll0262	Q08871	acyl-lipid desaturase (delta 6)	desD	desD, des6
slr1609	P73004	long-chain-fatty-acid CoA ligase	aas	fadD, aas, slr1609	PM	77.6	0		WP_001295492.1	29.762	252	137	10	424	655	340	571	5.08e-22	97.4	long-chain-fatty-acid--CoA ligase	572	n/a		WP_001295492.1	25.387	323	197	13	47	337	14	324	5.97e-12	65.5	long-chain-fatty-acid--CoA ligase	572	n/a		WP_001336282.1	28.27	237	160	6	357	589	243	473	2.11e-21	95.5
sll0209	Q55687	acyl-ACP reductase	aar	sll0209	Unknown	37.6	0		WP_001299679.1	28.736	174	100	8	146	306	173	335	4.31e-07	48.1	glutamyl-tRNA reductase	418	b1210		WP_001289167.1	30.108	93	57	4	157	244	6	95	0.086	31.2	USG-1 protein	337	b2319		WP_000636571.1	29.348	92	45	4	158	232	3	91	0.22	29.6
sll0208	Q55688	aldehyde deformylating oxygensase	ado	sll0208	Soluble proteins	26.2	0
slr1510	P73950	fatty acid/phospholipid synthesis protein PlsX	plsX	plsX	TM	37.3	0		WP_000197597.1	37.838	333	200	5	3	329	1	332	1.8e-62	200	phosphate acyltransferase	356	b1090
sll1973	P73933	glycerol-3-phosphate acyltransferase	plsY		TM	23.5	6		WP_001272796.1	33.945	218	113	8	11	219	8	203	3.17e-21	84.7	glycerol-3-phosphate acyltransferase	205	b3059
sll1848	P74498	putative acyltransferase	plsC	plsC, sll1848	TM	24.3	0		WP_000965722.1	26.271	118	84	2	54	168	63	180	8.69e-05	39.3	1-acyl-sn-glycerol-3-phosphate acyltransferase	245	b3018		WP_000017354.1	27.368	95	56	4	96	178	341	434	0.001	36.6	glycerol-3-phosphate 1-O-acyltransferase	807	b4041		WP_000899054.1	24.306	144	101	3	31	171	3	141	0.015	33.1
slr1369	P73548	phosphatidate cytidylyltransferase	cdsA	cdsA, cds, slr1369	TM	31.9	8		WP_000922446.1	40.523	153	81	4	145	293	139	285	3.89e-26	101	phosphatidate cytidylyltransferase	285	b0175		WP_000890941.1	46.552	116	60	2	169	283	179	293	3.17e-24	96.7	CDP-diglyceride synthase	298	b1409
sll1522	P74372	CDP-diacylglycerol--glycerol-3-phosphate 3-phosphatidyltransferase	pgsA	PgsA, slr1522					WP_001160187.1	37.356	174	99	6	1	168	3	172	8.67e-23	87	CDP-diacylglycerol--glycerol-3-phosphate 3-phosphatidyltransferase	182	b1912		WP_000177515.1	35.185	54	24	1	16	69	52	94	0.063	30	hypothetical protein	201	b1408		WP_001295484.1	45.946	37	19	1	36	72	57	92	0.39	27.7
slr0054	Q55143	diacylglycerol kinase	dgkA	dgkA					WP_000002907.1	44.34	106	51	4	65	167	17	117	2.17e-16	68.6	diacylglycerol kinase	122	b4042
sll1377	P74165	monoglucosyldiacylglycerol synthase	mgdA	MgdA	TM	54.1	4		WP_000610451.1	27.119	236	167	3	108	342	75	306	2.11e-20	90.5	poly-beta-1,6 N-acetyl-D-glucosamine synthase	441	b1022		WP_000025892.1	23.228	254	155	6	107	340	272	505	1.4e-11	63.5	cellulose synthase catalytic subunit	872	b3533		WP_000461657.1	20.909	110	85	2	106	214	6	114	0.001	38.1
slr1508	P73948	digalactosyldiacylglycerol synthase	dgdA	KtrE, dgdA	Unknown	43.2	0		WP_000862592.1	27.027	185	115	7	130	300	156	334	1.13e-06	47	colanic acid biosynthesis glycosyltransferase WcaL	406	b2044		WP_000683964.1	32.727	110	64	5	200	302	181	287	2.27e-06	45.8	glycosyl transferase	359	b3628		WP_001023871.1	28.947	76	54	0	256	331	292	367	0.001	37.7
slr1020	P73128	sulfolipid biosynthesis protein SqdB	sqdB	sqdB	Soluble proteins	43.2	0		WP_001265438.1	30.657	137	64	4	1	131	1	112	1.22e-07	49.7	UDP-glucose 4-epimerase	338	b0759		WP_001226601.1	23.358	274	169	7	2	274	3	236	3.16e-06	45.4	dTDP-glucose 4,6-dehydratase	355	b3788		WP_000048190.1	27.513	189	103	8	3	187	5	163	2.91e-05	42.4
slr0384	Q55598	sulfoquinovosyldiacylglycerol biosynthesis protein SqdX	sqdX	sqdX	Unknown	41.4	0		WP_000683964.1	24.424	217	137	9	166	364	115	322	6.95e-09	53.9	glycosyl transferase	359	b3628		WP_000634283.1	27.957	186	108	6	232	407	198	367	5.48e-07	48.1	LPS biosynthesis protein	374	b3631		WP_000862592.1	27.879	165	94	5	196	345	197	351	7.08e-07	47.8
Lipoic acid biosynthesis
slr0994	P74519	lipoate-protein ligase B		lipB	Unknown	25.6	0		WP_000284027.1	28.646	192	132	2	11	202	11	197	1.48e-23	91.3	octanoyltransferase	213	b0630		WP_000072067.1	37.931	29	18	0	37	65	523	551	0.93	27.3	DNA gyrase subunit B	804	b3699
sll0868	P73572	lipoic acid synthetase		lipA, lip	Soluble proteins	34.2	0		WP_000042632.1	46.528	288	146	4	14	300	31	311	6.58e-89	265	lipoyl synthase	321	b0627		WP_000951213.1	38.889	54	31	1	180	233	150	201	0.00065	37.7	biotin synthase	346	b0775		WP_001137036.1	32.692	52	29	1	222	267	183	234	0.18	30
slr1598	P72980	lipoic acid synthetase		lipA, lip	Unknown	32.5	0		WP_000042632.1	49.097	277	138	3	4	278	37	312	5.29e-97	285	lipoyl synthase	321	b0627		WP_000049367.1	25	68	50	1	165	231	269	336	0.22	29.6	ribosomal protein S12 methylthiotransferase RimO	441	b0835		WP_000162740.1	20	190	136	6	49	225	146	332	0.74	28.1
Peptidoglycan biosynthesis and depolymerisation
slr0017	Q55673	UDP-N-acetylglucosamine 1-carboxyvinyltransferase	murA	murA	Soluble proteins	46.6	0		WP_000357259.1	49.286	420	200	5	19	433	6	417	3.9e-136	394	UDP-N-acetylglucosamine 1-carboxyvinyltransferase	419	b3189		WP_000445231.1	23.462	260	176	9	14	261	7	255	0.029	33.5	3-phosphoshikimate 1-carboxyvinyltransferase	427	b0908		WP_001282346.1	34.247	73	45	2	224	296	109	178	0.38	29.6
slr1424	P74529	UDP-N-acetylenolpyruvoylglucosamine reductase	murB	murB (not labelled as such)	Soluble proteins	34.6	0		WP_001016699.1	27.492	331	188	9	31	313	4	330	3.2e-21	89.4	UDP-N-acetylenolpyruvoylglucosamine reductase	342	b3972		WP_000869037.1	27.368	95	57	3	120	212	124	208	0.57	28.5	2,3-diketo-L-gulonate reductase	332	b3575
slr1423	P74528	UDP-N-acetylmuramate-alanine ligase	murC	murC	Soluble proteins	54.5	0		WP_001096049.1	35.476	389	218	10	130	495	92	470	2.2e-52	182	UDP-N-acetylmuramate--L-alanine ligase	491	b0091		WP_001096049.1	45.614	57	31	0	14	70	20	76	0.06	32.7	UDP-N-acetylmuramate--L-alanine ligase	491	b0091		WP_001219813.1	30.667	300	192	5	120	407	65	360	7.05e-38	141
sll2010	P73668	UDP-N-acetylmuramoylalanine--D-glutamate ligase	murD	murD	Soluble proteins	49	0		WP_000796481.1	32.287	446	269	12	6	444	11	430	1.05e-49	172	UDP-N-acetylmuramoyl-L-alanine--D-glutamate ligase	438	b0088		WP_001096049.1	26.101	318	207	12	19	322	38	341	5.91e-10	57.8	UDP-N-acetylmuramate--L-alanine ligase	491	b0091		WP_000626685.1	26.087	345	214	16	56	374	52	381	0.00016	40.8
slr0528	Q55469	UDP-N-acetylmuramoylalanyl-D-glutamate--2, 6-diaminopimelate ligase	murE	murE	Soluble proteins	54.6	0		WP_000775093.1	40.619	485	268	9	18	493	11	484	1.61e-93	290	UDP-N-acetylmuramoyl-L-alanyl-D-glutamate--2,6-diaminopimelate ligase	495	b0085		WP_000626685.1	26.647	334	199	9	38	359	27	326	1.14e-13	69.7	UDP-N-acetylmuramoyl-tripeptide--D-alanyl-D-alanine ligase	452	b0086		WP_001219813.1	23.497	366	236	14	121	476	105	436	2.66e-07	49.7
slr1874	P73632	D-alanine--D-alanine ligase	ddl	ddlA, Ddl(SsDdl)	Unknown	38.7	0		WP_000413677.1	40.274	365	189	9	1	349	4	355	2.73e-86	262	D-alanine--D-alanine ligase A	364	b0381		WP_000130056.1	33.237	346	184	9	2	344	4	305	2.6e-46	157	D-alanine--D-alanine ligase B	306	b0092		WP_001126348.1	26	150	100	5	167	311	158	301	0.013	34.3
slr1351	P45450	UDP-N-acetylmuramoylalanyl-D-glutamyl-2 6-diaminopimelate--D-alanyl-D-alanine ligase	murF	murF, mra	Soluble proteins	48.2	0		WP_000626685.1	35.227	440	262	9	27	452	21	451	2.68e-64	211	UDP-N-acetylmuramoyl-tripeptide--D-alanyl-D-alanine ligase	452	b0086		WP_000775093.1	35.556	45	29	0	30	74	22	66	0.000248	40	UDP-N-acetylmuramoyl-L-alanyl-D-glutamate--2,6-diaminopimelate ligase	495	b0085		WP_000796481.1	23.204	181	120	8	110	284	106	273	0.24	30.4
sll0657	Q55986	phospho-N-acetylmuramoyl-pentapeptide-transferase	mraY	mraY	TM	38.6	10		WP_000964131.1	37.651	332	177	8	56	364	32	356	6.6e-56	184	phospho-N-acetylmuramoyl-pentapeptide-transferase	360	b0087		WP_001050960.1	33.333	93	54	3	189	276	135	224	2.13e-07	48.9	undecaprenyl-phosphate alpha-N-acetylglucosaminyl 1-phosphate transferase	367	b3784		WP_000140647.1	40.426	47	22	2	300	340	22	68	0.86	28.1
slr1656	P74657	UDP-N-acetylglucosamine--N-acetylmuramyl-(pentapeptide) pyrophosphoryl -undecaprenol N-acetylglucosamine transferase	murG	murG, mruG	TM	39.9	0		WP_000016560.1	32.022	356	209	11	6	344	7	346	8.01e-43	149	UDP-N-acetylglucosamine--N-acetylmuramyl-(pentapeptide) pyrophosphoryl-undecaprenol N-acetylglucosamine transferase	355	b0090
slr0488	Q55179	putateive lipid II flippase	murJ						WP_001050683.1	26.432	454	310	7	9	455	5	441	1.06e-28	116	lipid II flippase MurJ	511	b1069		WP_000109145.1	35	40	26	0	341	380	16	55	0.86	28.9	dihydrodipicolinate synthase family protein	311	n/a
sll0002	Q55683	penicillin-binding protein	pbp1	ponA, pbp1, pbp1a, sll0002	Unknown	92.6	1		WP_000918162.1	32.477	545	324	12	255	769	221	751	6.82e-67	236	penicillin-binding protein 1B	844	b0149		WP_001336003.1	42.537	268	146	2	229	493	48	310	2.33e-52	194	penicillin-binding protein 1A	850	b3396		WP_001336003.1	36.066	183	109	3	503	678	428	609	4.88e-24	105
slr1710	P73218	penicillin-binding protein	pbp2	mrcB, ponB, pbp2, pbp1a, slr1710	Unknown	82.2	1		WP_000918162.1	30.496	564	337	17	207	743	212	747	6.63e-52	191	penicillin-binding protein 1B	844	b0149		WP_001336003.1	35.714	266	164	4	187	452	47	305	2.23e-41	159	penicillin-binding protein 1A	850	b3396		WP_001336003.1	30.183	328	149	11	467	724	428	745	3.47e-24	105
sll1434	P74216	penicillin-binding protein	pbp3	mrcA, ponA, pbp3, pbp1a, sll1434	Unknown	70.2	0		WP_000918162.1	32.83	530	340	8	84	601	204	729	1.7e-70	242	penicillin-binding protein 1B	844	b0149		WP_001336003.1	36.928	306	182	6	34	335	7	305	3.29e-53	193	penicillin-binding protein 1A	850	b3396		WP_001336003.1	32.99	194	122	4	344	532	419	609	4.41e-24	104
sll1833	P73117	penicillin-binding protein	pbp4	ftsI, pbpB, pbp4, sll1833	PM	66.6	1		WP_000642196.1	30.185	593	372	13	19	603	7	565	2.59e-67	227	peptidoglycan synthase FtsI	588	b0084		WP_000776191.1	24.96	629	391	23	25	592	4	612	1.29e-33	132	penicillin-binding protein 2	633	b0632		WP_001336003.1	26.57	207	113	6	273	473	419	592	4.72e-07	49.7
slr1267	P74180	cell division protein FtsW	ftsW	mrdB, rodA, ftsW					WP_001295532.1	34.511	368	226	8	32	388	51	414	3.26e-45	158	lipid II flippase FtsW	414	b0089		WP_000131719.1	34.395	314	197	6	54	361	37	347	1.06e-40	145	rod shape-determining protein RodA	370	b0632
slr0646	Q55728	probable D-alanyl-D-alanine carboxypeptidase	pbp5	dacB, pbp, pbp5, pbp4, slr0646	Soluble proteins	53	0		WP_001212622.1	26.57	414	271	12	62	448	34	441	3.97e-29	116	serine-type D-Ala-D-Ala carboxypeptidase	477	b3182
sll1167	P74200	penicillin-binding protein	pbp6	pbp, pbp6, ampH, pbpD, sll1167	PM	44.5	0		WP_001327042.1	30.675	163	86	6	76	226	96	243	3.34e-10	58.5	penicillin binding protein PBP4B	434	b2430		WP_000830741.1	25.322	233	149	11	68	294	72	285	2e-09	55.8	D-alanyl-D-alanine-carboxypeptidase/endopeptidase AmpH	385	b0376		WP_001336292.1	23.282	262	173	10	37	296	37	272	4.93e-08	51.2
slr1924	P74474	D-alanyl-D-alanine carboxypeptidase, periplasmic protein	pbp7	pbp7, ampH, slr1924	Soluble proteins	44.3	0		WP_001336292.1	31.169	154	89	4	78	228	69	208	7.79e-14	69.3	BlaEC family class C beta-lactamase	377	b4150		WP_000830741.1	23.843	281	174	9	44	304	27	287	4.85e-11	60.8	D-alanyl-D-alanine-carboxypeptidase/endopeptidase AmpH	385	b0376		WP_000883400.1	32.203	59	34	2	213	268	55	110	0.77	27.3
slr0804	P74032	probable D-alanyl-D-alanine carboxypeptidase	pbp8	dacB, pbp8, pbp4, slr0804	PM	33.6	0		WP_001212622.1	32.468	154	89	4	144	282	288	441	4.91e-15	72.4	serine-type D-Ala-D-Ala carboxypeptidase	477	b3182		WP_001212622.1	28.889	45	32	0	99	143	35	79	0.48	28.9	serine-type D-Ala-D-Ala carboxypeptidase	477	b3182		WP_001248237.1	44.828	29	15	1	252	280	570	597	0.43	29.3
slr1744	P73736	N-acetylmuramoyl-L-alanine amidase, periplasmic protein	amiA	amiA, amiC	PM	70	0		WP_000102886.1	33.778	225	98	3	472	647	55	277	2.07e-31	120	N-acetylmuramoyl-L-alanine amidase	289	b2435		WP_000016907.1	33.195	241	110	7	457	646	167	407	1.15e-26	110	N-acetylmuramoyl-L-alanine amidase	417	b2817		WP_000016907.1	26.95	141	90	5	8	141	19	153	0.027	34.3
slr0891	P73581	N-acetylmuramoyl-L-alanine amidase	amiB	amiA, amiC	Soluble proteins	64.3	0		WP_000102886.1	25.792	221	117	8	413	588	59	277	2.27e-14	70.9	N-acetylmuramoyl-L-alanine amidase	289	b2435		WP_000016907.1	24.229	227	129	7	404	587	181	407	3.34e-12	65.5	N-acetylmuramoyl-L-alanine amidase	417	b2817		WP_000990333.1	36.364	88	47	4	411	493	192	275	1.36e-07	50.8
slr1910	P73105	probable N-acetylmuramoyl-L-alanine amidase	amiC	amiA, amiC					WP_000016907.1	31.436	404	179	17	14	337	22	407	1.9e-38	138	N-acetylmuramoyl-L-alanine amidase	417	b2817		WP_000102886.1	33.182	220	97	4	166	337	59	276	5.17e-28	107	N-acetylmuramoyl-L-alanine amidase	289	b2435		WP_000990333.1	30.973	226	105	5	163	337	191	416	8.24e-23	95.5
sll0016	Q55666	probable membrane-bound lytic transglycosylase A	mltA	mltA	Large ribosomal protein	42.1	0		WP_000678646.1	31.559	263	160	9	124	380	105	353	2.45e-30	116	murein transglycosylase A	365	b2813
sll1699	P73693	oligopeptide-binding protein of oligopeptide ABC transporter	oppA	appA	PM	67	6		WP_001222883.1	25.752	532	321	17	93	607	60	534	1.42e-32	129	periplasmic dipeptide transporter	535	b3539		WP_000830550.1	23.39	590	340	22	45	608	12	515	1.68e-23	101	peptide ABC transporter substrate-binding protein	516	b1487		WP_000953361.1	22.597	385	248	12	93	471	55	395	4.92e-20	90.5
sll1768	P73631	probable oligopeptides ABC transporter permease protein	oppB	appB	PM	53.7	2		WP_000938855.1	36.036	333	194	3	12	325	4	336	5.46e-61	195	peptide ABC transporter permease	339	b3539		WP_000936043.1	34.603	315	191	5	13	326	5	305	6.9e-56	181	glutathione ABC transporter permease	306	b0831		WP_000947068.1	32.063	315	200	3	13	325	5	307	4.31e-50	166
sll0833	Q55416	probable oligopeptides ABC transporter permease protein	oppC	appC	PM	25.5	0		WP_001236051.1	41.702	235	129	2	136	370	77	303	2.96e-54	178	glutathione ABC transporter permease	303	b0832		WP_001236051.1	30.909	55	37	1	2	55	29	83	0.033	32.7	glutathione ABC transporter permease	303	b0832		WP_000979661.1	40.969	227	126	2	141	367	82	300	1.46e-50	168
sll1927	P73220	ABC transporter ATP-binding protein	oppD	oppF, appD, appF	PM	29.9	5		WP_001301279.1	48.191	608	257	13	38	638	12	568	3.02e-171	499	glutathione import ATP-binding protein GsiA	623	b0829		WP_001301279.1	38.376	271	149	7	381	640	12	275	2.04e-47	174	glutathione import ATP-binding protein GsiA	623	b0829		WP_001301279.1	38.511	309	132	7	38	338	313	571	5.65e-46	169
slr1534	P74220	murein tetrapeptide carboxypeptidase	ldcA		Soluble proteins	32.9	0		WP_000051560.1	32.168	286	176	7	22	293	6	287	8.61e-31	114	murein tetrapeptide carboxypeptidase	304	b1192
sll1538	P74340	beta-hexosaminidase	nagZ	bgl	Soluble proteins	58.2	0		WP_000529320.1	30.418	263	173	6	48	305	21	278	1.04e-28	114	beta-hexosaminidase	341	b1107		WP_000871504.1	24.438	356	215	14	10	350	46	362	2.47e-13	69.7	beta-glucosidase	765	b2132
slr1179	P74706	anhydro-N-acetylmuramic acid kinase	anmK		Soluble proteins	41.3	0		WP_000835039.1	39.583	384	199	12	4	380	7	364	1.73e-69	220	anhydro-N-acetylmuramic acid kinase	369	b1640		WP_046609088.1	29.545	132	68	7	242	366	196	309	0.014	33.9	sugar kinase	309	b4084		WP_001287454.1	43.333	30	14	1	168	194	51	80	0.12	30
sll0861	P73585	N-acetylmuramic acid 6-phosphate etherase	murQ		Soluble proteins	32.2	0		WP_001159160.1	43.643	291	164	0	12	302	6	296	9.01e-81	244	N-acetylmuramic acid 6-phosphate etherase	298	b2428		WP_000284050.1	29.577	71	46	1	118	188	96	162	0.1	30.4	phosphoheptose isomerase	192	b0222		WP_000064450.1	24	125	85	2	138	262	100	214	0.2	30
slr0329	Q55536	N-acetyl-D-glucosamine kinase	nagK	xylR, sll0593	Soluble proteins	34.6	0		WP_000291270.1	31.475	305	177	8	34	315	4	299	4.62e-29	110	N-acetyl-D-glucosamine kinase	303	b1119		WP_000187594.1	27.817	284	179	8	60	321	116	395	1.09e-23	97.4	N-acetylglucosamine repressor	406	b0676		WP_000225262.1	26.639	244	158	4	88	313	148	388	2.6e-21	90.5
Lipopolysaccharide biosynthesis
sll0379	Q55746	acyl-[acyl-carrier-protein]--UDP-N-acetylglucosamine o-acyltransferase	lpxA	lpxA	Unknown	32.1	0		WP_000565966.1	43.083	253	142	2	13	263	5	257	1.27e-65	202	acyl-[acyl-carrier-protein]--UDP-N-acetylglucosamine O-acyltransferase	262	b0181		WP_001139279.1	27.311	238	142	7	15	233	99	324	3.51e-11	59.7	UDP-3-O-(3-hydroxymyristoyl)glucosamine N-acyltransferase	341	b0179		WP_001277561.1	32.5	80	46	1	130	201	164	243	0.003	35.4
sll1508	P72988	UDP-3-0-acyl N-acetylglcosamine deacetylase	lpxC, envA	lpxC, envA	Unknown	30.3	0		WP_000595482.1	36.765	272	166	4	4	271	6	275	1.12e-47	158	UDP-3-O-[3-hydroxymyristoyl] N-acetylglucosamine deacetylase	305	b0096
slr0776	Q55612	UDP-3-o-[3-hydroxymyristoyl] glucosamine n-acyltransferase	lpxD	lpxD	Soluble proteins	36.2	0		WP_001139279.1	32.44	336	221	2	9	343	5	335	7.82e-50	167	UDP-3-O-(3-hydroxymyristoyl)glucosamine N-acyltransferase	341	b0179		WP_000565966.1	23.832	214	135	3	107	317	6	194	2.59e-09	54.3	acyl-[acyl-carrier-protein]--UDP-N-acetylglucosamine O-acyltransferase	262	b0181		WP_001335915.1	34.211	76	30	2	107	163	84	158	0.001	37
slr0015	Q57310	lipid A disaccharide synthase	lpxB	lpxB	PM	43.4	0		WP_000139654.1	31.008	387	250	10	3	386	9	381	1.4e-46	160	lipid-A-disaccharide synthase	382	b0182		WP_001056706.1	28.972	107	67	4	226	325	63	167	0.009	34.7	MurR/RpiR family transcriptional regulator	289	b1853		WP_001295233.1	30.534	131	67	4	10	116	120	250	0.055	32.3
sll0380	Q55745	probable glycosyltransferase	rfbW	rfbW	PM	41.1	0		WP_000634283.1	24.183	153	107	3	178	327	188	334	1.79e-06	46.2	LPS biosynthesis protein	374	b3631		WP_000520320.1	28.421	95	64	2	203	297	214	304	0.001	37.4	LPS biosynthesis protein	372	b2032		WP_000862592.1	22.876	153	107	3	158	304	195	342	0.025	33.1
sll1457	P73444	probable glycosyltransferase	rfbJ	rfbJ	PM	35.7	2		WP_000610451.1	18.644	118	88	3	11	120	77	194	0.002	36.2	poly-beta-1,6 N-acetyl-D-glucosamine synthase	441	b1022		WP_000461657.1	20.606	165	111	6	10	160	9	167	0.012	33.9	undecaprenyl-phosphate 4-deoxy-4-formamido-L-arabinose transferase	322	b2254		WP_000667481.1	29.167	48	34	0	249	296	341	388	0.76	28.5
slr0344	Q55635	probable glycosyltransferase	rbfW	rfbW	PM	54.3	0		WP_000862592.1	31.343	67	39	2	236	296	277	342	0.001	37.7	colanic acid biosynthesis glycosyltransferase WcaL	406	b2044		WP_000634283.1	22.941	170	114	7	128	287	137	299	0.012	34.7	LPS biosynthesis protein	374	b3631		WP_001023871.1	24	175	102	6	130	296	193	344	0.2	30.8
slr1064	P72900	probable glycosyltransferase	rbfU	rfbU, mtfA	PM	41.8	0		WP_000520320.1	24.342	152	109	4	189	337	196	344	8.62e-05	40.8	LPS biosynthesis protein	372	b2032		WP_000862592.1	26.829	82	54	1	232	307	262	343	0.07	32	colanic acid biosynthesis glycosyltransferase WcaL	406	b2044		WP_001125202.1	31.429	70	41	2	35	101	102	167	0.41	28.9
slr1271	P74183	probable UDP-N-acetyl-D-mannosaminuronic acid transferase	rffM	rffM, gumM	PM	28.1	0		WP_001064040.1	26.786	224	158	3	9	228	6	227	1.22e-24	95.5	UDP-N-acetyl-D-mannosaminuronic acid transferase	246	b3794
Isoprenoid, quinol and caratenoid biosynthesis
Isoprenoid biosynthesis
sll1945	P73067	1-deoxyxylulose-5-phosphate synthase	dxs	dxs	PM	69.3	0		WP_000006797.1	47.164	617	311	6	10	626	18	619	0	544	1-deoxy-D-xylulose-5-phosphate synthase	620	b0420		WP_000087280.1	24.786	234	166	5	314	538	349	581	1.53e-07	51.2	transketolase	667	b2441		WP_000098614.1	24.583	240	151	8	337	554	373	604	2.3e-07	50.8
sll0019	Q55663	1-deoxy-d-xylulose 5-phosphate reductoisomerase	dxr	dxr	Soluble proteins	42.5	0		WP_000811923.1	45.556	360	185	2	2	351	1	359	4.09e-104	310	1-deoxy-D-xylulose-5-phosphate reductoisomerase	398	b0173
slr0951	P74323	4-diphosphocytidyl-2C-methyl-D-erythritol synthase	ispD		Soluble proteins	24.6	0		WP_000246138.1	38.565	223	131	5	4	224	11	229	5.49e-36	124	2-C-methyl-D-erythritol 4-phosphate cytidylyltransferase	236	b2747
sll0711	P72663	isopentenyl monophosphate kinase	ispE	ipk	Unknown	34.1	0		WP_001260332.1	31.379	290	166	8	8	294	7	266	3.14e-29	110	4-diphosphocytidyl-2C-methyl-D-erythritol kinase	283	b1208		WP_000241662.1	24.06	266	166	10	38	285	32	279	4.96e-08	50.4	homoserine kinase	310	b0003		WP_000880182.1	25.17	147	80	5	141	264	74	213	0.22	29.6
slr1542	P73426	2-C-methyl-D-erythritol 2,4-cyclodiphosphate synthase	ispF		Soluble proteins	17.4	0		WP_001219242.1	50	156	78	0	4	159	1	156	2.67e-42	135	2-C-methyl-D-erythritol 2,4-cyclodiphosphate synthase	159	b2746
slr2136	P73672	4-hydroxy-3-methylbut-2-en-1-yl diphosphate synthase	ispG	gcpE	Soluble proteins	44.1	0		WP_000551807.1	37.436	390	203	10	18	402	7	360	3.57e-75	235	4-hydroxy-3-methylbut-2-en-1-yl diphosphate synthase (flavodoxin)	372	b2515		WP_000383354.1	29.167	72	47	3	269	338	11	80	0.31	29.3	sulfate ABC transporter substrate-binding protein	195	n/a
slr0348	Q55643	4-hydroxy-3-methylbut-2-en-1-yl diphosphate reductase	ispH	lytB	Soluble proteins	45.6	0		WP_001166395.1	27.566	341	181	10	30	365	3	282	8.38e-25	100	4-hydroxy-3-methylbut-2-enyl diphosphate reductase	316	b0029
sll1556	P74287	isopentenyl-dephosphate delta-isomerase	ipi		Soluble proteins	37.5	0		WP_000586962.1	29.167	72	50	1	264	334	301	372	0.74	28.5	alpha-hydroxy-acid oxidizing enzyme	396	b3605
slr0739	P72683	geranylgeranyl pyrophosphate synthase	crtE	crtE	Soluble proteins	32.4	0		WP_000347217.1	44.403	268	143	4	39	301	32	298	5.17e-55	177	farnesyl-diphosphate synthase	299	b0421		WP_001047336.1	33.047	233	145	3	45	277	38	259	6.96e-34	123	octaprenyl-diphosphate synthase	323	b3187		WP_046608914.1	38.889	36	22	0	16	51	50	85	0.82	27.3
slr0611	P72580	solanesyl diphosphate synthase	sds	sds, crtE	Soluble proteins	35.7	0		WP_001047336.1	36.585	287	175	3	39	321	38	321	2.53e-54	177	octaprenyl-diphosphate synthase	323	b3187		WP_000347217.1	33.186	226	122	8	44	250	43	258	2.85e-15	72	farnesyl-diphosphate synthase	299	b0421
Hopene biosynthesis
sll0513	Q55474	farnesyl-diphosphate farnesyltransferase	sqs		PM	31.1	0
slr2089	P73914	squalene-hopene-cyclase	shc	shc	Unknown	72	0
Carotenoid biosynthesis
slr1255	P37294	phytoene synthase	crtB	crtB, pys, psy	Unknown	38.7	0		WP_001147439.1	31.507	73	41	2	170	237	157	225	0.051	32	molybdenum-dependent transcriptional regulator	262	b0761
slr1254	P29273	phytoene dehydrogenase (phytoene desaturase)	crtP	crtD, crtP, pds	Soluble proteins	52.9	0		WP_000102485.1	29.213	89	47	1	2	90	8	80	0.000449	39.3	dihydrolipoyl dehydrogenase	474	b0116		WP_000272486.1	33.333	54	36	0	4	57	5	58	0.005	35.8	UDP-galactopyranose mutase	367	b2036		WP_000081674.1	50	36	18	0	2	37	148	183	0.008	35.4
slr1293	P72825	similar to phytoene dehydrogenase	crtD	crtD					WP_001136389.1	47.222	36	19	0	10	45	126	161	0.012	34.7	NAD-dependent dihydropyrimidine dehydrogenase subunit PreT	412	b2146		WP_001350545.1	44.737	38	21	0	8	45	310	347	0.019	34.3	oxidoreductase (Fe-S)-binding subunit	639	b2887		WP_000660788.1	50	38	19	0	8	45	144	181	0.11	32
sll0033	Q55455	carotene isomerase	crtH	crtH	PM	55.7	0		WP_000272486.1	30.4	125	73	3	7	128	2	115	5.74e-05	42	UDP-galactopyranose mutase	367	b2036		WP_001120810.1	50	48	24	0	1	48	1	48	0.000114	41.2	soluble pyridine nucleotide transhydrogenase	466	b3962		WP_001278525.1	44.898	49	23	1	7	55	6	50	0.001	38.5
slr0940	P74306	zeta-carotene desaturase	crtQ	crtQ-2, crtQ, zds, crtQb	Unknown	54.3	0		WP_000121433.1	50	36	18	0	3	38	377	412	0.001	38.5	NADPH-dependent 2,4-dienoyl-CoA reductase	672	b3081		WP_001136389.1	44.444	36	20	0	2	37	126	161	0.003	37	NAD-dependent dihydropyrimidine dehydrogenase subunit PreT	412	b2146		WP_001266908.1	50	30	15	0	1	30	1	30	0.053	32.7
sll0814	P74043	lycopene-1',2'-hydratase	cruF	cruF	TM	33.1	8
sll0659	Q55984	lycopene cyclase	cruP	cruP	Unknown	58.4	0		WP_000383406.1	28.125	96	45	3	301	396	218	289	0.22	31.2	DNA helicase II	720	b3813		WP_001287715.1	46.341	41	21	1	55	94	1	41	0.36	30	protein FixC	428	b0043		WP_000692754.1	36.585	41	26	0	326	366	56	96	0.56	29.6
sll1004	P73024	2'-O-glycosyltransferase	cruG	cruG	TM	43.8	2		WP_000982115.1	21.014	138	102	2	44	181	3	133	1.93e-06	46.2	LPS(HepIII)-glucuronic acid glycosyltransferase	344	b3615		WP_000461657.1	29.104	134	76	6	46	171	7	129	3.44e-06	45.4	undecaprenyl-phosphate 4-deoxy-4-formamido-L-arabinose transferase	322	b2254		WP_000610451.1	25.688	109	75	3	48	156	76	178	0.002	37.4
sll1468	P73428	beta-carotene hydroxylase	crtR	crtR, bhy
sll0147	P74454	lycopene cyclase	cruA	cruA	TM	76.2	0		WP_000716398.1	27.711	83	54	3	119	196	91	172	0.025	33.9	fimbrial chaperone EcpB	222	b0292		WP_001278525.1	59.375	32	12	1	173	203	5	36	0.026	34.3	electron transfer flavoprotein-quinone oxidoreductase	429	b1699		WP_000148503.1	38.889	54	31	2	603	654	2	55	0.085	32.7
sll0254	P73872	probable phytoene dehydrogenase Rieske iron-sulfur component	crtL	CrtL(diox), crtL, crtU, cruE	TM	71.8	0		WP_001078880.1	41.667	48	28	0	48	95	317	364	0.000301	40.8	protein AegA	659	b2468		WP_000121433.1	30.233	86	60	0	57	142	373	458	0.000811	39.3	NADPH-dependent 2,4-dienoyl-CoA reductase	672	b3081		WP_001350545.1	35	60	32	1	43	95	288	347	0.001	38.9
sll0154	Q55575	beta-carotene desaturase/methyltransferase	cruE	cruE	PM	51	0		WP_001295302.1	35.769	260	161	3	138	394	1	257	3.34e-39	140	hypothetical protein	302	b0780		WP_000176549.1	29.126	103	53	4	195	297	105	187	0.65	29.3	tRNA lysidine(34) synthetase TilS	432	b0188
sll1869	P74141	probable dioxygenase, Rieske iron-sulfur component, renierapurpurin dioxygenase	cruH	cbaB, cruH	TM	40.8	0		WP_000067822.1	28.488	172	99	9	24	178	47	211	4.42e-10	57.4	ring-hydroxylating oxygenase subunit alpha	374	b1802		WP_000211172.1	32.203	59	37	2	44	100	65	122	1.71e-05	43.1	3-phenylpropionate/cinnamic acid dioxygenase subunit alpha	453	b2538		WP_001080102.1	32	75	41	4	55	127	33	99	0.027	31.2
slr0088	Q55808	beta-carotene ketolase	crtO	crtO	Unknown	59.4	0		WP_001136389.1	37.705	61	32	1	6	66	127	181	0.01	35.4	NAD-dependent dihydropyrimidine dehydrogenase subunit PreT	412	b2146		WP_000272486.1	43.902	41	23	0	5	45	3	43	0.01	35	UDP-galactopyranose mutase	367	b2036		WP_000134870.1	39.024	41	25	0	2	42	26	66	0.015	34.7
Tocopherol biosynthesis
sll1091	Q55087	geranylgeranyl hydrogenase	chlP	chlP, ggr	Unknown	44.9	0		WP_001278525.1	25.325	308	187	15	7	283	10	305	1.78e-07	49.7	electron transfer flavoprotein-quinone oxidoreductase	429	b1699		WP_001340434.1	23.077	312	198	16	5	299	6	292	5.94e-05	41.6	protein CbrA	354	b3690		WP_001287715.1	23.226	310	191	12	7	283	10	305	0.000258	39.7
slr0090	Q55810	probable 4-hydroxyphenylpyruvate dioxygenase	hppD	ppd, hpd, hppd, slr0900					WP_000901099.1	25.185	135	73	5	137	262	2	117	4.26e-05	39.7	VOC family protein	129	b0187
slr1736	P73726	homogentisate phytyltransferase	hpt	HPT1, hpt
sll0418	P74388	2-methyl-6-phytylbenzoquinone methyltransferase	vte1	vte1					WP_000098896.1	35.849	106	60	4	91	193	165	265	2.92e-08	51.2	cyclopropane-fatty-acyl-phospholipid synthase	382	b1661		WP_000246761.1	30.612	98	64	2	95	192	44	137	6.64e-07	46.6	malonyl-[acyl-carrier protein] O-methyltransferase BioC	251	b0777		WP_000010115.1	34.579	107	49	5	94	194	86	177	1.23e-06	45.8
slr1737	P73727	2-methyl-6-phytylbenzoquinone methyltransferase	vte3
slr0089	Q55809	gamma-tocopherol methyltransferase	vte4	VTE4	Unknown	35.5	0		WP_000227958.1	26.531	147	91	3	94	235	63	197	6.57e-10	55.5	ubiquinone/menaquinone biosynthesis C-methyltransferase UbiE	251	b3833		WP_000098896.1	28.834	163	93	5	73	232	152	294	2.1e-08	52	cyclopropane-fatty-acyl-phospholipid synthase	382	b1661		WP_000016007.1	35.165	91	58	1	107	197	7	96	5.11e-07	46.6
Phylloquinone biosynthesis
slr0817	P74053	salicylate biosynthesis isochorismate synthase	menF	menF, entC					WP_001191419.1	38.583	254	146	3	216	465	173	420	3.73e-40	146	isochorismate synthase MenF	431	b2264		WP_000381303.1	35.769	260	166	1	211	469	125	384	1.83e-38	141	isochorismate synthase EntC	391	b0593		WP_000855022.1	26.633	199	137	2	281	473	256	451	2.3e-13	68.6
sll0603	Q55725	menaquinone biosynthesis protein MenD	menD	menD	Soluble proteins	66.1	0		WP_001295284.1	30.413	605	340	20	8	588	7	554	2.25e-57	199	2-succinyl-5-enolpyruvyl-6-hydroxy-3-cyclohexene-1-carboxylate synthase	556	b2264		WP_000168475.1	28.829	111	79	0	12	122	16	126	2.43e-08	53.5	acetolactate synthase isozyme 1 large subunit	562	b3671		WP_000168475.1	26.772	127	86	5	428	551	397	519	0.077	32.7
slr1916	P73114	2-succinyl-6-hydroxy-2,4-cyclohexadiene-1-carboxylate synthase	menH	menH?	PM	31.7	0		WP_000600499.1	29.213	267	146	12	25	279	15	250	3.4e-10	56.2	2-succinyl-6-hydroxy-2,4-cyclohexadiene-1-carboxylate synthase	252	b2263		WP_000121907.1	27.615	239	153	9	32	266	50	272	2.23e-08	51.2	2-hydroxy-6-oxononadienedioate/2-hydroxy-6-oxononatrienedioate hydrolase	288	b0349		WP_000773288.1	26.786	112	75	3	15	125	8	113	1.14e-07	48.5
sll0409	Q55117	similar to O-succinylbenzoate-CoA synthase	menC	menC					WP_001255628.1	23.684	304	213	11	8	308	5	292	0.000585	37.7	o-succinylbenzoate synthase	320	b2261		WP_001194860.1	27.778	144	92	6	166	304	129	265	0.001	37.4	autoinducer 2 import ATP-binding protein LsrA	511	b1513		WP_001261211.1	29.114	79	52	2	7	82	4	81	0.13	30.4
slr0492	Q55182	O-succinylbenzoic acid-CoA ligase	menE	menE					WP_000577625.1	27.3	337	213	7	158	490	142	450	6.69e-22	95.1	2-succinylbenzoate-CoA ligase	451	b2257		WP_001336282.1	24.252	301	192	8	203	478	237	526	3.4e-15	74.7	cyclohexanecarboxylate-CoA ligase	548	n/a		WP_001295492.1	26.113	337	227	13	158	478	225	555	7.44e-14	70.9
sll1127	P73495	1,4-dihydroxy-2-naphthoate synthase	menB	menB	Unknown	30.3	0		WP_000639996.1	66.547	278	85	4	1	275	13	285	7.77e-134	377	1,4-dihydroxy-2-naphthoyl-CoA synthase	285	b2262		WP_001292353.1	31.298	262	168	5	9	268	1	252	5.11e-30	110	2,3-dehydroadipyl-CoA hydratase	255	b1393		WP_001295419.1	32.171	258	158	7	16	266	9	256	3.08e-26	100
slr0204	Q55777	1,4-dihydroxy-2-naphthoyl-CoA hydrolase	menI	ycf83, menl					WP_001098384.1	27.642	123	87	2	4	126	6	126	5.94e-09	48.1	acyl-CoA thioester hydrolase YbgC	134	b0736
slr1518	P73962	phylloquinone biosynthesis protein, probable 1,4-dihydroxy-2-naphthoic acid phytyltransferase	menA	menA					WP_000139496.1	24.373	279	173	9	19	274	12	275	3.03e-11	60.1	prenyltransferase	308	b3927
slr1743	P73735	type 2 NADH dehydrogenase NdbB	ndbB	ndbB, ndh, ndhB	PM	44.5	0		WP_000211045.1	28.637	433	266	12	1	394	1	429	1.84e-30	118	NADH dehydrogenase	434	b1109		WP_000064752.1	26.861	309	186	18	8	306	5	283	1.14e-08	53.1	nitric oxide reductase FlRd-NAD+ reductase	377	b2711		WP_001698647.1	26.238	202	110	13	105	293	128	303	0.000104	41.2
sll1653	P72818	2-phytyl-1,4-benzoquinone methyltransferase	menG	menG, gerC2	PM	26.1	0		WP_000227958.1	31.416	226	148	2	12	233	23	245	1.77e-35	123	ubiquinone/menaquinone biosynthesis C-methyltransferase UbiE	251	b3833		WP_000016007.1	32.558	86	57	1	80	165	20	104	3.89e-09	52	SAM-dependent methyltransferase	207	b0210		WP_000246761.1	29.412	102	63	2	56	157	46	138	1.41e-05	42
Plastoquinone biosynthesis
sll1797	P73322	chorismate pyruvate-lyase	ubiC	ycf21
slr0926	Q55500	4-hydroxybenzoate-octaprenyl transferase	ubiA	ubiA, cyr, slr0926					WP_000455227.1	34.182	275	177	2	18	291	16	287	2.5e-41	141	4-hydroxybenzoate octaprenyltransferase	290	b4040		WP_000971336.1	29.24	171	114	3	31	196	19	187	1.63e-08	51.6	protoheme IX farnesyltransferase	296	b0428
slr1099	P72743	3-octaprenyl-4-hydroxybenzoate carboxy-lyase	ubiX	ubiX	Soluble proteins	22.2	0		WP_000825700.1	42.079	202	97	5	5	202	4	189	1.52e-44	144	3-octaprenyl-4-hydroxybenzoate carboxy-lyase partner protein	189	b2311
slr1300	P72835	similar to 2-octaprenyl-6-methoxyphenol hydroxylase		ubiH, visB	Unknown	45.6	0		WP_000184541.1	33.586	396	253	6	8	398	1	391	3.16e-60	197	2-octaprenyl-3-methyl-6-methoxy-1,4-benzoquinol hydroxylase	391	b0662		WP_000111195.1	31.646	395	261	4	13	401	1	392	2.78e-59	195	2-octaprenyl-6-methoxyphenyl hydroxylase	392	b2904		WP_001192229.1	35.443	395	238	8	14	398	5	392	1.05e-58	194
sll0936	P72861	putative oxidoreductase			Soluble proteins	55.2	0		WP_000339804.1	45.342	483	262	1	4	484	8	490	1.61e-153	444	3-octaprenyl-4-hydroxybenzoate decarboxylase	497	b3843		WP_001295291.1	39.024	41	25	0	134	174	3	43	0.15	30.8	undecaprenyl-diphosphatase	198	b0841		WP_000945454.1	40	30	18	0	417	446	569	598	0.67	29.3
Phycobilin, cyanocobalamin and chlorophyll biosynthesis
Heme biosynthesis
sll0179	Q55778	glutamyl-tRNA synthetase	gltX	gltX	Soluble proteins	54	0		WP_000695655.1	41.176	459	252	6	1	459	1	441	2.91e-115	345	glutamate--tRNA ligase	471	b2400		WP_000937424.1	35.798	257	136	5	6	260	19	248	8.77e-38	137	tRNA glutamyl-Q(34) synthetase GluQRS	308	b0144		WP_001287154.1	23.837	344	229	6	2	324	27	358	1.59e-15	75.9
slr1808	P28463	transfer RNA-Gln reductase	hemA	hemA	Large ribosomal protein	51.4	0		WP_001299679.1	34.491	403	254	5	1	399	1	397	4.44e-68	219	glutamyl-tRNA reductase	418	b1210		WP_000844219.1	24.731	93	65	2	130	217	105	197	0.13	31.2	galactitol-1-phosphate 5-dehydrogenase	346	b2089		WP_001197411.1	28	50	36	0	167	216	156	205	0.18	30.8
sll0017	Q55665	glutamate-1-semialdehyde aminomutase	hemL	hemL, gsa	Soluble proteins	45.9	0		WP_000045315.1	55.529	425	188	1	10	433	2	426	1.9e-173	489	glutamate-1-semialdehyde 2,1-aminomutase	426	b0154		WP_001087611.1	31.944	360	216	11	40	380	23	372	8.86e-47	163	4-aminobutyrate aminotransferase GabT	426	b2662		WP_000081983.1	36.808	307	168	11	41	338	22	311	9.65e-44	155
sll1994	P77969	porphobilinogen synthase (5-aminolevulinate dehydratase)	hemB	hemB	Soluble proteins	36.1	0		WP_001295337.1	50.629	318	150	3	6	322	7	318	4.03e-104	305	delta-aminolevulinic acid dehydratase	324	b0369
slr1887	P73660	porphobilinogen deaminase (hydroxymethylbilane synthase, preuroporphyrinogen synthase)	hemC	hemC	Soluble proteins	34.9	0		WP_000606149.1	47.134	314	162	2	1	313	3	313	2.07e-86	259	hydroxymethylbilane synthase	320	n/a
sll0166	Q55562	a fusion protein between uroporphyrinogen-III C-methyltransferase (CobA/CorA) and uroporphyrinogen-III synthase (HemD)	cobA/hemD	cobA/hemD, hemD	Unknown	58.7	0		WP_000349855.1	38.397	237	142	3	32	265	213	448	2.35e-43	157	siroheme synthase	457	b3368
slr0536	P54224	uroporphyrinogen decarboxylase	hemE	hemE	Soluble proteins	39.1	0		WP_000137657.1	39.031	351	210	4	1	348	1	350	2.86e-89	269	uroporphyrinogen decarboxylase	354	b3997
sll1185	P72848	coproporphyrinogen III oxidase, aerobic (oxygen-dependent)	hemF	hemF	Soluble proteins	38.9	0		WP_000801365.1	55.692	325	110	6	19	338	4	299	2.73e-121	348	coproporphyrinogen III oxidase	299	b2436		WP_000932347.1	26.829	123	76	4	224	337	28	145	0.47	28.5	tRNA (uridine(34)/cytosine(34)/5-carboxymethylaminomethyluridine(34)-2'-O)-methyltransferase TrmL	157	b3606
sll1876	P74132	coproporphyrinogen III oxidase, anaerobic (oxygen-independent)	hemN1	hemN1, O2 indep., hemN					WP_000116090.1	49.02	459	227	3	8	466	6	457	6.83e-160	457	coproporphyrinogen III oxidase	457	b3867		WP_000239943.1	29.268	246	170	3	53	298	3	244	1.75e-26	107	YggW family oxidoreductase	378	b2954
sll1917	P73245	coproporphyrinogen III oxidase, anaerobic (oxygen-independent)	hemN2	hemN2, hemN					WP_000239943.1	36.452	310	167	9	7	301	4	298	8.49e-55	183	YggW family oxidoreductase	378	b2954		WP_000116090.1	24.219	384	248	8	9	375	52	409	5.13e-28	112	coproporphyrinogen III oxidase	457	b3867		WP_001181307.1	28.889	90	56	4	151	233	107	195	0.37	29.6
slr1790	P72793	protoporphyrinogen oxidase	hemJ	hemJ	TM	22	3
slr0839	P54225	ferrochelatase	hemH	hemH, scpA	TM	43.9	0		WP_001250103.1	32.71	321	202	7	3	318	5	316	2.28e-41	145	ferrochelatase	320	b0475		WP_001197875.1	29.508	122	76	6	130	245	752	869	0.65	28.9	multidrug resistance protein MdtB	1040	b2075		WP_001166395.1	57.143	21	9	0	186	206	64	84	0.83	28.5
Bilin biosynthesis
sll1184	P72849	heme oxygenase	ho1	ho1, ho, ho-1, hox1	Soluble proteins	27	0
sll1875	P74133	heme oxygenase	ho2	ho2, ho					WP_000487654.1	29.167	48	30	1	58	105	92	135	0.1	30.4	lysophospholipase L2	340	b3825		WP_001350545.1	27.5	40	29	0	131	170	457	496	0.64	28.1	oxidoreductase (Fe-S)-binding subunit	639	b2887		WP_046607878.1	32.5	40	27	0	134	173	301	340	0.77	27.7
slr0116	Q55891	phycocyanobilin:ferredoxin oxidoreductase	pcyA	pcyA	Unknown	28.1	0		WP_000457616.1	32.653	49	33	0	112	160	305	353	0.29	29.3	protein UmuC	422	b1184
slr1784	P72782	biliverdin reductase	bvdR	bvdR	Unknown	36.6	0		WP_001282550.1	36.923	130	73	3	1	129	1	122	1.25e-16	76.6	oxidoreductase	346	b1624		WP_000236293.1	25.207	242	150	11	66	296	60	281	1.47e-08	52.4	oxidoreductase	345	b3439		WP_001395397.1	26	150	103	4	8	151	7	154	3.64e-08	51.2
Chlorophyll biosynthesis
slr1777	P72772	magnesium protoporphyrin IX chelatase subunit D	chlD	chlD	Unknown	73.6	0		WP_000058964.1	23.684	190	113	4	10	196	186	346	8.97e-05	42.4	ATP-dependent protease	506	b3765		WP_001251544.1	28.662	157	73	4	39	195	371	488	0.001	38.5	hydrogenase-4 transcriptional activator	670	b2491		WP_001301108.1	25.806	186	79	7	39	211	32	171	0.002	37.7
slr1055	P73020	magnesium protoporphyrin IX chelatase subunit H	chlH	chlH, bchH	Soluble proteins	148.5	0
slr1030	P51634	magnesium protoporphyrin IX chelatase subunit I	chlI	chlI	Soluble proteins	39.4	0		WP_000058964.1	22.105	190	120	4	11	198	183	346	6.7e-05	41.6	ATP-dependent protease	506	b3765		WP_000417791.1	26.154	130	58	5	28	155	281	374	0.29	30	sigma-54-dependent Fis family transcriptional regulator	592	b2869		WP_000149156.1	36.538	52	31	1	45	96	307	356	0.36	29.6
sll0558	P72583	tetrapyrrole-binding protein	GUN4	ycf53, GUN4	Unknown	26.4	0
slr0525	Q55467	Mg-protoporphyrin IX methyl transferase	chlM	chlM	Unknown	25.1	0		WP_000990765.1	32.967	91	54	2	59	145	53	140	5.87e-06	42.7	bifunctional 3-demethylubiquinone 3-O-methyltransferase/2-octaprenyl-6-hydroxy phenol methylase	240	b2229		WP_000098896.1	26.923	78	53	1	62	139	167	240	0.003	35	cyclopropane-fatty-acyl-phospholipid synthase	382	b1661		WP_000046812.1	31.944	72	45	2	34	105	262	329	0.008	33.9
sll1214	P72584	Mg-protoporphyrin IX monomethyl ester oxidative cyclase	chlA1	acsF, AT103, cycI, ycf59, chlAI, pNIL34, sll1214, chlA1	TM	42.1	0
slr1780	P72777	hypothetical protein YCF54	ycf54	ycf54	Unknown	12.2	0
sll1874	P74134	Mg-protoporphyrin IX monomethyl ester cyclase	chlA2	AT103, cycII, chlAII, sll1874, chlA2
slr0749	P28373	light-independent protochlorophyllide reductase iron protein subunit ChlL	chlL	chlL, frxC	Soluble proteins	34	0		WP_000101055.1	45.946	37	20	0	3	39	4	40	0.000249	38.5	septum site-determining protein MinD	270	b1175		WP_001169669.1	26.606	109	53	4	151	237	14	117	0.35	28.1	hypothetical protein	117	b1219		WP_001005448.1	60	25	10	0	9	33	115	139	0.44	28.9
slr0772	Q55607	light-independent protochlorophyllide reductase subunit ChlB	chlB	chlB	Soluble proteins	56.9	0		WP_000845394.1	41.379	29	17	0	422	450	268	296	0.7	29.3	ClC family H(+)/Cl(-) exchange transporter	473	b0155		WP_000041964.1	46.429	28	15	0	444	471	232	259	0.8	28.9	ribosome small subunit-dependent GTPase	350	b4161
slr0750	P28372	light-independent protochlorophyllide reductase subunit ChlN	chlN	chlN	Soluble proteins	52.4	0		WP_000951964.1	37.778	45	25	2	195	239	152	193	0.47	29.3	NAD(P)-dependent oxidoreductase	247	b2902		WP_001295492.1	34.545	55	35	1	300	353	65	119	0.47	29.6	long-chain-fatty-acid--CoA ligase	572	n/a		WP_000681920.1	26.606	109	65	6	327	420	109	217	0.95	28.5
slr0506	Q59987	light-dependent NADPH-protochlorophyllide oxidoreductase	lpor	por, pcr, LPOR	PM	36	0		WP_001298340.1	29.655	145	88	6	5	146	1	134	1.03e-06	46.2	short-chain dehydrogenase/reductase	256	n/a		WP_000636571.1	26.891	119	84	1	9	127	3	118	3.07e-06	44.7	NAD(P)-dependent oxidoreductase	248	b1539		WP_000951964.1	26.087	115	84	1	10	123	5	119	2.78e-05	41.6
slr1923	P74473	ferredoxin dependent 8-vinyl reductase	bciB	frhB, cvrA, dvr, slr1923, bciB	Soluble proteins	44.5	0		WP_001091569.1	25.962	104	53	3	175	265	232	324	0.25	30.4	acyl-CoA thioesterase	427	b0772
slr0056	Q55145	chlorophyll a synthase	chlG	chlG, G4					WP_000455227.1	23.494	166	106	5	80	239	58	208	0.12	30.8	4-hydroxybenzoate octaprenyltransferase	290	b4040
sll1091	Q55087	geranylgeranyl hydrogenase	chlP	chlP, ggr	Unknown	44.9	0		WP_001278525.1	25.325	308	187	15	7	283	10	305	1.78e-07	49.7	electron transfer flavoprotein-quinone oxidoreductase	429	b1699		WP_001340434.1	23.077	312	198	16	5	299	6	292	5.94e-05	41.6	protein CbrA	354	b3690		WP_001287715.1	23.226	310	191	12	7	283	10	305	0.000258	39.7
Pseudocobalamin biosynthesis
sll0378	Q55749	uroporphyrin-III C-methyltransferase	cobA	cobA, cysG	Soluble proteins	27.8	0		WP_000349855.1	46.383	235	121	3	11	245	216	445	7.02e-62	198	siroheme synthase	457	b3368		WP_000599636.1	24.107	112	77	1	79	182	75	186	0.005	34.7	galactarate transporter	444	b3126		WP_000809262.1	26.974	152	93	4	74	224	71	205	0.015	33.1
sll0037	Q55451	sirohydrochlorin cobaltocheletase	cbiX	cbiX	Unknown	38.3	0		WP_001393629.1	33.333	45	30	0	151	195	283	327	0.6	28.9	S-methylmethionine permease	467	b0260
slr1879	P73644	precorrin-2 methyltransferase	cobI/cbiL	cbiL, cobI	Soluble proteins	27	0		WP_000349855.1	25	144	89	5	9	149	221	348	0.03	32.3	siroheme synthase	457	b3368		WP_001065343.1	27.273	55	39	1	32	86	9	62	0.089	28.5	regulator AlpA	70	b2624
slr0969	P72862	precorrin methylase	cobJ/cbiH	cbiG/cbiH, cbiG/cobJ, cbiH	Soluble proteins	67.6	0		WP_000349855.1	31.613	155	87	7	367	509	199	346	7.36e-06	45.4	siroheme synthase	457	b3368		WP_001107125.1	25	156	99	6	424	565	166	317	0.14	32	peptidase	403	b2872		WP_001300603.1	29.31	58	41	0	548	605	126	183	0.96	28.9
slr0239	P72694	precorrin-4 C11-methyltransferase	cobM/cbiF	cbiF, cobM	Soluble proteins	28.8	0		WP_000349855.1	36.082	194	113	5	12	198	218	407	5.44e-25	100	siroheme synthase	457	b3368
slr1538	P73423	cobalamin biosynthesis protein D	cbiD	cbiD	Soluble proteins	39.4	0
slr0252	P72711	probable precorrin-6x reductase	cbiJ	slr0252, cobK, cbij	Unknown	28.5	0
slr1368	P73547	precorrin decarbocylase	cbiT	cbiT, cobL	Soluble proteins	24.8	0		WP_000456467.1	29.677	155	91	6	74	223	113	254	3.34e-06	43.9	protein-(glutamine-N5) methyltransferase, release factor-specific	277	b1212		WP_001298300.1	25.85	147	83	7	74	208	48	180	0.18	29.3	tRNA uridine 5-oxyacetic acid(34) methyltransferase CmoM	261	b0921		WP_000744778.1	26.016	123	63	4	74	169	250	371	0.19	29.6
sll0099	Q55879	precorrin-6y C5, 15-methyltransferase (decarboxylating)	cobL/cbiE	cobL	Unknown	46.2	0		WP_000456467.1	30.769	65	44	1	253	317	101	164	0.000528	38.5	protein-(glutamine-N5) methyltransferase, release factor-specific	277	b1212		WP_001300582.1	25.352	142	76	7	258	370	129	269	0.079	32	ribosomal protein L3 N(5)-glutamine methyltransferase	310	b2330		WP_001063204.1	36.842	38	24	0	245	282	150	187	0.39	29.6
sll0916	P74304	precorrin isomerase, precorrin-8X methylmutase	cobH/cbiC	cbiC, cobH	Unknown	23.3	0		WP_000572698.1	30.769	52	33	1	21	69	1434	1485	0.84	27.7	chromosome partition protein MukB	1486	b0924
slr1467	P74152	precorrin isomerase			Soluble proteins	24.6	0		WP_000900941.1	31.395	86	31	4	133	218	201	258	0.49	28.5	hypothetical protein	879	b1381
sll1501	P73002	cobyrinic acid a,c-diamide synthase	cobB/cbiA	cbiA, cobB	Unknown	53.8	0
slr1211	P73362	cobalt-chelatase subunit CobN	cobN	cobN	Soluble proteins	123	0
sll1890	P74110	cobalt-chelatase subunit CobN-like protein		cobN
slr0260	P73874	cob(I)alamin adenosyltransferase	cobO	cobO, cobA, btuR	PM	22.6	0		WP_001278906.1	41.709	199	113	2	5	203	1	196	7.58e-54	167	cob(I)yrinic acid a,c-diamide adenosyltransferase	196	b1270		WP_001158220.1	32.558	43	26	1	47	86	90	132	0.89	26.9	amino acid ABC transporter permease	222	b1918
slr0618	Q55860	cobyric acid synthase	cobQ	cbiP, cobQ	Soluble proteins	58.2	0		WP_000919231.1	23.894	226	147	6	1	226	2	202	0.002	36.6	dethiobiotin synthase	231	b1593		WP_000661672.1	30	60	40	2	113	171	31	89	0.41	29.6	carbamate kinase-like protein YahI	316	b0323
slr1742	P73734	probable cobyric acid synthase			PM	28.3	0
slr1925	P74475	cobalamin biosynthesis protein CobD	cbiB	cbiB, cobD
slr0216	Q55685	bifunctional cobalamin biosynthesis protein CobP	cobU	cobP, cobU	Unknown	20.5	0		WP_000973176.1	31.868	182	109	5	5	174	3	181	3.6e-22	85.5	adenosylcobinamide kinase/adenosylcobinamide phosphate guanyltransferase	181	b1993
slr0636	Q55714	probable cobalamin [5'-phosphate] synthase	cobV	cobV					WP_001326708.1	31.496	254	138	10	22	257	11	246	3.28e-19	81.3	adenosylcobinamide-GDP ribazoletransferase	247	b1992
slr0502	Q55822	cobalamin synthesis protein cobW homolog	cobW	cobW	Soluble proteins	38.9	0		WP_001312515.1	29.477	363	198	11	1	352	1	316	2.93e-36	130	metal-binding GTPase	318	b4352		WP_000198828.1	25.378	331	172	10	6	310	4	285	1.02e-19	85.5	GTPase	328	b2173		WP_000878968.1	39.394	33	20	0	204	236	2	34	0.11	30.8
sll0383	Q55742	cobalamin biosynthesis protein M	cbiM	cbiM
Transporters
Ammonia, nitrate, nitrite and urea transport
sll0108	P54147	ammonium/methylammonium permease	amt1	amt1, amt	PM	53.5	13		WP_000685029.1	34.577	402	247	8	92	486	34	426	2.3e-58	196	ammonia channel	428	b0451		WP_000575125.1	34.615	52	34	0	182	233	97	148	0.52	29.6	tRNA(5-methylaminomethyl-2-thiouridine)-methyltransferase	383	n/a
sll1017	P72935	ammonium/methylammonium permease	amt2	amt2, amt1, amt					WP_000685029.1	32.282	412	238	10	42	431	31	423	1.34e-47	166	ammonia channel	428	b0451
sll0537	P54148	ammonium/methylammonium permease	amt3	amt3, amt					WP_000685029.1	29.736	417	245	12	5	399	31	421	6.54e-30	119	ammonia channel	428	b0451		WP_001044513.1	52	25	12	0	185	209	58	82	0.074	30.4	DNA-binding protein HU-alpha	90	b4000		WP_000167336.1	45.455	22	12	0	183	204	57	78	0.3	28.5
sll1450	P73452	nitrate/nitrite transport system substrate-binding protein	nrtA	nrtA	PM	48.9	0
sll1451	P73451	nitrate/nitrite transport system permease protein	nrtB	nrtB					WP_000114620.1	34.783	207	128	2	32	235	31	233	2.9e-30	111	taurine ABC transporter permease	275	b0367		WP_000235203.1	30.342	234	151	4	38	268	24	248	1.15e-17	77.4	aliphatic sulfonate ABC transporter permease	263	b0934		WP_000220837.1	27.749	191	119	4	96	269	191	379	4.88e-10	56.2
sll1452	P73450	nitrate/nitrite transport system ATP-binding protein	nrtC	nrtC	PM	75.1	0		WP_000939375.1	39.2	250	139	4	18	260	10	253	1.04e-50	174	taurine import ATP-binding protein TauB	255	b0366		WP_000996005.1	39.407	236	130	5	1	230	16	244	7.13e-50	175	putrescine transport ATP-binding protein PotG	377	b0855		WP_001090506.1	43.602	211	108	2	23	233	25	224	1.01e-45	160
sll1453	P73449	nitrate/nitrite transport system ATP-binding protein	nrtD	nrtD	PM	36.5	1		WP_000939375.1	40.476	252	142	4	23	270	3	250	2.61e-64	201	taurine import ATP-binding protein TauB	255	b0366		WP_001090506.1	40.611	229	119	4	19	247	12	223	1.6e-49	163	aliphatic sulfonate ABC transporter ATP-binding protein	255	b0933		WP_000996005.1	38.912	239	128	7	16	247	17	244	8.15e-46	157
sll1454	P73448	ferredoxin-nitrate reductase	narB	narB	Soluble proteins	79.6	0		WP_000778061.1	29.699	798	449	18	14	714	46	828	5.69e-99	320	nitrate reductase catalytic subunit	828	b2206		WP_071524918.1	30.466	558	366	9	159	714	4	541	5.44e-91	292	formate dehydrogenase subunit alpha	568	n/a		WP_000041675.1	23.522	778	458	36	17	700	60	794	4.31e-27	114
slr0898	Q55366	ferredoxin--nitrite reductase	nirA	nirA, nir	Soluble proteins	55.9	0		WP_001290679.1	23.789	454	286	15	34	445	60	495	8.48e-27	110	sulfite reductase subunit beta	570	b2763		WP_000049208.1	19.375	160	110	5	297	447	550	699	0.042	33.5	nitrite reductase large subunit	847	b3365
slr0447	P74390	periplasmic protein, ABC-type urea transport system substrate-binding protein	urtA	urtA, amiC, slr0447	PM	48.3	0		WP_001326754.1	24.188	277	194	9	54	323	29	296	1.58e-07	50.1	branched chain amino acid ABC transporter substrate-binding protein	372	n/a		WP_000827696.1	22.396	192	144	3	54	241	24	214	1.23e-06	47	branched chain amino acid ABC transporter substrate-binding protein	369	b3458		WP_001262716.1	34.783	46	30	0	108	153	141	186	0.019	33.5
slr1200	P73350	urea transport system permease protein	urtB	urtB, livH, slr1200	PM	41.7	8		WP_001295111.1	26.4	375	191	9	5	378	9	299	1.43e-15	73.6	branched-chain amino acid ABC transporter permease	308	b3455		WP_000211858.1	25.517	145	79	5	186	322	163	286	0.000852	37.7	ribose ABC transporter permease	321	b3750		WP_000803813.1	34.091	88	50	2	6	93	109	188	0.002	37.4
slr1201	P73351	urea transport system permease protein	urtC	urtC, livM, slr1201	PM	45.1	8		WP_000803813.1	24.923	325	192	8	74	376	123	417	4.9e-13	67	branched-chain amino acid ABC transporter permease	425	b3455		WP_001295111.1	24.437	311	188	9	71	364	21	301	1.63e-06	46.2	branched-chain amino acid ABC transporter permease	308	b3455		WP_001276670.1	27.922	154	93	5	220	360	172	320	0.001	37.4
sll0764	Q55614	urea transport system ATP-binding protein	urtD	urtD, livG	PM	41.2	0		WP_000082101.1	36.863	255	152	3	1	246	1	255	5.07e-51	168	ABC transporter ATP-binding protein	255	b3455		WP_000235257.1	29.237	236	165	2	1	235	1	235	1.63e-25	104	D-allose import ATP-binding protein AlsA	510	b4087		WP_000235257.1	22.979	235	165	7	5	232	265	490	1.82e-09	55.8
sll0374	Q55753	urea transport system ATP-binding protein	urtE	livG, urtE, braG, livF, livFH	PM	27.4	0		WP_001341191.1	40.092	217	126	4	17	232	1	214	5.42e-45	148	ABC transporter ATP-binding protein	233	n/a		WP_000224099.1	32.911	237	142	7	18	245	4	232	1.09e-31	114	ABC transporter ATP-binding protein	241	b3201		WP_000027205.1	32.78	241	143	8	18	246	3	236	8.78e-31	111
slr1256	P73796	urease gamma subunit	ureA	ureA, slr1256	Soluble proteins	11	0
sll0420	P74386	urease beta subunit	ureB	ureB	Soluble proteins	11.4	0
sll1750	P73061	urease alpha subunit	ureC	ureC	Soluble proteins	61	0		WP_000006900.1	25	100	54	3	67	157	2	89	0.026	33.9	cyclic amidohydrolase	453	b0512		WP_001264442.1	24.752	101	62	2	70	170	3	89	0.041	33.5	D-phenylhydantoinase	461	b2873		WP_001065718.1	28.846	104	57	4	61	157	23	116	0.075	32.7
sll1639	P73047	urease accessory protein D	ureD	ureD	Unknown	27.1	0		WP_001174077.1	26.95	141	81	9	20	157	257	378	0.61	28.5	multiphosphoryl transfer protein 2	833	b3946		WP_001295228.1	29.268	41	29	0	229	269	31	71	0.88	26.6	hypothetical protein	113	b3563
slr1219	P73462	urease accessory protein E	ureE	ureE	Soluble proteins	15.9	0		WP_000083216.1	25.263	95	62	3	37	129	172	259	0.094	29.3	MurR/RpiR family transcriptional regulator	296	b4089		WP_000397144.1	40.741	27	16	0	45	71	326	352	0.11	29.3	cytosol aminopeptidase	503	b4260
slr1899	P73327	urease accessory protein F	ureF	ureF	Soluble proteins	20.2	0		WP_000397144.1	42.222	45	24	1	164	208	35	77	0.4	28.5	cytosol aminopeptidase	503	b4260
sll0643	P72955	urease accessory protein G	ureG	ureG	Soluble proteins	22	0		WP_000337665.1	28	200	124	9	2	196	101	285	4.5e-07	46.2	hydrogenase isoenzymes nickel incorporation protein HypB	290	b2727		WP_000698951.1	41.176	51	26	2	9	55	34	84	0.000541	37.4	nuclease SbcCD subunit C	1048	b0397		WP_000460035.1	40.909	44	24	1	2	43	97	140	0.055	30.8
Amino acid transport
slr1735	P73721	ATP-binding subunit of the ABC-type Bgt permease for basic amino acids and glutamine	bgtA	glnQ, bgtA	PM	28	0		WP_000078349.1	51.807	249	117	1	1	249	5	250	9.49e-91	265	amino acid ABC transporter ATPase	252	b3271		WP_000631384.1	52.066	242	113	1	8	249	1	239	1.95e-84	249	glutamate/aspartate transport ATP-binding protein GltL	241	b0652		WP_000569083.1	51.24	242	115	1	8	249	1	239	4.71e-84	248
sll1270	P73544	periplasmic substrate-binding and integral membrane protein of the ABC-type Bgt permease for basic amino acids and glutamine BgtB	bgtB	glnHP, bgtB	PM	57.6	4		WP_001158220.1	47.196	214	107	1	310	523	15	222	9.37e-61	196	amino acid ABC transporter permease	222	b1918		WP_001159065.1	47.879	165	82	1	352	516	57	217	2.21e-45	156	glutamine ABC transporter permease	219	b0810		WP_000843866.1	38.618	246	144	3	22	266	5	244	5.84e-45	155
slr0467	Q55164	conserved component of ABC transporter for natural amino acids	natA	natA	PM	29	0		WP_000082101.1	39.764	254	146	3	18	267	5	255	2.08e-57	181	ABC transporter ATP-binding protein	255	b3455		WP_000224099.1	34.274	248	149	2	19	266	4	237	4.53e-41	139	ABC transporter ATP-binding protein	241	b3201		WP_001341191.1	30.952	252	138	4	24	265	7	232	1.78e-32	116
slr0559	Q55387	periplasmic binding protein of ABC transporter for natural amino acids	natB	natB	PM	46.6	0		WP_000827696.1	29.801	151	93	4	91	237	52	193	2.06e-08	52.8	branched chain amino acid ABC transporter substrate-binding protein	369	b3458		WP_001326754.1	30.189	106	73	1	65	170	31	135	7.62e-08	50.8	branched chain amino acid ABC transporter substrate-binding protein	372	n/a		WP_001295492.1	24.476	143	92	7	259	389	428	566	0.15	31.2
sll0146	P74455	Integral membrane protein of the ABC-type, Nat permease for neutral amino acids	natC	natC	PM	40.8	9		WP_000803813.1	35.338	133	74	2	230	362	286	406	4.02e-13	67	branched-chain amino acid ABC transporter permease	425	b3455		WP_000803813.1	40.87	115	59	3	16	125	121	231	9.29e-13	65.9	branched-chain amino acid ABC transporter permease	425	b3455		WP_000045978.1	31.429	105	67	2	222	321	255	359	0.003	36.2
slr0949	P74318	Integral membrane protein of the ABC-type Nat permease for neutral amino acids NatD	natD	natD					WP_001295111.1	31.27	307	164	10	5	281	10	299	7.48e-34	122	branched-chain amino acid ABC transporter permease	308	b3455		WP_001275118.1	29.577	71	49	1	159	228	202	272	0.002	36.2	galactoside ABC transporter permease	336	b2148		WP_000211858.1	26.531	98	65	2	157	247	189	286	0.002	36.2
slr1881	P73650	ATP-binding subunit of the ABC-type Nat permease for neutral amino acids	natE	natE	PM	25.7	0		WP_001341191.1	46.053	228	122	1	9	235	5	232	8.18e-65	198	ABC transporter ATP-binding protein	233	n/a		WP_000082101.1	30.612	245	148	5	11	237	15	255	5.98e-32	114	ABC transporter ATP-binding protein	255	b3455		WP_000224099.1	29.075	227	148	2	20	238	18	239	9.26e-31	111
sll1102	P74225	integral membrane protein (small) of a TRAP-type permease that mediates sodium-dependent glutamate transport GtrA	gtrA	gtrA, sll1102					WP_000721664.1	27.711	83	56	2	57	139	39	117	0.24	28.1	2,3-diketo-L-gulonate TRAP transporter permease	157	b3577
sll1103	P74224	integral membrane protein (large) of a TRAP-type permease that mediates sodium-dependent glutamate transport GtrB	gtrB	gtrB, sll1103	PM	47.3	11		WP_000279599.1	27.61	431	285	9	16	436	4	417	3.94e-28	112	2,3-diketo-L-gulonate TRAP transporter permease	425	b3578		WP_000797560.1	38.028	71	29	3	370	438	300	357	0.03	33.5	tyrosine-specific transporter	403	b1907		WP_000556048.1	28.814	118	77	4	76	191	76	188	0.32	30
sll1104	P74223	periplasmic substrate-binding protein of a TRAP-type permease that mediates sodium-dependent glutamate transport GtrC	gtrC	gtrC, glnH, sll1104	Unknown	32.6	0		WP_001381453.1	24.242	198	140	4	75	262	1	198	2.4e-14	68.9	amino acid ABC transporter substrate-binding protein	305	n/a		WP_001295339.1	22.422	223	165	3	74	292	22	240	5.06e-13	64.3	ABC transporter arginine-binding protein 1	243	b0860		WP_000756569.1	22.263	274	173	6	25	292	1	240	5.26e-12	61.6
slr1145	P73275	Monocomponent sodium-dependent glutamate permease GltS	gltS	gltS, slr1145					WP_000468833.1	41.47	381	213	4	22	398	20	394	6.42e-83	256	sodium/glutamate symport carrier protein	401	b3653		WP_000347482.1	31.868	91	48	4	10	88	308	396	0.24	30.4	MFS transporter	427	b1542		WP_000546237.1	35	40	24	1	65	104	274	311	0.68	28.9
Copper transport
sll1920	P73241	copper-transporting P-type ATPase PacS	pacS	pacS	PM	79.9	9		WP_000083955.1	42.61	751	398	13	7	745	103	832	1.13e-175	521	copper-exporting P-type ATPase A	834	b0484		WP_000083955.1	30.435	69	44	2	1	69	1	65	0.000141	42	copper-exporting P-type ATPase A	834	b0484		WP_000106551.1	31.867	750	424	22	8	742	53	730	9.82e-89	291
ssr2857	P73213	mercuric transport protein periplasmic component precursor	atx1	atx1, ssr2857	Soluble proteins	6.7	0		WP_000083955.1	29.032	62	40	2	2	62	4	62	0.25	25.4	copper-exporting P-type ATPase A	834	b0484		WP_000543457.1	40.625	32	19	0	4	35	83	114	0.55	24.6	2,3-dihydroxyphenylpropionate/2,3-dihydroxicinnamic acid 1,2-dioxygenase	314	b0348		WP_001043339.1	29.63	54	38	0	11	64	387	440	0.57	24.6
slr1950	P74512	copper-transporting P-type ATPase CtaA	ctaA	ctaA	TM	82.5	6		WP_000083955.1	37.353	763	420	17	30	770	105	831	9.67e-132	409	copper-exporting P-type ATPase A	834	b0484		WP_000083955.1	27.397	73	46	2	21	93	2	67	0.44	30.8	copper-exporting P-type ATPase A	834	b0484		WP_000106551.1	32.71	749	429	19	30	773	54	732	1.03e-91	300
slr6043	Q6YRW1	probable cation efflux system protein, czcA homolog	copA	copA	PM	111.9	9		WP_000573945.1	30.451	1041	696	10	1	1019	1	1035	4.44e-150	471	cation efflux system protein CusA	1047	b0573		WP_000573945.1	22.747	233	156	8	825	1041	294	518	0.000469	40.8	cation efflux system protein CusA	1047	b0573		WP_000573945.1	20.472	254	179	9	261	502	796	1038	0.01	36.6
slr6042	Q6YRW2	probable cation efflux system protein, czcB homolog	copB	czcB, copB	Unknown	59.6	1		WP_000746442.1	25.064	391	212	15	65	444	41	361	7.83e-11	60.8	MacA family efflux pump subunit	371	b0878		WP_000717157.1	27.473	182	121	4	265	445	208	379	1.52e-08	53.5	cation efflux system protein CusB	407	b0573		WP_001393495.1	24.843	318	192	11	71	382	30	306	1.73e-08	53.1
slr6044	Q6YRW0	copper resistance protein C	copC	copC	PM	17.3	0
sll0788	Q55943	copper binding protein	copM	copM, sll0788	Unknown	22.9	1		WP_001177086.1	34.211	38	24	1	70	107	239	275	0.033	31.2	glutamate/aspartate periplasmic-binding protein	302	b0655
Potassium transport
sll0493	Q55496	potassium uptake protein A	ktrA	KtrA	PM	25.2	0		WP_001076194.1	37.5	48	30	0	10	57	1	48	0.002	35	glycerol-3-phosphate dehydrogenase (NAD(P)(+))	339	b3608		WP_000399147.1	26.923	78	53	2	10	86	396	470	0.09	30.4	glutathione-regulated potassium-efflux system protein KefB	601	b3350		WP_001303675.1	36.111	36	23	0	20	55	8	43	0.11	30
slr1509	P73949	membrane subunit of a Ktr-like ion transport system	ktrB, ntpJ	ktrB, ntpJ	PM	39.3	11		WP_000681354.1	28.829	111	60	4	118	218	219	320	0.35	30	Na+/H+ antiporter NhaA	388	b0019		WP_000545677.1	24.503	302	172	12	150	422	199	473	1	28.5	trk system potassium uptake protein trkH	483	b3849
slr1728	P73866	potassium-transporting P-type ATPase A chain	kdpA	kdpA	PM	59.3	12		WP_000741129.1	40.429	559	317	5	3	553	4	554	1.95e-131	392	potassium-transporting ATPase A chain	557	b0698		WP_000820410.1	36.585	41	26	0	189	229	133	173	0.2	31.2	antigen 43	1039	b2000		WP_001162171.1	29.008	131	84	5	109	236	39	163	0.21	31.2
slr1729	P73867	potassium-transporting P-type ATPase B chain	kdpB	kdpB	PM	72.9	7		WP_000087939.1	58.947	665	263	6	28	685	13	674	0	718	potassium-transporting ATPase B chain	682	b0697		WP_000106551.1	30.55	527	315	15	69	579	185	676	2.11e-44	167	cadmium-transporting ATPase	732	b3468		WP_000083955.1	28.281	541	344	13	33	559	238	748	1.12e-37	147
slr1730	P73869	potassium-transporting P-type ATPase C chain	kdpC	kdpC					WP_001300431.1	43.085	188	92	4	8	188	7	186	2.57e-35	120	potassium-transporting ATPase C chain	190	b0696		WP_000919536.1	53.571	28	13	0	88	115	279	306	0.16	29.3	methyl-accepting chemotaxis protein I	551	b4355		WP_000168747.1	30.303	66	41	2	71	134	45	107	0.2	28.1
slr1731	P73870	potassium-transporting P-type ATPase D chain	kdpD	kdpD	PM	41.6	0		WP_001310640.1	40.056	357	206	4	17	368	20	373	3.03e-83	268	two-component sensor histidine kinase	894	b0695		WP_001295443.1	42.222	45	22	1	174	218	117	157	0.077	31.2	lipoprotein	186	b1063
slr0498	Q55815	thylakoid potassium channel	synK	synK, slr0498					WP_001295624.1	54.545	22	10	0	170	191	177	198	0.058	31.2	voltage-gated potassium channel Kch	417	b1250
sll0993	P73132	putative potassium channel	synCak	kchX	PM	27.8	0		WP_001295624.1	28.78	205	139	4	53	253	173	374	2.99e-20	88.2	voltage-gated potassium channel Kch	417	b1250		WP_000546237.1	30.709	127	88	0	116	242	407	533	1.28e-12	65.9	hypothetical protein	558	b0478		WP_000377098.1	26.718	131	96	0	110	240	383	513	3.45e-07	48.9
Calcium transport
slr1336	P74072	H+/Ca2+ exchanger	synCax	cax, synCAX	TM	20.2	0		WP_000063607.1	23.221	267	181	10	105	366	118	365	8.42e-07	47.4	sodium/proton antiporter ChaA	366	b1216
slr0875	P73553	large-conductance mechanosensitive channel	mscL	mscL					WP_000022442.1	37.719	114	57	3	14	116	5	115	3.3e-15	65.1	large-conductance mechanosensitive channel	136	b3291
Iron transport
slr1392	P73182	ferrous iron transport protein B	feoB	feoB	PM	67.4	12		WP_000737039.1	27.894	717	392	15	18	611	3	717	7.1e-70	238	ferrous iron transporter B	773	b3409		WP_000639528.1	31.818	154	91	6	21	167	14	160	2.54e-09	56.6	ribosome biogenesis GTPase Der	499	n/a		WP_000639528.1	25.294	170	113	6	20	177	213	380	0.000582	39.7
slr1295	P72827	iron transport system substrate-binding protein	futA1	futA1, sufA, sufA1, idiA, futA	PM	39.3	0		WP_001301364.1	26.778	239	154	6	83	317	63	284	1.67e-07	49.3	thiamine-binding periplasmic protein	327	b0068		WP_000759317.1	22.179	257	164	11	61	300	42	279	0.13	30.8	spermidine/putrescine-binding periplasmic protein	348	b1123		WP_000947159.1	27.273	66	47	1	122	186	135	200	0.2	30.4
slr0513	Q55835	iron transport system substrate-binding protein, periplasmic protein	futA2	futA2, idiA, futA	Soluble proteins	38.1	0		WP_001301364.1	22.689	238	167	8	67	303	63	284	0.032	32.7	thiamine-binding periplasmic protein	327	b0068		WP_000126072.1	27.103	107	52	3	16	110	16	108	0.85	28.1	putrescine-binding periplasmic protein	370	b0854
slr0327	Q55534	iron(III) ABC transporter, permease protein	futB	futB, hitB	PM	61.6	11		WP_000458406.1	30.818	159	93	4	77	231	76	221	2.21e-12	64.7	sulfate ABC transporter permease	277	b2424		WP_000604034.1	28.755	233	143	4	53	275	8	227	1.61e-08	52.4	molybdenum ABC transporter permease	229	b0764		WP_000604034.1	27.632	76	48	2	426	501	100	168	0.12	31.2
sll1878	P74127	iron(III)-transport ATP-binding protein	futC	futC	PM	40.6	0		WP_000996005.1	48.77	244	117	3	18	261	19	254	4.57e-76	236	putrescine transport ATP-binding protein PotG	377	b0855		WP_000192349.1	42.345	307	160	7	29	330	15	309	1.38e-75	234	Fe(3+) ions import ATP-binding protein FbpC	348	b0262		WP_000021036.1	43.878	294	146	6	19	306	3	283	1.13e-73	230
sll1404	P72604	biopolymer transport ExbB protein homolog	exbB1	exbB3, exbB, sll1404	PM	22.9	3		WP_001307062.1	26.512	215	118	7	5	200	16	209	1.37e-11	58.5	Tol-Pal system subunit TolQ	227	n/a		WP_000527844.1	40.217	92	51	2	81	172	111	198	5.44e-11	57.4	biopolymer transporter ExbB	244	b3006
sll1405	P72603	biopolymer transport ExbD protein homolog	exbD1	exbD, sll1405	PM	15.6	1		WP_001240712.1	26.4	125	86	4	8	128	2	124	1.39e-09	50.1	biopolymer transporter ExbD	141	b3005		WP_001295325.1	30.556	36	25	0	72	107	701	736	0.65	26.9	Lon protease	784	b0439
slr0677	P72941	biopolymer transport ExbB like protein	exbB2	exbB2, exbB	PM	25.1	3		WP_000527844.1	45.333	75	39	1	105	179	126	198	2.34e-10	55.8	biopolymer transporter ExbB	244	b3006		WP_001307062.1	40	65	36	2	117	180	132	194	0.000109	38.9	Tol-Pal system subunit TolQ	227	n/a		WP_000839153.1	47.619	21	11	0	171	191	77	97	0.34	28.5
slr0678	P72942	biopolymer transport ExbD like protein	exbD2	exbD					WP_001240712.1	26.923	130	89	4	29	155	7	133	2.5e-08	48.9	biopolymer transporter ExbD	141	b3005		WP_000090097.1	23.762	101	69	3	66	158	41	141	0.002	34.7	protein TolR	142	b0738		WP_000383932.1	46.154	26	14	0	89	114	486	511	0.8	28.1
sll0477	Q55834	putative biopolymer transport ExbB-like protein	exbB3	exbB1, exbB	PM	28.2	3		WP_000527844.1	38.961	77	44	2	133	209	125	198	1.63e-07	47.8	biopolymer transporter ExbB	244	b3006		WP_001307062.1	27.215	158	86	5	63	209	53	192	2.74e-07	47	Tol-Pal system subunit TolQ	227	n/a
sll0478	Q55833	TonB system transport protein ExbD3	exbD3	exbD	PM	15.9	1		WP_000817708.1	50	22	11	0	92	113	109	130	0.14	28.5	transcriptional regulator	299	b1328		WP_001240712.1	22.481	129	85	4	13	139	18	133	0.6	26.6	biopolymer transporter ExbD	141	b3005
sll0479	Q55832	TonB system transport protein ExbD3	exbD3	exbD	PM	16.6	1		WP_001240712.1	24.088	137	91	4	7	143	10	133	2.67e-08	47	biopolymer transporter ExbD	141	b3005
slr1484	P72605	TonB protein	tonB	tonB, slr1484	PM	55.4	1		WP_000030637.1	46.552	58	23	3	411	468	77	126	0.039	33.1	cell envelope integrity/translocation protein TolA	421	b0738		WP_000626685.1	30.769	52	36	0	365	416	214	265	0.05	33.1	UDP-N-acetylmuramoyl-tripeptide--D-alanyl-D-alanine ligase	452	b0086
sll1406	P72602	ferrichrome-iron receptor	fhuA	fhuA	Unknown	67.3	5		WP_000124438.1	28.338	674	416	22	181	803	66	723	2.98e-61	218	ferrichrome-iron receptor	747	b0150		WP_000430057.1	26.104	747	467	23	142	819	21	751	9.05e-57	205	catecholate siderophore receptor Fiu	760	b0805		WP_000953441.1	24.364	747	453	33	142	822	25	725	9.09e-33	132
slr1490	P72609	ferrichrome-iron receptor	fhuA	fhuA	Unknown	59	8		WP_000124438.1	30.464	732	435	20	149	831	19	725	1.65e-82	277	ferrichrome-iron receptor	747	b0150		WP_000430057.1	25.526	760	468	27	172	853	21	760	1.58e-40	157	catecholate siderophore receptor Fiu	760	b0805		WP_000953441.1	24.198	686	428	27	198	827	56	705	6.96e-34	136
sll1409	P72599	ferrichrome-iron receptor	fhuA	fhuA	Unknown	28.6	0		WP_000124438.1	27.611	699	446	17	208	863	66	747	1.08e-67	236	ferrichrome-iron receptor	747	b0150		WP_000430057.1	24.704	761	484	25	171	863	21	760	8.04e-43	164	catecholate siderophore receptor Fiu	760	b0805		WP_000953441.1	24.79	714	436	30	202	859	59	727	1.45e-27	116
sll1341	P24602	bacterioferritin	bfrA	bfrA, sll1341	Soluble proteins	74.2	7		WP_000675504.1	48.387	155	79	1	1	155	1	154	2.65e-44	140	bacterioferritin	158	b3336
slr1890	P73287	bacterioferritin	bfrB	bfrB	Unknown	115.1	12		WP_000675504.1	53.503	157	73	0	20	176	1	157	2.21e-50	156	bacterioferritin	158	b3336		WP_000354251.1	42.857	35	13	1	25	59	218	245	0.46	27.3	SAM-dependent methyltransferase	248	b4306		WP_063123369.1	36.364	22	14	0	98	119	31	52	0.75	25.4
slr1319	P72593	iron(III) dicitrate transport system substrate-binding protein	fecB	fecB	PM	34.8	0		WP_000879155.1	26.74	273	188	4	39	308	23	286	3.6e-22	91.3	Fe(3+) dicitrate-binding periplasmic protein	300	b4290		WP_001234311.1	24.911	281	165	10	38	288	31	295	1.2e-08	52.4	ferrienterobactin-binding periplasmic protein	318	b0590		WP_001310529.1	23.427	286	182	12	35	305	22	285	4.08e-07	47.4
slr1492	P72611	iron(III) dicitrate transport system substrate-binding protein	decB	fecB	PM	34	0		WP_000879155.1	25.175	286	174	11	32	305	32	289	2.04e-09	54.7	Fe(3+) dicitrate-binding periplasmic protein	300	b4290		WP_001310529.1	21.481	270	177	8	38	296	36	281	3.53e-07	47.8	iron(3+)-hydroxamate-binding protein FhuD	296	b0152		WP_001234311.1	24.464	233	155	8	78	303	96	314	1.83e-06	45.4
slr1491	P72610	iron(III) dicitrate transport system substrate-binding protein	fecB	fecB					WP_000879155.1	24.567	289	193	6	46	326	24	295	6.35e-17	77	Fe(3+) dicitrate-binding periplasmic protein	300	b4290		WP_001234311.1	23.571	280	176	8	44	299	31	296	4.83e-09	53.5	ferrienterobactin-binding periplasmic protein	318	b0590		WP_001310529.1	25.94	266	158	10	57	305	33	276	1.5e-07	48.9
slr1316	P72590	ABC-type iron(III) dicitrate transport system permease protein	fecC	fecC					WP_000016947.1	39.869	306	181	2	40	343	27	331	4.6e-58	188	ferric anguibactin ABC transporter permease	334	b0590		WP_000684852.1	39.236	288	164	3	52	337	35	313	1.67e-50	168	Fe3+ dicitrate ABC transporter permease	318	b4288		WP_000125187.1	36.823	277	172	1	68	341	55	331	7.84e-46	156
slr1317	P72591	ABC-type iron(III) dicitrate transport system permease protein	fecD	fecD	PM	36.7	8		WP_000684852.1	42.997	307	169	3	41	347	18	318	7.51e-68	213	Fe3+ dicitrate ABC transporter permease	318	b4288		WP_000125187.1	33.832	334	204	6	23	346	5	331	3.53e-39	139	Fe3+ dicitrate ABC transporter permease	332	b4289		WP_000016947.1	37.954	303	181	5	47	346	31	329	1.95e-37	134
slr1318	P72592	iron(III) dicitrate transport system ATP-binding protein	fecE	fecE	PM	29.6	0		WP_000140647.1	54.365	252	115	0	14	265	12	263	8.66e-100	290	ferric enterobactin transport ATP-binding protein FepC	271	b0588		WP_000175457.1	46.693	257	130	3	8	261	1	253	9.21e-80	238	Fe(3+) dicitrate transport ATP-binding protein FecE	255	b4287		WP_001158931.1	44.177	249	139	0	13	261	15	263	3.4e-71	217
Manganese transport
sll1599	Q55281	manganese transport system ATP-binding protein MntA	mntA	mntA					WP_000175457.1	32.773	238	153	4	8	241	1	235	1.92e-36	127	Fe(3+) dicitrate transport ATP-binding protein FecE	255	b4287		WP_000140647.1	32.11	218	145	3	28	242	25	242	6.26e-35	123	ferric enterobactin transport ATP-binding protein FepC	271	b0588		WP_001158931.1	31.441	229	149	5	23	246	24	249	4.75e-32	115
sll1600	Q55282	manganese transport system membrane protein MntB	mntB	mntB					WP_000571480.1	26.23	244	173	5	35	273	15	256	8.98e-18	78.2	zinc uptake system membrane protein ZnuB	261	b1859		WP_001148390.1	23.188	69	50	2	182	250	10	75	0.52	28.5	DedA family protein	254	b0065		WP_000699693.1	36.842	38	24	0	94	131	100	137	0.63	28.5
sll1598	Q79EF9	Mn transporter MntC	mntC	mntC					WP_001300644.1	22.321	224	152	4	85	289	56	276	6.95e-13	65.1	zinc ABC transporter substrate-binding protein	310	b1857		WP_000993449.1	26.786	56	40	1	201	256	333	387	0.41	29.3	glycogen phosphorylase	815	b3426
sll0615	P52876	Mn exporter	mnx		Unknown	22.4	5		WP_001176745.1	32.432	37	25	0	40	76	319	355	0.84	27.3	ATP synthase subunit alpha	513	b3734
Molybdate transport
sll0738	Q55994	molybdate-binding periplasmic protein	modA	modA					WP_000101984.1	36.404	228	139	3	43	266	29	254	6.32e-37	128	molybdate-binding periplasmic protein	257	b0763
sll0739	Q55993	ATP-binding protein of molybdate ABC transporter	modBC	modBC	PM	68.1	5		WP_000531594.1	39.576	283	154	8	271	544	36	310	9.94e-51	177	Fe3+/spermidine/putrescine ABC transporter ATP-binding protein	378	b1126		WP_000996005.1	43.75	224	117	4	272	492	37	254	1.02e-50	177	putrescine transport ATP-binding protein PotG	377	b0855		WP_000192349.1	35.612	278	155	5	278	546	31	293	2.31e-50	175
Zinc transport
slr2043	P73085	zinc transport system substrate-binding protein	znuA	znuA	PM	37	0		WP_001300644.1	28.315	279	176	7	46	318	24	284	2.14e-23	95.5	zinc ABC transporter substrate-binding protein	310	b1857
slr2044	P73086	zinc transport system ATP-binding protein	znuB	znuB, sigH, slr2044					WP_000202996.1	37.321	209	112	5	22	228	4	195	2.1e-37	130	Mn2+/Zn2+ABC transporter ATP-binding protein	251	b1858		WP_000140647.1	34.894	235	137	5	26	248	11	241	2.02e-36	128	ferric enterobactin transport ATP-binding protein FepC	271	b0588		WP_000939375.1	35.468	203	107	4	22	214	1	189	6.28e-30	110
slr2045	P73087	zinc transport system permease protein	znuC	znuC, sigH					WP_000571480.1	28.016	257	185	0	25	281	3	259	1.55e-33	120	zinc uptake system membrane protein ZnuB	261	b1859
slr0798	Q59998	zinc-transporting P-type ATPase (zinc efflux pump) involved in zinc tolerance	ziaA	ziaA, slr0798	PM	30.2	0		WP_000106551.1	36.415	714	413	13	13	721	53	730	6.16e-117	365	cadmium-transporting ATPase	732	b3468		WP_000083955.1	27.77	749	486	14	9	721	100	829	5.8e-72	247	copper-exporting P-type ATPase A	834	b0484		WP_000083955.1	26.761	71	49	2	8	78	3	70	0.65	30
Magnesium transport
slr0014	Q57208	Mg2+ transport ATPase	mgtC	mgtC	PM	63.6	0		WP_001296814.1	40	125	67	1	5	121	4	128	3.01e-25	95.9	magnesium transporter ATPase	215	b3508		WP_001295646.1	32.143	56	36	1	128	183	159	212	0.37	28.5	trehalose-6-phosphate synthase	474	b1896
slr1216	P73368	Mg2+ transport protein	mgtE	mgtE	PM	23.3	0
Nickel and cobalt transport
slr0794	Q55935	cation efflux system protein involved in nickel and cobalt tolerance	nrsA	nrsA, czcA					WP_000573945.1	30.909	1045	683	10	5	1020	1	1035	2.22e-163	506	cation efflux system protein CusA	1047	b0573		WP_000573945.1	23.545	378	240	15	685	1032	152	510	2.5e-10	61.6	cation efflux system protein CusA	1047	b0573		WP_001273151.1	25.286	1048	702	26	19	1020	11	1023	8.08e-77	270
slr0793	Q55934	cation efflux system protein involved in nickel and cobalt tolerance	nrsB	nrsB, slr0793					WP_000717157.1	33.333	69	37	4	70	133	325	389	0.79	27.3	cation efflux system protein CusB	407	b0573
slr0795	Q55936	cation efflux system protein involved in nickel and cobalt tolerance	nrsC	nrsC					WP_000229403.1	29.661	118	63	5	135	249	33	133	2.78e-08	49.3	lysozyme	158	b0772
slr0796	Q55937	nickel permease involved in nickel and cobalt tolerance	nrsD	nrsD, nreB, nrsB					WP_000074172.1	24.752	303	202	14	68	359	71	358	0.001	37.7	multidrug resistance protein MdtG	408	b1053		WP_000841103.1	22.105	95	65	2	52	142	280	369	0.053	32.7	alpha-ketoglutarate permease	432	b2587		WP_000996005.1	30.189	53	37	0	46	98	153	205	0.064	32.3
slr0797	Q59997	cobalt-transporting P-type ATPase (cobalt efflux pump) involved in cobalt tolerance	coaT	coaT, corT, cadA, slr0797	PM	114.9	12		WP_000106551.1	39.309	608	348	8	35	641	143	730	5.63e-115	357	cadmium-transporting ATPase	732	b3468		WP_000083955.1	33	600	361	13	43	620	219	799	1.16e-77	261	copper-exporting P-type ATPase A	834	b0484		WP_000087939.1	31.368	475	286	14	141	588	106	567	3.39e-47	174
slr0944	P74311	multidrug-efflux transporter	arsB	arsB, slr0944
Sulphate transport
slr1452	Q01903	sulfate transport system substrate-binding protein	sbpA	sbpA	PM	38	0		WP_001045689.1	41.254	303	176	2	45	345	24	326	1.63e-78	241	sulfate-binding protein	329	b3917		WP_000290230.1	33.663	303	195	5	49	346	32	333	1.35e-54	179	thiosulfate-binding protein	338	b2425		WP_000759317.1	22.951	183	128	5	143	322	142	314	0.074	31.6
slr1455	P74548	sulfate transport system ATP-binding protein	cysA	cysA					WP_000021036.1	55.319	282	117	4	1	273	1	282	4.18e-102	302	sulfate/thiosulfate import ATP-binding protein CysA	365	b2422		WP_000192349.1	39.71	345	198	3	5	344	9	348	1.35e-89	270	Fe(3+) ions import ATP-binding protein FbpC	348	b0262		WP_000531594.1	43.333	300	147	2	8	289	23	317	1.13e-78	243
slr1453	Q01895	sulfate transport system permease protein	cysT	cysT					WP_000458406.1	48.291	234	120	1	50	282	40	273	4.17e-75	228	sulfate ABC transporter permease	277	b2424		WP_000852686.1	34.568	243	158	1	37	279	33	274	5.58e-36	127	sulfate ABC transporter permease	291	b2423		WP_000604034.1	33	200	130	2	88	286	29	225	1.41e-27	103
slr1454	P74547	sulfate transport system permease protein	cysW	cysW					WP_000852686.1	51.527	262	127	0	13	274	19	280	7.5e-93	273	sulfate ABC transporter permease	291	b2423		WP_000458406.1	40.741	216	128	0	58	273	58	273	1.01e-50	165	sulfate ABC transporter permease	277	b2424		WP_000604034.1	34.978	223	129	5	59	272	14	229	4.93e-26	99.4
slr1165	P74241	sulfate adenylyltransferase	sat	met3, sopT, sat	Soluble proteins	43.7	0
slr0676	P72940	adenylylsulfate kinase	cysC	cysC	Soluble proteins	19.7	0		WP_001173673.1	47.674	172	83	2	3	172	26	192	4.24e-51	160	adenylyl-sulfate kinase	201	b2750		WP_001259810.1	34.375	64	35	2	10	73	262	318	0.047	30.8	signal peptide peptidase SppA	618	b1766		WP_000891692.1	36.207	58	30	3	12	69	31	81	0.077	30
slr1791	P72794	phosphoadenosine phosphosulfate reductase	cysH	cysH	Soluble proteins	28.5	0		WP_000039850.1	53.275	229	99	3	8	233	19	242	3.08e-79	236	phosphoadenosine phosphosulfate reductase	244	b2762		WP_000372108.1	23.333	210	120	7	16	195	11	209	4.54e-07	46.6	sulfate adenylyltransferase subunit 2	302	b2752
slr0963	P72854	ferredoxin-sulfite reductase	sir	sir	Unknown	71.4	0		WP_001290679.1	35.628	581	332	11	5	574	8	557	1.33e-116	357	sulfite reductase subunit beta	570	b2763		WP_014639858.1	33.824	68	36	2	477	544	132	190	0.048	33.1	ISAs1 family transposase	353	n/a		WP_000626685.1	33.333	45	30	0	118	162	111	155	0.05	33.1
Phosphate transport
sll0679	Q55200	periplasmic phosphate-binding protein of ABC transporter	sphX	sphX	PM	36.8	0
sll0540	Q55410	phosphate-binding protein PstS homolog	pstS	sll0540, pstS	PM	32.5	1		WP_000867146.1	24.39	205	129	7	90	268	45	249	6.73e-05	40.8	phosphate-binding protein	346	b3728		WP_000952503.1	25	72	50	1	88	159	109	176	0.069	31.2	transcriptional regulator	299	b0338		WP_001043339.1	27.083	48	35	0	5	52	2	49	0.27	29.6
sll0680	Q55199	phosphate-binding periplasmic protein precursor (PBP)	pstS1	pstS, phoS, pstS1, pstB	PM	40	0		WP_000867146.1	40.123	324	184	5	49	370	17	332	5.92e-74	231	phosphate-binding protein	346	b3728
sll0682	Q55197	phosphate transport system permease protein PstA homolog	pstA1	pstA, phoT, pstA1					WP_001251998.1	39.286	252	152	1	36	287	45	295	1.81e-60	191	phosphate ABC transporter permease	296	b3726		WP_000741620.1	28.736	174	98	2	74	222	75	247	5.48e-14	67.8	phosphate ABC transporter permease	319	b3727		WP_000458406.1	33.333	75	50	0	150	224	145	219	8.12e-06	43.1
sll0683	Q55196	phosphate transport ATP-binding protein PstB homolog	pstB1	phoT, pstB, pstB1	PM	30.2	0		WP_000063125.1	50.379	264	119	3	9	269	3	257	1.12e-98	286	phosphate ABC transporter ATP-binding protein	257	b3725		WP_000569083.1	36.406	217	121	7	19	229	5	210	2.96e-38	131	glutamine transport ATP-binding protein GlnQ	240	b0809		WP_001272991.1	33.333	252	150	7	18	264	6	244	5.47e-35	123
sll0684	Q55195	phosphate transport ATP-binding protein PstB homolog	pstB1'	phoT, pstB, pstB1'	PM	29.2	0		WP_000063125.1	54.688	256	105	2	13	266	11	257	4.66e-100	290	phosphate ABC transporter ATP-binding protein	257	b3725		WP_000569083.1	32.806	253	152	6	12	262	1	237	5.5e-37	128	glutamine transport ATP-binding protein GlnQ	240	b0809		WP_001272991.1	36.255	251	135	8	16	261	14	244	5.65e-34	120
sll0681	Q55198	phosphate transport system permease protein PstC homolog	pstC1	pstC, phoW, pstC1					WP_000741620.1	46.909	275	130	6	39	302	32	301	1.23e-68	214	phosphate ABC transporter permease	319	b3727		WP_001251998.1	25.938	320	197	9	2	314	8	294	9.5e-17	76.3	phosphate ABC transporter permease	296	b3726		WP_000458406.1	27.807	187	121	6	69	254	48	221	4.25e-10	56.6
slr1247	P73785	phosphate-binding periplasmic protein precursor (PBP)	pstS2	pstS, phoS, pstS2	Unknown	35.3	0		WP_000867146.1	35.691	311	182	7	30	328	28	332	3.55e-57	186	phosphate-binding protein	346	b3728
slr1249	P73787	phosphate transport system permease protein PstA homolog	pstA2	pstA, phoT, pstA2					WP_001251998.1	40.157	254	150	1	36	289	42	293	2.2e-61	193	phosphate ABC transporter permease	296	b3726		WP_000741620.1	22.995	187	108	4	72	226	65	247	1.15e-06	46.2	phosphate ABC transporter permease	319	b3727		WP_000604034.1	26.667	120	79	2	144	262	87	198	0.000212	38.5
slr1250	P73788	phosphate transport ATP-binding protein PstB homolog	pstB2	phoT, pstB, pstB2	PM	29.9	0		WP_000063125.1	53.571	252	112	1	20	271	11	257	2.95e-99	288	phosphate ABC transporter ATP-binding protein	257	b3725		WP_001272991.1	34.252	254	149	6	19	266	3	244	9.59e-39	133	L-cystine ABC transporter ATP-binding protein YecC	250	b1917		WP_000569083.1	32.365	241	147	5	28	266	10	236	1.21e-35	124
slr1248	P73786	phosphate transport system permease protein PstC homolog	pstC2	pstC, phoW, pstC2					WP_000741620.1	39.597	298	173	4	33	324	19	315	2.41e-65	206	phosphate ABC transporter permease	319	b3727		WP_000458406.1	28.235	170	111	4	92	261	63	221	4.48e-11	59.3	sulfate ABC transporter permease	277	b2424		WP_001251998.1	25.556	180	111	4	99	277	93	250	2.19e-10	57.8
sll0290	Q55898	polyphosphate kinase	ppk1	ppk	Soluble proteins	82.6	0		WP_000529576.1	34.559	680	396	15	19	684	7	651	4.94e-131	401	polyphosphate kinase	688	b2501		WP_001299031.1	23.894	113	58	4	416	507	296	401	0.27	31.2	cardiolipin synthase C	473	n/a
slr1363	P73537	hypothetical protein	ppk2	ppk2	PM	58.9	0
sll1546	P74663	exopolyphosphatase	ppx	ppx	Soluble proteins	60.8	0		WP_001121363.1	28.378	518	330	13	11	520	10	494	1.1e-49	176	exopolyphosphatase	513	b2502		WP_001295254.1	29.437	462	299	10	13	474	7	441	1.46e-45	164	guanosine-5'-triphosphate,3'-diphosphate pyrophosphatase	494	b3779		WP_000913396.1	30.769	39	27	0	144	182	162	200	0.45	30
slr1622	P80507	soluble inorganic pyrophosphatase	ppa	ppa, ipyR	Soluble proteins	19.1	0		WP_000055075.1	40.816	147	83	3	15	157	16	162	2.85e-31	108	inorganic pyrophosphatase	176	b4226
Na+/H+ antiporters
slr1727	P73863	Na+/H+ antiporter	nhaS1	nhaP, nhaS1	TM	57.5	11		WP_000402210.1	27.974	454	289	14	19	441	9	455	2.66e-30	121	cation:proton antiporter	549	b4065		WP_000340194.1	24.33	448	287	15	96	510	91	519	2.63e-06	47	K+/H+ antiporter NhaP2	578	b1191
sll0273	P74393	Na+/H+ antiporter	nhaS2	nhaS2, nhaP2	PM	58.1	10		WP_000402210.1	24.635	548	349	20	35	534	6	537	1.18e-17	82.8	cation:proton antiporter	549	b4065		WP_000340194.1	26.036	338	233	9	80	411	63	389	1.1e-05	45.1	K+/H+ antiporter NhaP2	578	b1191		WP_000171710.1	35.714	42	26	1	16	56	138	179	0.3	30
sll0689	Q55190	Na+/H+ antiporter	nhaS3	nhaS3, napA1	TM	47.8	11		WP_000546237.1	25.364	343	231	8	109	437	50	381	7.2e-19	85.9	hypothetical protein	558	b0478		WP_000377098.1	24.351	308	193	5	49	352	22	293	1.69e-11	63.2	glutathione-regulated potassium-efflux system protein KefC	620	b0047		WP_000399147.1	24.731	372	240	12	109	461	49	399	9.18e-09	54.3
slr1595	P72973	Na+/H+ antiporter	nhaS4	nhaS4					WP_000399147.1	26.99	289	168	11	35	313	32	287	1.62e-11	62.8	glutathione-regulated potassium-efflux system protein KefB	601	b3350		WP_000377098.1	26.25	320	205	12	1	316	1	293	4.25e-11	61.6	glutathione-regulated potassium-efflux system protein KefC	620	b0047		WP_000546237.1	23.35	394	264	12	19	401	17	383	1.5e-06	47
slr0415	Q55736	Na+/H+ antiporter	nhaS5	nhaS5	PM	75.5	12		WP_000377098.1	28	300	193	11	8	294	1	290	4.33e-12	65.9	glutathione-regulated potassium-efflux system protein KefC	620	b0047		WP_000399147.1	23.183	289	206	7	10	290	4	284	3.32e-08	53.5	glutathione-regulated potassium-efflux system protein KefB	601	b3350		WP_000546237.1	25.356	351	236	14	10	344	4	344	2.03e-06	47.8
sll0556	Q55388	Na+/H+ antiporter	nhaS6	nhaS6	TM	67.3	12		WP_000340194.1	25	368	263	9	30	395	32	388	4.71e-09	55.8	K+/H+ antiporter NhaP2	578	b1191		WP_000691382.1	24.138	116	85	3	408	520	4	119	0.004	37	trk system potassium uptake protein trkA	458	b3290
Organic carbon transport
sll0771	P15729	glucose transport protein	glcP	glcP, gtr, tgr	PM	36	6		WP_001097274.1	39.879	494	242	12	9	468	2	474	3.08e-104	316	D-xylose-proton symporter	491	b4030		WP_001112301.1	31.613	465	297	4	5	468	3	447	1.53e-62	207	galactose-proton symporter	464	b2943		WP_000256438.1	31.915	470	290	8	6	468	11	457	4.11e-61	204
slr0747	Q79EE4	glucosylglycerol transport system ATP-binding protein	ggtA	ggtA, msiK	PM	40.7	0		WP_000179165.1	48.533	375	165	7	1	361	1	361	3.35e-113	331	maltose/maltodextrin import ATP-binding protein MalK	371	b4035		WP_000907792.1	56.794	287	120	4	1	285	1	285	9.88e-112	327	sn-glycerol-3-phosphate import ATP-binding protein UgpC	356	b3450		WP_000531594.1	45.23	283	153	2	4	285	18	299	1.49e-80	248
slr0529	Q55471	glucosylglycerol transport system substrate-binding protein	ggtB	ggtB	PM	46.4	0		WP_000695387.1	26.277	137	88	6	54	188	53	178	0.01	34.7	maltose-binding periplasmic protein	396	b4033		WP_000597466.1	25	52	29	1	136	187	149	190	0.3	30	sugar ABC transporter substrate-binding protein	430	b1310
slr0530	Q55472	glucosylglycerol transport system permease protein	ggtC	ggtC					WP_001080790.1	26.639	244	162	8	34	271	54	286	6.69e-16	73.2	ABC transporter permease	293	b1311		WP_000099289.1	24.042	287	199	8	3	279	18	295	3.73e-15	70.9	sn-glycerol 3-phosphate ABC transporter permease	295	b3450		WP_001297290.1	24.514	257	165	7	35	270	259	507	5.36e-15	71.6
slr0531	Q55473	glucosylglycerol transport system permease protein	ggtD	ggtD	PM	32.8	6		WP_000572177.1	29.187	209	137	4	92	295	78	280	3.91e-24	96.3	sn-glycerol 3-phosphate ABC transporter permease	281	b3450		WP_000224659.1	26.943	193	124	5	113	297	96	279	5.97e-18	79	ABC transporter permease	280	b1312		WP_001252058.1	28.638	213	140	4	93	297	87	295	6.26e-15	70.5
Inorganic carbon transport
slr0040	Q55460	bicarbonate transport system substrate-binding protein	cmpA	cmpA, slr0040	PM	49.4	0		WP_001018417.1	25.926	81	43	3	251	323	193	264	0.16	30.8	taurine-binding periplasmic protein	320	b0365		WP_001096049.1	26.866	67	49	0	27	93	412	478	0.26	30.4	UDP-N-acetylmuramate--L-alanine ligase	491	b0091
slr0041	Q55461	bicarbonate transport system permease protein	cmpB	cmpB, slr0041					WP_000114620.1	29.435	248	164	4	35	278	29	269	3.34e-24	95.9	taurine ABC transporter permease	275	b0367		WP_000235203.1	29.811	265	164	6	15	275	2	248	6.56e-21	86.7	aliphatic sulfonate ABC transporter permease	263	b0934		WP_000774988.1	25.294	170	113	5	104	267	161	322	2.33e-08	51.2
slr0043	Q55462	bicarbonate transport system ATP-binding protein	cmpC	cmpC, slr0043					WP_000939375.1	44.279	201	110	1	17	217	9	207	1.1e-50	174	taurine import ATP-binding protein TauB	255	b0366		WP_000996005.1	40.078	257	135	5	24	276	34	275	3.77e-45	162	putrescine transport ATP-binding protein PotG	377	b0855		WP_001090506.1	43.192	213	110	3	21	233	23	224	1.06e-44	157
slr0044	Q55463	bicarbonate transport system ATP-binding protein	cmpD	cmpD, slr0044					WP_000939375.1	41.27	252	140	4	28	275	3	250	5.34e-64	198	taurine import ATP-binding protein TauB	255	b0366		WP_001090506.1	39.648	227	122	3	24	250	12	223	1.44e-48	159	aliphatic sulfonate ABC transporter ATP-binding protein	255	b0933		WP_000996005.1	36.864	236	139	5	9	240	4	233	6.03e-45	153
slr1512	P73953	sodium-dependent bicarbonate transporter	sbtA	sbtA, slr1512	PM	39.6	8
sll0834	Q55415	low affinity sulfate transporter	bicA	bicA, sll0834	PM	69.2	0		WP_001033352.1	29.099	433	259	10	15	414	32	449	1.04e-37	143	sodium-independent anion transporter	559	b1206		WP_001300283.1	41.304	46	26	1	27	71	46	91	0.33	28.9	hypothetical protein	100	n/a		WP_000123343.1	25.185	135	87	5	53	178	30	159	0.9	28.9
Other transporters
slr2057	P73809	water channel protein	aqpZ	apqZ, aqpZ, apq1, slr2057					WP_001298299.1	58.65	237	88	3	2	238	3	229	1.95e-81	241	aquaporin	231	b0875		WP_000084268.1	30	270	142	9	3	244	10	260	5.83e-15	69.7	aquaporin	281	b3927		WP_000187022.1	26.087	69	50	1	179	246	70	138	0.11	30.4
[truncated: 2,481 more columns]
