# Supplementary material for: Current knowledge and recent advances in understanding metabolism of the model cyanobacterium Synechocystis sp. PCC 6803
Source: Biosci Rep. 2020 Apr 3;40(4):BSR20193325. doi: 10.1042/BSR20193325 (PMC7133116; doi:10.1042/BSR20193325)
Supplement: Supplementary Table S2 [file BSR-2019-3325C_supp2.xlsx]

## Sheet: RevTable7
Table 2: Comparison of Escherichia coli K12’s proteome with it’s predicted homologs in Synechocystis sp. PCC 6803, using the NCBI’s Blast Algorithm.
KEGG ID	Uniprot ID	AA Length	Gene Names		6803 Accession	% Identity	AL	M	GO	K12 Start	K12 End	6803 Start	6803 End	E-value	Bit Score	Gene Product	AA Length	KEGG ID		6803 Accession	% Identity	AL	M	GO	K12 Start	K12 End	6803 Start	6803 End	E-value	Bit Score	Gene Product	AA Length	KEGG ID		6803 Accession	% Identity	AL	M	GO	K12 Start	K12 End	6803 Start	6803 End	E-value	Bit Score	Gene Product	AA Length	KEGG ID
b0001	P0AD86	21	thrL
b0002	P00561	820	thrA, thrA1, thrA2		WP_010874158.1	32.632	285	163	10	184	448	130	405	1.53e-25	108	aspartate kinase	600	slr0657		WP_010874158.1	34.503	171	94	6	300	461	428	589	1.61e-13	70.5	aspartate kinase	600	slr0657		WP_010874158.1	38.462	52	31	1	3	53	5	56	0.36	30.8	aspartate kinase	600	slr0657
b0003	P00547	310	thrB		WP_010872321.1	33.657	309	190	6	3	307	5	302	1.28e-47	159	homoserine kinase	306	sll1760		WP_010871293.1	24.06	266	166	10	32	279	38	285	3.73e-08	50.4	4-diphosphocytidyl-2C-methyl-D-erythritol kinase	315	sll0711		WP_010872434.1	30.882	68	40	3	55	119	66	129	0.14	30	LmbP protein	326	slr0862
b0004	P00934	428	thrC		WP_010872904.1	28.395	324	183	15	63	368	47	339	4.78e-08	51.2	threonine synthase	382	sll1172		WP_010872177.1	28.75	80	44	3	98	166	42	119	0.21	30.4	DNA polymerase III subunit gamma/tau, intein-containing	1116	sll1360
b0005	P75616	98	yaaX		WP_010872806.1	40.741	27	16	0	40	66	325	351	0.045	28.9	hypothetical protein	827	slr1959		WP_010873229.1	36.842	19	12	0	39	57	75	93	0.97	24.6	circadian clock protein KaiC	505	slr1942
b0006	P0A8I3	258	yaaA		WP_010873433.1	28.723	94	51	3	103	196	62	139	0.13	30	hypothetical protein	681	sll0005		WP_010872979.1	27.586	87	55	2	106	185	10	95	0.17	29.6	hypothetical protein	408	slr1677		WP_010872350.1	23.529	68	50	1	108	173	1	68	0.18	29.6	DNA gyrase subunit B, intein-containing	1078	sll2005
b0007	P30143	476	yaaJ
b0008	P0A870	317	talB, yaaK		WP_010871442.1	58.71	310	107	5	5	302	6	306	1.35e-118	343	transaldolase	391	slr1793		WP_041425851.1	34.884	43	28	0	158	200	99	141	0.23	29.6	tRNA-guanine(34) transglycosylase	369			WP_010871980.1	30.263	76	49	1	229	304	5	76	0.23	28.9	DNA starvation/stationary phase protection protein	156	slr1894
b0009	P0AF03	195	mog, chlG, mogA, yaaG		WP_010872747.1	31.429	70	43	2	87	155	68	133	0.033	30.4	hypothetical protein	153	sll0812		WP_010872691.1	26.471	68	49	1	18	84	79	146	0.87	26.6	delta-aminolevulinic acid dehydratase	327	sll1994
b0010	P0AC98	188	satP, yaaH		WP_010871267.1	31.818	44	30	0	99	142	200	243	0.22	28.5	hypothetical protein	1032	sll1060
b0011	P75617	237	yaaW		WP_010871521.1	25.974	77	53	2	82	154	74	150	0.008	33.5	hypothetical protein	285	slr0975
b0012	P28697	161	mbiA, htgA, htpY
b0013	P28696	134	yaaI
b0014	P0A6Y8	638	dnaK, groP, grpF, seg		WP_010873288.1	56.094	640	267	5	1	633	1	633	0	722	chaperone protein dnaK2	636	sll0170		WP_010873517.1	51.369	621	292	5	1	619	1	613	0	629	chaperone protein dnaK1	692	sll0058		WP_010871752.1	50.656	610	292	3	1	606	1	605	0	607	chaperone protein dnaK3	771	sll1932
b0015	P08622	376	dnaJ, groP		WP_010874083.1	44.886	352	181	4	5	344	4	354	1.3e-90	274	molecular chaperone DnaJ	377	sll0897		WP_010873794.1	35.379	277	126	10	4	232	7	278	4.23e-32	120	DnAJ-like protein slr0093	332	slr0093		WP_010873794.1	38.235	136	82	2	210	345	180	313	1.18e-26	105	DnAJ-like protein slr0093	332	slr0093
b0016	P0CF91	370	insL1		WP_010872992.1	33.784	74	44	1	287	355	231	304	1.68e-05	42.7	IS4 family transposase	338	sll1560		WP_010872287.1	33.784	74	44	1	287	355	231	304	2e-05	42.4	IS4 family transposase	338	sll1474		WP_010871727.1	33.784	74	44	1	287	355	231	304	2.41e-05	42.4	IS4 family transposase	338	slr2036
b0018	P33236	69	mokC, gefL		WP_010873749.1	29.63	27	19	0	13	39	64	90	0.96	23.9	phosphoribosylformylglycinamidine cyclo-ligase	341	slr0838
b0019	P13738	388	nhaA, ant		WP_010872641.1	28.829	111	60	4	219	320	118	218	0.17	30.4	Na+ -ATPase subunit J	444	slr1509
b0020	P0A9G2	301	nhaR, antO		WP_010871778.1	35.366	82	51	1	3	82	1	82	1.9e-08	51.2	RuBisCO transcriptional regulator	345	sll0998		WP_010872299.1	33.333	60	40	0	11	70	7	66	0.000622	37.4	LysR family transcriptional regulator	295	slr1871		WP_010872551.1	24.667	150	104	5	9	153	6	151	0.001	37	LysR family transcriptional regulator	316	sll1594
b0021	P0CF25	167	insB1		WP_010871991.1	30	120	81	1	48	164	2	121	4.31e-12	57.4	IS1 transposase	138			WP_010872462.1	32.407	108	70	1	48	152	2	109	4.35e-11	54.7	IS1 transposase	138			WP_010872615.1	32.323	99	64	1	48	143	2	100	9.39e-10	50.8	IS1 transposase	138
b0022	P0CF07	91	insA1		WP_010872463.1	28.736	87	52	4	8	90	7	87	4.09e-06	39.3	transposase	141			WP_010872614.1	28.736	87	52	4	8	90	7	87	5.76e-06	38.9	transposase	141			WP_010871990.1	28.736	87	52	4	8	90	7	87	5.82e-06	38.9	transposase	141
b0023	P0A7U7	87	rpsT		WP_010871997.1	34.884	86	49	1	1	79	1	86	1.86e-07	41.6	30S ribosomal protein S20	97	ssl2233
b0024	P75620	72	yaaY		WP_020862109.1	33.333	42	22	1	1	42	255	290	0.004	30.4	hypothetical protein	464
b0025	P0AG40	313	ribF, yaaC		WP_010872326.1	39.677	310	179	5	4	309	3	308	1.03e-64	203	riboflavin biosynthesis protein RibF	313	slr1882
b0026	P00956	938	ileS, ilvS		WP_010872175.1	40.462	996	510	21	4	931	7	987	0	711	isoleucine--tRNA ligase	988	sll1362		WP_010874104.1	23.438	832	531	20	57	857	45	801	1.68e-56	207	valine--tRNA ligase	910	slr0557		WP_010871931.1	22.041	490	247	19	308	720	314	745	2.71e-09	57.4	leucine--tRNA ligase	869	sll1074
b0027	P00804	164	lspA, lsp		WP_010872210.1	31.325	166	104	5	1	163	1	159	1.15e-17	72.4	lipoprotein signal peptidase	161	slr1366
b0028	P0AEM0	149	fkpB, slpA, yaaD		WP_020861454.1	33.871	62	41	0	11	72	91	152	2.15e-07	44.7	FKBP-type peptidyl-prolyl cis-trans isomerase	176			WP_010873110.1	27.397	73	41	1	82	142	5	77	0.61	26.6	urea ABC transporter substrate-binding protein	446	slr0447
b0029	P62623	316	ispH, lytB, yaaE		WP_010873388.1	27.566	341	181	10	3	282	57	392	8.17e-25	100	4-hydroxy-3-methylbut-2-enyl diphosphate reductase	406	slr0348		WP_010873751.1	57.143	21	9	0	64	84	186	206	0.52	28.5	ferrochelatase	387	slr0839		WP_010873117.1	33.846	65	37	2	174	235	596	657	0.96	27.7	primosomal protein N'	831	sll0270
b0030	P22564	304	rihC, yaaF		WP_010871246.1	41.667	36	21	0	58	93	2	37	0.043	30.4	photosystem II reaction center Psb28 protein	112	sll1398
b0031	P04036	273	dapB		WP_010871272.1	32.103	271	163	9	6	261	7	271	2.95e-31	114	4-hydroxy-tetrahydrodipicolinate reductase	275	sll1058
b0032	P0A6F1	382	carA, pyrA		WP_010874177.1	50.923	379	177	4	3	378	7	379	1.91e-129	374	carbamoyl-phosphate synthase small chain	384	sll1498		WP_014407140.1	30.986	142	89	4	222	356	39	178	1.21e-13	65.9	aminodeoxychorismate/anthranilate synthase component II	196	slr0055		WP_010873437.1	28.972	107	61	4	194	292	29	128	6.61e-07	47.8	GMP synthetase	542	slr0213
b0033	P00968	1073	carB, pyrA		WP_010873630.1	59.831	1068	414	9	1	1056	1	1065	0	1274	carbamoyl-phosphate synthase large chain	1081	sll0370		WP_010873525.1	24.359	234	147	7	659	874	101	322	5.22e-10	59.3	acetyl-CoA carboxylase biotin carboxylase subunit	448	sll0053		WP_010873525.1	23.013	239	162	7	113	339	101	329	2.67e-08	53.9	acetyl-CoA carboxylase biotin carboxylase subunit	448	sll0053
b0034	P0AE58	131	caiF		WP_010871289.1	35.294	34	22	0	49	82	330	363	0.26	27.3	polyribonucleotide nucleotidyltransferase	718	sll1043
b0035	P39206	196	caiE		WP_010871699.1	34.286	140	90	1	11	150	31	168	2.29e-19	78.6	gamma carbonic anhydrase family protein	190	sll1636		WP_014407066.1	28.8	125	74	5	11	122	19	141	1.02e-09	53.9	carbon dioxide concentrating mechanism protein CcmM	669	sll1031		WP_010873348.1	31.461	89	51	4	13	96	109	192	0.000581	36.2	UDP-3-O-(3-hydroxymyristoyl)glucosamine N-acyltransferase	344	slr0776
b0036	P31551	261	caiD, yaaL		WP_010872165.1	32.171	258	158	7	9	256	16	266	2.24e-26	100	1,4-dihydroxy-2-naphthoyl-CoA synthase	275	sll1127
b0037	P31552	517	caiC, yaaM		WP_010873726.1	26.19	546	336	18	22	517	98	626	1.31e-34	134	acetyl-coenzyme A synthetase	653	sll0542		WP_014407070.1	24.583	240	175	3	39	276	42	277	3.64e-12	65.1	long-chain fatty acid--CoA ligase	636	slr1609		WP_014407070.1	29.139	151	101	4	305	453	376	522	3.7e-09	55.5	long-chain fatty acid--CoA ligase	636	slr1609
b0038	P31572	405	caiB, yaaN		WP_010873643.1	30.952	42	23	1	248	283	364	405	0.12	30.8	competence protein ComE	553	slr0197		WP_041425946.1	34	50	27	2	358	402	396	444	0.31	29.6	N-acetylmuramoyl-L-alanine amidase	588
b0039	P60584	380	caiA, yaaO
b0040	P31553	504	caiT, yaaP
b0041	P60566	256	fixA, yaaQ		WP_010873688.1	38.462	39	23	1	82	119	149	187	0.044	31.2	hypothetical protein	258	slr0912
b0042	P31574	313	fixB, yaaR		WP_010873120.1	31.034	87	44	3	24	100	1171	1251	0.18	30	hypothetical protein	1578	sll0267		WP_010871358.1	35.714	42	27	0	192	233	94	135	0.95	27.7	flavin oxidoreductase	594	sll0219
b0043	P68644	428	fixC, yaaS		WP_010874346.1	31.944	72	40	2	3	74	13	75	8.72e-05	40.8	pyridine nucleotide-disulfide oxidoreductase	326	slr0600		WP_010872959.1	23.226	310	191	12	10	305	7	283	0.000205	39.7	geranylgeranyl diphosphate reductase	407	sll1091		WP_010871570.1	32.53	83	40	3	6	84	4	74	0.00064	38.1	hypothetical protein	392	sll1025
b0044	P68646	95	fixX, yaaT		WP_010872177.1	50	20	10	0	63	82	75	94	0.88	25	DNA polymerase III subunit gamma/tau, intein-containing	1116	sll1360		WP_010872324.1	26.415	53	31	2	23	69	2	52	0.9	23.9	ferredoxin	75	ssr3184
b0045	P31679	443	yaaU, yabE		WP_010873345.1	24.947	469	306	13	2	431	6	467	1.83e-21	93.2	glucose transporter	468	sll0771		WP_010872392.1	38.71	31	19	0	128	158	2	32	0.43	28.9	endonuclease III	219	slr1822
b0046	P0A754	176	kefF, yabF		WP_010871737.1	33.333	48	26	2	21	68	109	150	0.88	26.2	hypothetical protein	203	sll1938
b0047	P03819	620	kefC, trkC		WP_010874088.1	31.25	112	77	0	402	513	111	222	1.52e-11	62.8	potassium channel protein	356	sll0536		WP_010873605.1	27.899	276	176	11	25	290	32	294	5.72e-11	62	Na+/H+ antiporter NhaS5	698	slr0415		WP_010871619.1	25.911	247	167	9	59	293	74	316	5.5e-08	52	Na+/H+ antiporter NhaS4	410	slr1595
b0048	P0ABQ4	159	folA, tmrA		WP_020861888.1	25.806	62	44	2	79	138	637	698	0.53	26.9	phosphoketolase	805	slr0453		WP_014407083.1	37.838	37	20	1	51	87	171	204	0.97	26.2	serine protease	419	slr1204
b0049	P05637	280	apaH		WP_010872859.1	24.224	161	107	5	5	155	8	163	2.19e-07	47.4	serine/threonine protein phosphatase	254	sll1387
b0050	P62672	125	apaG
b0051	P06992	273	rsmA, ksgA		WP_010871296.1	35.252	278	159	6	12	269	6	282	5.15e-49	160	ribosomal RNA small subunit methyltransferase A	284	sll0708
b0052	P19624	329	pdxA		WP_010873986.1	36.176	340	190	10	6	325	8	340	5.11e-57	185	4-hydroxythreonine-4-phosphate dehydrogenase	349	sll0660
b0053	P0ABZ6	428	surA
b0054	P31554	784	lptD, imp, ostA, yabG		WP_010874126.1	30	60	35	1	8	67	79	131	0.16	31.6	hypothetical protein	289	slr1429		WP_010873310.1	38.71	31	19	0	258	288	213	243	0.98	28.9	RNA pseudouridine synthase	249	slr0361
b0055	P31680	271	djlA, yabH		WP_010874083.1	37.931	58	28	1	209	266	8	57	0.000117	39.3	molecular chaperone DnaJ	377	sll0897		WP_010873794.1	33.871	62	34	1	203	264	6	60	0.000127	39.3	DnAJ-like protein slr0093	332	slr0093		WP_010871448.1	29.31	58	35	1	209	266	28	79	0.003	34.3	molecular chaperone DnaJ	174	sll1666
b0057	P39221	52	yabQ
b0058	P0AA37	219	rluA, yabO		WP_010873061.1	33.796	216	127	6	14	216	98	310	9.09e-30	109	RNA pseudouridine synthase	327	slr1629		WP_010871616.1	29.864	221	127	7	14	216	61	271	1.02e-20	84.7	RNA pseudouridine synthase	291			WP_010871718.1	32.727	55	34	2	82	135	22	74	0.47	28.1	1-deoxy-D-xylulose-5-phosphate synthase	640	sll1945
b0059	P60240	968	rapA, hepA, yabA		WP_041426049.1	26.119	134	92	3	470	603	212	338	0.000157	41.6	RNA helicase	488			WP_010874141.1	21.577	482	302	19	149	609	552	978	0.0002	41.6	helicase	1039	sll1366		WP_010873053.1	32	50	33	1	279	327	33	82	0.53	28.9	NAD(P)H-quinone oxidoreductase subunit M	121	slr1623
b0060	P21189	783	polB, dinA		WP_010873132.1	36.111	36	20	1	625	657	47	82	0.98	27.7	RNA-binding protein	118	slr0287
b0061	P08203	231	araD
b0062	P08202	500	araA		WP_010872042.1	18.75	144	92	6	107	238	511	641	0.38	29.6	hypothetical protein	732	slr2077
b0063	P08204	566	araB		WP_010874111.1	24.756	307	172	15	3	305	9	260	2.57e-06	46.6	hypothetical protein	425	slr1420		WP_010872974.1	26.471	102	75	0	398	499	354	455	0.13	31.6	glycerol kinase	495	slr1672
b0064	P0A9E0	292	araC		WP_010871223.1	30.075	133	92	1	144	276	191	322	1e-10	58.2	AraC family transcriptional regulator	326	sll1205		WP_010871236.1	27.612	134	94	3	144	276	190	321	2.84e-09	53.5	AraC family transcriptional regulator	330	slr1489		WP_010871228.1	29.897	97	65	1	181	274	241	337	1.33e-07	48.5	AraC family transcriptional regulator	346	sll1408
b0065	P30149	254	yabI		WP_010873463.1	27.807	187	125	4	5	186	8	189	1.99e-12	61.6	membrane protein	218	slr0232		WP_010873812.1	23.239	142	100	3	19	154	20	158	0.002	35	alkaline phosphatase	205	slr0509
b0066	P31548	232	thiQ, yabJ		WP_010874137.1	40	205	123	0	19	223	22	226	2.13e-43	146	sulfate/thiosulfate import ATP-binding protein CysA	355	slr1455		WP_010872836.1	38.028	213	126	3	17	223	38	250	6.28e-39	135	ABC transporter	368	sll1878		WP_010871922.1	40	190	103	4	19	204	26	208	8.65e-36	124	ABC transporter ATP-binding protein	266	sll1082
b0067	P31549	536	thiP, yabK		WP_010874136.1	26.923	182	130	1	63	244	67	245	1.21e-11	62	sulfate ABC transporter permease	276	slr1454		WP_010874136.1	19.811	106	81	2	403	505	139	243	0.83	28.5	sulfate ABC transporter permease	276	slr1454		WP_010874135.1	27.66	141	96	2	59	199	73	207	4.21e-05	42	sulfate ABC transporter permease	286	slr1453
b0068	P31550	327	thiB, tbpA, yabL		WP_010871472.1	25.969	258	169	7	44	284	65	317	9.35e-08	49.7	iron uptake protein A1	360	slr1295		WP_010873949.1	26.506	83	57	1	62	144	8	86	0.007	32.3	hypothetical protein	100	sll0781		WP_010873819.1	22.689	238	167	8	63	284	67	303	0.023	32.7	iron uptake protein A2	346	slr0513
b0069	P33595	551	sgrR, yabN		WP_010872410.1	22.632	190	112	8	112	273	37	219	0.12	31.6	peptide ABC transporter substrate-binding protein	582	slr1740		WP_041425838.1	21.605	162	104	5	26	175	87	237	0.44	29.6	MFS transporter	490
b0070	P31675	392	setA, yabM
b0071	P30126	201	leuD		WP_010872920.1	35.45	189	115	2	10	197	9	191	5.37e-36	122	3-isopropylmalate dehydratase small subunit	200	sll1444		WP_010872623.1	26.389	72	47	2	56	124	703	771	0.65	27.3	sensor histidine kinase	950	slr2104
b0072	P0A6A6	466	leuC		WP_010874219.1	51.613	465	223	2	2	465	3	466	1.1e-168	480	3-isopropylmalate dehydratase large subunit	468	sll1470		WP_010874171.1	26.753	385	223	17	102	462	463	812	9.54e-18	82.8	aconitate hydratase B	868	slr0665
b0073	P30125	363	leuB		WP_010872653.1	52.113	355	166	4	1	353	1	353	1e-125	362	3-isopropylmalate dehydrogenase	362	slr1517		WP_010871465.1	33.913	115	74	2	227	341	338	450	2.36e-11	61.2	isocitrate dehydrogenase (NADP(+))	475	slr1289		WP_010871465.1	31.818	66	38	3	92	155	112	172	0.29	29.6	isocitrate dehydrogenase (NADP(+))	475	slr1289
b0074	P09151	523	leuA		WP_010873307.1	49.52	521	245	5	4	508	7	525	3.78e-160	462	2-isopropylmalate synthase	533	slr0186		WP_010872983.1	27.41	529	333	15	5	493	8	525	2.83e-43	158	(R)-citramalate synthase	547	sll1564		WP_010871502.1	35.938	64	32	3	24	81	32	92	0.39	29.3	tryptophan synthase subunit alpha	264	slr0966
b0075	P0AD79	28	leuL, leuLP
b0076	P10151	314	leuO		WP_010872551.1	22.093	172	133	1	24	195	5	175	2.92e-07	47.8	LysR family transcriptional regulator	316	sll1594		WP_010871778.1	35.135	74	48	0	24	97	8	81	0.001	37	RuBisCO transcriptional regulator	345	sll0998		WP_010874026.1	33.333	51	34	0	29	79	11	61	0.25	29.3	HTH-type transcriptional activator CmpR	304	sll0030
b0077	P00893	574	ilvI		WP_010872604.1	48.115	557	278	7	5	556	22	572	9.23e-178	513	acetolactate synthase	621	slr2088		WP_010872609.1	31.724	580	352	12	1	567	1	549	9.48e-83	266	acetolactate synthase large subunit	550	sll1981		WP_010873593.1	27.097	155	98	2	6	147	11	163	2.61e-08	53.1	2-succinyl-5-enolpyruvyl-6-hydroxy-3-cyclohexene-1-carboxylate synthase	595	sll0603
b0078	P00894	163	ilvH, brnP		WP_014407139.1	42.675	157	89	1	1	157	1	156	2.74e-40	130	acetolactate synthase small subunit	172	sll0065
b0079	P0ADF0	28	fruL		WP_010873764.1	44	25	12	1	2	24	378	402	0.36	22.7	phytochrome-like protein cph2	1276	sll0821
b0080	P0ACP1	334	cra, fruC, fruR, shl		WP_010872910.1	30.769	52	32	2	55	103	459	509	0.69	28.1	hypothetical protein	527	sll1170
b0081	P22186	152	mraZ, yabB		WP_010873017.1	32.727	55	33	2	63	113	74	128	0.19	28.1	hypothetical protein	417	slr0937		WP_010872245.1	42.857	28	16	0	46	73	62	89	0.27	27.3	hypothetical protein	269	slr0887
b0082	P60390	313	rsmH, mraW, yabC		WP_010872130.1	42.271	317	147	7	2	310	8	296	3.95e-65	204	16S rRNA (cytosine(1402)-N(4))-methyltransferase	297	sll1144		WP_010873795.1	45.161	31	16	1	36	65	72	102	0.13	30	SAM-dependent methyltransferase	220	slr0095		WP_010871463.1	35.135	37	24	0	218	254	137	173	0.61	27.7	2-phytyl-1,4-naphtoquinone methyltransferase	238	sll1653
b0083	P0AEN4	121	ftsL, mraR, yabD
b0084	P0AD68	588	ftsI, pbpB		WP_010871772.1	30.185	593	372	13	7	565	19	603	1.92e-67	227	cell division protein FtsI	607	sll1833		WP_010873436.1	24.476	286	161	13	235	500	473	723	9.03e-07	48.5	penicillin-binding protein 1A	885	sll0002		WP_010871874.1	23.649	296	163	10	235	500	437	699	1.07e-06	48.1	penicillin-binding protein	749	slr1710
b0085	P22188	495	murE		WP_010874039.1	40.619	485	268	9	11	484	18	493	5.85e-108	327	UDP-N-acetylmuramoyl-L-alanyl-D-glutamate--2,6-diaminopimelate ligase	505	slr0528		WP_010874116.1	26.485	404	233	19	64	441	98	463	1.75e-07	50.1	UDP-N-acetylmuramate--L-alanine ligase	505	slr1423		WP_010872794.1	25.221	226	140	7	22	243	30	230	5.5e-07	48.1	UDP-N-acetylmuramoyl-tripeptide--D-alanyl-D-alanine ligase	454	slr1351
b0086	P11880	452	murF, mra		WP_010872794.1	35.227	440	262	9	21	451	27	452	3.5e-73	234	UDP-N-acetylmuramoyl-tripeptide--D-alanyl-D-alanine ligase	454	slr1351		WP_010874039.1	27.217	327	206	8	27	326	38	359	1.59e-19	87.4	UDP-N-acetylmuramoyl-L-alanyl-D-glutamate--2,6-diaminopimelate ligase	505	slr0528		WP_010874116.1	22.984	248	148	9	100	333	157	375	4.33e-05	42.4	UDP-N-acetylmuramate--L-alanine ligase	505	slr1423
b0087	P0A6W3	360	mraY, murX		WP_010873992.1	37.16	331	180	7	32	356	56	364	1.86e-57	187	phospho-N-acetylmuramoyl-pentapeptide-transferase	365	sll0657		WP_010871595.1	35	100	50	2	184	283	155	239	0.000318	38.9	undecaprenyl-phosphate alpha-N-acetylglucosaminyl 1-phosphate transferase	358	sll0648
b0088	P14900	438	murD		WP_010872343.1	32.287	446	269	12	11	430	6	444	7.61e-47	164	UDP-N-acetylmuramoylalanine--D-glutamate ligase	452	sll2010		WP_010874039.1	30.952	168	95	8	156	307	191	353	3.39e-07	48.9	UDP-N-acetylmuramoyl-L-alanyl-D-glutamate--2,6-diaminopimelate ligase	505	slr0528		WP_010874116.1	22.016	377	221	14	3	318	10	374	7e-07	47.8	UDP-N-acetylmuramate--L-alanine ligase	505	slr1423
b0089	P0ABG4	414	ftsW		WP_010872891.1	37.847	288	169	6	128	414	110	388	1.72e-43	153	cell division protein FtsW	393	slr1267		WP_010873861.1	27.711	83	56	2	309	388	241	322	0.094	31.2	hypothetical protein	335	slr0103
b0090	P17443	355	murG		WP_020861913.1	32.022	356	209	11	7	346	6	344	6.13e-43	149	UDP-N-acetylglucosamine--N-acetylmuramyl-(pentapeptide) pyrophosphoryl-undecaprenol N-acetylglucosamine transferase	355			WP_014407077.1	36.957	46	26	1	15	60	8	50	0.83	27.7	dihydroflavonol-4-reductase	335	slr1706
b0091	P17952	491	murC		WP_010874116.1	33.861	505	257	12	20	470	14	495	1.17e-70	230	UDP-N-acetylmuramate--L-alanine ligase	505	slr1423		WP_010872343.1	27.19	331	212	13	25	341	7	322	9.94e-12	63.2	UDP-N-acetylmuramoylalanine--D-glutamate ligase	452	sll2010		WP_010874039.1	24.296	284	177	10	122	379	122	393	4.29e-11	61.6	UDP-N-acetylmuramoyl-L-alanyl-D-glutamate--2,6-diaminopimelate ligase	505	slr0528
b0092	P07862	306	ddlB, ddl		WP_010872307.1	33.237	346	184	9	4	305	2	344	1.72e-46	157	D-alanine--D-alanine ligase	354	slr1874		WP_010873525.1	25.373	201	103	9	96	273	116	292	0.001	36.6	acetyl-CoA carboxylase biotin carboxylase subunit	448	sll0053		WP_010872519.1	23.932	117	78	4	86	198	209	318	0.046	32	cyanophycin synthetase	873	slr2002
b0093	P06136	276	ftsQ		WP_010874036.1	21.094	128	85	4	76	199	105	220	0.052	30.8	magnesium protoporphyrin IX methyltransferase	230	slr0525		WP_010874007.1	34.091	44	24	1	76	119	25	63	0.76	27.3	hypothetical protein	204	slr0023
b0094	P0ABH0	420	ftsA, divA		WP_010874281.1	23.81	147	88	7	134	267	668	803	3.22e-05	42.7	hypothetical protein	1072	sll0446		WP_010872897.1	21.094	256	161	12	11	252	16	244	0.01	34.3	pilus assembly protein PilM	367	slr1274		WP_010871391.1	25.325	154	104	5	214	359	128	278	0.19	30.4	hypothetical protein	853	slr1102
b0095	P0A9A6	383	ftsZ, sfiB, sulB		WP_010872126.1	47.075	359	176	5	24	381	80	425	6.6e-92	279	cell division protein FtsZ	430	sll1633
b0096	P0A725	305	lpxC, asmB, envA		WP_010871635.1	36.765	272	166	4	6	275	4	271	9.26e-41	140	UDP-3-O-[3-hydroxymyristoyl] N-acetylglucosamine deacetylase	276	sll1508
b0097	P62395	170	secM, srrA, yacA		WP_010873267.1	38.462	39	17	1	20	58	10	41	0.33	26.6	peptide-binding protein	106	slr0333		WP_010873914.1	23.636	55	42	0	20	74	5	59	0.85	26.2	NAD(P)-dependent oxidoreductase	287	slr0317
b0098	P10408	901	secA, azi, pea, prlD		WP_010873574.1	54.302	523	211	4	5	518	1	504	0	543	protein translocase subunit SecA	932	sll0616		WP_010873574.1	42.215	289	154	3	545	826	638	920	5.9e-66	235	protein translocase subunit SecA	932	sll0616		WP_010872091.1	29.508	61	36	2	73	130	9	65	0.093	32.7	ATP-dependent DNA helicase RecQ	478	slr1536
b0099	P08337	129	mutT		WP_010871288.1	31.496	127	87	0	2	128	6	132	2.34e-20	77.4	DNA mismatch repair protein MutT	136	sll1045		WP_010871276.1	38.298	47	29	0	13	59	60	106	2.67e-05	38.5	NUDIX hydrolase	187	sll1054		WP_010873056.1	34.483	87	49	3	36	116	36	120	5.22e-05	37.4	DNA mismatch repair protein MutT	139	sll1537
b0101	P0A8H8	65	yacG
b0102	P36680	247	zapD, yacF		WP_020862200.1	30.645	62	43	0	34	95	24	85	0.27	28.1	hypothetical protein	174
b0103	P0A6I9	206	coaE, yacE		WP_010874096.1	35.795	176	111	2	4	177	10	185	7.44e-33	114	dephospho-CoA kinase	201	slr0553		WP_010871441.1	37.5	72	33	3	7	77	17	77	0.009	32.3	shikimate kinase	189	sll1669		WP_010872896.1	41.667	36	14	1	9	37	49	84	0.13	28.9	hypothetical protein	146	slr1273
b0104	P60560	347	guaC		WP_010872539.1	31.959	194	102	5	154	334	190	366	7.58e-18	80.5	guanosine monophosphate reductase	387	slr1722		WP_010872267.1	36.667	30	19	0	55	84	100	129	0.39	28.9	hypothetical protein	289	slr1407
b0106	P36646	400	hofC, hopC, yacD		WP_014407124.1	25.749	334	241	3	65	394	71	401	1.43e-41	148	pilus biosynthesis protein PilC	404
b0107	P36645	461	hofB, hopB		WP_010873519.1	40.15	401	210	7	80	454	232	628	1.63e-89	283	general secretion pathway protein GspE	672	slr0063		WP_010873779.1	28.571	420	260	10	63	455	230	636	6.93e-42	155	general secretion pathway protein GspE	813	slr0079		WP_010873187.1	31.392	395	197	16	89	456	11	358	8.59e-38	138	twitching motility protein PilT	369	slr0161
b0108	P36647	146	ppdD		WP_010872381.1	29.808	104	69	2	1	101	13	115	1.4e-05	39.7	general secretion pathway protein GspG	168	sll1694		WP_010872380.1	53.846	26	12	0	3	28	20	45	0.000167	36.6	general secretion pathway protein GspG	170	sll1695		WP_010871891.1	42.222	45	21	2	6	47	27	69	0.13	28.5	prepilin-type N-terminal cleavage/methylation domain-containing protein	380	slr2015
b0109	P30011	297	nadC		WP_041426004.1	41.392	273	148	5	29	296	16	281	4.58e-54	174	nicotinate-nucleotide diphosphorylase (carboxylating)	284			WP_010871904.1	27.536	69	45	2	209	274	103	169	0.54	28.1	dihydropteroate synthase	289	slr2026
b0110	P13016	183	ampD		WP_010873724.1	25	64	44	1	33	92	8	71	0.62	26.9	cytochrome P450	444	slr0574
b0111	P0AE14	284	ampE		WP_010871604.1	35	40	26	0	172	211	5	44	0.33	28.9	SLC13 family permease	612	sll0640
b0112	P15993	457	aroP
b0113	P0ACL9	254	pdhR, aceC, genA, yacB		WP_048908410.1	32.203	59	40	0	18	76	21	79	0.001	36.2	GntR family transcriptional regulator	343			WP_010871890.1	36.066	61	32	2	36	96	187	240	0.11	29.6	hypothetical protein	241	sll1924		WP_010873929.1	45.833	24	13	0	70	93	351	374	0.44	28.1	MFS transporter	445	slr0796
b0114	P0AFG8	887	aceE		WP_041425962.1	30.38	79	37	3	692	769	361	422	0.18	32	DNA mismatch repair protein MutS	878			WP_010874275.1	29.114	79	38	3	550	610	56	134	0.63	28.9	hypothetical protein	154	sll0451
b0115	P06959	630	aceF		WP_010873236.1	27.924	419	242	13	229	615	27	417	1.23e-24	103	branched-chain alpha-keto acid dehydrogenase subunit E2	433	sll1841		WP_010873236.1	35.802	81	50	1	25	105	27	105	0.007	35.8	branched-chain alpha-keto acid dehydrogenase subunit E2	433	sll1841		WP_010872230.1	53.125	32	15	0	128	159	49	80	0.067	31.2	glycine cleavage system protein H	132	slr0879
b0116	P0A9P0	474	lpdA, lpd		WP_020861380.1	32.688	465	297	5	1	450	1	464	3.21e-71	230	dihydrolipoyl dehydrogenase	474	slr1096		WP_010871709.1	29.333	450	279	15	34	463	68	498	9.85e-47	166	mercuric reductase	518	slr1849		WP_010872476.1	29.213	89	47	1	8	80	2	90	0.000345	39.3	phytoene dehydrogenase	472	slr1254
b0117	P36682	617	yacH
b0118	P36683	865	acnB, yacI, yacJ		WP_010874171.1	65.694	857	278	7	1	854	1	844	0	1138	aconitate hydratase B	868	slr0665		WP_010874219.1	21.585	366	223	14	496	825	128	465	2.81e-09	56.6	3-isopropylmalate dehydratase large subunit	468	sll1470		WP_010874246.1	29.114	79	53	1	221	296	880	958	0.42	30.8	leukotoxin; LtA	1290	sll0721
b0119	P0A8E5	120	yacL		WP_010873085.1	64.286	14	5	0	16	29	48	61	0.74	25.8	hypothetical protein	480	slr1648		WP_010873986.1	29.032	62	35	3	8	64	76	133	0.84	25.4	4-hydroxythreonine-4-phosphate dehydrogenase	349	sll0660
b0120	P0A7F6	264	speD		WP_010871684.1	26.984	126	72	6	34	159	1286	1391	0.23	29.3	sensor histidine kinase	1462	slr1759
b0121	P09158	288	speE		WP_010873973.1	33.929	56	30	3	6	57	233	285	0.54	28.1	hypothetical protein	402	slr0708
b0122	P0AA95	115	yacC		WP_010872835.1	26.761	71	45	1	4	74	366	429	0.089	28.5	hypothetical protein	562	sll1879
b0123	P36649	516	cueO, yacK
b0124	P15877	796	gcd		WP_010872139.1	32.813	64	37	3	420	478	229	291	0.51	30	serine/threonine protein kinase	495	slr1225
b0125	P0A9M2	178	hpt		WP_010873632.1	23.841	151	106	6	5	149	6	153	2.28e-05	39.7	bifunctional protein PyrR	178	sll0368		WP_041426051.1	27.451	51	37	0	77	127	215	265	0.096	29.3	phosphoribosylpyrophosphate synthetase	330	sll0469		WP_010873064.1	28.889	90	54	3	33	114	167	254	0.94	26.6	twitching motility protein PilT	428	sll1533
b0126	P61517	220	can, cynT2, yadF		WP_020861796.1	31.633	196	111	6	25	202	22	212	5.99e-22	87.8	carbonic anhydrase	274	slr1347		WP_041426032.1	31.818	88	57	1	26	113	77	161	3.42e-10	54.7	carbonate dehydratase	234			WP_010871228.1	21.053	95	66	2	109	203	157	242	0.22	28.9	AraC family transcriptional regulator	346	sll1408
b0127	P36879	308	yadG		WP_020862191.1	37.209	215	134	1	1	215	1	214	1.58e-47	159	ABC transporter	341			WP_010873798.1	34.649	228	139	3	5	228	2	223	2.81e-37	132	MFS transporter	342	sll0489		WP_010871256.1	33.953	215	140	1	20	232	28	242	3.73e-34	124	lipid-phosphate phosphatase	332	slr1113
b0128	P0AFN6	256	yadH		WP_010871526.1	25.616	203	125	7	27	220	52	237	0.001	36.2	phosphate ABC transporter permease	276	slr0977		WP_010873358.1	22.642	212	152	5	22	222	40	250	0.029	32	transporter	294	sll0760
b0129	P36881	146	yadI		WP_010871638.1	35.294	34	22	0	106	139	224	257	0.19	28.1	ATP-dependent zinc metalloprotease FtsH 3	616	slr1604		WP_010873456.1	35.484	31	20	0	106	136	235	265	0.71	26.6	ATP-dependent zinc metalloprotease FtsH 2	627	slr0228		WP_010871834.1	35.484	31	20	0	106	136	274	304	0.71	26.6	ATP-dependent zinc metalloprotease FtsH 1	665	slr1390
b0130	P31666	409	yadE		WP_010874351.1	21.461	219	153	6	54	272	329	528	0.026	33.1	elongation factor 4	603	slr0604		WP_010872041.1	44.444	36	18	2	240	274	101	135	0.74	28.5	molecular chaperone GroEL	541	slr2076
b0131	P0A790	126	panD		WP_010873696.1	43.023	86	49	0	5	90	6	91	3.14e-19	74.7	aspartate 1-decarboxylase	145	sll0892
b0132	P31665	300	rpnC, yadD		WP_010872524.1	40	25	15	0	80	104	58	82	0.52	28.1	hypothetical protein	268	slr1712		WP_010872295.1	40	25	15	0	80	104	58	82	0.54	28.1	hypothetical protein	260	sll1774		WP_010874274.1	26	50	34	1	250	296	230	279	0.56	28.1	hypothetical protein	300	sll1542
b0133	P31663	283	panC		WP_010872788.1	41.825	263	146	4	21	277	21	282	3.79e-61	198	bifunctional pantoate ligase/cytidylate kinase	513	sll1249		WP_010871682.1	35.897	39	24	1	129	167	118	155	0.23	28.9	N-acetyltransferase	172	sll1647
b0134	P31057	264	panB		WP_010874037.1	42.969	256	141	5	5	257	4	257	1.95e-61	191	3-methyl-2-oxobutanoate hydroxymethyltransferase	260	slr0526
b0135	P31058	412	yadC		WP_010872846.1	28.788	66	39	2	1	64	5	64	0.33	29.6	two-component sensor histidine kinase	674	sll1871		WP_020861873.1	31.429	35	24	0	62	96	21	55	0.36	26.9	hypothetical protein	62
b0136	P37016	198	yadK		WP_010871440.1	31.429	35	24	0	151	185	91	125	0.47	27.7	HrcA family transcriptional regulator	378	sll1670		WP_010873619.1	34.783	46	28	1	74	119	3	46	0.7	26.9	hypothetical protein	227	slr0420
b0137	P37017	201	yadL
b0138	P37018	189	yadM
b0139	P33129	865	htrE
b0140	P33128	246	yadV, ecpD		WP_010873302.1	21.505	93	60	3	65	150	63	149	0.48	27.7	hypothetical protein	256	sll0157
b0141	P37050	194	yadN
b0142	P26281	159	folK		WP_010871381.1	40.816	147	84	3	4	149	16	160	5.84e-32	110	2-amino-4-hydroxy-6-hydroxymethyldihydropteridine pyrophosphokinase	195	slr1093		WP_010873902.1	30.137	73	40	2	6	70	508	577	0.35	27.3	hypothetical protein	579	sll0284
b0143	P0ABF1	465	pcnB		WP_010873756.1	29.082	196	104	6	61	249	25	192	1.57e-13	68.6	[cytidine(C)-cytidine(C)-adenosine (A)]-adding enzyme	416	sll0825		WP_010872782.1	39.744	78	42	2	153	227	620	695	3.1e-10	58.9	poly(A) polymerase	942	sll1253		WP_010874249.1	40	30	17	1	417	445	135	164	0.68	28.9	ABC transporter ATP-binding protein	733	slr1651
b0144	P27305	308	gluQ, yadB		WP_010873656.1	35.798	257	136	5	19	248	6	260	5.09e-38	137	glutamate--tRNA ligase	483	sll0179		WP_010872254.1	22.293	157	114	4	119	273	103	253	0.63	28.1	site-2 protease family protein	503	sll0862		WP_010873482.1	41.667	36	17	1	147	182	5	36	0.7	28.1	glycolate oxidase subunit GlcD	492	sll0404
b0145	P0ABS1	151	dksA		WP_010874137.1	45.946	37	17	1	38	71	165	201	0.28	27.7	sulfate/thiosulfate import ATP-binding protein CysA	355	slr1455
b0146	P0A823	234	sfsA, sfs1		WP_010872339.1	40.625	224	129	4	5	226	8	229	1.23e-55	174	sugar fermentation stimulation protein SfsA	237	sll2014		WP_010873945.1	36.111	36	23	0	141	176	15	50	0.77	26.6	hypothetical protein	160	sll0783
b0147	P37025	176	thpR, ligT, yadP		WP_010872486.1	30.233	43	28	1	127	169	298	338	0.82	26.6	hypothetical protein	470	slr1263
b0148	P37024	809	hrpB, yadO		WP_010874285.1	21.324	136	96	3	1	126	12	146	0.15	32	DEAD/DEAH box helicase	1006	slr0451		WP_041426049.1	24.355	349	201	19	10	333	34	344	0.2	31.6	RNA helicase	488			WP_010871936.1	26.563	128	78	5	5	116	374	501	0.87	29.3	long-chain-fatty-acid--CoA ligase	601	slr1149
b0149	P02919	844	mrcB, pbpF, ponB		WP_010872930.1	32.83	530	340	8	204	729	84	601	1.64e-72	247	penicillin-binding protein	650	sll1434		WP_010873436.1	32.477	545	324	12	221	751	255	769	1.48e-69	244	penicillin-binding protein 1A	885	sll0002		WP_010871874.1	30.674	564	336	18	212	747	207	743	2.67e-55	201	penicillin-binding protein	749	slr1710
b0150	P06971	747	fhuA, tonA		WP_010871237.1	31.523	663	393	18	75	725	218	831	6.16e-78	265	ligand-gated channel	853	slr1490		WP_010871227.1	27.611	699	446	17	66	747	208	863	6.58e-72	248	ligand-gated channel	863	sll1409		WP_010871230.1	28.635	674	414	22	66	723	181	803	1.84e-59	212	ligand-gated channel	828	sll1406
b0151	P07821	265	fhuC		WP_010871220.1	44.177	249	139	0	15	263	13	261	2.57e-71	217	iron-enterobactin transporter ATP-binding protein	268	slr1318		WP_010872545.1	31.441	229	149	5	24	249	23	246	3.71e-32	115	manganese transport system ATP-binding protein MntA	260	sll1599		WP_010874137.1	30.159	252	160	4	11	256	2	243	9.72e-30	111	sulfate/thiosulfate import ATP-binding protein CysA	355	slr1455
b0152	P07822	296	fhuD		WP_010871238.1	25.94	266	158	10	33	276	57	305	1.03e-07	48.9	sugar ABC transporter substrate-binding protein	330	slr1491		WP_010871239.1	21.481	270	177	8	36	281	38	296	2.57e-07	47.8	amino acid ABC transporter substrate-binding protein	311	slr1492		WP_010871221.1	23.427	286	182	12	22	285	35	305	2.93e-07	47.4	iron siderophore-binding protein	315	slr1319
b0153	P06972	660	fhuB		WP_010871219.1	31.985	272	184	1	390	660	77	348	4.38e-34	130	iron ABC transporter permease	349	slr1317		WP_010871219.1	33.788	293	189	4	39	328	58	348	6.02e-30	118	iron ABC transporter permease	349	slr1317		WP_048908418.1	31.449	283	170	8	390	660	66	336	1.77e-31	122	iron ABC transporter permease	336
b0154	P23893	426	hemL, gsa, popC		WP_010873413.1	55.529	425	188	1	2	426	10	433	1.43e-173	489	glutamate-1-semialdehyde 2,1-aminomutase	433	sll0017		WP_010871788.1	27.32	388	230	14	30	396	40	396	3.7e-28	112	aspartate aminotransferase family protein	429	slr1022		WP_010871577.1	25.225	111	67	3	27	127	79	183	0.8	28.5	GTPase ObgE	368	slr1090
b0155	P37019	473	clcA, eriC, yadQ		WP_010872424.1	41.232	422	244	3	36	457	32	449	5.22e-100	304	ClC family H(+)/Cl(-) exchange transporter	451	sll0855		WP_010873202.1	33.882	425	243	11	39	449	33	433	2.04e-42	157	chloride channel protein	899	sll1864		WP_010873843.1	24.719	356	226	13	116	461	119	442	0.003	36.2	hypothetical protein	451	slr0617
b0156	P0ACC3	114	erpA, yadR		WP_010871376.1	37.963	108	64	2	9	114	12	118	4.11e-20	75.9	hypothetical protein	118	slr1417		WP_010874186.1	35.238	105	68	0	9	113	2	106	7.63e-19	72.4	hypothetical protein	113	slr1565		WP_010872413.1	36	50	28	2	18	66	147	193	0.55	25.8	NADH dehydrogenase	404	slr1743
b0157	P0AFP0	207	yadS
b0158	P37028	266	btuF, yadT		WP_010871221.1	36.986	73	39	2	21	86	51	123	5.97e-05	40	iron siderophore-binding protein	315	slr1319		WP_010871239.1	28.09	89	54	4	25	106	39	124	0.01	33.5	amino acid ABC transporter substrate-binding protein	311	slr1492		WP_010871238.1	32.308	65	36	2	25	84	61	122	0.066	30.8	sugar ABC transporter substrate-binding protein	330	slr1491
b0159	P0AF12	232	mtnN, mtn, pfs, yadA		WP_010872837.1	22.099	181	110	6	39	201	19	186	0.09	30	hypothetical protein	244	slr1977		WP_010874171.1	31.481	54	35	1	31	84	287	338	0.36	28.5	aconitate hydratase B	868	slr0665
b0160	P15723	505	dgt		WP_010873600.1	31.919	495	246	16	25	503	19	438	7.98e-56	189	deoxyguanosinetriphosphate triphosphohydrolase	440	sll0398		WP_071822650.1	37.5	40	21	1	255	290	100	139	0.36	29.3	transposase	235
b0161	P0C0V0	474	degP, htrA, ptd		WP_014407083.1	37.644	348	180	9	44	380	89	410	4.14e-66	215	serine protease	419	slr1204		WP_014407083.1	34.091	44	29	0	408	451	341	384	0.54	29.3	serine protease	419	slr1204		WP_010871425.1	35.789	380	199	11	19	382	38	388	2.13e-55	186	serine protease	394	sll1679
b0162	P37047	385	cdaR, sdaR, yaeG		WP_010872367.1	32.836	67	37	3	29	90	22	85	0.45	28.9	alpha/beta hydrolase	261	slr1807		WP_010872793.1	24.503	151	93	6	224	374	202	331	0.83	28.1	hypothetical protein	457	sll1247
b0163	P62768	128	yaeH		WP_010871246.1	34.211	38	25	0	21	58	41	78	0.062	28.5	photosystem II reaction center Psb28 protein	112	sll1398		WP_010872712.1	43.243	37	16	1	64	100	386	417	0.47	26.6	ATP synthase subunit beta	483	slr1329
b0164	P37049	270	yaeI		WP_010871735.1	26.087	69	51	0	166	234	70	138	0.83	27.3	hypothetical protein	214	sll1939
b0166	P0A9D8	274	dapD		WP_014407137.1	29.915	117	65	5	112	221	224	330	0.000266	38.5	glucose-1-phosphate thymidylyltransferase	365	sll0207		WP_010872653.1	32.787	61	38	1	161	221	100	157	0.007	33.9	3-isopropylmalate dehydrogenase	362	slr1517		WP_010873920.1	53.846	26	11	1	75	100	147	171	0.72	27.7	NUDIX hydrolase	339	slr0787
b0167	P27249	890	glnD
b0168	P0AE18	264	map		WP_010873693.1	52.016	248	118	1	3	250	5	251	1.26e-87	258	methionine aminopeptidase	253	slr0918		WP_010873918.1	51.6	250	113	4	7	250	26	273	1.59e-87	258	methionine aminopeptidase	274	slr0786		WP_010873705.1	43.426	251	140	2	3	252	29	278	7.21e-74	224	type I methionyl aminopeptidase	280	sll0555
b0169	P0A7V0	241	rpsB		WP_010872772.1	48.548	241	123	1	1	240	1	241	1.5e-79	237	30S ribosomal protein S2	269	sll1260		WP_010871418.1	27.778	54	37	2	126	178	89	141	0.79	26.9	hypothetical protein	177	slr1778		WP_010872020.1	27.119	59	42	1	36	94	506	563	1	26.9	short-chain dehydrogenase	657	slr1208
b0170	P0A6P1	283	tsf		WP_010872771.1	55.102	98	42	1	1	96	1	98	2.62e-29	107	elongation factor Ts	218	sll1261		WP_010872771.1	39.49	157	78	5	142	281	61	217	2.22e-24	94.7	elongation factor Ts	218	sll1261		WP_010872244.1	28.421	95	65	2	118	212	127	218	0.59	27.7	beta-ketoacyl-ACP reductase	247	slr0886
b0171	P0A7E9	241	pyrH, smbA		WP_010873181.1	48.927	233	119	0	9	241	3	235	2.65e-82	243	UMP kinase	240	sll0144		WP_010874158.1	32.308	65	39	2	165	224	175	239	0.013	33.1	aspartate kinase	600	slr0657		WP_010871725.1	35	40	26	0	142	181	150	189	0.2	29.3	glutamate 5-kinase	375	slr2035
b0172	P0A805	185	frr, rrf		WP_010873180.1	49.708	171	86	0	12	182	9	179	5.79e-52	161	ribosome-recycling factor	182	sll0145		WP_010873577.1	25.926	81	44	2	36	107	287	360	0.32	27.7	Holliday junction DNA helicase RuvB	361	sll0613
b0173	P45568	398	dxr, ispC, yaeM		WP_041426024.1	45.278	360	186	2	1	359	1	350	2.29e-104	310	1-deoxy-D-xylulose-5-phosphate reductoisomerase	393	sll0019
b0174	P60472	253	ispU, rth, uppS, yaeS		WP_010874053.1	47.863	234	118	1	11	244	18	247	5.91e-75	225	isoprenyl transferase	249	sll0506
b0175	P0ABG1	285	cdsA, cds		WP_010872218.1	40.58	138	75	3	139	273	145	278	5.76e-25	97.8	phosphatidate cytidylyltransferase	293	slr1369		WP_010872818.1	29.31	58	41	0	50	107	157	214	0.038	31.6	hypothetical protein	252	sll1891
b0176	P0AEH1	450	rseP, ecfE, yaeL		WP_010872391.1	34	200	113	5	2	184	1	198	2.34e-23	97.8	RIP metalloprotease RseP	366	slr1821		WP_010872391.1	31.222	221	135	7	210	424	117	326	1.75e-20	89.4	RIP metalloprotease RseP	366	slr1821		WP_010872128.1	32.53	83	44	3	232	302	142	224	0.002	37	peptidase S41	423	slr1751
b0177	P0A940	810	bamA, yaeT, yzzN, yzzY		WP_010872142.1	25.231	432	253	16	293	675	367	777	2.57e-07	50.8	outer membrane protein assembly factor	861	slr1227
b0178	P0AEU7	161	skp, hlpA, ompH
b0179	P21645	341	lpxD, firA, omsA		WP_010873348.1	32.44	336	221	2	5	335	9	343	5.93e-50	167	UDP-3-O-(3-hydroxymyristoyl)glucosamine N-acyltransferase	344	slr0776		WP_041426042.1	27.311	238	142	7	99	324	15	233	3.32e-11	59.7	acyl-[acyl-carrier-protein]--UDP-N-acetylglucosamine O-acyltransferase	276			WP_010874079.1	24.725	182	105	5	114	263	255	436	0.000186	39.7	bifunctional N-acetylglucosamine-1-phosphate uridyltransferase/glucosamine-1-phosphate acetyltransferase	456	sll0899
b0180	P0A6Q6	151	fabZ, sefA, yaeA		WP_010872534.1	50	136	65	2	10	144	28	161	3.43e-45	142	beta-hydroxyacyl-ACP dehydratase	166			WP_010871832.1	37.931	29	18	0	100	128	631	659	0.11	28.9	ribonuclease	666	sll1290
b0181	P0A722	262	lpxA		WP_041426042.1	43.083	253	142	2	5	257	13	263	9.24e-66	202	acyl-[acyl-carrier-protein]--UDP-N-acetylglucosamine O-acyltransferase	276			WP_010873348.1	23.832	214	135	3	6	194	107	317	1.51e-09	54.3	UDP-3-O-(3-hydroxymyristoyl)glucosamine N-acyltransferase	344	slr0776		WP_010874179.1	33.333	51	34	0	2	52	258	308	0.043	31.6	mannose-1-phosphate guanylyltransferase	843	sll1496
b0182	P10441	382	lpxB, pgsB		WP_010873423.1	31.008	387	250	10	9	381	3	386	6.28e-50	169	lipid-A-disaccharide synthase	394	slr0015		WP_010872979.1	30.693	101	60	4	279	378	299	390	0.016	33.5	hypothetical protein	408	slr1677		WP_010874220.1	46.429	28	15	0	45	72	367	394	0.64	28.5	diguanylate phosphodiesterase	421	slr1588
b0183	P10442	198	rnhB		WP_010871287.1	44.505	182	94	3	12	187	1	181	2.46e-38	127	ribonuclease HII	190	slr1130
b0184	P10443	1160	dnaE, polC		WP_010874350.1	40.219	823	437	13	6	790	3	808	0	574	DNA polymerase III subunit alpha	897	slr0603		WP_010871871.1	32.432	407	245	11	751	1137	33	429	2.09e-53	191	DNA polymerase III subunit alpha	458	sll1572
b0185	P0ABD5	319	accA		WP_010874235.1	54.313	313	140	1	5	317	10	319	5.36e-107	312	acetyl-CoA carboxylase carboxyltransferase subunit alpha	326	sll0728		WP_010874134.1	21.951	82	61	1	118	196	8	89	0.41	27.3	hypothetical protein	97	ssr2439		WP_010872636.1	52.381	21	10	0	130	150	160	180	0.93	27.3	global nitrogen regulator	225	sll1423
b0186	P52095	713	ldcC, ldc, ldcH		WP_010871419.1	23.768	568	324	19	131	692	10	474	3.76e-31	124	lysine decarboxylase	483	sll1683
b0187	P52096	129	yaeR		WP_010871431.1	33.099	142	72	7	1	126	9	143	7.25e-09	47.8	glyoxalase	150	sll1675		WP_010873791.1	25.185	135	73	5	2	117	137	262	1.24e-05	39.7	4-hydroxyphenylpyruvate dioxygenase	339	slr0090		WP_010873329.1	28.462	130	74	6	9	128	5	125	0.006	31.6	lactoylglutathione lyase	131	slr0381
b0188	P52097	432	tilS, mesJ, yaeN		WP_010872903.1	29.474	285	175	9	10	278	21	295	1.51e-14	70.9	tRNA lysidine(34) synthetase TilS	330	slr1278		WP_010873306.1	25.85	147	88	5	105	231	195	340	0.42	29.3	hypothetical protein	462	sll0154
b0189	P0AFW8	84	rof, yaeO		WP_010874092.1	32.759	58	33	2	27	84	46	97	0.71	24.6	aspartate-semialdehyde dehydrogenase	338	slr0549
b0190	P0AA97	181	yaeQ
b0191	P40711	140	arfB, yaeJ		WP_048908412.1	36.458	96	37	3	10	105	212	283	1.08e-05	40.4	peptide chain release factor 2	348			WP_010874306.1	45.455	33	18	0	7	39	218	250	0.001	34.7	peptide chain release factor 1	365	sll1110		WP_010871782.1	40	35	18	1	29	63	229	260	0.97	25.8	tRNA (N6-isopentenyl adenosine(37)-C2)-methylthiotransferase MiaB	451	sll0996
b0192	P40710	236	nlpE, cutF
b0193	P37056	274	yaeF, yaeK		WP_010872871.1	27.692	65	34	1	44	108	160	211	0.041	31.2	hypothetical protein	269	slr1474
b0194	P16659	572	proS, drpA		WP_010872633.1	45.515	602	294	11	1	572	1	598	1.31e-171	496	proline--tRNA ligase	603	sll1425		WP_010873787.1	26.19	168	115	4	35	194	214	380	3.41e-11	62.4	threonine--tRNA ligase	603	sll0078		WP_010873787.1	24	100	72	1	467	566	498	593	0.054	32.7	threonine--tRNA ligase	603	sll0078
b0195	P28634	235	trmO, tsaA, yaeB		WP_010873604.1	27.551	98	57	5	30	116	64	158	0.45	27.7	hypothetical protein	208	sll0394
b0196	P69411	134	rcsF		WP_010873807.1	54.545	22	10	0	4	25	18	39	0.33	26.9	biopolymer transporter Tol	190	slr0505
b0197	P28635	271	metQ, yaeC
b0198	P31547	217	metI, yaeE		WP_020861618.1	26.347	167	108	6	9	168	307	465	6.49e-08	48.9	glutamine ABC transporter	527			WP_010872467.1	28.025	157	88	5	20	154	92	245	0.000623	36.6	phosphate ABC transporter permease subunit PstC	328	slr1248		WP_010874000.1	26.087	69	51	0	91	159	90	158	0.000733	36.6	molybdenum ABC transporter permease subunit	615	sll0739
b0199	P30750	343	metN, abc		WP_010874137.1	38.333	240	139	2	2	241	3	233	1.59e-54	179	sulfate/thiosulfate import ATP-binding protein CysA	355	slr1455		WP_010872399.1	39.474	228	134	3	17	241	20	246	7.45e-49	161	polar amino acid ABC transporter ATP-binding protein	252	slr1735		WP_010874063.1	39.706	204	121	2	1	203	27	229	7.46e-47	156	macrolide ABC transporter ATP-binding protein	266	slr0544
b0200	P63228	191	gmhB, yaeD		WP_041425844.1	35.294	153	91	2	7	159	13	157	4.57e-27	98.6	haloacid dehalogenase	195	sll0084
b0207	P30863	267	dkgB, yafB		WP_010873023.1	38.194	288	145	4	3	258	21	307	6.65e-46	153	aldo/keto reductase	327	slr0942		WP_010874066.1	26	300	156	12	2	243	12	303	7.38e-14	67	auxin-induced protein	314	slr0545		WP_010872657.1	26.22	164	113	6	18	177	10	169	2.12e-08	50.8	oxidoreductase	351	slr1520
b0208	P30864	304	yafC		WP_010872459.1	31.597	288	194	3	11	297	10	295	1.56e-46	155	transcriptional regulator	302	slr1245		WP_010872299.1	29.21	291	203	3	6	294	5	294	3.41e-42	144	LysR family transcriptional regulator	295	slr1871		WP_010872551.1	26.471	306	210	7	1	298	1	299	3.38e-20	85.5	LysR family transcriptional regulator	316	sll1594
b0209	P0A8U2	266	yafD
b0210	P30866	207	yafE		WP_010871463.1	32.558	86	57	1	20	104	80	165	2.59e-09	52	2-phytyl-1,4-naphtoquinone methyltransferase	238	sll1653		WP_010871810.1	33.333	93	53	2	20	107	69	157	2.5e-08	49.3	SAM-dependent methyltransferase	233	slr1039		WP_014407146.1	35.165	91	58	1	7	96	84	174	2.11e-07	46.6	delta(24)-sterol C-methyltransferase	294	slr0089
b0211	P0AEZ7	452	mltD, dniR, yafG		WP_010874046.1	28	175	112	6	63	231	653	819	2.06e-05	43.5	lytic transglycosylase	847			WP_010873243.1	22.689	119	79	2	317	428	292	404	0.038	32.7	lipoprotein NlpD	715	slr0993		WP_010873243.1	44.828	29	16	0	343	371	378	406	0.79	28.5	lipoprotein NlpD	715	slr0993
b0212	P0AC84	251	gloB, yafR		WP_010871579.1	41.379	261	139	4	1	251	1	257	2.49e-67	206	hydroxyacylglutathione hydrolase	257	sll1019		WP_010872482.1	29.448	163	107	5	12	167	13	174	2.67e-12	61.2	Zn-dependent hydrolase	232	slr1259		WP_010873247.1	35.821	67	35	2	7	73	88	146	0.001	36.2	glycogen synthase	477	sll0945
b0213	P75672	240	yafS		WP_010871229.1	35.417	48	31	0	77	124	92	139	0.016	32.3	SAM-dependent methyltransferase	265	sll1407		WP_010873897.1	41.379	58	26	3	79	132	124	177	0.2	29.3	SAM-dependent methyltransferase	322	slr0303		WP_010873163.1	31.481	54	35	1	77	130	103	154	0.22	28.9	fibrillarin-like rRNA methylase	270	slr0407
b0214	P0A7Y4	155	rnhA, dasF, herA, rnh, sdrA		WP_010873781.1	49.669	151	73	3	4	151	7	157	1.07e-48	151	ribonuclease HI	160	slr0080		WP_010872041.1	33.333	33	22	0	20	52	459	491	0.75	26.6	molecular chaperone GroEL	541	slr2076
b0215	P03007	243	dnaQ, mutD
b0217	P77339	261	yafT
b0218	P77354	112	yafU		WP_010874088.1	33.333	42	25	1	63	101	315	356	0.49	26.2	potassium channel protein	356	sll0536
b0219	Q47679	256	yafV		WP_010873597.1	27.642	246	134	13	34	248	35	267	4.75e-12	61.2	hydrolase sll0601	272	sll0601		WP_010871695.1	23.377	231	115	9	37	217	57	275	4.54e-06	43.5	nitrilase	321	sll1640		WP_010873984.1	28.814	59	36	2	4	60	17	71	0.2	28.5	MULTISPECIES: hypothetical protein	128	sll0661
b0220	P0AD59	157	ivy, ykfE		WP_010872862.1	26.563	64	46	1	70	132	39	102	0.6	26.2	tymocyte protein cThy28kD	149	slr1468
b0221	Q47146	814	fadE, yafH		WP_010871734.1	29.73	74	46	2	549	616	11	84	0.44	29.3	peptidase	157	sll1940
b0222	P63224	192	gmhA, lpcA, tfrA, yafI		WP_010873777.1	40.462	173	93	3	23	190	17	184	5.71e-39	129	phosphoheptose isomerase	194	sll0083		WP_020861636.1	29.577	71	46	1	96	162	116	186	0.05	30.4	N-acetylmuramic acid 6-phosphate etherase	303
b0223	Q47147	255	yafJ		WP_041426044.1	23.868	243	118	12	32	238	41	252	9.61e-08	48.5	class II glutamine amidotransferase	278			WP_010874024.1	36.842	38	24	0	215	252	7	44	0.13	28.9	hypothetical protein	132	slr0038		WP_010872588.1	30	30	21	0	37	66	106	135	0.6	27.7	transcriptional regulator	340	sll0241
b0224	P0AA99	246	yafK		WP_010873339.1	35.294	34	22	0	125	158	159	192	0.91	26.9	L,D-transpeptidase	204	slr0769
b0225	Q47149	92	yafQ
b0226	Q47150	86	dinJ
b0227	Q47151	249	yafL		WP_010872871.1	26.389	144	75	7	118	236	99	236	1.3e-05	42	hypothetical protein	269	slr1474
b0228	Q47152	165	rayT, TnpAREP, yafM		WP_010872077.1	27.941	68	41	3	8	74	36	96	0.005	32	MULTISPECIES: carbon dioxide concentrating mechanism protein	112	slr1839
b0229	Q47153	579	lfhA, fhiA
b0230	Q47154	211	lafU, mbhA		WP_010872365.1	27.119	59	41	1	28	84	518	576	0.46	27.7	signal peptide peptidase SppA	610	sll1703		WP_010871668.1	36.538	52	27	1	65	110	1142	1193	0.51	27.7	magnesium chelatase	1331	slr1055
b0231	Q47155	351	dinB, dinP
b0232	Q47156	97	yafN
b0233	Q47157	132	yafO		WP_010873834.1	27.273	66	43	1	30	90	115	180	0.14	28.1	tRNA preQ1(34) S-adenosylmethionine ribosyltransferase-isomerase QueA	366	sll0467
b0234	Q47158	150	yafP		WP_010871437.1	35	160	94	4	1	150	1	160	9.38e-27	95.5	GNAT family N-acetyltransferase	160	sll1671		WP_010873403.1	25.882	85	55	2	55	131	42	126	0.004	33.1	GNAT family N-acetyltransferase	302	sll0310		WP_010874248.1	33.333	66	30	3	53	107	30	92	0.022	30.8	GNAT family N-acetyltransferase	300	sll1552
b0235	P75675	88	ykfJ
b0236	P28369	166	prfH		WP_048908412.1	31.405	121	77	1	13	127	153	273	2.2e-12	60.5	peptide chain release factor 2	348			WP_010874306.1	40.541	74	43	1	71	143	226	299	2.3e-08	48.9	peptide chain release factor 1	365	sll1110		WP_010872898.1	30.233	43	30	0	82	124	193	235	0.57	26.9	hypothetical protein	284	slr1275
b0237	P15288	485	pepD, pepH		WP_010871683.1	25.833	120	55	5	74	174	65	169	0.6	28.9	type I glutamate--ammonia ligase	473	slr1756
b0238	P0A9M5	152	gpt, gpp, gxu		WP_041426051.1	23.81	105	66	4	24	117	173	274	0.16	28.1	phosphoribosylpyrophosphate synthetase	330	sll0469		WP_010872626.1	50	22	11	0	85	106	117	138	0.33	26.9	adenine phosphoribosyltransferase	172	sll1430		WP_010873012.1	24.39	41	31	0	1	41	181	221	0.91	25.8	DNA-binding response regulator	222	sll0921
b0239	P04335	414	frsA, yafA		WP_010873232.1	25.758	66	47	2	167	231	206	270	0.031	33.1	hypothetical protein	538	slr1944		WP_010873008.1	32	50	32	1	358	405	96	145	0.44	29.3	response regulator	380	slr1693		WP_010873153.1	27.692	65	42	1	188	252	63	122	0.67	28.5	NAD(+) kinase	305	slr0400
b0240	P24251	133	crl
b0241	P02932	351	phoE, ompE
b0242	P0A7B5	367	proB		WP_010871725.1	42.308	364	207	3	5	365	8	371	1.74e-90	273	glutamate 5-kinase	375	slr2035		WP_010874270.1	35.294	51	27	2	255	303	51	97	0.12	29.6	PIN domain-containing protein	145	sll1543		WP_020861355.1	36.364	33	21	0	307	339	81	113	0.37	29.3	hypothetical protein	562
b0243	P07004	417	proA		WP_010873626.1	40.394	406	235	2	2	407	10	408	4.38e-106	317	gamma-glutamyl-phosphate reductase	433	sll0373		WP_010873533.1	26.914	405	293	1	8	412	16	417	2.13e-49	169	gamma-glutamyl-phosphate reductase	420	sll0461		WP_010873792.1	22.222	261	182	9	20	275	22	266	0.007	35	aldehyde dehydrogenase family protein	456	slr0091
b0245	P77692	113	ykfI
b0246	Q47684	105	yafW
b0247	Q47685	158	ykfG		WP_010873351.1	42.222	90	52	0	56	145	133	222	3.87e-18	75.1	hypothetical protein	243	sll0766
b0248	P75676	152	yafX		WP_010872499.1	41.176	34	20	0	60	93	183	216	0.11	28.9	transposase	400	slr2062		WP_010874072.1	33.871	62	28	3	79	138	3	53	0.14	28.1	5-(carboxyamino)imidazole ribonucleotide mutase	176	sll0901
b0249	P75677	79	ykfF
b0250	P77162	155	ykfB
b0251	P77365	147	yafY		WP_010872451.1	28.205	117	58	4	27	138	141	236	0.065	29.6	hypothetical protein	1064	slr1243
b0252	P77206	273	yafZ		WP_010871360.1	47.5	40	15	2	142	176	443	481	0.46	28.5	diflavin flavoprotein A	578	sll0217
b0253	P75678	287	ykfA		WP_010874124.1	30.709	127	83	4	36	160	295	418	1.05e-08	52.4	hypothetical protein	636	slr1428		WP_010872525.1	30.392	102	70	1	39	139	224	325	2.39e-05	42	tRNA uridine-5-carboxymethylaminomethyl(34) synthesis GTPase MnmE	456	sll1615		WP_010874144.1	23.59	195	129	6	41	232	134	311	2.67e-05	42	hypothetical protein	561	slr1462
b0254	Q57083	297	perR		WP_010872299.1	24.221	289	206	6	9	287	4	289	1e-14	69.7	LysR family transcriptional regulator	295	slr1871		WP_010872459.1	25.2	250	178	4	9	250	4	252	3.43e-13	65.5	transcriptional regulator	302	slr1245		WP_010872551.1	30.357	168	105	5	6	162	2	168	1.69e-12	63.5	LysR family transcriptional regulator	316	sll1594
b0255	P75679	134	insN1		WP_010873522.1	31.111	45	27	1	80	120	250	294	0.092	28.5	bifunctional diaminohydroxyphosphoribosylaminopyrimidine deaminase/5-amino-6-(5-phosphoribosylamino)uracil reductase	368	slr0066
b0256	P0CF88	383	insI1
b0257	P75680	141	insO1		WP_071822650.1	32.877	73	47	2	48	120	13	83	5.46e-07	43.9	transposase	235			WP_010872021.1	47.059	17	9	0	123	139	37	53	0.79	25.4	hypothetical protein	109	slr1209
b0258	Q47688	381	ykfC		WP_010872392.1	42.424	33	17	2	3	34	151	182	0.29	29.3	endonuclease III	219	slr1822
b0259	P0CE49	338	insH1
b0260	Q47689	467	mmuP, ykfD		WP_010873959.1	24.725	364	233	12	50	395	53	393	0.000863	38.1	hypothetical protein	452	slr0700		WP_010874018.1	33.333	45	30	0	283	327	151	195	0.84	28.5	sirohydrochlorin cobaltochelatase	336	sll0037
b0261	Q47690	310	mmuM, yagD		WP_010873665.1	26.797	306	193	11	16	306	16	305	5.22e-13	66.2	methionine synthase	1195	slr0212		WP_010874317.1	28.169	213	130	8	14	216	47	246	1.01e-11	61.2	homocysteine S-methyltransferase	351	slr1189		WP_014407132.1	26.882	93	53	2	68	146	113	204	0.24	29.6	phosphogluconate dehydrogenase (NADP(+)-dependent, decarboxylating)	475	sll0329
b0262	P37009	348	fbpC, afuC, yagC		WP_010874137.1	39.71	345	198	3	9	348	5	344	1.01e-89	270	sulfate/thiosulfate import ATP-binding protein CysA	355	slr1455		WP_010872836.1	42.345	307	160	7	15	309	29	330	1e-75	234	ABC transporter	368	sll1878		WP_010874222.1	43.972	282	150	3	7	280	4	285	2.51e-73	228	ABC transporter ATP-binding protein	363	slr0747
b0263	P75681	120	afuB, fbpB		WP_010874000.1	28.866	97	66	1	7	100	113	209	0.000295	35.8	molybdenum ABC transporter permease subunit	615	sll0739		WP_010874135.1	25.333	75	53	1	18	89	186	260	0.021	30	sulfate ABC transporter permease	286	slr1453		WP_010873259.1	29.63	108	59	4	14	117	182	276	0.036	29.6	iron ABC transporter permease	557	slr0327
b0264	P0CF26	167	insB2		WP_010871991.1	30.833	120	80	1	48	164	2	121	1.74e-12	58.2	IS1 transposase	138			WP_010872462.1	33.962	106	67	1	48	150	2	107	1.01e-11	56.2	IS1 transposase	138			WP_010872615.1	34.021	97	61	1	48	141	2	98	1.4e-10	53.1	IS1 transposase	138
b0265	P0CF08	91	insA2		WP_010872463.1	27.586	87	53	4	8	90	7	87	1.43e-05	37.7	transposase	141			WP_010871990.1	27.586	87	53	4	8	90	7	87	2.18e-05	37.4	transposase	141			WP_010872614.1	27.586	87	53	4	8	90	7	87	2.54e-05	37	transposase	141
b0266	P37008	116	yagB
b0267	P37007	384	yagA		WP_071822650.1	24.79	238	151	8	83	302	1	228	6.08e-12	61.6	transposase	235
b0268	P75682	302	yagE		WP_010874093.1	32.215	298	191	7	7	301	10	299	4.74e-32	117	4-hydroxy-tetrahydrodipicolinate synthase	301	slr0550		WP_010873995.1	28.09	89	53	3	55	135	84	169	0.08	30.8	diguanylate cyclase	343	sll0744		WP_010871613.1	23.881	67	51	0	13	79	29	95	0.62	27.7	hypothetical protein	173	slr0695
b0269	P77596	655	yagF		WP_010874288.1	34.437	453	265	11	120	569	82	505	6.93e-53	187	dihydroxy-acid dehydratase	561	slr0452
b0270	P75683	460	yagG		WP_010872879.1	35	160	98	1	3	156	9	168	1.04e-24	103	MFS transporter	544	sll1374		WP_010872879.1	27.397	146	95	3	308	443	399	543	5.8e-07	48.1	MFS transporter	544	sll1374
b0271	P77713	536	yagH
b0272	P77300	252	xynR, yagI		WP_014407162.1	31.343	67	44	1	20	84	179	245	0.27	28.9	peptidase M3	694	slr0659
b0273	P06960	334	argF		WP_010874071.1	38.973	331	171	9	4	333	6	306	2.03e-65	206	ornithine carbamoyltransferase	308	sll0902		WP_041425990.1	26.159	302	172	13	6	277	7	287	1.98e-09	54.7	aspartate carbamoyltransferase	329			WP_010873870.1	26.582	79	44	2	193	271	232	296	0.73	28.1	23S rRNA (adenine(2503)-C(2))-methyltransferase RlmN	350	sll0098
b0274	P0CF27	167	insB3		WP_010871991.1	30.833	120	80	1	48	164	2	121	1.74e-12	58.2	IS1 transposase	138			WP_010872462.1	33.962	106	67	1	48	150	2	107	1.01e-11	56.2	IS1 transposase	138			WP_010872615.1	34.021	97	61	1	48	141	2	98	1.4e-10	53.1	IS1 transposase	138
b0275	P0CF09	91	insA3		WP_010872463.1	27.586	87	53	4	8	90	7	87	1.43e-05	37.7	transposase	141			WP_010871990.1	27.586	87	53	4	8	90	7	87	2.18e-05	37.4	transposase	141			WP_010872614.1	27.586	87	53	4	8	90	7	87	2.54e-05	37	transposase	141
b0276	P77169	243	yagJ
b0277	P77657	208	yagK		WP_010871637.1	36.364	33	21	0	42	74	260	292	0.49	27.7	hypothetical protein	440	slr1603
b0278	P77607	232	yagL		WP_010872159.1	24.691	81	54	3	105	182	12	88	0.036	29.6	hypothetical protein	88	ssl2245		WP_010871467.1	51.613	31	15	0	198	228	231	261	0.05	30.8	hypothetical protein	264	sll1201		WP_010872524.1	45.238	42	21	1	187	228	226	265	0.067	30.4	hypothetical protein	268	slr1712
b0279	P71296	284	yagM
b0280	P71297	146	yagN
b0281	P71298	466	intF, yagO
b0283	P77183	318	paoD, yagQ
b0284	P77489	732	paoC, yagR		WP_010874207.1	29.73	74	51	1	195	268	219	291	0.88	29.3	ABC transporter	451	sll1481
b0285	P77324	318	paoB, yagS		WP_010871772.1	33.871	62	40	1	225	285	20	81	0.35	28.9	cell division protein FtsI	607	sll1833
b0286	P77165	229	paoA, yagT		WP_010872401.1	30.38	79	42	2	74	139	23	101	0.018	32.3	(2Fe-2S)-binding protein	331	sll1625		WP_010873761.1	34	50	29	1	74	119	23	72	0.033	31.2	succinate dehydrogenase iron-sulfur subunit	245	sll0823		WP_010871826.1	26.214	103	52	3	54	155	7	86	0.12	28.1	ferredoxin	98	ssl2559
b0287	P0AAA1	204	yagU
b0288	P0AAL9	109	ykgJ
b0289	P77263	236	ecpE, matF, yagV
b0290	P77694	547	ecpD, matE, yagW
b0291	P77802	841	ecpC, matD, yagX		WP_010871959.1	31.034	58	28	2	669	726	21	66	0.16	29.3	MULTISPECIES: translation initiation factor IF-1	75	ssl3441		WP_010872553.1	28.571	91	63	2	258	346	123	213	0.97	28.9	DNA-binding response regulator	226	sll1592
b0292	P77188	222	ecpB, matC, yagY		WP_010873178.1	27.711	83	54	3	91	172	119	196	0.005	34.3	hypothetical protein	668	sll0147		WP_010874087.1	48.387	31	14	1	122	150	159	189	0.11	30	ammonium transporter	541	sll0537		WP_010871938.1	42.222	45	25	1	39	83	164	207	0.17	28.9	hypothetical protein	223	sll1072
b0293	P0AAA3	195	ecpA, matB, yagZ
b0294	P71301	196	ecpR, matA, ykgK		WP_010873012.1	35.556	45	29	0	145	189	161	205	0.079	29.6	DNA-binding response regulator	222	sll0921		WP_010873947.1	33.333	51	34	0	140	190	304	354	0.081	30	protein kinase	369	sll0782		WP_010873909.1	29.787	47	33	0	133	179	135	181	0.38	27.7	DNA-binding response regulator	209	slr0312
b0295	P56257	75	ykgL
b0296	P0A7N1	87	ykgM, rpmE2		WP_010871950.1	40	40	24	0	39	78	27	66	4.87e-08	42.7	50S ribosomal protein L31	81	ssl3445
b0297	P36943	295	eaeH		WP_010872764.1	45.833	24	13	0	200	223	139	162	0.063	30.4	MULTISPECIES: photosystem I assembly protein Ycf3	173	slr0823		WP_010872989.1	44.828	29	16	0	200	228	165	193	0.097	30.8	L-glutamate gamma-semialdehyde dehydrogenase	990	sll1561		WP_010873464.1	25.532	94	61	4	68	159	3	89	0.75	26.6	thiol reductase thioredoxin	105	slr0233
b0298	P0CF66	99	insE1
b0299	P0CF79	288	insF1		WP_071822650.1	31.878	229	142	4	64	288	12	230	5.9e-30	110	transposase	235
b0300	P77601	239	ykgA		WP_010872025.1	30	100	70	0	18	117	142	241	4.14e-08	48.9	DNA-binding response regulator	241	slr1213		WP_010871223.1	27.551	98	65	1	27	124	235	326	4.06e-07	46.6	AraC family transcriptional regulator	326	sll1205		WP_010871236.1	24.242	99	68	2	16	114	230	321	0.00081	36.6	AraC family transcriptional regulator	330	slr1489
b0301	P75685	197	rclC, ykgB		WP_010874139.1	29.63	81	45	3	110	178	94	174	0.14	29.3	chromate transporter	399	slr1457
b0303	P75687	78	rclB, ykgI		WP_010873673.1	56.522	23	10	0	6	28	109	131	0.2	26.2	multidrug resistance protein NorM	461	slr0896		WP_010872106.1	30.769	39	25	1	27	63	420	458	0.56	24.6	hypothetical protein	477	sll1464
b0304	P77212	441	rclA, ykgC		WP_010871709.1	28.879	464	285	11	2	433	37	487	1.21e-47	167	mercuric reductase	518	slr1849		WP_020861380.1	25.847	472	304	13	4	437	7	470	4.57e-38	140	dihydrolipoyl dehydrogenase	474	slr1096		WP_010871308.1	24.496	347	215	14	92	420	65	382	1.27e-12	65.5	hypothetical protein	399	sll0703
b0305	P77379	284	rclR, ykgD		WP_010871228.1	29.592	98	65	1	182	279	250	343	3.27e-09	53.5	AraC family transcriptional regulator	346	sll1408		WP_010872025.1	30.097	103	72	0	176	278	139	241	3.29e-08	49.7	DNA-binding response regulator	241	slr1213		WP_010871223.1	29.63	81	57	0	195	275	242	322	9.64e-07	45.8	AraC family transcriptional regulator	326	sll1205
b0306	P77252	239	ykgE		WP_041425776.1	24.37	238	175	3	3	236	205	441	1.24e-22	92.4	glycolate oxidase	453			WP_010873714.1	29.231	65	37	2	141	199	40	101	0.59	26.6	translation initiation factor	111	sll0546
b0307	P77536	475	ykgF		WP_041425776.1	31.707	82	35	4	312	382	35	106	0.001	37.7	glycolate oxidase	453			WP_010872401.1	23.158	190	101	8	312	472	154	327	0.001	37.4	(2Fe-2S)-binding protein	331	sll1625		WP_010872390.1	24.779	226	125	11	62	256	282	493	0.33	30	histidine kinase	970	sll1687
b0308	P77433	231	ykgG
b0309	P75688	70
b0310	P77180	222	ykgH
b0311	P17444	556	betA
b0312	P17445	490	betB		WP_010872989.1	31.624	468	297	8	10	466	504	959	2.34e-68	233	L-glutamate gamma-semialdehyde dehydrogenase	990	sll1561		WP_010873318.1	31.36	456	306	4	26	481	5	453	1.51e-67	220	succinate-semialdehyde dehydrogenase	454	slr0370		WP_010873792.1	28.155	412	265	11	79	479	37	428	1.83e-36	137	aldehyde dehydrogenase family protein	456	slr0091
b0313	P17446	195	betI		WP_010873672.1	33.333	75	46	1	3	77	6	76	0.000308	36.6	TetR family transcriptional regulator	187	slr0895		WP_010871254.1	21.739	69	54	0	11	79	21	89	0.3	27.7	TetR family transcriptional regulator	203	sll1392
b0314	P0ABC9	677	betT
b0315	P21514	362	pdeL, yahA		WP_010873120.1	40.928	237	138	2	116	352	1337	1571	3.75e-47	168	hypothetical protein	1578	sll0267		WP_010873308.1	32.281	285	185	3	77	353	933	1217	2.53e-43	157	hypothetical protein	1244	slr0359		WP_010872042.1	31.212	330	200	6	41	347	394	719	3.93e-40	147	hypothetical protein	732	slr2077
b0316	P77700	310	yahB		WP_010872551.1	24.444	180	128	4	6	183	4	177	6.49e-10	55.8	LysR family transcriptional regulator	316	sll1594		WP_010874026.1	27.027	148	103	3	13	158	12	156	3.38e-09	53.5	HTH-type transcriptional activator CmpR	304	sll0030		WP_010872299.1	36.111	72	46	0	8	79	5	76	3.65e-08	50.4	LysR family transcriptional regulator	295	slr1871
b0317	P77219	165	yahC		WP_010873293.1	31.034	58	31	2	15	72	1489	1537	0.077	29.6	hypothetical protein	1693	sll0163
b0318	P77736	201	yahD		WP_010871408.1	26.733	202	116	5	11	201	119	299	1.47e-06	44.3	hypothetical protein	441	slr1109		WP_010871408.1	25.143	175	91	5	10	180	211	349	0.000268	37.7	hypothetical protein	441	slr1109		WP_010871408.1	25.466	161	91	5	43	201	5	138	0.029	31.6	hypothetical protein	441	slr1109
b0319	P77297	287	yahE
b0320	P77187	515	yahF		WP_010873000.1	27.451	102	70	1	185	286	140	237	0.079	31.6	CoA-binding protein	302	sll1557
b0321	P77221	472	yahG
b0322	Q2EEQ3	106	yahH
b0323	P77624	316	yahI		WP_010874333.1	41.115	287	156	6	5	291	11	284	8.4e-55	177	carbamate kinase	308	sll0573		WP_010873845.1	30	60	40	2	31	89	142	200	0.17	30	cobyric acid synthase CobQ	527
b0324	P77554	460	yahJ		WP_010872157.1	23.497	366	235	14	50	381	9	363	6.88e-09	54.3	cytosine deaminase	450	slr1237		WP_010873904.1	43.333	30	17	0	347	376	302	331	0.35	29.6	B12-binding domain-containing radical SAM protein	473	slr0309
b0325	P75691	349	yahK		WP_010874320.1	36.047	344	208	5	3	345	2	334	2.31e-67	212	alcohol dehydrogenase	336	slr1192		WP_010871793.1	26.902	368	227	14	1	334	1	360	9.82e-20	85.9	S-(hydroxymethyl)glutathione dehydrogenase	369	sll0990		WP_010872166.1	38.298	47	29	0	174	220	185	231	0.27	29.6	NAD(P) transhydrogenase subunit alpha	530	slr1239
b0326	P77393	271	yahL		WP_010872053.1	30.435	46	31	1	58	102	24	69	0.071	30	hypothetical protein	141	slr1826		WP_010872687.1	31.915	47	32	0	66	112	150	196	0.32	28.5	hypothetical protein	288	slr2126		WP_010871660.1	41.379	29	17	0	145	173	956	984	0.92	27.3	exonuclease subunit SbcC	1006	slr1048
b0327	P75692	81	yahM		WP_010871792.1	38.462	26	16	0	32	57	179	204	0.14	26.6	S-formylglutathione hydrolase	276	sll0992
b0328	P75693	223	yahN		WP_010873058.1	24.737	190	124	5	34	213	23	203	2.63e-07	46.2	membrane protein	206	slr1627		WP_010874282.1	36.207	58	32	2	112	165	148	204	0.05	30.8	hypothetical protein	495	sll0445
b0329	P75694	91	yahO
b0330	P77743	528	prpR, yahP		WP_010872923.1	28.175	252	129	12	218	457	159	370	2.13e-09	56.6	ATPase AAA	835	slr1529		WP_010871375.1	29.252	147	78	7	230	372	25	149	0.017	33.9	magnesium chelatase	314	slr1416		WP_010873745.1	30.719	153	77	8	232	380	26	153	0.48	29.3	magnesium chelatase	303	slr0835
b0331	P77541	296	prpB, yahQ
b0333	P31660	389	prpC, yahS, yzzD		WP_020862146.1	35.946	370	233	2	22	388	11	379	4.58e-80	248	citrate synthase	393	sll0401
b0334	P77243	483	prpD, yahT
b0335	P77495	628	prpE, yahU		WP_010873726.1	39.968	633	358	11	3	625	33	653	4.46e-151	447	acetyl-coenzyme A synthetase	653	sll0542		WP_014407070.1	22.346	179	118	3	83	256	40	202	0.001	38.1	long-chain fatty acid--CoA ligase	636	slr1609		WP_010873549.1	27.419	124	81	3	470	593	364	478	0.004	36.6	2-succinylbenzoate-CoA ligase	497	slr0492
b0336	P0AA82	419	codB
b0337	P25524	427	codA		WP_010872157.1	28.818	406	264	13	19	410	45	439	1.26e-36	136	cytosine deaminase	450	slr1237		WP_010874179.1	37.879	66	31	3	108	164	463	527	0.8	28.5	mannose-1-phosphate guanylyltransferase	843	sll1496
b0338	P27111	299	cynR		WP_010872551.1	30.837	227	156	1	5	231	7	232	1.24e-33	122	LysR family transcriptional regulator	316	sll1594		WP_010871778.1	28.322	286	196	3	11	287	16	301	3.74e-33	121	RuBisCO transcriptional regulator	345	sll0998		WP_010874026.1	31.05	219	150	1	9	227	12	229	1.18e-32	119	HTH-type transcriptional activator CmpR	304	sll0030
b0339	P0ABE9	219	cynT		WP_020861796.1	43.662	213	116	3	1	211	1	211	1.53e-58	182	carbonic anhydrase	274	slr1347		WP_041426032.1	28.283	198	115	9	1	189	52	231	7.39e-16	70.5	carbonate dehydratase	234
b0340	P00816	156	cynS, cnt		WP_010873676.1	40.288	139	81	2	18	156	13	149	1.65e-31	107	cyanate hydratase	149	slr0899
b0341	P17583	384	cynX		WP_010872762.1	27.381	84	58	1	211	291	80	163	0.54	28.5	ribulose-phosphate 3-epimerase	230	sll0807
b0342	P07464	203	lacA		WP_010872790.1	32.52	123	69	3	70	188	62	174	1.82e-12	60.8	serine acetyltransferase	249	slr1348		WP_014407068.1	25.362	138	100	2	47	184	42	176	8.09e-11	55.5	colanic acid biosynthesis acetyltransferase WcaF	180			WP_010872802.1	45.098	51	28	0	134	184	117	167	4.94e-10	53.5	Vat family streptogramin A O-acetyltransferase	209	sll1900
b0343	P02920	417	lacY		WP_010872879.1	30.645	62	37	2	34	93	40	97	0.32	29.6	MFS transporter	544	sll1374
b0344	P00722	1024	lacZ
b0345	P03023	360	lacI
b0346	P77569	277	mhpR		WP_010872882.1	44.828	29	16	0	37	65	188	216	0.32	28.5	catabolite gene activator protein	232	sll1371		WP_010872382.1	34.247	73	43	2	120	190	212	281	0.41	28.5	hypothetical protein	440	sll1693		WP_048908410.1	40	25	15	0	37	61	43	67	0.96	27.3	GntR family transcriptional regulator	343
b0347	P77397	554	mhpA		WP_010871480.1	22.316	354	237	11	12	343	9	346	6.12e-08	51.6	2-octaprenyl-6-methoxyphenyl hydroxylase	414	slr1300		WP_010872476.1	45.714	35	19	0	16	50	1	35	0.15	31.2	phytoene dehydrogenase	472	slr1254		WP_010871893.1	25	104	73	3	15	114	218	320	0.23	30.4	prepilin-type N-terminal cleavage/methylation domain-containing protein	360	slr2017
b0348	P0ABR9	314	mhpB
b0349	P77044	288	mhpC		WP_010873911.1	30.42	286	163	10	18	285	8	275	1.47e-20	85.9	bromoperoxidase	276	slr0314		WP_010872160.1	23.938	259	179	7	23	276	41	286	1.49e-10	57.4	2-hydroxy-6-oxohepta-2,4-dienoate hydrolase	296	sll1129		WP_010871769.1	27.615	239	153	9	50	272	32	266	1.74e-08	51.2	esterase	283	slr1916
b0350	P77608	269	mhpD		WP_010872312.1	24.873	197	125	7	71	259	73	254	0.000247	38.1	5-oxo-1,2,5-tricarboxylic-3-penten acid decarboxylase	276	slr1877
b0351	P77580	316	mhpF, mhpE		WP_010871407.1	52.174	23	11	0	4	26	293	315	0.57	28.5	glutamate synthase subunit beta	494	sll1027
b0352	P51020	337	mhpE		WP_010873307.1	24.419	258	164	4	5	242	7	253	1.07e-08	52.8	2-isopropylmalate synthase	533	slr0186		WP_010872983.1	24.615	260	164	8	6	240	8	260	1.43e-05	43.1	(R)-citramalate synthase	547	sll1564		WP_010873860.1	32.727	55	31	2	55	109	76	124	0.49	28.1	ketohydroxyglutarate aldolase	206	sll0107
b0353	P77589	403	mhpT, yaiK		WP_010873345.1	26.872	227	133	7	5	202	2	224	1.48e-08	52.8	glucose transporter	468	sll0771		WP_010872465.1	32.836	134	83	4	42	171	43	173	4.82e-06	44.7	MFS transporter	418	sll1154		WP_010873841.1	28.488	172	118	3	41	210	54	222	0.007	34.7	MFS transporter	418	slr0616
b0354	P51024	179	yaiL
b0355	P51025	277	frmB, yaiM		WP_010871792.1	57.664	274	116	0	1	274	1	274	7.21e-118	336	S-formylglutathione hydrolase	276	sll0992		WP_010872638.1	25.362	138	90	5	22	155	270	398	0.8	27.7	hypothetical protein	622	slr1506
b0356	P25437	369	frmA, adhC		WP_010871793.1	84.824	369	56	0	1	369	1	369	0	663	S-(hydroxymethyl)glutathione dehydrogenase	369	sll0990		WP_010874320.1	25.333	375	222	14	4	367	3	330	1.22e-14	70.9	alcohol dehydrogenase	336	slr1192
b0357	P0AAP3	91	frmR, yaiN		WP_010873281.1	32.258	62	42	0	6	67	84	145	2.35e-06	40	hypothetical protein	167			WP_010874091.1	36	50	31	1	5	54	126	174	0.15	26.9	trigger factor	471	sll0533
b0358	Q47534	257	yaiO
b0360	P0CF40	121	insC1
b0361	P0CF53	301	insD1		WP_071822650.1	22.566	226	149	8	66	281	12	221	4.67e-05	40.4	transposase	235
b0363	Q47536	398	yaiP		WP_010874058.1	32.653	98	62	2	32	125	5	102	4.43e-07	47.8	bactoprenol glucosyl transferase	318	sll0501		WP_010872677.1	26.667	105	73	2	23	126	2	103	1.12e-06	46.2	spore coat protein	276	slr2116		WP_010874187.1	32.773	119	57	5	19	119	39	152	8.45e-06	43.9	glycosyl transferase family 2	395	slr1566
b0364	P71311	185	yaiS		WP_020861888.1	35	40	17	1	68	107	590	620	0.66	26.9	phosphoketolase	805	slr0453
b0365	Q47537	320	tauA, ssiA, yaiR		WP_010871924.1	25.911	247	168	8	35	277	64	299	2.21e-07	48.1	sulfonate ABC transporter substrate-binding protein	352	sll1080		WP_010873823.1	23.301	206	148	6	39	240	71	270	7.48e-05	40.4	hypothetical protein	350	sll0473		WP_010874030.1	24.632	272	171	11	21	261	277	545	0.000121	40	bicarbonate transport ATP-binding protein CmpC	667	slr0043
b0366	Q47538	255	tauB, ssiB, yaiQ		WP_010871922.1	41.825	263	144	3	2	255	3	265	8.05e-67	205	ABC transporter ATP-binding protein	266	sll1082		WP_010872119.1	40.476	252	142	4	3	250	23	270	1.51e-64	201	bacitracin ABC transporter ATP-binding protein	332	sll1453		WP_010874031.1	41.27	252	140	4	3	250	28	275	3.69e-64	198	bicarbonate transport ATP-binding protein CmpD	282	slr0044
b0367	Q47539	275	tauC, ssiC, yaiJ		WP_010871923.1	35.565	239	149	1	35	273	46	279	2.81e-43	145	ABC transporter permease	280	sll1081		WP_010872121.1	33.197	244	154	4	31	269	32	271	1.4e-31	115	nitrate transport permease nrtB	275	sll1451		WP_010874028.1	29.435	248	164	4	29	269	35	278	5.49e-26	100	bicarbonate ABC transporter permease	280	slr0041
b0368	P37610	283	tauD, ssiD, yaiG
b0369	P0ACB2	324	hemB, ncf		WP_010872691.1	50.629	318	150	3	7	318	6	322	3.21e-101	297	delta-aminolevulinic acid dehydratase	327	sll1994
b0372	P0CF80	288	insF2		WP_071822650.1	31.878	229	142	4	64	288	12	230	5.9e-30	110	transposase	235
b0373	P0CF67	99	insE2
b0375	P0AAP5	207	iprA, yaiV		WP_010871859.1	25	48	36	0	94	141	64	111	0.42	27.7	photosystem I reaction center subunit XII	273	sll1579
b0376	P0AD70	385	ampH, yaiH		WP_010873199.1	23.843	281	174	9	27	287	44	304	3.57e-11	60.8	D-alanyl-D-alanine carboxypeptidase	400	slr1924		WP_010872913.1	25.322	233	149	11	72	285	68	294	1.42e-09	55.8	penicillin-binding protein	414	sll1167		WP_010873436.1	39.024	41	25	0	12	52	318	358	0.66	28.5	penicillin-binding protein 1A	885	sll0002
b0377	P0AFY6	406	sbmA		WP_010873651.1	21.457	247	171	4	158	395	195	427	1.97e-09	55.8	ABC transporter ATP-binding protein	661	sll0182		WP_010873927.1	26.271	118	58	6	64	175	481	575	0.99	28.1	cation transporter	1054	slr0794
b0378	P77562	364	yaiW		WP_010873772.1	31.818	66	42	1	291	353	248	313	0.16	30.4	Fe-S cluster assembly protein SufD	453	slr0076
b0379	P0AAP7	102	yaiY
b0380	P0AAQ0	70	yaiZ
b0381	P0A6J8	364	ddlA		WP_010872307.1	40.274	365	189	9	4	355	1	349	2.15e-86	262	D-alanine--D-alanine ligase	354	slr1874		WP_010872432.1	29.586	169	97	7	163	320	124	281	8.13e-05	40.8	phosphoribosylglycinamide formyltransferase 2	391	slr0861		WP_010872946.1	26.695	236	133	11	101	317	69	283	0.001	37	phosphoribosylamine--glycine ligase	419	slr1159
b0382	P0AAN9	86	iraP, yaiB		WP_010872910.1	27.273	44	28	1	26	65	457	500	0.18	26.6	hypothetical protein	527	sll1170		WP_010873705.1	43.243	37	16	2	46	78	148	183	0.96	24.3	type I methionyl aminopeptidase	280	sll0555
b0383	P00634	471	phoA
b0384	P0AFM4	106	psiF
b0385	P0AAP1	371	dgcC, adrA, yaiC		WP_010872390.1	34.706	170	109	1	203	370	794	963	3.64e-29	115	histidine kinase	970	sll1687		WP_010871659.1	35.393	178	108	4	198	369	280	456	6.61e-29	113	sensor domain-containing diguanylate cyclase	464	slr1047		WP_010873896.1	34.783	184	116	2	191	370	579	762	2.06e-27	110	diguanylate cyclase	768	slr0302
b0386	P0A9L8	269	proC		WP_010874161.1	43.284	268	150	2	1	268	1	266	4.23e-69	211	pyrroline-5-carboxylate reductase	267	slr0661		WP_010874062.1	33.962	53	31	1	188	236	785	837	0.11	30.4	hypothetical protein	948	sll0499		WP_010872684.1	29.245	106	67	4	3	106	148	247	0.26	28.9	dihydrofolate reductase	318	slr2123
b0387	P0A8D3	152	yaiI		WP_010872974.1	29.87	77	43	3	12	88	385	450	0.86	26.2	glycerol kinase	495	slr1672
b0388	P0A6E1	174	aroL		WP_010871441.1	33.333	162	102	4	5	164	15	172	1.25e-20	81.3	shikimate kinase	189	sll1669		WP_010872788.1	45.161	31	16	1	4	33	290	320	0.15	28.9	bifunctional pantoate ligase/cytidylate kinase	513	sll1249		WP_010872177.1	56	25	10	1	4	27	39	63	0.15	28.9	DNA polymerase III subunit gamma/tau, intein-containing	1116	sll1360
b0389	P0AAN5	63	yaiA		WP_010872493.1	27.5	40	28	1	13	51	91	130	0.91	23.5	DNA topoisomerase 1	898	slr2058
b0390	P0AE28	225	aroM
b0391	P0C037	94	ppnP, yaiE		WP_010873637.1	27.941	68	48	1	8	74	81	148	0.01	30.4	amidase	535	slr0191
b0392	P75704	93	ykiA
b0393	P36767	303	rdgC, yaiD
b0394	P23917	302	mak, yajF		WP_010873261.1	27.597	308	186	11	3	298	33	315	1.89e-18	80.9	xylose repressor	327	slr0329		WP_010871316.1	28.205	78	43	3	194	268	481	548	0.31	29.3	PAS domain-containing sensor histidine kinase	663	sll0698
b0396	P23910	394	araJ
b0397	P13458	1048	sbcC, rmuA		WP_010871660.1	26.549	226	141	7	825	1032	777	995	1.3e-10	62	exonuclease subunit SbcC	1006	slr1048		WP_010871601.1	41.176	51	26	2	34	84	9	55	0.002	37.4	urease accessory protein UreG	206	sll0643		WP_010872001.1	29.67	91	45	5	6	87	7	87	0.004	37.7	chromosome segregation protein SMC	1200	sll1120
b0398	P0AG76	400	sbcD, yajA		WP_010873409.1	22.588	425	285	14	1	399	2	408	3.83e-10	57.8	nuclease	416	sll0021		WP_010873856.1	38.889	36	21	1	186	220	13	48	0.44	28.1	chorismate mutase	127	sll0109
b0399	P0AFJ5	229	phoB		WP_020862047.1	42.373	236	122	5	2	226	19	251	5.05e-54	171	DNA-binding response regulator	251	slr0081		WP_010871594.1	39.474	228	131	3	5	225	14	241	3.05e-53	168	DNA-binding response regulator	245	sll0649		WP_010873029.1	40.87	230	125	4	4	225	7	233	4.03e-52	166	MULTISPECIES: DNA-binding response regulator	243	slr0947
b0400	P08400	431	phoR, nmpB		WP_010873935.1	36	225	128	6	205	419	220	438	4.83e-34	129	two-component sensor histidine kinase	458	sll0790		WP_014407154.1	33.195	241	148	5	192	422	133	370	1.24e-33	126	two-component sensor histidine kinase	372	slr0533		WP_010871316.1	34.008	247	147	6	187	419	406	650	2.16e-30	120	PAS domain-containing sensor histidine kinase	663	sll0698
b0401	P0AD99	439	brnQ
b0402	P0AAE2	457	proY, yajM		WP_010873959.1	23.273	275	172	8	40	297	47	299	0.004	35.8	hypothetical protein	452	slr0700
b0403	P21517	604	malZ		WP_010872438.1	34.029	479	259	13	117	574	25	467	4.85e-69	229	alpha-amylase	508	sll0842		WP_010872282.1	23.56	191	104	6	177	342	184	357	7.45e-06	45.4	glycogen debranching enzyme GlgX	707	slr1857		WP_010872282.1	34.286	70	40	3	466	529	517	586	0.002	37.7	glycogen debranching enzyme GlgX	707	slr1857
b0404	P21515	193	acpH, yajB
b0405	P0A7F9	356	queA		WP_010873834.1	43.02	351	187	5	3	343	7	354	1.92e-93	280	tRNA preQ1(34) S-adenosylmethionine ribosyltransferase-isomerase QueA	366	sll0467		WP_010871472.1	23.894	113	65	4	140	233	25	135	0.35	29.3	iron uptake protein A1	360	slr1295
b0406	P0A847	375	tgt		WP_041425851.1	45.48	354	189	2	8	361	12	361	2.06e-110	324	tRNA-guanine(34) transglycosylase	369
b0407	P0ADZ7	110	yajC		WP_010872432.1	35.556	45	25	1	50	94	151	191	0.57	25.8	phosphoribosylglycinamide formyltransferase 2	391	slr0861		WP_010871629.1	27.907	43	31	0	27	69	4	46	0.79	25.4	hypothetical protein	246	sll1510
b0408	P0AG90	615	secD		WP_010873346.1	33.659	410	205	8	232	601	62	444	1.11e-62	211	preprotein translocase subunit SecD	472	slr0774		WP_010873346.1	61.111	18	7	0	120	137	26	43	0.76	29.3	preprotein translocase subunit SecD	472	slr0774		WP_010873347.1	21.557	167	125	3	434	594	122	288	1.08e-07	50.4	protein translocase subunit SecF	315	slr0775
b0409	P0AG93	323	secF		WP_010873347.1	31.65	297	178	7	18	295	4	294	5.02e-40	139	protein translocase subunit SecF	315	slr0775		WP_010873346.1	25	164	118	3	137	297	284	445	2.2e-07	48.5	preprotein translocase subunit SecD	472	slr0774		WP_010872694.1	22.699	163	110	4	163	322	360	509	0.027	32.7	multidrug efflux RND transporter permease subunit	1061	slr2131
b0410	P0AAQ2	115	yajD		WP_010871976.1	39.024	41	21	2	60	97	88	127	0.41	26.2	50S ribosomal protein L2	276	sll1802
b0411	P0A927	294	tsx, nupA
b0412	P46122	179	yajI		WP_010871858.1	26.923	52	37	1	71	122	184	234	0.89	26.6	photosystem I reaction center subunit XII	291	sll1580
b0413	P0A8D0	149	nrdR, ybaD		WP_010873363.1	39.865	148	89	0	1	148	1	148	4.29e-36	119	NrdR family transcriptional regulator	161	slr0780		WP_010873629.1	22.222	99	56	2	59	141	263	356	0.36	27.3	hypothetical protein	521	sll0371
b0414	P25539	367	ribD, ribG, ybaE		WP_010873522.1	35.467	375	200	6	1	359	2	350	4.31e-65	207	bifunctional diaminohydroxyphosphoribosylaminopyrimidine deaminase/5-amino-6-(5-phosphoribosylamino)uracil reductase	368	slr0066		WP_010873527.1	32.53	83	47	3	2	75	5	87	8.66e-05	39.3	tRNA-specific adenosine deaminase	159	sll0051		WP_010872394.1	34.234	111	53	7	4	103	9	110	0.000775	36.6	tRNA-specific adenosine deaminase	164	sll1631
b0415	P61714	156	ribE, ribH, ybaF		WP_010872197.1	44.654	159	82	3	1	154	1	158	1.75e-45	143	6,7-dimethyl-8-ribityllumazine synthase	164	sll1282
b0416	P0A780	139	nusB, groNB, ssyB		WP_014407122.1	48.214	56	28	1	74	129	150	204	4.68e-12	57.8	N utilization substance protein B homolog	221	sll0271		WP_010871589.1	29.07	86	61	0	44	129	39	124	1.19e-05	40	16S rRNA m5C967 methyltransferase	446	slr0679		WP_010873783.1	35.088	57	30	2	31	87	181	230	0.96	25.8	ribosomal protein S12 methylthiotransferase RimO	443	slr0082
b0417	P0AGG0	325	thiL		WP_010871432.1	37.013	308	180	8	28	322	58	364	1.12e-45	155	thiamine-monophosphate kinase	364	slr1787		WP_010873941.1	24.771	218	136	10	27	236	41	238	0.029	32.3	hypothetical protein	322	sll0787
b0418	P18200	172	pgpA, yajN		WP_010872312.1	34.426	61	36	2	80	139	123	180	0.072	29.6	5-oxo-1,2,5-tricarboxylic-3-penten acid decarboxylase	276	slr1877
b0419	P77735	324	yajO		WP_010874066.1	28.616	318	203	9	6	313	6	309	7.69e-23	93.6	auxin-induced protein	314	slr0545		WP_010872630.1	24.823	282	191	10	43	313	42	313	7.5e-15	70.9	aldo/keto reductase	330	slr1503		WP_041425944.1	28.743	167	100	6	1	158	1	157	4.15e-10	57	aldo/keto reductase	402
b0420	P77488	620	dxs, yajP		WP_010871718.1	47.164	617	311	6	18	619	10	626	0	544	1-deoxy-D-xylulose-5-phosphate synthase	640	sll1945		WP_010872075.1	20.961	229	166	6	362	576	52	279	0.000828	38.5	pyruvate dehydrogenase subunit beta	324	sll1721		WP_010873216.1	30	70	38	1	127	185	131	200	0.015	34.3	pyruvate dehydrogenase (acetyl-transferring) E1 component subunit alpha	342	slr1934
b0421	P22939	299	ispA		WP_010871319.1	44.403	268	143	4	32	298	39	301	1.32e-64	202	farnesyl-diphosphate synthase	302	slr0739		WP_010871207.1	33.628	226	121	8	43	258	44	250	1.12e-19	84.3	prenyltransferase	323	slr0611		WP_010873686.1	39.623	53	20	2	147	187	370	422	0.25	29.6	hypothetical protein	1014	slr0907
b0422	P0A8G9	80	xseB, yajE		WP_010873501.1	23.881	67	41	1	11	77	16	72	0.009	30	hypothetical protein	315	sll0066		WP_010873118.1	25.581	43	32	0	17	59	64	106	0.15	26.2	hypothetical protein	137	sll0269		WP_020861796.1	37.838	37	23	0	13	49	160	196	0.91	24.3	carbonic anhydrase	274	slr1347
b0423	P77718	482	thiI, yajK
b0424	Q46948	196	yajL, thiJ
b0425	P0A9J4	303	panE, apbA
b0426	P0A8E7	163	yajQ
b0427	P77726	454	yajR		WP_010872465.1	29.204	113	78	1	69	179	276	388	1.4e-05	43.5	MFS transporter	418	sll1154		WP_010872465.1	26.061	165	119	2	26	188	30	193	0.000235	39.7	MFS transporter	418	sll1154		WP_010873345.1	33.766	77	42	1	46	122	61	128	0.033	33.1	glucose transporter	468	sll0771
b0428	P0AEA5	296	cyoE		WP_010872804.1	34.812	293	189	2	4	295	19	310	5.56e-44	149	protoheme IX farnesyltransferase	316	sll1899		WP_010874074.1	29.24	171	114	3	19	187	31	196	1.26e-08	51.6	4-hydroxybenzoate octaprenyltransferase	292	slr0926
b0429	P0ABJ6	109	cyoD		WP_010873318.1	32.558	43	28	1	8	50	109	150	0.78	25.4	succinate-semialdehyde dehydrogenase	454	slr0370
b0430	P0ABJ3	204	cyoC		WP_014407078.1	32.338	201	127	5	3	201	11	204	1.78e-24	92.4	cytochrome b6	204	slr1138		WP_010872599.1	31.579	190	102	7	27	203	23	197	1.13e-14	66.2	cytochrome b6	198	slr2083
b0431	P0ABI8	663	cyoB		WP_010871918.1	40.351	513	295	6	45	556	17	519	3.82e-120	366	cytochrome c oxidase subunit 1	551	slr1137		WP_010872598.1	37.572	519	311	7	45	558	15	525	9.5e-112	344	cytochrome c oxidase subunit I	544	slr2082		WP_010873164.1	35.185	54	35	0	388	441	2090	2143	0.21	31.2	hypothetical protein	4199	slr0408
b0432	P0ABJ1	315	cyoA		WP_010871917.1	30.935	139	90	4	125	260	168	303	2.49e-12	63.2	cytochrome c oxidase subunit 2	332	slr1136		WP_010872744.1	22.963	135	101	3	125	258	152	284	2.72e-05	41.6	cytochrome c oxidase subunit II	300	sll0813		WP_010871745.1	23.913	138	93	4	97	225	33	167	0.17	30	hypothetical protein	398	slr2048
b0433	P0AE16	491	ampG
b0434	P0ADA5	192	yajG
b0435	P0ABE2	105	bolA		WP_010871705.1	30.233	86	51	2	1	85	1	78	9.05e-11	50.8	BolA family transcriptional regulator	85	ssr3122		WP_010873076.1	41.667	24	14	0	3	26	744	767	0.67	25.4	chaperone protein ClpB	872	slr1641
b0436	P0A850	432	tig		WP_010874091.1	26.952	397	231	11	26	378	22	403	4.82e-22	94.7	trigger factor	471	sll0533		WP_014407164.1	24.779	113	73	4	208	320	106	206	0.046	32.7	histidine kinase	753			WP_010873823.1	29.825	171	102	9	231	396	106	263	0.14	30.8	hypothetical protein	350	sll0473
b0437	P0A6G7	207	clpP, lopP		WP_010874060.1	67.016	191	63	0	16	206	1	191	2.96e-97	278	ATP-dependent Clp protease proteolytic subunit	198	slr0542		WP_010874090.1	64.767	193	68	0	15	207	22	214	5.04e-94	271	ATP-dependent Clp protease proteolytic subunit	226	sll0534		WP_010873191.1	60.44	182	71	1	25	205	15	196	9.84e-80	233	ATP-dependent Clp protease proteolytic subunit	202	slr0165
b0438	P0A6H1	424	clpX, lopC		WP_010874089.1	61.137	422	136	5	13	407	8	428	4.63e-179	504	ATP-dependent Clp protease ATP-binding subunit ClpX	445	sll0535		WP_010871638.1	35.043	117	63	6	78	192	163	268	3.61e-06	45.4	ATP-dependent zinc metalloprotease FtsH 3	616	slr1604		WP_010872107.1	32.759	116	69	5	76	191	174	280	4.37e-06	45.4	ATP-dependent zinc metalloprotease FtsH 4	628	sll1463
b0439	P0A9M0	784	lon, capR, deg, lopA, muc		WP_010873457.1	21.99	191	131	3	10	194	9	187	1.28e-08	52.8	ATP-dependent protease	214	sll0195		WP_010873076.1	21.895	306	193	13	185	473	449	725	0.001	38.5	chaperone protein ClpB	872	slr1641		WP_010873111.1	27.027	111	73	3	661	771	378	480	0.005	36.6	DNA repair protein RadA	505	slr0448
b0440	P0ACF4	90	hupB, hopD		WP_014407089.1	43.158	95	48	1	1	89	1	95	3.96e-21	77	MULTISPECIES: DNA-binding protein HU	100	sll1712		WP_010872754.1	38.462	39	22	1	31	69	41	77	0.063	28.1	isochorismate synthase	474	slr0817		WP_010873079.1	34.615	26	17	0	21	46	223	248	0.61	25	ferredoxin--NADP(+) reductase	413	slr1643
b0441	P0ADY1	623	ppiD, ybaU
b0442	P0AAR8	123	ybaV		WP_010873643.1	40.741	54	30	2	62	115	494	545	3.69e-05	38.5	competence protein ComE	553	slr0197		WP_010871477.1	27.344	128	72	6	1	123	1	112	0.000493	34.3	photosystem II extrinsic protein	131	sll1194		WP_010873013.1	64.706	17	6	0	97	113	610	626	0.3	26.9	phosphoenolpyruvate carboxylase	1034	sll0920
b0443	P77712	132	fadM, tesC, ybaW		WP_010872534.1	27.778	72	42	3	43	110	101	166	0.27	26.9	beta-hydroxyacyl-ACP dehydratase	166
b0444	P77756	231	queC, ybaX		WP_014407153.1	34.112	214	131	4	2	210	3	211	4.61e-32	114	7-cyano-7-deazaguanine synthase	232	slr0527		WP_010874321.1	31.746	63	39	2	2	62	5	65	0.018	32.3	argininosuccinate synthase	400	slr0585		WP_041426003.1	33.929	56	31	2	112	161	81	136	0.41	27.7	phycocyanobilin lyase	223
b0445	P46890	566	ybaE		WP_010872370.1	36	50	32	0	146	195	88	137	0.03	33.5	peptide ABC transporter substrate-binding protein	631	sll1699
b0446	P46891	272	cof		WP_010873080.1	29.032	248	160	10	3	237	4	248	4.44e-14	67.4	hydrolase	279	sll1524		WP_010873040.1	27.014	211	117	7	32	236	31	210	2.95e-09	52.8	sucrose phosphatase	244	slr0953		WP_010874006.1	25	52	39	0	180	231	627	678	0.5	28.5	sucrose-phosphate synthase	720	sll0045
b0447	P0ACJ5	152	decR, ybaO		WP_010872518.1	27.273	44	31	1	53	96	155	197	0.15	28.1	cyanophycinase	271	slr2001		WP_010872391.1	30	50	34	1	102	151	133	181	0.16	28.5	RIP metalloprotease RseP	366	slr1821
b0448	P77265	590	mdlA, mdl		WP_010873840.1	32.292	576	382	4	6	577	8	579	2.88e-102	318	membrane protein	580	slr0615		WP_010871895.1	31.69	568	364	7	21	571	25	585	7.42e-84	270	ABC transporter	593	slr2019		WP_071822647.1	33.652	523	329	8	60	571	61	576	1.78e-78	256	LuxR family transcriptional regulator	579	sll1276
b0449	P0AAG5	593	mdlB, mdl		WP_010871936.1	31.987	594	374	9	8	578	14	600	1.83e-82	267	long-chain-fatty-acid--CoA ligase	601	slr1149		WP_071822647.1	31.07	589	357	16	14	577	14	578	4.48e-74	244	LuxR family transcriptional regulator	579	sll1276		WP_010872887.1	29.421	605	362	14	4	578	438	1007	3.09e-67	233	peptidase C39	1011	sll1180
b0450	P0AC55	112	glnK, ybaI		WP_010873156.1	55.357	112	50	0	1	112	1	112	9.3e-41	127	nitrogen regulatory protein P-II	112	ssl0707
b0451	P69681	428	amtB, ybaG		WP_041426058.1	34.491	403	248	8	34	427	82	477	1.58e-58	196	ammonium transporter	497			WP_010871581.1	31.604	424	225	11	31	423	42	431	3.08e-42	151	ammonium transporter	442	sll1017		WP_010874087.1	29.736	417	245	12	31	421	5	399	1.92e-25	105	ammonium transporter	541	sll0537
b0452	P0AGG2	286	tesB
b0453	P77717	190	ybaY
b0454	P0AFP2	129	atl, ybaZ		WP_010871930.1	28.378	74	51	2	27	100	300	371	0.54	26.6	haloacid dehalogenase	972	sll1076
b0456	P0AAQ6	117	ybaA		WP_010873382.1	23.158	95	60	2	10	100	108	193	0.37	26.6	ribonuclease 3 2	244	slr0346
b0457	P77473	516	pdeB, ylaB		WP_010873755.1	36.752	234	143	2	275	503	157	390	7.53e-42	151	diguanylate phosphodiesterase	404	slr0842		WP_010873007.1	36.179	246	151	4	268	507	68	313	1.6e-41	148	EAL domain-containing protein	332	slr1692		WP_010871488.1	35.897	273	156	4	254	507	556	828	3.87e-39	148	two-component system response regulator	840	slr1305
b0458	P0AAS0	156	ylaC
b0459	P77791	183	maa, ylaD		WP_014407068.1	28.099	121	84	1	62	182	59	176	1.98e-14	64.7	colanic acid biosynthesis acetyltransferase WcaF	180			WP_010872802.1	54.902	51	23	0	132	182	117	167	2.86e-12	59.3	Vat family streptogramin A O-acetyltransferase	209	sll1900		WP_010872790.1	28.758	153	86	6	31	180	36	168	9.95e-08	47	serine acetyltransferase	249	slr1348
b0460	P0ACE3	72	hha
b0461	P0AAR0	124	tomB, ybaJ		WP_020861355.1	24.59	61	38	1	67	119	39	99	0.44	26.6	hypothetical protein	562
b0462	P31224	1049	acrB, acrE		WP_010872694.1	40.472	1060	606	9	3	1049	4	1051	0	786	multidrug efflux RND transporter permease subunit	1061	slr2131		WP_010873317.1	37.559	1057	627	15	3	1035	7	1054	0	686	RND transporter	1083	slr0369		WP_010873185.1	24.93	1079	737	27	6	1045	15	1059	5.62e-73	259	cation transporter	1075	sll0142
b0463	P0AE06	397	acrA, lir, mtcA		WP_010871277.1	26.748	329	160	9	108	374	199	508	1.41e-11	62.4	RND transporter	520	sll1053		WP_010873654.1	24.022	358	182	11	88	374	143	481	4.27e-10	57.8	secretion protein HlyD	501	sll0180		WP_010873654.1	20.958	167	126	4	15	176	14	179	0.009	34.7	secretion protein HlyD	501	sll0180
b0464	P0ACS9	215	acrR, ybaH		WP_010871254.1	41.935	62	35	1	2	62	9	70	1.47e-07	46.6	TetR family transcriptional regulator	203	sll1392		WP_010873672.1	31.111	45	31	0	16	60	17	61	0.049	30.4	TetR family transcriptional regulator	187	slr0895		WP_041425868.1	39.286	28	17	0	109	136	207	234	0.49	27.7	hypothetical protein	418
b0465	P77338	1120	mscK, aefA, kefA		WP_048908434.1	29.752	242	170	0	879	1120	66	307	7.19e-28	115	mechanosensitive ion channel protein MscS	486			WP_010874198.1	28.968	252	177	1	851	1100	37	288	2.35e-23	101	mechanosensitive ion channel protein MscS	479	slr1575		WP_010873585.1	25.969	258	188	3	846	1103	37	291	3.78e-21	92	mechanosensitive ion channel protein	296	slr0639
b0466	P45807	53	ybaM
b0467	P23862	175	priC		WP_010873321.1	27.273	77	51	1	74	150	360	431	0.095	29.3	hypothetical protein	481	sll0335
b0468	P0AAR5	125	ybaN
b0469	P69503	183	apt		WP_010872626.1	53.012	166	76	1	11	174	3	168	1.11e-54	168	adenine phosphoribosyltransferase	172	sll1430		WP_010873305.1	32.813	64	38	2	116	177	125	185	0.009	32.3	orotate phosphoribosyltransferase	198	slr0185		WP_010871398.1	48	25	13	0	118	142	129	153	0.28	27.7	uracil phosphoribosyltransferase	216	sll1035
b0470	P06710	643	dnaX, dnaZ, dnaZX		WP_010872177.1	53.846	130	58	1	1	128	1	130	2.76e-38	148	DNA polymerase III subunit gamma/tau, intein-containing	1116	sll1360		WP_010872177.1	30.682	352	203	11	92	433	527	847	9.98e-28	115	DNA polymerase III subunit gamma/tau, intein-containing	1116	sll1360		WP_010873109.1	29.68	219	125	7	15	213	4	213	4.59e-12	63.9	DNA polymerase III subunit delta'	319	slr0446
b0471	P0A8B5	109	ybaB		WP_010871707.1	39.56	91	55	0	12	102	22	112	5.35e-15	62.4	YbaB/EbfC family nucleoid-associated protein	114	slr1847		WP_060492346.1	28.571	98	60	5	9	99	422	516	0.16	27.3	chemotaxis protein CheA	768
b0472	P0A7H6	201	recR		WP_041426071.1	44.388	196	107	2	4	199	3	196	2.09e-55	171	recombination protein RecR	196	slr1426
b0473	P0A6Z3	624	htpG		WP_010874301.1	29.351	678	371	22	14	622	14	652	9.06e-77	254	molecular chaperone HtpG	658	sll0430		WP_010872024.1	23.469	98	63	1	30	127	757	842	0.11	32	ATPase	844	slr1212
b0474	P69441	214	adk, dnaW, plsA		WP_010871960.1	40	215	89	3	3	213	7	185	6.22e-52	162	adenylate kinase	187	sll1815		WP_010871271.1	28.218	202	109	3	1	197	1	171	1.77e-27	100	adenylate kinase	181	sll1059		WP_010874096.1	34.146	41	27	0	5	45	13	53	0.11	29.3	dephospho-CoA kinase	201	slr0553
b0475	P23871	320	hemH, popA, visA		WP_010873751.1	32.71	321	202	7	5	316	3	318	2.3e-45	155	ferrochelatase	387	slr0839		WP_010873860.1	34.286	35	22	1	164	197	66	100	0.84	27.3	ketohydroxyglutarate aldolase	206	sll0107
b0476	P23872	319	aes, ybaC		WP_010871599.1	26.608	342	205	15	3	319	9	329	9.42e-17	76.3	esterase	331	sll0644
b0477	P0AEW6	434	gsk		WP_010874051.1	22.511	231	172	3	36	266	7	230	1.34e-06	46.6	adenosine kinase	333	slr0537		WP_010872191.1	28.169	142	90	4	151	289	101	233	0.00016	40	fructokinase	307	slr1448
b0478	P39830	558	ybaL, ylaA		WP_010873559.1	26.667	360	242	9	50	400	109	455	7.32e-16	76.6	Na+/H+ antiporter NhaS3	461	sll0689		WP_041425920.1	28.846	156	102	2	378	533	70	216	7.42e-13	66.6	potassium channel protein	339			WP_010874088.1	28.125	128	91	1	407	534	99	225	8.63e-10	57	potassium channel protein	356	sll0536
b0479	P52067	406	fsr		WP_010872804.1	41.935	62	30	3	296	355	224	281	0.28	29.6	protoheme IX farnesyltransferase	316	sll1899
b0480	P07024	550	ushA		WP_010873900.1	24.888	446	266	23	104	534	105	496	2.16e-18	84.7	multifunctional 2',3'-cyclic-nucleotide 2'-phosphodiesterase/5'-nucleotidase/3'-nucleotidase	506	slr0306		WP_010871585.1	26.866	201	90	6	364	507	901	1101	5.49e-09	55.5	alkaline phosphatase	1409	sll0654		WP_010871585.1	23.026	152	94	6	12	142	516	665	0.28	30.4	alkaline phosphatase	1409	sll0654
b0481	P0AAR3	159	ybaK		WP_010871607.1	24.286	140	91	5	19	146	140	276	0.18	28.5	hypothetical protein	398	slr0689		WP_010872591.1	33.333	33	22	0	16	48	298	330	0.47	26.9	ABC transporter substrate-binding protein	343	sll0237		WP_010872763.1	41.026	39	22	1	117	155	694	731	0.67	26.6	magnesium-transporting ATPase	953	slr0822
b0482	P77301	264	ybaP
b0483	P0A9T6	113	ybaQ		WP_010871245.1	41.667	24	14	0	17	40	169	192	0.89	25.4	hypothetical protein	401	sll1399
b0484	Q59385	834	copA, atcU, f834, ybaR		WP_010871897.1	42.743	751	397	13	103	832	7	745	0	551	copper-transporting ATPase PacS	745	sll1920		WP_010871897.1	30.435	69	44	2	1	65	1	69	0.000127	42	copper-transporting ATPase PacS	745	sll1920		WP_010873238.1	37.386	765	427	16	100	831	25	770	3.7e-125	391	copper-translocating P-type ATPase	780	slr1950
b0485	P77454	310	glsA1, ybaS		WP_010872594.1	35.034	294	177	7	17	306	44	327	1.6e-33	122	glutaminase	327	slr2079
b0486	P77400	430	ybaT		WP_020862294.1	27.586	58	42	0	55	112	239	296	0.99	28.1	class I fructose-bisphosphate aldolase	299
b0487	P0A9G4	135	cueR, copR, ybbI		WP_010873960.1	30.357	112	78	0	1	112	5	116	1.02e-19	76.3	heavy metal-responsive transcriptional regulator	137	slr0701		WP_010873930.1	37.931	58	36	0	11	68	18	75	1.26e-07	45.8	MerR family transcriptional regulator	370	sll0794		WP_010874180.1	39.024	41	25	0	61	101	99	139	0.13	28.1	hydroxyglutarate oxidase	397	sll1495
b0488	P0AAS3	152	ybbJ		WP_010872972.1	22.807	57	44	0	67	123	48	104	0.082	29.3	trehalose-6-phosphate synthase	499	sll1566		WP_010872554.1	34.211	76	45	4	9	81	28	101	0.36	27.3	two-component sensor histidine kinase	350	sll1590		WP_010872743.1	36.957	46	23	2	18	57	88	133	0.92	26.2	hypothetical protein	303	sll0814
b0489	P0AA53	305	qmcA, ybbK		WP_010871285.1	41.379	290	162	3	16	299	16	303	6.98e-76	232	paraslipin	321	slr1128		WP_010872742.1	19.497	159	109	3	37	179	44	199	0.028	32	hypothetical protein	264	sll0815		WP_010873180.1	28.986	69	42	2	226	291	11	75	0.96	26.9	ribosome-recycling factor	182	sll0145
b0490	P77279	225	fetA, ybbL		WP_041425846.1	32.883	222	137	5	1	211	1	221	5.37e-31	110	ABC transporter	231			WP_010872119.1	31.004	229	132	6	1	210	4	225	9.84e-29	107	bacitracin ABC transporter ATP-binding protein	332	sll1453		WP_010874031.1	33.937	221	136	6	2	214	18	236	1.51e-27	103	bicarbonate transport ATP-binding protein CmpD	282	slr0044
b0491	P77307	259	fetB, ybbM		WP_010873084.1	37.705	244	146	2	15	253	17	259	5.36e-46	151	iron export ABC transporter permease subunit FetB	259	slr1647
b0492	P77395	284	cnoX, ybbN		WP_010873851.1	34.884	86	56	0	25	110	22	107	6.38e-16	68.9	MULTISPECIES: thiol reductase thioredoxin	107	slr0623		WP_010873464.1	33.333	84	55	1	12	95	8	90	5.71e-10	52.4	thiol reductase thioredoxin	105	slr0233		WP_010871920.1	30.263	76	53	0	20	95	16	91	4.35e-09	50.1	thiol reductase thioredoxin	109	slr1139
b0493	P0AFP4	269	ybbO		WP_010873912.1	28.431	204	139	3	12	210	3	204	7.61e-20	82.8	oxidoreductase	244	slr0315		WP_010873330.1	29.63	189	119	5	12	189	2	187	4.34e-15	69.7	3-ketoacyl-ACP reductase	259	sll0330		WP_020861641.1	31.771	192	117	6	13	197	5	189	7.16e-15	68.9	short-chain dehydrogenase/reductase	246
b0494	P0ADA1	208	tesA, apeA, pldC		WP_010871264.1	24.324	185	111	7	30	185	22	206	0.000844	35.8	hypothetical protein	233	slr1119
b0495	P0A9T8	228	ybbA		WP_010874063.1	38.565	223	136	1	2	224	23	244	1.43e-49	159	macrolide ABC transporter ATP-binding protein	266	slr0544		WP_041425846.1	37.5	224	138	2	2	224	3	225	1.44e-48	156	ABC transporter	231			WP_010874031.1	35.484	217	128	4	9	222	26	233	1.07e-35	124	bicarbonate transport ATP-binding protein CmpD	282	slr0044
b0496	P77504	804	ybbP		WP_041426089.1	27.273	132	83	5	244	370	282	405	0.006	36.2	ABC transporter permease	406			WP_010872429.1	30.108	93	53	4	347	429	132	222	0.58	29.6	MULTISPECIES: photosystem II D2 protein	352	slr0927
b0497	P16919	1426	rhsD
b0498	P33668	122	ybbC
b0499	P77759	236	ylbH
b0501	P33669	86	ybbD		WP_010871451.1	37.143	35	19	1	35	66	29	63	0.77	24.6	hypothetical protein	312	sll1664
b0502	P77688	123	ylbG
b0503	P33667	364	selU, ybbB		WP_010874312.1	48.148	27	14	0	16	42	77	103	0.13	29.6	rhodanese-like domain-containing protein	164	slr1184		WP_010873229.1	50	22	11	0	144	165	275	296	0.51	28.9	circadian clock protein KaiC	505	slr1942
b0504	P0ACR0	308	allS, glxA1, ybbS		WP_010873145.1	27.799	259	167	10	5	252	4	253	9.92e-12	61.2	nitrogen assimilation transcriptional activator	309	slr0395		WP_010874026.1	33.043	115	69	2	9	120	11	120	1.34e-10	57.8	HTH-type transcriptional activator CmpR	304	sll0030		WP_010871778.1	24.569	232	146	9	2	220	6	221	3.13e-09	53.9	RuBisCO transcriptional regulator	345	sll0998
b0505	P77731	160	allA, glxA2, ybbT
b0506	P0ACN4	271	allR, glxA3, ybbU		WP_020861875.1	26.852	108	53	5	55	150	159	252	0.31	28.9	HrEpiB	310	sll0576
b0507	P0AEP7	593	gcl		WP_010872604.1	36.784	541	315	12	11	540	28	552	1.11e-109	338	acetolactate synthase	621	slr2088		WP_010872609.1	29.277	567	363	13	1	561	1	535	2.74e-65	220	acetolactate synthase large subunit	550	sll1981		WP_010873593.1	28.947	114	78	2	6	118	11	122	4.61e-07	49.3	2-succinyl-5-enolpyruvyl-6-hydroxy-3-cyclohexene-1-carboxylate synthase	595	sll0603
b0508	P30147	258	hyi, gip, ybbG		WP_010872273.1	26.84	231	146	8	21	240	28	246	1.48e-17	77	hypothetical protein	287	sll1304		WP_010873032.1	30.189	53	28	1	97	149	147	190	0.45	28.5	ABC transporter	636	sll0912		WP_010872439.1	34.426	61	31	4	99	152	420	478	0.7	27.7	lysophospholipase	574	slr0864
b0509	P77161	292	glxR, glxB1, ybbQ		WP_010873459.1	31.69	284	189	2	2	282	5	286	2.02e-35	125	oxidoreductase	290	slr0229		WP_014407132.1	25.616	203	129	5	3	187	6	204	3.2e-07	47.8	phosphogluconate dehydrogenase (NADP(+)-dependent, decarboxylating)	475	sll0329		WP_010874201.1	32.432	74	49	1	131	204	423	495	0.029	32.3	hypothetical protein	562	slr1579
b0510	P75711	92	ybbV		WP_010871564.1	52.632	19	9	0	71	89	13	31	0.15	26.9	hypothetical protein	210	slr1081		WP_010873925.1	26.087	46	34	0	23	68	165	210	0.88	24.6	DNA-binding response regulator	234	sll0797		WP_010872075.1	35	40	24	1	46	85	176	213	0.92	24.6	pyruvate dehydrogenase subunit beta	324	sll1721
b0511	P75712	484	ybbW, glxB2
b0512	P77671	453	allB, glxB3, ybbX		WP_010871580.1	20.046	439	290	9	21	422	22	436	2.31e-15	74.3	dihydroorotase	441	sll1018		WP_010871711.1	25	100	54	3	2	89	67	157	0.014	34.3	urease subunit alpha	569	sll1750
b0513	P77328	433	ybbY, glxB4
b0514	P77364	381	glxK, glxB5, ybbZ		WP_010872078.1	42.74	365	193	7	2	362	3	355	9.83e-70	220	hypothetical protein	371	slr1840		WP_010873545.1	34.694	49	32	0	19	67	50	98	0.066	30.8	hypothetical protein	163	slr0487		WP_010872250.1	32	50	33	1	194	242	342	391	0.51	28.9	UvrABC system protein C	626	sll0865
b0515	P75713	261	allE, glxB6, ylbA
b0516	P77425	411	allC, glxB7, ylbB		WP_014407165.1	25	208	136	8	183	379	169	367	7.68e-05	41.2	peptidase M20	404	slr1653		WP_010874208.1	25.926	54	40	0	133	186	78	131	0.57	28.5	6-phosphogluconolactonase	254	sll1479		WP_010871817.1	29.577	71	39	4	336	404	84	145	0.82	28.1	acetate kinase	413	sll1299
b0517	P77555	349	allD, glxB8, ylbC
b0518	Q47208	555	fdrA, ylbD
b0520	P0AAS5	271	ylbF
b0521	P37306	297	arcC, ybcF		WP_010874333.1	50.671	298	143	1	2	295	9	306	1.2e-82	248	carbamate kinase	308	sll0573		WP_010871725.1	43.333	30	17	0	201	230	152	181	0.24	29.3	glutamate 5-kinase	375	slr2035		WP_010871699.1	29.487	78	52	2	198	272	61	138	0.4	28.1	gamma carbonic anhydrase family protein	190	sll1636
b0522	P09029	355	purK		WP_010874324.1	29.659	381	204	12	1	331	5	371	9.38e-34	125	5-(carboxyamino)imidazole ribonucleotide synthase	388	sll0578		WP_010872432.1	26.554	354	214	12	6	316	13	363	2.2e-18	82	phosphoribosylglycinamide formyltransferase 2	391	slr0861		WP_041425983.1	34.545	55	36	0	99	153	3	57	0.15	29.6	NAD(P)H-quinone oxidoreductase	158
b0523	P0AG18	169	purE		WP_010874072.1	54.248	153	68	1	10	162	8	158	1.63e-45	144	5-(carboxyamino)imidazole ribonucleotide mutase	176	sll0901		WP_041426075.1	29.032	93	64	1	50	142	163	253	0.000326	36.6	1-(5-phosphoribosyl)-5-amino-4-imidazole-carboxylate carboxylase	267	sll1489
b0524	P43341	240	lpxH, ybbF		WP_010872994.1	32	50	27	2	94	136	1	50	0.52	27.3	transposase	150
b0525	P23869	164	ppiB		WP_010871341.1	31.548	168	75	4	2	137	68	227	5.89e-18	74.7	peptidyl-prolyl cis-trans isomerase	246	sll0227		WP_010872470.1	31.25	144	73	6	9	137	17	149	9.07e-12	57	peptidyl-prolyl cis-trans isomerase	171	slr1251		WP_010873476.1	28.049	164	88	6	2	136	217	379	5.43e-07	44.7	peptidyl-prolyl cis-trans isomerase	402	sll0408
b0526	P21888	461	cysS		WP_010873045.1	44.353	487	237	10	2	460	3	483	2.08e-131	385	cysteine--tRNA ligase	483	slr0958		WP_010873598.1	27.778	108	75	2	32	137	18	124	0.000178	40.4	methionine--tRNA ligase	532	slr0649		WP_010873598.1	35.135	37	24	0	258	294	297	333	0.25	30	methionine--tRNA ligase	532	slr0649
b0527	P45570	173	ybcI
b0528	P0AAS7	70	ybcJ
b0529	P24186	288	folD, ads		WP_010873368.1	48.754	281	140	1	2	278	7	287	4.81e-93	274	bifunctional 5,10-methylene-tetrahydrofolate dehydrogenase/5,10-methylene-tetrahydrofolate cyclohydrolase	294	sll0753
b0530	P0ABW5	180	sfmA		WP_041426038.1	34.848	66	32	3	73	132	80	140	0.61	26.9	tRNA dihydrouridine synthase DusB	337
b0531	P77249	230	sfmC		WP_010871931.1	36.842	38	16	1	142	171	448	485	0.74	27.3	leucine--tRNA ligase	869	sll1074
b0532	P77468	867	sfmD
b0533	P75715	327	sfmH		WP_010871538.1	41.935	31	17	1	84	113	11	41	0.72	26.6	hypothetical protein	101	slr1614
b0534	P38052	171	sfmF, ybcG
b0535	P0AEL8	210	fimZ, ybcA		WP_041425800.1	26.904	197	141	1	6	199	3	199	8.57e-22	85.9	DNA-binding response regulator	210	sll1708		WP_010871759.1	29.762	168	115	2	39	204	41	207	5.02e-21	84	DNA-binding response regulator	213	slr1909		WP_010872553.1	27.751	209	129	4	1	192	3	206	6.07e-20	81.3	DNA-binding response regulator	226	sll1592
b0537	P24218	387	intD, int
b0539	P75717	87	exoD, ybcC		WP_010873770.1	25	68	46	2	21	87	57	120	0.014	29.6	cysteine desulfurase activator complex subunit SufB	480	slr0074		WP_010873908.1	23.333	30	23	0	9	38	504	533	0.58	25	sensor histidine kinase	759	slr0311		WP_010874337.1	30.952	42	29	0	25	66	287	328	0.99	24.3	DNA recombination/repair protein RecA	354	sll0569
b0540	P0CF68	99	insE3
b0541	P0CF81	288	insF3		WP_071822650.1	31.878	229	142	4	64	288	12	230	5.9e-30	110	transposase	235
b0542	P75718	61	renD
b0543	P23895	110	emrE, eb, mvrC		WP_020861326.1	20	65	51	1	33	97	60	123	0.62	25.4	hypothetical protein	193
b0544	P77698	508	ybcK		WP_010872481.1	39.394	33	20	0	435	467	109	141	0.12	31.2	SIMPL domain-containing protein	251	slr1258		WP_010872630.1	27.451	51	37	0	43	93	213	263	0.69	28.9	aldo/keto reductase	330	slr1503		WP_010871496.1	40.741	27	16	0	415	441	49	75	0.73	26.9	MULTISPECIES: 50S ribosomal protein L28	78	ssr1604
b0545	P77368	183	ybcL
b0546	P77634	265	ybcM		WP_010871223.1	25	56	42	0	203	258	266	321	0.17	29.6	AraC family transcriptional regulator	326	sll1205		WP_010872025.1	40.625	32	19	0	229	260	208	239	0.3	28.5	DNA-binding response regulator	241	slr1213		WP_010871228.1	21.667	60	47	0	203	262	283	342	0.46	28.1	AraC family transcriptional regulator	346	sll1408
b0547	Q47269	151	ybcN		WP_010872647.1	26.214	103	62	4	51	150	17	108	0.042	30	NAD(+) kinase	307	sll1415		WP_010871896.1	32.203	59	39	1	35	93	107	164	0.16	28.1	hypothetical protein	251	sll1921
b0548	Q47270	56	ninE		WP_010872485.1	32.258	31	21	0	19	49	120	150	0.41	24.3	anion permease	288	slr1262		WP_010872186.1	37.838	37	21	1	18	54	192	226	0.73	23.5	CHAD domain-containing protein	333	slr1444		WP_014407141.1	33.333	33	22	0	15	47	44	76	0.94	23.1	hypothetical protein	436
b0549	P68661	96	ybcO		WP_010871294.1	52.632	19	9	0	54	72	244	262	0.22	26.6	hypothetical protein	726
b0550	P0AG74	120	rusA, rus, ybcP
b0551	Q47274	127	quuD, ybcQ
b0552	P0CE50	338	insH2
b0553	P21420	365	nmpC, phmA
b0554	P0A9R2	71	essD, ybcR		WP_010872397.1	34.375	32	21	0	5	36	46	77	0.31	25.4	hypothetical protein	384	sll1628
b0555	P78285	165	rrrD, arrD, ybcS
b0556	P75719	153	rzpD, ybcT
b0557	P77330	97	borD, ybcU		WP_010871711.1	32.609	46	30	1	27	72	259	303	0.94	25	urease subunit alpha	569	sll1750
b0558	P77598	136	ybcV
b0559	P64435	68	ybcW		WP_010872307.1	45.833	24	13	0	38	61	13	36	0.15	26.2	D-alanine--D-alanine ligase	354	slr1874		WP_010872539.1	34.091	44	23	1	11	54	176	213	0.2	25.8	guanosine monophosphate reductase	387	slr1722
b0560	P31062	181	nohD, nohB
b0561	P77699	187	tfaD, ybcX
b0562	P77460	194	ybcY		WP_010873801.1	31.633	98	54	3	30	118	59	152	0.000269	37.4	hypothetical protein	402	sll0487
b0563	P77087	61	tfaX, ylcE
b0564	P05052	249	appY		WP_010871223.1	26.582	79	57	1	157	234	245	323	4.81e-07	46.2	AraC family transcriptional regulator	326	sll1205		WP_010871228.1	31.169	77	52	1	155	230	260	336	8.82e-07	45.8	AraC family transcriptional regulator	346	sll1408		WP_010871236.1	27.5	80	57	1	155	233	242	321	3.72e-06	43.9	AraC family transcriptional regulator	330	slr1489
b0565	P09169	317	ompT		WP_010872794.1	57.895	19	8	0	189	207	100	118	0.25	29.3	UDP-N-acetylmuramoyl-tripeptide--D-alanyl-D-alanine ligase	454	slr1351		WP_010873247.1	38.71	31	19	0	175	205	18	48	0.91	27.7	glycogen synthase	477	sll0945		WP_014407167.1	48	25	13	0	87	111	471	495	0.96	27.7	bifunctional phosphoribosylaminoimidazolecarboxamide formyltransferase/inosine monophosphate cyclohydrolase	511	slr0597
b0566	P10805	253	envY		WP_010871228.1	37.209	43	27	0	198	240	294	336	0.001	36.2	AraC family transcriptional regulator	346	sll1408		WP_010872025.1	24.731	93	69	1	155	246	149	241	0.002	35	DNA-binding response regulator	241	slr1213		WP_010871236.1	25.287	87	62	2	164	247	241	327	0.003	35	AraC family transcriptional regulator	330	slr1489
b0567	P37325	296	ybcH		WP_010872952.1	42.222	45	21	2	130	171	339	381	0.66	28.1	porin	556	slr1163
b0568	P31600	990	nfrA		WP_010873225.1	32.836	67	39	2	51	112	10	75	0.041	34.3	hypothetical protein	669	slr1939		WP_010872832.1	25.281	178	126	6	494	667	73	247	0.084	32.7	hypothetical protein	274	sll1882		WP_010874229.1	31.507	73	49	1	598	669	148	220	0.28	30.8	hypothetical protein	248	slr0751
b0569	P0AFA5	745	nfrB		WP_010871896.1	39.216	51	31	0	658	708	5	55	0.004	36.2	hypothetical protein	251	sll1921
b0570	P77485	480	cusS, ybcZ		WP_010873935.1	34.914	232	146	3	252	478	209	440	1.83e-33	128	two-component sensor histidine kinase	458	sll0790		WP_014407154.1	31.615	291	182	10	201	479	85	370	4.19e-30	117	two-component sensor histidine kinase	372	slr0533		WP_010873586.1	32.806	253	144	7	252	480	186	436	1.53e-29	117	two-component sensor histidine kinase	441	slr0640
b0571	P0ACZ8	227	cusR, ylcA		WP_010873602.1	42.273	220	126	1	2	221	4	222	3.96e-53	167	DNA-binding response regulator	224	sll0396		WP_010872074.1	38.961	231	132	1	2	223	3	233	2.69e-52	166	DNA-binding response regulator	234	slr1837		WP_010873936.1	40.444	225	130	3	1	222	1	224	1.35e-50	161	DNA-binding response regulator	232	sll0789
b0572	P77211	457	cusC, ibeB, ylcB		WP_010872893.1	25.581	172	110	2	283	436	117	288	0.43	29.3	transporter	526	slr1270		WP_010874034.1	45	20	11	0	330	349	170	189	0.55	28.9	hypothetical protein	385	sll0518
b0573	P77214	110	cusF, cusX, ylcC
b0574	P77239	407	cusB, ylcD		WP_010873186.1	24.194	124	90	3	272	392	340	462	0.14	30.8	RND transporter	467	sll0141
b0575	P38054	1047	cusA, ybdE		WP_010873927.1	30.909	1045	683	10	1	1035	5	1020	1.69e-163	506	cation transporter	1054	slr0794		WP_010873927.1	23.545	378	240	15	152	510	685	1032	1.9e-10	61.6	cation transporter	1054	slr0794		WP_010873185.1	25	1076	720	26	6	1038	15	1046	1.31e-70	252	cation transporter	1075	sll0142
b0576	P24207	458	pheP		WP_010872576.1	31.915	47	32	0	118	164	30	76	0.029	32.7	ribosome biogenesis GTPase YlqF	279	slr0267		WP_020861444.1	37.288	59	34	1	22	80	649	704	0.11	31.6	glutamate synthase subunit alpha	1530
b0577	P0AAT4	415	ybdG, mscM		WP_010871803.1	23.529	119	87	2	142	258	472	588	0.002	37	hypothetical protein	704	sll0985		WP_010873585.1	23.529	119	82	3	161	275	95	208	0.003	35.8	mechanosensitive ion channel protein	296	slr0639		WP_048908434.1	24.706	85	60	2	189	273	120	200	0.006	35	mechanosensitive ion channel protein MscS	486
b0578	P38489	217	nfsB, dprA, nfnB, nfsI, ntr		WP_010872536.1	23.529	170	111	6	1	168	1	153	6.57e-07	45.1	reductase DrgA	201	slr1719		WP_010871229.1	25	84	59	3	131	214	12	91	0.11	29.6	SAM-dependent methyltransferase	265	sll1407
b0579	P0AAT2	122	ybdF
b0580	P77506	82	ybdJ		WP_010873513.1	36.667	60	32	1	23	82	47	100	0.017	28.5	hypothetical protein	101	slr0059
b0581	P77213	372	ybdK		WP_010873241.1	25.17	147	97	6	129	267	114	255	3.3e-05	42	putative glutamate--cysteine ligase	389	slr0990
b0582	P0CF92	370	insL2		WP_010872992.1	33.784	74	44	1	287	355	231	304	1.68e-05	42.7	IS4 family transposase	338	sll1560		WP_010872287.1	33.784	74	44	1	287	355	231	304	2e-05	42.4	IS4 family transposase	338	sll1474		WP_010871727.1	33.784	74	44	1	287	355	231	304	2.41e-05	42.4	IS4 family transposase	338	slr2036
b0583	P19925	206	entD		WP_010872070.1	34.848	66	34	3	110	169	248	310	0.061	30.4	protein-tyrosine-phosphatase	610	sll1725		WP_010872556.1	27.103	107	62	4	76	180	424	516	0.27	28.5	potassium-transporting ATPase B chain	690	slr1729
b0584	P05825	746	fepA, fep, feuB		WP_010871222.1	34.463	177	82	12	6	174	150	300	3.64e-09	56.6	ligand-gated channel	851	sll1206		WP_010871230.1	29.518	166	87	7	45	208	192	329	1.45e-06	48.1	ligand-gated channel	828	sll1406		WP_010871237.1	35.294	68	38	1	141	208	295	356	2.13e-05	44.3	ligand-gated channel	853	slr1490
b0585	P13039	400	fes		WP_020861444.1	24.706	85	52	1	32	104	921	1005	0.17	30.8	glutamate synthase subunit alpha	1530			WP_010872152.1	22.4	125	87	3	255	374	88	207	0.63	28.5	alpha/beta hydrolase	293	slr1235
b0586	P11454	1293	entF		WP_010873726.1	22.921	541	336	16	475	958	109	625	3.92e-13	70.5	acetyl-coenzyme A synthetase	653	sll0542		WP_014407070.1	23.837	172	98	5	481	624	41	207	0.00076	40	long-chain fatty acid--CoA ligase	636	slr1609		WP_014407070.1	23.558	208	130	7	707	910	351	533	0.002	38.9	long-chain fatty acid--CoA ligase	636	slr1609
b0587	P26266	377	fepE		WP_010872930.1	37.931	29	18	0	212	240	300	328	0.61	28.5	penicillin-binding protein	650	sll1434
b0588	P23878	271	fepC		WP_010871220.1	54.365	252	115	0	12	263	14	265	6.7e-100	290	iron-enterobactin transporter ATP-binding protein	268	slr1318		WP_010871740.1	34.894	235	137	5	11	241	26	248	1.45e-36	128	zinc ABC transporter ATP-binding protein	289	slr2044		WP_010872545.1	32.11	218	145	3	25	242	28	242	4.99e-35	123	manganese transport system ATP-binding protein MntA	260	sll1599
b0589	P23877	330	fepG		WP_010871219.1	33.673	294	191	3	38	329	58	349	2.64e-43	149	iron ABC transporter permease	349	slr1317		WP_048908418.1	33.766	308	196	5	18	322	28	330	3.93e-38	135	iron ABC transporter permease	336			WP_041426089.1	29.577	71	50	0	215	285	52	122	0.43	28.9	ABC transporter permease	406
b0590	P23876	334	fepD		WP_048908418.1	39.869	306	181	2	27	331	33	336	4.42e-59	190	iron ABC transporter permease	336			WP_010871219.1	37.662	308	185	5	26	329	42	346	4.37e-43	149	iron ABC transporter permease	349	slr1317		WP_010874331.1	27.358	106	59	3	63	162	27	120	0.25	29.3	ABC transporter permease	271	sll0574
b0591	P24077	416	entS, ybdA		WP_010873217.1	26.171	363	221	11	38	356	46	405	1.05e-07	50.1	MFS transporter	465	slr1935		WP_010871224.1	17.112	187	142	2	73	246	58	244	0.03	32.7	MFS transporter	427	sll1204		WP_010873929.1	25.911	247	145	10	71	298	70	297	0.095	31.2	MFS transporter	445	slr0796
b0592	P0AEL6	318	fepB		WP_010871238.1	23.571	280	176	8	31	296	44	299	4e-09	53.5	sugar ABC transporter substrate-binding protein	330	slr1491		WP_010871221.1	24.911	281	165	10	31	295	38	288	6.65e-09	52.8	iron siderophore-binding protein	315	slr1319		WP_010871239.1	24.464	233	155	8	96	314	78	303	1.79e-06	45.4	amino acid ABC transporter substrate-binding protein	311	slr1492
b0593	P0AEJ2	391	entC		WP_010872754.1	35.769	260	166	1	125	384	211	469	1.16e-38	141	isochorismate synthase	474	slr0817		WP_020862354.1	24.756	307	209	6	94	385	148	447	5.44e-17	79	anthranilate synthase component I	453			WP_010871318.1	27.372	274	182	7	125	385	232	501	4.51e-15	73.2	anthranilate synthase component I	508	slr0738
b0594	P10378	536	entE		WP_010873726.1	24.59	549	348	20	31	527	92	626	1.03e-22	98.6	acetyl-coenzyme A synthetase	653	sll0542		WP_014407070.1	31.405	121	80	3	353	471	410	529	1.92e-11	63.2	long-chain fatty acid--CoA ligase	636	slr1609		WP_010873549.1	25	256	179	7	275	529	243	486	1.37e-08	53.5	2-succinylbenzoate-CoA ligase	497	slr0492
b0595	P0ADI4	285	entB, entG		WP_010871832.1	35.714	42	26	1	56	97	459	499	0.1	30.4	ribonuclease	666	sll1290		WP_010871339.1	28.947	76	50	1	66	137	182	257	0.13	30	histone deacetylase	304	slr0245		WP_010872510.1	37.209	43	27	0	102	144	72	114	0.85	26.9	glutathione peroxidase	154	slr1992
b0596	P15047	248	entA		WP_010872685.1	31.799	239	160	3	8	244	5	242	1.61e-28	105	short-chain dehydrogenase	249	slr2124		WP_010872244.1	35.6	250	134	7	10	246	11	246	7.02e-28	103	beta-ketoacyl-ACP reductase	247	slr0886		WP_010872512.1	28.571	238	159	3	6	242	9	236	1.21e-20	84.3	beta-ketoacyl-ACP reductase	240	slr1994
b0597	P0A8Y8	137	entH, ybdB		WP_010873394.1	32.692	52	32	1	28	79	24	72	0.82	25.4	hypothetical protein	121	sll0317
b0598	P15078	701	cstA, ybdC
b0599	P45579	362	hcxA, ybdH		WP_010872960.1	41.638	293	155	8	71	354	77	362	7.07e-56	184	oxidoreductase	385	slr1167		WP_010871304.1	37.931	29	18	0	328	356	94	122	0.12	29.6	glycerol dehydrogenase	132	slr0730		WP_010872938.1	39.024	41	25	0	251	291	119	159	0.32	29.3	C4-dicarboxylate ABC transporter	445	sll1103
b0600	P77806	386	ybdL		WP_041426029.1	29.282	362	235	10	33	383	34	385	5.18e-43	151	aspartate aminotransferase	390			WP_010874020.1	26.87	361	247	10	33	385	32	383	1.11e-29	115	aspartate aminotransferase	389	slr0036		WP_010873432.1	23.737	396	283	8	1	385	1	388	3.03e-29	114	diaminopimelate aminotransferase	394	sll0006
b0601	P77174	209	ybdM
b0602	P77216	406	ybdN
b0603	P77746	300	ybdO		WP_010871778.1	24.868	189	114	6	10	182	6	182	2.17e-07	48.1	RuBisCO transcriptional regulator	345	sll0998		WP_010872551.1	38.71	62	38	0	12	73	5	66	1.08e-05	42.7	LysR family transcriptional regulator	316	sll1594		WP_010874026.1	32.813	64	43	0	7	70	1	64	0.000311	38.1	HTH-type transcriptional activator CmpR	304	sll0030
b0604	P77202	248	dsbG, ybdP
b0605	P0AE08	187	ahpC		WP_014407134.1	35.465	172	108	1	11	179	14	185	9.09e-40	131	peroxiredoxin	200	sll0755		WP_010872009.1	29.221	154	103	4	33	181	31	183	2.58e-16	70.5	MULTISPECIES: peroxidase	211	slr1198		WP_010871356.1	30.909	110	70	2	23	132	57	160	3.04e-13	61.6	peroxiredoxin	184	sll0221
b0606	P35340	521	ahpF		WP_010874346.1	23.78	328	209	15	201	508	2	308	6.31e-08	50.8	pyridine nucleotide-disulfide oxidoreductase	326	slr0600		WP_010871709.1	30.198	202	109	11	303	488	158	343	3.09e-07	49.3	mercuric reductase	518	slr1849		WP_010873451.1	50	32	16	0	210	241	10	41	0.004	36.2	tRNA uridine-5-carboxymethylaminomethyl(34) synthesis enzyme MnmG	635	sll0202
b0607	P39177	142	uspG, ybdQ, yzzU		WP_010872857.1	26.797	153	98	5	2	142	3	153	8.51e-09	48.1	Universal stress protein Sll1388	154	sll1388		WP_010871337.1	26.05	119	77	3	25	142	24	132	4.18e-05	38.5	universal stress protein UspA	284	slr0244		WP_010871337.1	39.063	64	30	3	88	142	217	280	0.00019	36.6	universal stress protein UspA	284	slr0244
b0608	P77316	412	ybdR		WP_010871793.1	29.839	248	161	6	24	266	26	265	4.15e-23	96.7	S-(hydroxymethyl)glutathione dehydrogenase	369	sll0990		WP_010874320.1	23.267	202	116	5	19	212	20	190	0.00019	39.7	alcohol dehydrogenase	336	slr1192
b0610	P0AFW4	136	rnk
b0611	P21338	268	rna, rnsA		WP_010874261.1	45.455	33	17	1	6	38	54	85	0.98	26.6	crossover junction endodeoxyribonuclease RuvA	152	sll1547
b0612	P0AE74	487	citT, ybdS		WP_010871604.1	23.841	151	99	5	339	485	465	603	0.19	30.8	SLC13 family permease	612	sll0640		WP_010871604.1	31.193	109	50	5	38	141	17	105	0.98	28.5	SLC13 family permease	612	sll0640
b0613	P77231	292	citG, ybdT
b0614	P0A6G5	183	citX, ybdU		WP_010871994.1	29.63	54	23	1	117	155	240	293	0.68	26.9	DNA-directed RNA polymerase subunit beta'	1317	sll1789
b0615	P75726	510	citF, ybdV		WP_010872032.1	29.091	55	39	0	109	163	40	94	0.35	28.5	hypothetical protein	107	slr2071
b0616	P0A9I1	302	citE, ybdW
b0617	P69330	98	citD, ybdX
b0618	P77390	352	citC, ybeO
b0619	P77510	552	dpiB, citA, mpdB, ybeP		WP_010871582.1	34.483	116	72	2	428	542	248	360	1.49e-11	62.8	hybrid sensor histidine kinase/response regulator	380	slr1400		WP_010872554.1	29.73	111	73	3	429	538	241	347	5.4e-09	54.7	two-component sensor histidine kinase	350	sll1590		WP_010871934.1	31.579	114	65	4	436	537	316	428	1.64e-06	47	sensor histidine kinase	434	slr1147
b0620	P0AEF4	226	dpiA, citB, criR, mpdA		WP_010872025.1	33.628	113	72	3	7	118	5	115	6.62e-08	48.1	DNA-binding response regulator	241	slr1213		WP_010874216.1	28.448	116	78	2	7	122	3	113	5.72e-07	45.4	DNA-binding response regulator	234	slr1584		WP_010871602.1	32.11	109	63	5	5	107	8	111	1.52e-06	44.7	diguanylate cyclase	481	slr0687
b0621	P0ABP3	461	dcuC
b0622	P37001	186	pagP, crcA, ybeG		WP_010872556.1	40	35	21	0	74	108	8	42	0.93	26.6	potassium-transporting ATPase B chain	690	slr1729
b0623	P0A972	69	cspE, gicA, msmC		WP_010872584.1	36.842	38	22	1	22	59	142	177	0.21	25.8	zinc ribbon domain-containing protein	325	slr0272
b0624	P37002	127	crcB, ybeI		WP_010871481.1	28.866	97	68	1	6	101	19	115	6.75e-06	39.7	chromosome condensation protein CcrB	140	sll1192
b0627	P0A843	67	tatE, ybeC		WP_041425941.1	32.692	52	35	0	7	58	7	58	2.58e-08	42.4	hypothetical protein	68	ssl2823		WP_041425909.1	32.692	52	35	0	4	55	6	57	1.12e-05	36.2	preprotein translocase subunit SecA	85	slr1046		WP_010872047.1	46.429	28	15	0	18	45	76	103	0.41	24.6	50S ribosomal protein L10	173	sll1745
b0628	P60716	321	lipA, lip		WP_010871627.1	49.097	277	138	3	37	312	4	278	6.73e-95	280	lipoyl synthase	289	slr1598		WP_041425795.1	46.528	288	146	4	31	311	8	294	6.43e-89	265	lipoyl synthase	297	sll0868		WP_010871456.1	25.51	196	111	8	93	263	73	258	0.007	34.3	FO synthase subunit 2	392	sll1659
b0629	P30979	317	ybeF		WP_010874026.1	20.87	230	156	11	26	242	1	217	0.04	32	HTH-type transcriptional activator CmpR	304	sll0030		WP_010872551.1	27.551	98	67	2	31	124	5	102	0.1	30.4	LysR family transcriptional regulator	316	sll1594		WP_010871778.1	22.764	123	89	2	31	149	8	128	0.19	29.6	RuBisCO transcriptional regulator	345	sll0998
b0630	P60720	213	lipB		WP_010873245.1	28.646	192	132	2	11	197	11	202	1.06e-23	91.3	octanoyltransferase	227	slr0994		WP_010872612.1	45.161	31	16	1	77	107	75	104	0.95	26.2	hypothetical protein	142	sll1979
b0631	P0A8J4	87	ybeD
b0632	P0AEB2	403	dacA, pfv		WP_010871978.1	43.75	32	17	1	367	397	147	178	0.32	29.3	50S ribosomal protein L4	210	sll1800
b0633	P10100	362	rlpA		WP_010873624.1	49.333	75	38	0	79	153	228	302	2.94e-15	72.4	hypothetical protein	321	slr0423		WP_010872125.1	32.857	70	43	1	83	152	6	71	6.6e-07	43.9	hypothetical protein	90	ssl3177
b0634	P0ABG7	370	mrdB, rodA		WP_010872891.1	34.395	314	197	6	37	347	54	361	2.47e-44	154	cell division protein FtsW	393	slr1267
b0635	P0AD65	633	mrdA, pbpA		WP_010871772.1	24.96	629	391	23	4	612	25	592	1.03e-33	132	cell division protein FtsI	607	sll1833		WP_010871874.1	25.405	185	101	4	240	412	424	583	2.26e-07	50.4	penicillin-binding protein	749	slr1710		WP_010873436.1	21.771	271	141	7	245	501	465	678	2.75e-06	47	penicillin-binding protein 1A	885	sll0002
b0636	P0A8I8	155	rlmH, ybeA		WP_010874349.1	26.471	68	42	2	24	83	47	114	0.95	25.8	hypothetical protein	210	sll0563
b0637	P0AAT6	105	rsfS, rsfA, slm3, ybeB		WP_010872333.1	36.264	91	57	1	15	104	39	129	1.37e-17	70.1	ribosome silencing factor RsfS	154	slr1886
b0638	P52086	203	cobC, phpB		WP_010873603.1	26.38	163	120	0	1	163	3	165	4.93e-18	75.5	histidine phosphatase family protein	212	sll0395		WP_010872124.1	27.976	168	113	2	1	163	3	167	1.85e-16	71.2	histidine phosphatase family protein	214	slr1748		WP_010871279.1	27.941	204	134	4	1	195	225	424	2.1e-16	73.2	histidine phosphatase family protein	443	slr1124
b0639	P0A752	213	nadD, ybeN		WP_010871902.1	27.189	217	128	8	6	213	4	199	2.51e-09	51.6	nicotinate-nicotinamide nucleotide adenylyltransferase	200	sll1916		WP_010873765.1	33.333	42	26	1	6	47	3	42	0.23	28.1	phosphopantetheine adenylyltransferase	159	slr0847		WP_010874011.1	32.258	31	21	0	1	31	578	608	0.35	28.5	chemotaxis protein	1000	sll0041
b0640	P28630	343	holA		WP_010872071.1	44.737	38	19	1	151	188	307	342	0.72	28.1	glycosyl transferase family 1	379	sll1724
b0641	P0ADC1	193	lptE, rlpB		WP_010873287.1	27.907	86	38	2	19	80	228	313	0.067	30	aminomethyltransferase	372	sll0171
b0642	P07813	860	leuS		WP_010871931.1	44.521	876	461	10	1	859	1	868	0	709	leucine--tRNA ligase	869	sll1074		WP_010874104.1	22.002	909	394	31	4	780	8	733	6.06e-35	139	valine--tRNA ligase	910	slr0557		WP_010872175.1	22.888	734	354	24	11	646	28	647	9.98e-26	110	isoleucine--tRNA ligase	988	sll1362
b0643	P0AAT9	160	ybeL		WP_010873185.1	28.889	90	46	5	26	109	211	288	0.26	28.1	cation transporter	1075	sll0142		WP_010872586.1	32.143	28	19	0	123	150	369	396	0.31	27.7	zinc ribbon domain-containing protein	416	sll0243		WP_010873665.1	32.727	55	35	1	11	63	347	401	0.43	27.3	methionine synthase	1195	slr0212
b0644	P77234	325	ybeQ		WP_010873377.1	29	100	46	4	171	245	239	338	0.18	30	hypothetical protein	496	sll0325
b0645	P77627	235	ybeR
b0646	P77381	475	djlB, ybeS		WP_010874083.1	31.25	48	28	1	5	47	6	53	0.07	32	molecular chaperone DnaJ	377	sll0897		WP_010873947.1	27.083	48	35	0	184	231	41	88	0.27	30	protein kinase	369	sll0782		WP_010874232.1	24.793	121	68	6	244	349	72	184	0.62	28.9	transporter	449	slr0753
b0647	P77296	184	ybeT
b0648	P77427	235	ybeU		WP_010871558.1	36.538	52	32	1	69	120	213	263	0.085	30.4	hypothetical protein	386	slr1077
b0649	P77359	483	djlC, ybeV
b0650	P77319	556	hscC, ybeW		WP_010873288.1	35.95	484	265	9	8	453	5	481	2.22e-91	290	chaperone protein dnaK2	636	sll0170		WP_010873517.1	35.922	515	283	13	8	483	5	511	1.05e-85	276	chaperone protein dnaK1	692	sll0058		WP_010871752.1	35.258	485	267	9	8	453	5	481	3.52e-85	277	chaperone protein dnaK3	771	sll1932
b0651	P41409	311	rihA, ybeK		WP_010872128.1	31.944	72	40	2	228	298	129	192	0.011	33.5	peptidase S41	423	slr1751
b0652	P0AAG3	241	gltL		WP_010872399.1	52.066	242	113	1	1	239	8	249	4.06e-88	258	polar amino acid ABC transporter ATP-binding protein	252	slr1735		WP_010874137.1	37.238	239	144	3	2	239	3	236	2.91e-50	164	sulfate/thiosulfate import ATP-binding protein CysA	355	slr1455		WP_041425846.1	39.91	223	127	4	1	217	7	228	1.41e-47	154	ABC transporter	231
b0653	P0AER5	224	gltK		WP_020861618.1	34.466	206	133	2	16	221	307	510	1.41e-31	117	glutamine ABC transporter	527			WP_010873567.1	21.854	151	100	4	90	222	166	316	1.04e-05	42	phosphate ABC transporter permease subunit PstC	317	sll0681		WP_010872467.1	23.984	246	146	10	12	222	85	324	0.002	35	phosphate ABC transporter permease subunit PstC	328	slr1248
b0654	P0AER3	246	gltJ		WP_020861618.1	30.178	169	111	2	67	235	349	510	1.06e-21	90.1	glutamine ABC transporter	527			WP_010873567.1	25.806	124	78	5	56	169	112	231	0.024	32	phosphate ABC transporter permease subunit PstC	317	sll0681		WP_071822651.1	33.333	48	30	1	60	107	186	231	0.35	28.5	polysialic acid transporter	286
b0655	P37902	302	gltI, ybeJ, yzzK		WP_010871344.1	30.634	284	181	5	12	284	6	284	1.66e-39	137	amino acid ABC transporter substrate-binding protein	298	sll0224		WP_020861654.1	26.568	271	185	6	19	281	14	278	2.11e-21	88.6	amino acid ABC transporter substrate-binding protein	299			WP_010873508.1	25.185	270	189	7	3	267	2	263	9.16e-21	86.7	amino acid ABC transporter substrate-binding protein	275	sll0064
b0656	P0CE51	338	insH3
b0657	P23930	512	lnt, cutE		WP_010872756.1	24.485	388	251	13	148	510	166	536	7.03e-21	92.4	apolipoprotein N-acyltransferase	536
b0658	P0AE78	292	corC, ybeX		WP_010873130.1	29.921	254	172	4	31	280	180	431	3.09e-30	115	hypothetical protein	448	sll0260		WP_010872779.1	34.595	185	116	2	28	209	150	332	1.16e-29	112	hypothetical protein	346	sll1254
b0659	P0A898	155	ybeY		WP_010873504.1	27.66	141	92	2	19	149	36	176	6.36e-11	54.7	endoribonuclease YbeY	179	slr0053
b0660	P0A9K3	346	ybeZ		WP_010871744.1	48	325	160	4	1	324	1	317	3.33e-95	283	PhoH-like protein	328	slr2047		WP_010872268.1	37.037	54	28	3	32	82	41	91	0.47	28.5	hypothetical protein	326	slr1409		WP_010873577.1	34.426	61	29	3	133	188	74	128	0.51	28.5	Holliday junction DNA helicase RuvB	361	sll0613
b0661	P0AEI1	474	miaB, yleA		WP_010871782.1	42.825	446	242	6	3	440	6	446	2.97e-113	338	tRNA (N6-isopentenyl adenosine(37)-C2)-methylthiotransferase MiaB	451	sll0996		WP_010873783.1	32.227	422	239	11	2	404	4	397	4.11e-53	181	ribosomal protein S12 methylthiotransferase RimO	443	slr0082		WP_010873904.1	21.983	232	152	9	120	344	145	354	2.92e-05	42.7	B12-binding domain-containing radical SAM protein	473	slr0309
b0662	P75728	391	ubiF, yleB		WP_010871480.1	33.586	396	253	6	1	391	8	398	2.28e-60	197	2-octaprenyl-6-methoxyphenyl hydroxylase	414	slr1300		WP_010872959.1	23.913	184	133	3	154	334	147	326	0.000388	38.9	geranylgeranyl diphosphate reductase	407	sll1091		WP_010872561.1	37.143	35	22	0	3	37	56	90	0.33	29.6	hypothetical protein	650	sll0254
b0674	P22106	554	asnB		WP_010871357.1	29.104	134	72	6	63	178	89	217	2.1e-05	43.5	glutamine--fructose-6-phosphate aminotransferase	631	sll0220		WP_014407153.1	33.846	65	31	1	232	296	7	59	0.057	32	7-cyano-7-deazaguanine synthase	232	slr0527
b0675	P0AF24	250	nagD		WP_020862200.1	48.077	52	25	1	171	220	88	139	4.85e-06	42.4	hypothetical protein	174			WP_041425844.1	29.167	48	33	1	176	223	110	156	0.14	29.3	haloacid dehalogenase	195	sll0084		WP_010874322.1	28.986	69	45	3	178	246	181	245	0.26	28.9	haloacid dehalogenase	257	slr0586
b0676	P0AF20	406	nagC, nagR		WP_010873261.1	27.817	284	179	8	116	395	60	321	1.04e-23	97.4	xylose repressor	327	slr0329
b0677	P0AF18	382	nagA		WP_010871711.1	34.375	32	21	0	336	367	410	441	0.79	28.1	urease subunit alpha	569	sll1750		WP_010873462.1	25.61	164	102	4	209	356	253	412	0.89	28.1	hypothetical protein	423	sll0192
b0678	P0A759	266	nagB, glmD		WP_010874208.1	27.966	118	70	4	37	145	52	163	4.76e-08	49.3	6-phosphogluconolactonase	254	sll1479
b0679	P09323	648	nagE, pstN
b0680	P00962	554	glnS		WP_010873656.1	23.837	344	229	6	27	358	2	324	1.09e-15	76.3	glutamate--tRNA ligase	483	sll0179
b0681	P75733	468	chiP, ybfM
b0682	P75734	108	chiQ, ybfN		WP_041426079.1	32.653	49	29	1	38	86	164	208	0.12	27.7	phosphoglucomutase, alpha-D-glucose phosphate-specific	551	sll0726
b0683	P0A9A9	148	fur		WP_010871738.1	28.571	112	77	3	22	133	22	130	6.57e-13	58.9	transcriptional repressor	138	sll1937		WP_010874339.1	34.091	132	84	2	8	136	12	143	3.22e-11	55.1	transcriptional repressor	165	sll0567		WP_010872407.1	29.808	104	69	3	7	109	11	111	3.34e-05	38.1	transcriptional repressor	139	slr1738
b0684	P61949	176	fldA		WP_010872574.1	50.588	170	82	2	1	169	1	169	2.87e-56	171	flavodoxin	170	sll0248		WP_010873705.1	30.909	55	34	1	84	138	157	207	0.84	26.6	type I methionyl aminopeptidase	280	sll0555
b0685	P0AAU7	97	ybfE
b0686	P75736	254	ybfF		WP_010871769.1	26.786	112	75	3	8	113	15	125	7.84e-08	48.5	esterase	283	slr1916		WP_010872160.1	20.233	257	180	5	12	252	48	295	1.66e-05	41.6	2-hydroxy-6-oxohepta-2,4-dienoate hydrolase	296	sll1129		WP_010872152.1	26.364	110	78	2	8	115	27	135	1.71e-05	41.6	alpha/beta hydrolase	293	slr1235
b0687	P0AFY8	181	seqA
b0688	P36938	546	pgm		WP_041426079.1	59.232	547	216	4	3	543	5	550	0	636	phosphoglucomutase, alpha-D-glucose phosphate-specific	551	sll0726		WP_010872725.1	25.352	497	312	17	40	521	8	460	6.6e-14	70.5	phosphoglucosamine mutase	490	slr1334		WP_010872323.1	25.424	354	232	12	42	392	32	356	4.1e-11	61.6	phosphoglucosamine mutase	481	sll1758
b0689	P75737	164	ybfP		WP_010871924.1	55.556	27	10	2	5	29	14	40	0.96	26.2	sulfonate ABC transporter substrate-binding protein	352	sll1080
b0691	P37003	216	ybfG		WP_010872307.1	36.842	38	24	0	152	189	292	329	0.85	26.9	D-alanine--D-alanine ligase	354	slr1874		WP_010872560.1	31.25	64	29	2	19	72	925	983	0.96	26.9	hypothetical protein	1749	sll1586
b0692	P0AAF1	439	potE
b0693	P24169	732	speF		WP_010871419.1	27.885	312	185	14	110	418	10	284	7.83e-20	89.7	lysine decarboxylase	483	sll1683		WP_010871419.1	29.73	74	48	1	624	697	405	474	0.006	36.2	lysine decarboxylase	483	sll1683		WP_010872402.1	27.848	158	101	6	441	588	3	157	0.005	36.2	two-component system response regulator	334	sll1624
b0694	P21866	225	kdpE		WP_010873602.1	39.269	219	129	3	4	221	5	220	2.15e-46	150	DNA-binding response regulator	224	sll0396		WP_010873029.1	34.513	226	142	2	4	223	8	233	1.82e-45	148	MULTISPECIES: DNA-binding response regulator	243	slr0947		WP_020862047.1	37.826	230	132	6	4	223	22	250	5.66e-45	147	DNA-binding response regulator	251	slr0081
b0695	P21865	894	kdpD		WP_010872559.1	40.056	357	206	4	20	373	17	368	4.36e-76	249	sensor histidine kinase	370	slr1731		WP_010873372.1	30.702	228	149	4	662	880	153	380	6.34e-30	119	adaptive-response sensory-kinase SasA	383	sll0750		WP_010873661.1	26.11	383	240	11	518	884	56	411	3.12e-26	108	two-component sensor histidine kinase	417	slr0210
b0696	P03961	190	kdpC		WP_010872558.1	42.857	189	93	4	7	187	8	189	3.01e-37	124	potassium-transporting ATPase C chain	190	slr1730
b0697	P03960	682	kdpB		WP_010872556.1	58.947	665	263	6	13	674	28	685	0	714	potassium-transporting ATPase B chain	690	slr1729		WP_010873931.1	31.368	475	286	14	106	567	141	588	9.73e-50	181	ATPase	642	slr0797		WP_010871897.1	29.505	444	290	8	113	548	235	663	8e-40	152	copper-transporting ATPase PacS	745	sll1920
b0698	P03959	557	kdpA		WP_010872555.1	40.429	559	317	5	4	554	3	553	1.49e-131	392	K+-transporting ATPase subunit A	558	slr1728
b0699	P0AAU2	68	ybfA
b0700	P16918	1397	rhsC		WP_010871811.1	36.538	52	25	3	502	545	36	87	0.88	28.5	hypothetical protein	110	slr1376
b0702	P0AAU5	108	ybfB
b0703	P77779	477	ybfO
b0704	P28915	189	ybfC		WP_010873874.1	46.154	26	14	0	10	35	308	333	0.74	26.9	hypothetical protein	567	sll0095
b0705	P75741	378	ybfL		WP_010871499.1	33.824	68	36	2	157	215	477	544	0.024	33.1	sulfite reductase	635	slr0963		WP_010871575.1	35.714	56	33	2	252	307	255	307	0.53	28.9	hypothetical protein	673	sll1021
b0706	P28916	253	ybfD		WP_010871499.1	33.824	68	36	2	157	215	477	544	0.021	32.3	sulfite reductase	635	slr0963		WP_010872853.1	32.836	67	36	2	17	76	115	179	0.2	28.9	hypothetical protein	199	sll1866
b0707	P24252	169	ybgA		WP_010872763.1	35	40	25	1	109	148	472	510	0.47	27.3	magnesium-transporting ATPase	953	slr0822
b0708	P00914	472	phrB, phr		WP_014407099.1	37.81	484	267	14	5	469	11	479	9.63e-93	286	deoxyribodipyrimidine photo-lyase	479	slr0854		WP_014407097.1	31.07	486	287	15	3	457	7	475	1.92e-63	210	cryptochrome DASH	489	sll1629
b0709	P75742	493	dtpD, ybgH		WP_010871936.1	34.615	52	29	2	220	267	163	213	0.48	29.3	long-chain-fatty-acid--CoA ligase	601	slr1149
b0710	P0AFP6	247	ybgI
b0711	P0AAV4	218	pxpB, ybgJ		WP_010871772.1	32.143	56	34	2	40	91	363	418	0.58	27.7	cell division protein FtsI	607	sll1833
b0712	P75745	310	pxpC, ybgK
b0713	P75746	244	pxpA, ybgL
b0714	P50465	263	nei		WP_010873004.1	28.041	296	165	12	1	262	1	282	1.01e-18	80.1	formamidopyrimidine-DNA glycosylase	287	slr1689
b0715	P75747	348	abrB, ybgN
b0716	P75748	353	ybgO
b0717	P75749	242	ybgP		WP_010871530.1	60	20	8	0	46	65	277	296	0.25	28.9	ABC transporter ATP-binding protein	430	slr0982
b0718	P75750	815	ybgQ		WP_010873020.1	32.609	46	29	1	485	528	439	484	0.73	29.6	peptidase M16	524	sll0915
b0719	P37909	188	ybgD		WP_010871361.1	50	28	13	1	113	139	132	159	0.032	31.2	peptidase S41	462	slr0257
b0720	P0ABH7	427	gltA, gluT, icdB		WP_020862146.1	39.2	375	214	8	42	415	6	367	5.21e-92	280	citrate synthase	393	sll0401
b0721	P69054	129	sdhC, cybA
b0722	P0AC44	115	sdhD
b0723	P0AC41	588	sdhA		WP_010872149.1	44.519	593	298	10	7	588	3	575	4.3e-166	482	succinate dehydrogenase flavoprotein subunit	575	slr1233		WP_010874151.1	30.849	577	331	16	7	558	5	538	5.16e-68	227	L-aspartate oxidase	553	sll0631		WP_010871570.1	32.857	70	40	1	5	67	1	70	0.006	35.8	hypothetical protein	392	sll1025
b0724	P07014	238	sdhB		WP_010872401.1	38.934	244	134	7	1	234	1	239	1.08e-50	165	(2Fe-2S)-binding protein	331	sll1625		WP_010873761.1	36.364	231	134	6	14	234	12	239	2.83e-41	138	succinate dehydrogenase iron-sulfur subunit	245	sll0823		WP_010874224.1	53.125	32	14	1	95	126	257	287	0.000568	37	glycoside hydrolase	529	sll0735
b0726	P0AFG3	933	sucA		WP_010873646.1	22.5	120	81	3	611	726	51	162	0.055	33.5	RNA polymerase sigma-C factor	404	sll0184		WP_010871942.1	30.233	86	37	2	484	569	10	72	0.63	27.7	MULTISPECIES: acyl carrier protein	77	ssl2084
b0727	P0AFG6	405	sucB		WP_010873236.1	26.559	433	268	10	5	397	4	426	5.07e-32	122	branched-chain alpha-keto acid dehydrogenase subunit E2	433	sll1841
b0728	P0A836	388	sucC		WP_010871573.1	33.025	324	184	8	1	318	1	297	3.66e-30	116	succinate--CoA ligase	401	sll1023		WP_010873630.1	30.579	121	66	7	9	128	133	236	0.045	32.3	carbamoyl-phosphate synthase large chain	1081	sll0370		WP_010872946.1	42.553	47	26	1	9	55	109	154	0.079	31.6	phosphoribosylamine--glycine ligase	419	slr1159
b0729	P0AGE9	289	sucD		WP_010873000.1	34.538	249	162	1	7	254	5	253	2.78e-43	146	CoA-binding protein	302	sll1557
b0730	P13669	240	mngR, farR, g30, ybgB		WP_048908410.1	37.879	66	41	0	5	70	13	78	6.71e-07	45.8	GntR family transcriptional regulator	343
b0731	P54745	658	mngA, hrsA
b0732	P54746	877	mngB, ybgG		WP_010873253.1	22.248	427	284	18	6	406	232	636	8.64e-18	85.1	alpha-mannosidase	1042	slr0323		WP_010874244.1	29.545	88	50	2	701	788	136	211	0.46	30.8	hypothetical protein	1771	sll0723
b0733	P0ABJ9	522	cydA, cyd-1		WP_010871814.1	33.992	506	265	7	3	502	7	449	7.24e-81	257	cytochrome ubiquinol oxidase subunit I	483	slr1379		WP_010871839.1	29.73	74	44	1	449	514	814	887	0.36	30	sensor histidine kinase	974	slr1393
b0734	P0ABK2	379	cydB, cyd-2		WP_010871815.1	24.713	348	225	6	22	369	26	336	6.69e-28	108	cytochrome oxidase	336	slr1380		WP_010873911.1	36.364	44	28	0	3	46	73	116	0.2	30	bromoperoxidase	276	slr0314
b0735	P0AAV0	97	ybgE
b0736	P0A8Z3	134	ybgC		WP_010873655.1	27.642	123	87	2	6	126	4	126	4.41e-09	48.1	1,4-dihydroxy-2-naphthoyl-CoA hydrolase	138	slr0204		WP_010873474.1	28.571	112	79	1	10	120	37	148	1.32e-08	47.4	hypothetical protein	166	sll0410
b0737	P0ABU9	230	tolQ, fii		WP_010871232.1	26.512	215	118	7	19	212	5	200	1.49e-05	41.2	biopolymer transporter ExbB	210	sll1404		WP_010873818.1	28.049	164	88	6	51	195	57	209	0.053	30.8	biopolymer transporter ExbB	254	sll0477
b0738	P0ABV6	142	tolR		WP_010873816.1	26.846	149	89	4	3	138	2	143	6.52e-08	45.4	biopolymer transporter ExbD	150	sll0479		WP_010871588.1	25.781	128	85	4	16	141	39	158	1.8e-07	45.4	biopolymer transporter ExbD	269	slr0678		WP_010871231.1	21.97	132	88	4	1	125	1	124	7.28e-05	37	biopolymer transporter ExbD	142	sll1405
b0739	P19934	421	tolA, cim, excC, lky		WP_010873953.1	36.559	93	46	4	38	120	336	425	0.007	35	serine/threonine protein kinase	505	sll0776
b0740	P0A855	430	tolB		WP_010873641.1	23.894	113	79	2	216	321	65	177	0.005	34.7	hypothetical protein	183	slr0195		WP_010872538.1	27.703	148	88	6	178	313	340	480	0.011	34.3	hypothetical protein	492	slr1721		WP_010873807.1	27.692	65	43	1	334	394	48	112	0.024	32.7	biopolymer transporter Tol	190	slr0505
b0741	P0A912	173	pal, excC
b0742	P45955	263	cpoB, ybgF		WP_010874046.1	29.091	55	39	0	194	248	500	554	0.017	33.1	lytic transglycosylase	847			WP_010874046.1	32.5	40	27	0	174	213	517	556	0.22	29.3	lytic transglycosylase	847			WP_010874046.1	27.778	54	39	0	207	260	372	425	0.36	28.9	lytic transglycosylase	847
b0750	P11458	347	nadA, nicA		WP_010874167.1	40.717	307	171	5	33	339	20	315	7.76e-76	233	quinolinate synthase	318	sll0622		WP_010871358.1	28	50	29	1	122	164	263	312	0.98	27.7	flavin oxidoreductase	594	sll0219
b0751	P0AFK2	239	pnuC		WP_010873282.1	41.379	29	16	1	83	111	29	56	0.21	26.9	hypothetical protein	66	ssl0312		WP_010871716.1	27.407	135	72	4	17	128	170	301	0.78	27.3	phospholipid carrier-dependent glycosyltransferase	825	sll1946		WP_010871307.1	27.143	70	50	1	148	216	52	121	0.9	26.6	hypothetical protein	155	slr0732
b0752	P75757	313	zitB, ybgR		WP_010872769.1	25.651	269	183	9	41	299	30	291	3.21e-15	71.6	transporter	310	sll1263
b0753	P0AAV6	126	ybgS
b0754	P0AB91	350	aroG		WP_010871510.1	25.904	166	98	6	49	210	97	241	0.11	30.8	3-deoxy-7-phosphoheptulonate synthase	351	sll0934
b0755	P62707	250	gpmA, gpm, pgm, pgmA		WP_010871279.1	24.365	197	118	6	5	199	226	393	7.23e-09	52	histidine phosphatase family protein	443	slr1124		WP_010871279.1	35.938	64	38	2	4	66	3	64	4.25e-06	43.9	histidine phosphatase family protein	443	slr1124		WP_010873603.1	26.606	109	73	2	6	113	5	107	8.62e-07	45.1	histidine phosphatase family protein	212	sll0395
b0756	P0A9C3	346	galM
b0757	P0A6T3	382	galK, galA		WP_010872434.1	25.146	171	97	7	24	181	5	157	0.001	36.6	LmbP protein	326	slr0862		WP_010871293.1	25.547	137	82	5	20	149	3	126	0.003	35.4	4-diphosphocytidyl-2C-methyl-D-erythritol kinase	315	sll0711		WP_010874351.1	28.788	66	42	1	18	83	187	247	0.6	28.5	elongation factor 4	603	slr0604
b0758	P09148	348	galT, galB
b0759	P09147	338	galE, galD		WP_010872578.1	42.771	332	179	7	3	332	7	329	8.7e-77	236	UDP-glucose 4-epimerase GalE	338	sll0244		WP_010871549.1	37.082	329	195	6	2	329	8	325	2.07e-58	189	UDP-glucose 4-epimerase GalE	340	slr1067		WP_010873746.1	27.701	361	197	17	3	332	6	333	1.24e-23	96.3	dTDP-glucose 4,6-dehydratase	342	slr0836
b0760	P31060	490	modF, ORF6, phrA		WP_010872545.1	29.268	205	132	5	268	468	17	212	4.76e-18	80.5	manganese transport system ATP-binding protein MntA	260	sll1599		WP_010872545.1	26.887	212	140	4	25	227	32	237	7.12e-13	65.1	manganese transport system ATP-binding protein MntA	260	sll1599		WP_010871256.1	32.039	206	126	9	262	464	14	208	5.47e-18	81.6	lipid-phosphate phosphatase	332	slr1113
b0761	P0A9G8	262	modE, modR		WP_014407102.1	34.375	64	33	2	166	225	151	209	0.038	31.6	phytoene synthase	309	slr1255		WP_014407131.1	27.465	142	90	5	98	233	1016	1150	0.058	31.2	Ig-like domain repeat protein	4787			WP_014407131.1	27.465	142	90	5	98	233	1312	1446	0.058	31.2	Ig-like domain repeat protein	4787
b0762	P0AAW9	49	acrZ, ybhT		WP_010873605.1	40	30	18	0	1	30	287	316	0.69	23.1	Na+/H+ antiporter NhaS5	698	slr0415
b0763	P37329	257	modA		WP_010874001.1	36.404	228	139	3	29	254	43	266	4.6e-37	128	molybdate ABC transporter substrate-binding protein	270	sll0738		WP_010874133.1	32.759	58	34	1	202	254	241	298	0.2	29.3	sulfate-binding protein	352	slr1452
b0764	P0AF01	229	modB, chlJ		WP_010874000.1	50.575	174	85	1	13	186	10	182	1.06e-40	143	molybdenum ABC transporter permease subunit	615	sll0739		WP_010874136.1	38.15	173	102	2	14	182	59	230	3.59e-31	112	sulfate ABC transporter permease	276	slr1454		WP_010874135.1	37.013	154	96	1	29	182	88	240	2.32e-26	100	sulfate ABC transporter permease	286	slr1453
b0765	P09833	352	modC, chlD, narD		WP_010874137.1	34.389	221	131	3	5	217	7	221	5.73e-44	152	sulfate/thiosulfate import ATP-binding protein CysA	355	slr1455		WP_010872589.1	41.919	198	105	3	14	207	21	212	6.77e-40	137	ABC transporter	218	sll0240		WP_010874000.1	33.636	220	141	2	2	217	258	476	2.16e-36	135	molybdenum ABC transporter permease subunit	615	sll0739
b0766	P21829	272	ybhA		WP_010873080.1	25.455	275	185	5	1	265	1	265	1.63e-21	88.2	hydrolase	279	sll1524		WP_010871930.1	27.273	121	71	3	144	263	628	732	0.002	35.8	haloacid dehalogenase	972	sll1076		WP_010871897.1	37.5	40	24	1	217	255	626	665	0.37	28.9	copper-transporting ATPase PacS	745	sll1920
b0767	P52697	331	pgl, ybhE		WP_010873166.1	25.434	173	103	10	132	304	690	836	0.2	30	hypothetical protein	1191	slr0143
b0768	P52696	317	ybhD		WP_010874026.1	27.986	293	197	4	5	290	6	291	3.59e-30	113	HTH-type transcriptional activator CmpR	304	sll0030		WP_010872551.1	30.435	207	143	1	1	207	1	206	2e-28	108	LysR family transcriptional regulator	316	sll1594		WP_010871778.1	25.658	304	219	3	5	301	8	311	2.42e-24	97.8	RuBisCO transcriptional regulator	345	sll0998
b0769	P0AAV8	350	ybhH		WP_010871874.1	36.364	66	35	2	226	288	112	173	0.36	29.3	penicillin-binding protein	749	slr1710		WP_010871289.1	46.429	28	15	0	322	349	610	637	0.59	28.5	polyribonucleotide nucleotidyltransferase	718	sll1043
b0770	P75763	477	ybhI		WP_010874114.1	41.379	29	17	0	316	344	694	722	0.054	32.3	aminopeptidase	869	sll1343
b0771	P75764	753	ybhJ		WP_010874219.1	23.513	353	239	9	142	475	122	462	9.68e-11	61.2	3-isopropylmalate dehydratase large subunit	468	sll1470		WP_010874171.1	24.462	372	199	17	119	450	458	787	3.76e-07	50.1	aconitate hydratase B	868	slr0665		WP_010871769.1	28.571	70	45	2	260	329	30	94	0.1	32	esterase	283	slr1916
b0772	P46130	427	ybhC		WP_010873198.1	25.962	104	53	3	232	324	175	265	0.21	30.4	hypothetical protein	398	slr1923
b0773	P12994	158	ybhB
b0774	P12995	429	bioA		WP_010871788.1	27.34	406	256	14	29	421	46	425	5.26e-35	131	aspartate aminotransferase family protein	429	slr1022		WP_010873413.1	25.729	377	241	14	33	392	48	402	1.36e-21	92.8	glutamate-1-semialdehyde 2,1-aminomutase	433	sll0017
b0775	P12996	346	bioB		WP_010872208.1	35.667	300	173	6	23	310	58	349	1.64e-53	177	biotin synthase	362	slr1364		WP_041425795.1	38.889	54	31	1	150	201	174	227	0.000687	37.4	lipoyl synthase	297	sll0868		WP_010871846.1	20.796	226	148	8	48	255	13	225	0.025	32.7	FO synthase subunit 1	313	sll1285
b0776	P12998	384	bioF		WP_010873692.1	34.383	381	239	5	7	380	11	387	2.68e-57	189	8-amino-7-oxononanoate synthase	393	slr0917		WP_010871788.1	22.659	331	190	16	23	309	41	349	0.002	37	aspartate aminotransferase family protein	429	slr1022
b0777	P12999	251	bioC		WP_010873750.1	31.193	109	70	2	35	141	41	146	1.03e-08	50.8	SAM-dependent methyltransferase	212	sll0829		WP_010873108.1	30.612	98	64	2	44	137	95	192	4.9e-07	46.2	2-methyl-6-phytyl-1,4-hydroquinone methyltransferase	318	sll0418		WP_010871258.1	25.767	163	102	4	7	150	27	189	1.42e-06	44.7	SAM-dependent methyltransferase	257	slr1115
b0778	P13000	225	bioD1		WP_010873833.1	31.28	211	135	3	3	210	11	214	2.96e-18	77.4	ATP-dependent dethiobiotin synthetase BioD	237	slr0523
b0779	P0A8F8	673	uvrB		WP_010873536.1	56.456	666	284	3	2	667	3	662	0	769	UvrABC system protein B	669	sll0459		WP_014407143.1	23.421	380	214	14	158	522	142	459	1.81e-07	50.8	transcription-repair coupling factor	1162	sll0377		WP_014407143.1	29.73	74	48	1	472	545	846	915	0.01	35.4	transcription-repair coupling factor	1162	sll0377
b0780	P75767	302	ybhK		WP_010873306.1	36.047	258	159	3	3	257	140	394	6e-43	150	hypothetical protein	462	sll0154
b0781	P30745	329	moaA, bisA, chlA, chlA1, narA		WP_010873678.1	32.39	318	205	6	1	315	14	324	9.95e-53	173	cyclic pyranopterin monophosphate synthase	327	slr0901		WP_020861753.1	24.603	126	92	2	57	182	66	188	0.000733	37.4	hopanoid biosynthesis associated radical SAM protein HpnH	338	slr1507		WP_010874146.1	21.267	221	148	7	9	221	17	219	0.002	35.8	radical SAM protein	265	slr1464
b0782	P0AEZ9	170	moaB, chlA2		WP_010871978.1	32.609	46	31	0	18	63	6	51	0.23	27.7	50S ribosomal protein L4	210	sll1800		WP_010873634.1	21.118	161	99	4	23	158	15	172	0.72	26.6	cinA-like protein	416	slr0427
b0783	P0A738	161	moaC, chlA3		WP_010873679.1	38.065	155	89	4	4	152	2	155	2.17e-27	101	molybdenum cofactor biosynthesis bifunctional protein	347	slr0902		WP_010872077.1	33.333	63	33	2	51	104	49	111	0.23	27.3	MULTISPECIES: carbon dioxide concentrating mechanism protein	112	slr1839
b0784	P30748	81	moaD, chlA4, chlM		WP_010873680.1	25	80	57	1	2	81	5	81	1.72e-05	36.2	molybdopterin synthase sulfur carrier subunit	81	ssr1527		WP_020861789.1	31.868	91	49	4	2	81	3	91	0.11	26.2	molybdopterin synthase sulfur carrier subunit	91	slr0821		WP_010874224.1	34.091	44	25	2	29	68	454	497	0.82	24.6	glycoside hydrolase	529	sll0735
b0785	P30749	150	moaE, chlA5		WP_010873681.1	38.095	105	65	0	24	128	23	127	2.59e-23	86.3	hypothetical protein	145	slr0903
b0786	P0AAC4	234	ybhL		WP_041425965.1	31.25	64	34	2	166	229	181	234	0.98	26.6	membrane protein	242	sll1150
b0787	P75769	237	ybhM
b0788	P75770	318	ybhN		WP_010873982.1	27.336	289	202	5	35	317	35	321	1.43e-30	114	membrane protein	322	slr0712
b0789	P0AA84	413	clsB, ybhO
b0790	P0AAW1	253	ybhP
b0791	P0AAW5	136	ybhQ		WP_071822675.1	60	25	10	0	96	120	9	33	0.13	26.2	hypothetical protein	39	sll0048
b0792	P0AFP9	368	ybhR		WP_010873358.1	25.698	179	124	6	162	335	75	249	8.29e-08	49.7	transporter	294	sll0760		WP_010873385.1	33.019	106	57	3	197	293	93	193	1.32e-05	42.7	ABC transporter permease	261	slr0347		WP_010873951.1	26.923	52	35	1	266	317	664	712	0.94	28.1	maltooligosyl trehalose synthase	790	sll0778
b0793	P0AFQ2	377	ybhS		WP_010873951.1	34.177	79	51	1	236	314	626	703	0.005	35.4	maltooligosyl trehalose synthase	790	sll0778
b0794	P0A9U1	578	ybhF		WP_020862191.1	36.726	226	142	1	330	554	5	230	1.06e-48	169	ABC transporter	341			WP_020862191.1	28.526	312	209	4	6	305	5	314	5.74e-37	137	ABC transporter	341			WP_010873798.1	35.586	222	141	2	329	549	1	221	6.36e-45	159	MFS transporter	342	sll0489
b0795	P75777	332	ybhG		WP_048908424.1	23.853	327	164	8	43	284	70	396	6.14e-11	59.7	ABC transporter	512			WP_010871277.1	24.484	339	176	5	23	282	55	392	1.47e-10	58.5	RND transporter	520	sll1053		WP_010873186.1	24.579	297	170	7	42	291	73	362	3.17e-09	54.3	RND transporter	467	sll0141
b0796	P0ACU0	223	cecR, ybiH		WP_010873672.1	29.213	89	50	3	15	96	15	97	0.41	27.7	TetR family transcriptional regulator	187	slr0895
b0797	P25888	454	rhlE		WP_041426049.1	42.667	375	207	3	2	375	4	371	7.47e-96	294	RNA helicase	488			WP_010872091.1	30.579	121	79	1	229	349	228	343	3.86e-11	61.2	ATP-dependent DNA helicase RecQ	478	slr1536		WP_010873536.1	27.778	72	52	0	246	317	447	518	0.001	37.7	UvrABC system protein B	669	sll0459
b0798	P30176	160	ybiA
b0799	P27296	716	dinG, rarB
b0800	P30177	320	ybiB		WP_010872123.1	24.603	252	180	6	2	246	4	252	3.61e-13	65.9	hypothetical protein	349	sll1634
b0801	P30178	361	hcxB, ybiC
b0802	P0AAX3	86	ybiJ		WP_010872090.1	40.625	32	19	0	22	53	321	352	0.48	25.4	hypothetical protein	489	slr1535		WP_010871291.1	32.051	78	52	1	6	83	320	396	0.78	24.6	malic enzyme	463	slr0721
b0803	P41039	88	ybiI
b0804	P75779	225	ybiX		WP_010872382.1	46.154	26	14	0	5	30	351	376	0.12	29.6	hypothetical protein	440	sll1693		WP_010872573.1	25.316	79	51	3	34	111	130	201	0.76	26.9	hypothetical protein	251	sll0249
b0805	P75780	760	fiu, ybiL		WP_010871230.1	25.976	743	473	21	21	751	142	819	3.43e-54	197	ligand-gated channel	828	sll1406		WP_010871227.1	24.704	761	484	25	21	760	171	863	2.44e-42	162	ligand-gated channel	863	sll1409		WP_010871237.1	25.806	713	433	25	67	760	218	853	1.05e-41	160	ligand-gated channel	853	slr1490
b0806	P0AAX6	86	mcbA, ybiM		WP_010872500.1	28.571	49	30	2	35	78	724	772	0.39	25.8	hemolysin	1741	sll1951		WP_010872947.1	36.364	33	21	0	7	39	103	135	0.82	24.6	hypothetical protein	204	slr1160
b0807	P75782	308	rlmF, ybiN
b0808	P75783	741	ybiO		WP_010873993.1	28.44	218	154	1	505	720	376	593	7.5e-21	93.6	hypothetical protein	617	slr0765		WP_010871803.1	30.131	229	155	3	505	730	463	689	1.9e-17	83.2	hypothetical protein	704	sll0985		WP_010871380.1	26.761	213	147	5	505	713	515	722	1.09e-12	67.8	hypothetical protein	765	sll1040
b0809	P10346	240	glnQ		WP_010872399.1	51.24	242	115	1	1	239	8	249	3.43e-84	248	polar amino acid ABC transporter ATP-binding protein	252	slr1735		WP_010874137.1	40	240	138	3	2	240	3	237	5.29e-50	164	sulfate/thiosulfate import ATP-binding protein CysA	355	slr1455		WP_010874063.1	42.152	223	121	5	1	217	27	247	1.27e-49	160	macrolide ABC transporter ATP-binding protein	266	slr0544
b0810	P0AEQ6	219	glnP		WP_020861618.1	47.879	165	82	1	57	217	349	513	7.84e-46	155	glutamine ABC transporter	527			WP_010872467.1	50	50	23	1	94	143	186	233	3.79e-06	43.1	phosphate ABC transporter permease subunit PstC	328	slr1248		WP_010873567.1	43.59	39	22	0	105	143	188	226	0.001	35.4	phosphate ABC transporter permease subunit PstC	317	sll0681
b0811	P0AEQ3	248	glnH		WP_020861618.1	39.394	231	133	3	20	244	34	263	2.11e-45	155	glutamine ABC transporter	527			WP_014407114.1	24.581	179	129	3	66	242	108	282	2.9e-08	50.1	glutamine-binding protein	286	sll1104		WP_010872480.1	27.273	121	85	2	124	244	261	378	1.02e-07	48.5	hypothetical protein	397	slr1257
b0812	P0ABT2	167	dps, pexB, vtm		WP_010871980.1	28.378	74	53	0	21	94	8	81	0.008	32	DNA starvation/stationary phase protection protein	156	slr1894		WP_010871537.1	41.176	34	18	1	83	116	78	109	0.35	27.3	hypothetical protein	196	slr1613
b0813	P0AA67	295	rhtA, ybiF		WP_010871377.1	25.521	192	134	4	87	269	113	304	0.003	35	EamA family transporter	329	sll1319		WP_010872334.1	37.313	67	35	2	97	163	151	210	0.24	29.3	hypothetical protein	407	sll1755		WP_010872117.1	25.581	86	62	1	184	269	47	130	0.83	26.9	hypothetical protein	155	sll1455
b0814	P0A917	171	ompX, ybiG		WP_010872828.1	37.5	40	24	1	132	171	793	831	0.065	30	hypothetical protein	845	sll1885		WP_010874239.1	32.692	52	31	1	88	139	375	422	0.18	28.5	hypothetical protein	580	sll0727
b0815	P75785	527	opgE, ybiP
b0817	P0A9F1	155	mntR, ybiQ		WP_010872454.1	33.929	56	22	1	89	144	122	162	0.005	32.7	hypothetical protein	235	sll1162		WP_020862050.1	37.209	43	26	1	43	85	12	53	0.12	28.5	Fe-S cluster assembly transcriptional regulator SufR	216			WP_010874178.1	30.612	98	51	4	40	137	14	94	0.73	26.6	helix-turn-helix domain-containing protein	369	slr1557
b0818	P75788	372	ybiR		WP_010874232.1	19.839	373	241	9	41	355	57	429	0.002	36.6	transporter	449	slr0753		WP_010871604.1	23.952	167	94	4	33	182	456	606	0.22	30	SLC13 family permease	612	sll0640		WP_010872757.1	39.13	23	14	0	344	366	49	71	0.6	26.9	thioredoxin family protein	93	ssr1391
b0819	P0AAX8	306	ybiS		WP_010873339.1	28.276	145	78	8	101	236	76	203	1.44e-06	44.7	L,D-transpeptidase	204	slr0769		WP_010873970.1	40.426	47	28	0	183	229	117	163	0.000184	38.1	L,D-transpeptidase	169	sll0670		WP_010873491.1	26.154	65	46	1	213	277	225	287	0.61	28.1	saccharopine dehydrogenase	398	slr0049
b0820	P0A9U3	530	ybiT		WP_010872439.1	34.004	547	332	6	1	530	1	535	1.32e-94	296	lysophospholipase	574	slr0864		WP_010873032.1	29.945	541	360	11	1	530	3	535	2.73e-69	231	ABC transporter	636	sll0912		WP_010871740.1	31.884	207	119	7	312	499	15	218	7.05e-20	86.7	zinc ABC transporter ATP-binding protein	289	slr2044
b0821	P75791	421	ybiU		WP_010873399.1	42.857	28	16	0	173	200	154	181	0.77	28.1	hypothetical protein	196	slr0356
b0822	P75792	271	ybiV, supH		WP_010873080.1	42.857	63	35	1	205	266	213	275	3.03e-08	50.1	hydrolase	279	sll1524		WP_010873080.1	27.778	72	51	1	1	72	1	71	1.13e-06	45.4	hydrolase	279	sll1524		WP_010873040.1	19.708	274	183	7	1	270	1	241	2.06e-06	44.3	sucrose phosphatase	244	slr0953
b0823	P75793	810	ybiW		WP_010873686.1	27.119	118	61	4	20	125	778	882	0.2	31.6	hypothetical protein	1014	slr0907		WP_010871904.1	26.531	49	36	0	721	769	151	199	0.43	30	dihydropteroate synthase	289	slr2026		WP_010872390.1	26.357	129	75	5	531	656	728	839	0.52	30.4	histidine kinase	970	sll1687
b0824	P75794	299	ybiY
b0825	P78055	220	fsaA, fsa, mipB, ybiZ		WP_010871442.1	28	125	76	2	82	194	133	255	1.34e-10	56.6	transaldolase	391	slr1793		WP_010872777.1	35.897	39	25	0	66	104	73	111	0.9	26.6	N-acetyltransferase	178	slr1340
b0826	P12282	249	moeB, chlN		WP_010873059.1	41.736	242	138	2	3	242	10	250	3.17e-50	166	molybdenum cofactor biosynthesis protein MoeB	392	sll1536		WP_020861667.1	34.921	63	32	2	28	85	5	63	0.69	27.7	hypothetical protein	517			WP_010873946.1	40.541	37	21	1	18	54	152	187	0.71	27.7	FAD-dependent oxidoreductase	416	slr0801
b0827	P12281	411	moeA, bisB, chlE, narE		WP_010873677.1	28.481	316	217	5	16	322	9	324	2.21e-35	131	molybdopterin molybdenumtransferase	390	slr0900
b0828	P37595	321	iaaA, spt, ybiK		WP_014407121.1	33.793	290	167	12	6	287	5	277	2.67e-30	113	isoaspartyl peptidase	312			WP_010872975.1	27.358	106	66	4	79	183	42	137	0.13	30	rRNA methyltransferase	274	slr1673
b0829	P75796	623	gsiA, yliA		WP_020861501.1	48.191	608	257	13	12	568	5	605	3.02e-172	500	ABC transporter ATP-binding protein	617			WP_020861501.1	38.376	271	149	7	12	275	348	607	8.45e-48	174	ABC transporter ATP-binding protein	617			WP_020861501.1	38.511	309	132	7	313	571	5	305	1.95e-46	170	ABC transporter ATP-binding protein	617
b0830	P75797	512	gsiB, yliB		WP_010872410.1	23.495	515	337	15	39	500	56	566	7.84e-23	98.6	peptide ABC transporter substrate-binding protein	582	slr1740		WP_010872370.1	25.326	383	231	14	10	343	46	422	1.13e-16	79.3	peptide ABC transporter substrate-binding protein	631	sll1699		WP_010873076.1	29.508	61	39	1	415	471	33	93	0.44	29.6	chaperone protein ClpB	872	slr1641
b0831	P75798	306	gsiC, yliC		WP_010872306.1	34.603	315	191	5	5	305	13	326	4.96e-56	181	ABC transporter substrate-binding protein	326	sll1768		WP_010873400.1	34.169	319	191	4	4	304	15	332	4.91e-51	168	ABC transporter substrate-binding protein	337	sll0312		WP_010873741.1	22.436	156	90	3	130	259	161	311	0.55	28.1	ABC transporter substrate-binding protein	371	sll0833
b0832	P75799	303	gsiD, yliD		WP_010873741.1	41.702	235	129	2	77	303	136	370	1.85e-54	178	ABC transporter substrate-binding protein	371	sll0833		WP_010873741.1	30.909	55	37	1	29	83	2	55	0.021	32.7	ABC transporter substrate-binding protein	371	sll0833		WP_010873254.1	36.364	275	159	4	32	293	18	289	8.84e-49	161	peptide ABC transporter permease	294	slr0324
b0833	P75800	782	pdeI, yliE		WP_010873764.1	29.31	290	201	2	485	772	565	852	1.75e-37	147	phytochrome-like protein cph2	1276	sll0821		WP_010872042.1	32.472	271	180	2	500	768	450	719	2.68e-36	142	hypothetical protein	732	slr2077		WP_010873007.1	30.894	246	156	4	530	768	71	309	1.31e-33	128	EAL domain-containing protein	332	slr1692
b0834	P75801	442	dgcI, yliF		WP_010874257.1	31.522	184	108	4	271	436	86	269	3.21e-14	69.3	GGDEF domain-containing protein	275	slr1657		WP_010871602.1	33.75	160	88	5	295	436	314	473	2.61e-13	68.2	diguanylate cyclase	481	slr0687		WP_010872910.1	34.667	150	80	6	296	435	357	498	1.92e-12	65.5	hypothetical protein	527	sll1170
b0835	P0AEI4	441	rimO, yliG		WP_010873783.1	39.91	446	237	12	8	438	5	434	2.83e-100	303	ribosomal protein S12 methylthiotransferase RimO	443	slr0082		WP_010871782.1	27.412	456	280	12	12	438	10	443	4.98e-44	156	tRNA (N6-isopentenyl adenosine(37)-C2)-methylthiotransferase MiaB	451	sll0996		WP_010873904.1	22.449	147	96	7	44	179	67	206	0.000705	38.1	B12-binding domain-containing radical SAM protein	473	slr0309
b0836	P0AAY1	127	bssR, yliH		WP_010873884.1	30.303	66	43	1	43	105	378	443	0.33	26.9	phosphomethylpyrimidine synthase	459	slr0118
b0837	P75804	371	yliI		WP_010871649.1	37.853	354	196	7	32	367	63	410	7.58e-71	224	hypothetical protein	412	slr1608		WP_010873570.1	36.364	44	26	1	39	82	60	101	0.82	28.1	hypothetical protein	388	slr0719
b0838	P0ACA7	208	gstB, yliJ		WP_010873500.1	31.22	205	115	7	1	203	1	181	2.26e-17	73.2	glutathione S-transferase	184	sll0067		WP_010874264.1	25.301	83	60	1	43	125	40	120	0.000426	37	glutathione S-transferase	271	sll1545		WP_010873984.1	48.148	27	14	0	173	199	21	47	0.57	26.6	MULTISPECIES: hypothetical protein	128	sll0661
b0839	P08506	400	dacC		WP_010871361.1	38.889	36	15	1	345	373	299	334	0.46	28.9	peptidase S41	462	slr0257
b0840	P0ACK5	252	deoR, nucR		WP_010874075.1	32.727	55	36	1	82	136	18	71	0.1	29.6	chromosome partitioning protein ParA	195	slr0929		WP_014407131.1	32.727	55	35	1	128	180	4303	4357	0.75	27.7	Ig-like domain repeat protein	4787
b0841	P75806	198	ybjG		WP_010873715.1	30.189	106	57	4	63	159	122	219	0.01	32.3	hypothetical protein	240	sll0545		WP_010871507.1	39.024	41	25	0	3	43	134	174	0.045	30.8	hypothetical protein	501	sll0936		WP_010872629.1	31.746	63	39	1	50	112	102	160	0.17	28.9	hypothetical protein	292	sll1428
b0842	P0AEY8	410	mdfA, cmlA, cmr		WP_010873841.1	33.333	63	42	0	73	135	84	146	0.18	30.4	MFS transporter	418	slr0616		WP_010873345.1	31.667	60	41	0	73	132	75	134	0.26	30	glucose transporter	468	sll0771
b0843	P0AAY4	94	ybjH		WP_010873878.1	47.368	19	10	0	1	19	1	19	0.43	25.4	hypothetical protein	185	slr0112
b0844	P75809	271	ybjI		WP_010873080.1	22.846	267	190	8	1	255	1	263	1.38e-09	53.9	hydrolase	279	sll1524		WP_010873040.1	19.703	269	174	6	1	259	1	237	3.37e-07	46.6	sucrose phosphatase	244	slr0953		WP_010873931.1	43.75	48	23	1	192	239	519	562	0.044	31.6	ATPase	642	slr0797
b0845	P75810	402	ybjJ		WP_010871794.1	33.962	53	32	2	200	249	1898	1950	0.16	30.8	hypothetical protein	3972	slr1028		WP_010872465.1	26.667	105	75	2	266	368	270	374	0.33	29.6	MFS transporter	418	sll1154		WP_020861454.1	27.907	86	50	3	245	330	80	153	0.52	28.1	FKBP-type peptidyl-prolyl cis-trans isomerase	176
b0846	P75811	178	rcdA, ybjK		WP_010873672.1	24.699	166	112	6	12	171	16	174	4.68e-06	41.6	TetR family transcriptional regulator	187	slr0895		WP_010874222.1	40	30	18	0	10	39	107	136	0.97	26.2	ABC transporter ATP-binding protein	363	slr0747
b0847	P60869	561	ybjL		WP_010873707.1	35.484	31	20	0	417	447	117	147	0.14	31.2	alpha/beta hydrolase	345	sll0553		WP_041425920.1	31.579	76	46	3	201	274	241	312	0.15	31.2	potassium channel protein	339			WP_010872497.1	32.787	61	34	2	366	426	23	76	0.28	29.6	hypothetical protein	201	sll1956
b0848	P64439	125	ybjM
b0849	P68688	85	grxA, grx		WP_010872162.1	35.616	73	41	3	5	77	9	75	6.13e-06	37.7	glutaredoxin	88	ssr2061		WP_010874183.1	30	70	37	3	5	71	25	85	0.006	30	glutaredoxin	109	slr1562		WP_010872566.1	50	28	13	1	10	36	285	312	0.053	28.1	MULTISPECIES: NAD(P)H-quinone oxidoreductase subunit H	394	slr0261
b0850	P46119	95	ybjC
b0851	P17117	240	nfsA, mda18, mdaA, ybjB		WP_010872536.1	21.569	204	128	6	4	181	3	200	0.000546	36.6	reductase DrgA	201	slr1719
b0852	P0C0U4	300	rimK		WP_010872163.1	24.348	230	157	8	67	289	100	319	4.72e-09	53.1	glutathione synthetase	320	slr1238		WP_010872519.1	31.532	111	68	3	97	203	217	323	6.63e-06	43.9	cyanophycin synthetase	873	slr2002		WP_010872519.1	31.633	98	48	5	180	267	369	457	0.001	37.4	cyanophycin synthetase	873	slr2002
b0853	P0AAY6	158	ybjN
b0854	P31133	370	potF		WP_010873154.1	25.869	259	160	10	77	329	109	341	4.26e-17	78.6	spermidine/putrescine ABC transporter substrate-binding protein	384	slr0401		WP_010873905.1	24.242	99	69	2	90	186	101	195	0.026	32.7	hypothetical protein	326	sll0282		WP_010873819.1	27.103	107	52	3	16	108	16	110	0.7	28.1	iron uptake protein A2	346	slr0513
b0855	P31134	377	potG		WP_010872836.1	48.77	244	117	3	19	254	18	261	3.58e-76	236	ABC transporter	368	sll1878		WP_010874137.1	50.213	235	117	0	22	256	5	239	3.78e-76	236	sulfate/thiosulfate import ATP-binding protein CysA	355	slr1455		WP_010874222.1	41.053	285	163	4	20	302	4	285	1.56e-64	206	ABC transporter ATP-binding protein	363	slr0747
b0856	P31135	317	potH		WP_010874042.1	26.667	135	92	3	183	311	144	277	5.41e-07	46.6	ABC transporter	279	slr0530		WP_010874000.1	25.161	155	111	1	102	256	11	160	5.64e-07	47.4	molybdenum ABC transporter permease subunit	615	sll0739		WP_010874135.1	25	216	155	2	78	291	49	259	1.64e-06	45.4	sulfate ABC transporter permease	286	slr1453
b0857	P0AFL1	281	potI		WP_010874136.1	26.702	191	130	3	54	235	49	238	3.44e-08	50.1	sulfate ABC transporter permease	276	slr1454		WP_010874000.1	31.624	117	76	3	163	276	111	226	2.78e-07	47.8	molybdenum ABC transporter permease subunit	615	sll0739		WP_010874043.1	28.492	179	121	2	52	230	78	249	4.87e-07	46.6	sugar ABC transporter permease	298	slr0531
b0858	P0AAZ0	162	ybjO		WP_010872409.1	32.353	34	18	1	82	115	91	119	0.17	27.7	photosystem II reaction center protein Psb28	122	slr1739
b0859	P75817	375	rlmC, rumB, ybjF		WP_010872035.1	25.729	377	264	7	8	372	86	458	1.21e-29	115	RNA methyltransferase	463	sll1967		WP_010872382.1	28.358	67	38	2	229	293	54	112	0.004	35.4	hypothetical protein	440	sll1693		WP_010871816.1	32.653	49	31	1	239	285	40	88	0.077	30.8	tRNA (guanosine(46)-N7)-methyltransferase TrmB	211	sll1300
b0860	P30860	243	artJ		WP_020861618.1	31.602	231	153	4	15	241	33	262	4.68e-31	116	glutamine ABC transporter	527			WP_020861654.1	27.481	262	158	10	4	241	12	265	2.1e-14	67.8	amino acid ABC transporter substrate-binding protein	299			WP_014407114.1	23.077	169	125	2	73	240	118	282	5.81e-11	57.8	glutamine-binding protein	286	sll1104
b0861	P0AE30	222	artM		WP_020861618.1	33.796	216	123	5	7	213	306	510	1.44e-27	105	glutamine ABC transporter	527			WP_010873730.1	28.261	92	62	1	78	165	3	94	0.27	27.3	hypothetical protein	110	slr0581
b0862	P0AE34	238	artQ		WP_020861618.1	29.717	212	131	1	13	224	313	506	2.21e-25	100	glutamine ABC transporter	527			WP_010873607.1	27.778	72	51	1	122	193	752	822	0.17	29.6	DNA gyrase subunit A	860	slr0417		WP_010873345.1	32.53	83	46	4	15	90	271	350	0.38	28.5	glucose transporter	468	sll0771
b0863	P30859	243	artI		WP_020861618.1	34.043	235	144	5	14	241	32	262	1.41e-34	126	glutamine ABC transporter	527			WP_014407114.1	23.529	170	123	2	73	240	118	282	1.18e-10	57	glutamine-binding protein	286	sll1104		WP_010871344.1	24.889	225	152	6	33	243	46	267	5.34e-10	55.1	amino acid ABC transporter substrate-binding protein	298	sll0224
b0864	P0AAF6	242	artP		WP_010872399.1	44.397	232	127	2	12	242	18	248	1.88e-65	200	polar amino acid ABC transporter ATP-binding protein	252	slr1735		WP_010874137.1	41.597	238	127	4	1	236	1	228	1.76e-50	165	sulfate/thiosulfate import ATP-binding protein CysA	355	slr1455		WP_010874063.1	35.27	241	145	6	3	238	28	262	4.36e-40	135	macrolide ABC transporter ATP-binding protein	266	slr0544
b0865	P75818	171	ybjP		WP_010871683.1	27.059	85	58	2	89	171	78	160	0.11	29.3	type I glutamate--ammonia ligase	473	slr1756
b0866	P0A8C1	107	ybjQ		WP_010872007.1	43.81	105	57	1	1	103	1	105	1.11e-27	94.4	MULTISPECIES: hypothetical protein	108	sll1118		WP_010874252.1	47.826	23	12	0	2	24	165	187	0.18	27.3	membrane protein	544	sll1550		WP_010872406.1	21.429	70	48	1	21	83	15	84	0.21	26.9	peroxiredoxin	189	sll1621
b0867	P75820	276	amiD, ybjR		WP_010873120.1	31.579	38	26	0	27	64	1454	1491	0.51	28.5	hypothetical protein	1578	sll0267
b0868	P75821	337	ybjS		WP_014407077.1	21.622	333	250	7	4	333	6	330	5.36e-10	56.2	dihydroflavonol-4-reductase	335	slr1706		WP_010872727.1	30.709	127	75	3	1	122	1	119	5.07e-07	46.6	epimerase	219	sll1218		WP_010873746.1	22.689	357	220	14	3	332	6	333	2.93e-06	45.1	dTDP-glucose 4,6-dehydratase	342	slr0836
b0869	P75822	476	ybjT		WP_010873914.1	22.794	272	184	6	1	267	1	251	1.3e-13	67.8	NAD(P)-dependent oxidoreductase	287	slr0317		WP_010873152.1	26.455	189	121	6	4	186	2	178	2e-10	58.5	3-beta hydroxysteroid dehydrogenase	326	slr0399		WP_041425929.1	31.579	76	40	2	4	79	2	65	5.33e-05	40.8	short chain dehydrogenase	196
b0870	P75823	333	ltaE, ybjU		WP_010871994.1	27	100	61	4	219	318	582	669	0.24	29.6	DNA-directed RNA polymerase subunit beta'	1317	sll1789		WP_010873337.1	24.638	138	75	6	50	174	64	185	0.49	28.5	IscS subfamily cysteine desulfurase	386	slr0387
b0871	P07003	572	poxB		WP_010872604.1	28.938	546	352	13	2	520	20	556	2.5e-59	205	acetolactate synthase	621	slr2088		WP_010872609.1	24.138	551	400	9	2	545	3	542	4.35e-45	164	acetolactate synthase large subunit	550	sll1981		WP_010873593.1	21.429	98	77	0	6	103	12	109	0.16	31.2	2-succinyl-5-enolpyruvyl-6-hydroxy-3-cyclohexene-1-carboxylate synthase	595	sll0603
b0872	P75824	322	hcr, ybjV		WP_010873424.1	34.848	66	43	0	256	321	23	88	1.66e-07	45.4	Ferredoxin-1	97	ssl0020		WP_010872058.1	30.435	69	48	0	253	321	21	89	7.96e-06	40.8	ferredoxin	106	slr1828		WP_010872870.1	30.645	62	43	0	258	319	28	89	2.88e-05	39.7	ferredoxin	122	sll1382
b0873	P75825	550	hcp, ybjW
b0874	P75826	299	lysO, ybjE
b0875	P60844	231	aqpZ, bniP		WP_010872492.1	58.65	237	88	3	3	229	2	238	2.56e-87	255	aquaporin	247	slr2057
b0876	P75828	552	ybjD		WP_010872202.1	35.616	73	40	3	1	70	1	69	0.021	33.9	DNA recombination protein RecF	384	sll1277		WP_010873354.1	32.075	53	34	1	10	60	17	69	0.036	33.1	urea ABC transporter ATP-binding protein UrtD	373	sll0764		WP_010873561.1	27.16	81	54	2	458	537	99	175	0.11	30.8	RNA polymerase sigma factor	185	sll0687
b0877	P75829	330	ybjX
b0878	P75830	371	macA, ybjY		WP_010873186.1	26.966	267	179	9	105	367	198	452	3.49e-10	57.8	RND transporter	467	sll0141		WP_010873186.1	29.787	94	53	2	40	124	54	143	0.000449	38.5	RND transporter	467	sll0141		WP_048908424.1	24.706	340	171	8	95	362	165	491	3.9e-07	48.1	ABC transporter	512
b0879	P75831	648	macB, ybjZ		WP_010874063.1	50.226	221	110	0	4	224	27	247	7.29e-69	222	macrolide ABC transporter ATP-binding protein	266	slr0544		WP_041426089.1	36.946	406	237	7	254	645	3	403	1.18e-68	226	ABC transporter permease	406			WP_041425846.1	40.444	225	131	3	3	225	6	229	7.85e-48	164	ABC transporter	231
b0880	P0A968	74	cspD, cspH, ybjA
b0881	P0A8Q6	106	clpS, yljA		WP_041425952.1	39.286	56	33	1	28	82	23	78	1.45e-05	37.4	Clp protease ClpS	97			WP_020862291.1	33.333	54	33	2	28	80	21	72	0.000391	33.5	ATP-dependent Clp protease adaptor ClpS	95	ssr2723		WP_010872987.1	25	52	39	0	7	58	818	869	0.42	26.2	hypothetical protein	939	sll1563
b0882	P0ABH9	758	clpA, lopD		WP_010873410.1	37.422	799	407	11	12	733	15	797	5.08e-175	520	ATP-dependent Clp protease ATP-binding subunit ClpC	821	sll0020		WP_010873410.1	31.148	61	40	1	10	68	88	148	0.22	31.2	ATP-dependent Clp protease ATP-binding subunit ClpC	821	sll0020		WP_010873183.1	41.928	415	219	8	17	427	24	420	4.54e-90	299	chaperone protein ClpB	898	slr0156
b0884	P69222	72	infA		WP_010871959.1	70	70	21	0	1	70	1	70	1.17e-34	109	MULTISPECIES: translation initiation factor IF-1	75	ssl3441		WP_010874081.1	39.286	28	17	0	39	66	37	64	0.44	25	ribosome small subunit-dependent GTPase	369	sll0898		WP_010872339.1	64.286	14	5	0	24	37	26	39	0.49	24.6	sugar fermentation stimulation protein SfsA	237	sll2014
b0885	P0A8P1	234	aat, ycaA		WP_010872241.1	32.955	176	115	2	39	213	9	182	7.79e-29	104	leucyl/phenylalanyl-tRNA--protein transferase	198	sll0869		WP_010873902.1	31.667	60	30	1	155	214	319	367	0.39	28.1	hypothetical protein	579	sll0284
b0886	P23886	573	cydC, mdrA, mdrH, surB		WP_071822647.1	27.616	583	381	15	4	569	14	572	1.53e-47	171	LuxR family transcriptional regulator	579	sll1276		WP_010872070.1	29.187	603	352	14	13	571	26	597	2.1e-47	171	protein-tyrosine-phosphatase	610	sll1725		WP_010872887.1	28.538	431	297	6	146	571	578	1002	4.43e-45	167	peptidase C39	1011	sll1180
b0887	P29018	588	cydD, htrD		WP_010871936.1	24.905	526	367	7	68	580	83	593	4.16e-41	154	long-chain-fatty-acid--CoA ligase	601	slr1149		WP_010871895.1	26.531	539	343	16	68	580	70	581	1.04e-39	150	ABC transporter	593	slr2019		WP_071822647.1	22.449	588	425	6	14	584	3	576	7.67e-36	138	LuxR family transcriptional regulator	579	sll1276
b0888	P0A9P4	321	trxB		WP_010874346.1	21.451	317	213	11	10	312	19	313	3.22e-05	41.6	pyridine nucleotide-disulfide oxidoreductase	326	slr0600		WP_010871709.1	27.805	205	116	11	110	301	173	358	0.001	37	mercuric reductase	518	slr1849		WP_010871407.1	22.059	340	177	12	7	288	153	462	0.017	33.1	glutamate synthase subunit beta	494	sll1027
b0889	P0ACJ0	164	lrp, alsB, ihb, livR, oppI		WP_020862050.1	30.952	42	29	0	18	59	12	53	0.16	28.1	Fe-S cluster assembly transcriptional regulator SufR	216
b0890	P46889	1329	ftsK		WP_010873973.1	45.455	33	12	1	418	444	129	161	0.82	30	hypothetical protein	402	slr0708
b0891	P61316	203	lolA, lplA, yzzV		WP_010872698.1	28.986	69	47	2	40	107	67	134	0.1	29.6	Metalloprotease slr1322	489	slr1322
b0892	P0AAZ4	447	rarA, mgsA, ycaJ		WP_010873577.1	27.848	237	120	8	18	224	40	255	5.23e-11	60.5	Holliday junction DNA helicase RuvB	361	sll0613		WP_010871834.1	26.923	130	76	3	32	154	234	351	1.01e-05	44.3	ATP-dependent zinc metalloprotease FtsH 1	665	slr1390		WP_010872177.1	29.771	131	61	4	13	115	3	130	1.42e-05	43.9	DNA polymerase III subunit gamma/tau, intein-containing	1116	sll1360
b0893	P0A8L1	430	serS		WP_010871856.1	45.747	435	214	7	1	423	1	425	3.35e-124	363	serine--tRNA ligase	430	slr1703		WP_010873787.1	25.325	154	104	5	137	287	196	341	0.022	33.5	threonine--tRNA ligase	603	sll0078		WP_010871725.1	27.451	51	37	0	289	339	13	63	0.039	32.3	glutamate 5-kinase	375	slr2035
b0894	P18775	814	dmsA		WP_010872118.1	21.757	740	449	32	100	800	52	700	2.64e-25	108	nitrate reductase catalytic subunit	714	sll1454		WP_010874189.1	29.348	92	49	4	673	751	611	699	0.072	33.1	hypothetical protein	765	slr1567
b0895	P18776	205	dmsB		WP_010874107.1	30.476	105	55	4	66	154	64	166	0.019	31.6	NAD(P)H-quinone oxidoreductase subunit I	193	sll0520		WP_010873998.1	25.472	106	33	5	93	161	684	780	0.077	30.4	pyruvate-flavodoxin oxidoreductase	1199	sll0741		WP_010872494.1	25.974	77	54	3	43	117	58	133	0.082	29.3	MULTISPECIES: ferredoxin	134	slr2059
b0896	P18777	287	dmsC		WP_020861803.1	30.864	81	46	3	115	185	28	108	0.4	28.5	heme A synthase	313
b0897	P21367	208	ycaC		WP_010871810.1	29.851	67	34	3	57	121	44	99	0.15	28.9	SAM-dependent methyltransferase	233	slr1039		WP_010873598.1	31.25	48	27	1	149	196	113	154	0.93	26.9	methionine--tRNA ligase	532	slr0649
b0898	P21503	382	ycaD		WP_010873345.1	25.828	151	103	3	2	145	10	158	0.00049	38.5	glucose transporter	468	sll0771		WP_010872465.1	24.551	167	119	4	216	377	32	196	0.001	37.4	MFS transporter	418	sll1154		WP_010873225.1	29.787	47	33	0	270	316	363	409	0.54	28.9	hypothetical protein	669	slr1939
b0899	P75835	476	ycaM		WP_010873959.1	34.694	49	32	0	217	265	315	363	0.57	28.9	hypothetical protein	452	slr0700		WP_020861933.1	69.231	13	4	0	361	373	3	15	0.95	26.6	hypothetical protein	80
b0900	P75836	302	ycaN		WP_010872299.1	27.797	295	197	4	4	289	3	290	4.68e-39	135	LysR family transcriptional regulator	295	slr1871		WP_010872459.1	27.465	284	198	6	10	289	9	288	1.2e-27	105	transcriptional regulator	302	slr1245		WP_010871778.1	31.579	114	78	0	13	126	16	129	5.56e-11	58.9	RuBisCO transcriptional regulator	345	sll0998
b0901	P43340	196	ycaK
b0902	P0A9N4	246	pflA, act		WP_010872342.1	27.451	102	65	3	7	108	20	112	4.5e-06	42.7	7-carboxy-7-deazaguanine synthase QueE	208	sll2011		WP_010872817.1	35.955	89	39	6	107	191	792	866	0.52	28.1	hypothetical protein	934	slr1968		WP_041426086.1	27.083	48	34	1	118	164	241	288	0.74	27.3	ribonucleoside-diphosphate reductase	344	slr0591
b0903	P09373	760	pflB, pfl
b0904	P0AC23	285	focA, ycaE		WP_010871465.1	28.358	67	40	3	86	149	38	99	0.59	28.1	isocitrate dehydrogenase (NADP(+))	475	slr1289
b0905	P75838	586	ycaO
b0906	P75839	230	ycaP		WP_010874015.1	35.417	48	30	1	141	188	519	565	0.29	28.5	peptidase M61	584	slr0031
b0907	P23721	362	serC, pdxC, pdxF		WP_010874253.1	25.641	117	69	4	37	143	36	144	0.22	29.6	hypothetical protein	238	sll1549		WP_010874312.1	39.394	33	19	1	58	89	108	140	0.9	27.3	rhodanese-like domain-containing protein	164	slr1184
b0908	P0A6D3	427	aroA		WP_010873100.1	29.712	451	273	14	2	425	13	446	1.07e-39	144	3-phosphoshikimate 1-carboxyvinyltransferase	447	slr0444		WP_010873426.1	24.615	260	173	10	7	255	14	261	0.003	36.2	UDP-N-acetylglucosamine 1-carboxyvinyltransferase	438	slr0017
b0909	P43674	254	ycaL		WP_010872823.1	26.702	191	122	7	65	252	80	255	3.8e-07	46.6	hypothetical protein	283	slr1971		WP_020861612.1	30.769	78	50	2	115	192	114	187	0.000331	37.7	hypothetical protein	295			WP_010873225.1	28.205	78	50	2	66	140	206	280	0.33	28.9	hypothetical protein	669	slr1939
b0910	P0A6I0	227	cmk, mssA, ycaF, ycaG		WP_010872788.1	39.091	220	131	2	6	222	290	509	5.62e-42	145	bifunctional pantoate ligase/cytidylate kinase	513	sll1249		WP_010871278.1	52.381	21	10	0	7	27	12	32	0.21	28.5	guanylate kinase	191	slr1123		WP_010871220.1	38.235	34	18	1	7	40	37	67	0.26	28.5	iron-enterobactin transporter ATP-binding protein	268	slr1318
b0911	P0AG67	557	rpsA, ssyF		WP_010872200.1	31.047	277	171	6	3	273	15	277	9.26e-35	130	30S ribosomal protein S1 homolog A	328	slr1356		WP_010872200.1	32.237	152	86	5	206	353	132	270	4.86e-15	72.8	30S ribosomal protein S1 homolog A	328	slr1356		WP_010872200.1	22.887	284	201	8	274	555	28	295	2.71e-12	64.7	30S ribosomal protein S1 homolog A	328	slr1356
b0912	P0A6Y1	94	ihfB, himD, hip		WP_014407089.1	34.043	94	57	1	1	89	1	94	1.98e-15	62.4	MULTISPECIES: DNA-binding protein HU	100	sll1712		WP_010874087.1	45.455	22	12	0	57	78	183	204	0.04	28.5	ammonium transporter	541	sll0537
b0913	P37443	754	ycaI		WP_010871755.1	20.661	242	164	6	194	428	239	459	0.002	38.1	competence protein ComE	709	sll1929		WP_010874094.1	31.034	58	36	2	513	566	27	84	0.009	35.8	ribonuclease J	640	slr0551		WP_010873412.1	28.814	59	41	1	606	663	75	133	0.075	32.3	fructose-bisphosphate aldolase	359	sll0018
b0914	P60752	582	msbA		WP_010871895.1	35.772	492	296	8	100	581	106	587	4.19e-97	305	ABC transporter	593	slr2019		WP_071822647.1	32.348	575	375	8	15	581	10	578	8.64e-91	288	LuxR family transcriptional regulator	579	sll1276		WP_010872070.1	31.757	592	375	8	10	579	15	599	2.28e-84	272	protein-tyrosine-phosphatase	610	sll1725
b0915	P27300	328	lpxK, ycaH
b0916	P75843	410	ycaQ
b0917	P0AAZ7	60	ycaR		WP_010872747.1	47.826	23	12	0	6	28	85	107	0.092	26.2	hypothetical protein	153	sll0812
b0918	P04951	248	kdsB		WP_010872437.1	29.032	62	41	2	84	143	148	208	0.013	32.7	hypothetical protein	365	sll0843		WP_010871531.1	30.769	39	27	0	14	52	18	56	0.016	32.3	glucose-1-phosphate cytidylyltransferase	256	slr0983		WP_010872683.1	21.739	115	86	4	6	116	9	123	0.16	29.3	acylneuraminate cytidylyltransferase	225	slr2122
b0919	P0AB03	297	ycbJ		WP_010873674.1	34	50	32	1	4	52	705	754	0.54	28.5	endo-1,3-beta-glucanase	1070	slr0897
b0920	P0AB01	259	elyC, ycbC		WP_010872533.1	30.864	162	105	3	58	213	56	216	6.62e-13	63.5	hypothetical protein	262	sll1606		WP_010872629.1	23.864	88	62	2	117	202	192	276	0.79	27.3	hypothetical protein	292	sll1428
b0921	P36566	261	cmoM, smtA, ycbD		WP_010871553.1	26.733	101	68	1	47	147	58	152	1.94e-07	47.4	SAM-dependent methyltransferase	268	slr1071		WP_010873750.1	28.182	110	58	3	47	148	48	144	5.04e-06	42.7	SAM-dependent methyltransferase	212	sll0829		WP_010873801.1	29.825	114	76	3	44	154	54	166	8.87e-06	42.7	hypothetical protein	402	sll0487
b0922	P60293	440	mukF, kicB		WP_010871623.1	28.358	67	38	3	379	439	138	200	0.66	28.5	hypothetical protein	298	slr1597
b0923	P22524	234	mukE, kicA, ycbA
b0924	P22523	1486	mukB
b0925	P22525	615	ycbB
b0926	P0AB06	182	ycbK		WP_010871327.1	30.769	52	33	2	42	92	82	131	0.21	28.1	glutathione S-transferase	222	slr0236		WP_010873823.1	31.034	58	40	0	115	172	91	148	0.51	27.3	hypothetical protein	350	sll0473		WP_010871852.1	29.31	58	32	2	62	110	313	370	0.51	27.3	hypothetical protein	1118	sll1582
b0927	P75849	215	gloC, ycbL		WP_010872482.1	31.25	192	102	6	24	208	24	192	6.31e-20	81.3	Zn-dependent hydrolase	232	slr1259		WP_010871579.1	31.977	172	89	7	17	181	16	166	8.43e-12	59.3	hydroxyacylglutathione hydrolase	257	sll1019		WP_010871822.1	25.41	122	59	5	80	200	224	314	0.027	31.6	hypothetical protein	391	slr1384
b0928	P00509	396	aspC		WP_010871505.1	26.984	189	121	7	29	214	33	207	0.004	35.4	succinyldiaminopimelate aminotransferase	391	sll0938		WP_010874020.1	23.047	256	173	7	4	256	11	245	0.009	34.3	aspartate aminotransferase	389	slr0036
b0929	P02931	362	ompF, cmlB, coa, cry, tolF
b0930	P0A8M0	466	asnS, tss		WP_010874068.1	58.889	450	182	3	17	466	16	462	0	570	asparagine--tRNA ligase	462	sll0495		WP_010872537.1	25.623	281	154	12	20	277	18	266	2.35e-11	62.4	aspartate--tRNA ligase	599	slr1720		WP_010872537.1	29.384	211	106	11	265	460	381	563	1.26e-09	56.6	aspartate--tRNA ligase	599	slr1720
b0931	P18133	400	pncB		WP_010872480.1	28.889	90	50	3	77	164	166	243	0.86	28.1	hypothetical protein	397	slr1257
b0932	P04825	870	pepN		WP_010874114.1	27.644	416	259	12	118	521	141	526	5.12e-29	120	aminopeptidase	869	sll1343
b0933	P0AAI1	255	ssuB, ycbE		WP_010872119.1	41.048	229	118	4	12	223	19	247	1.14e-52	171	bacitracin ABC transporter ATP-binding protein	332	sll1453		WP_010874031.1	40.529	227	120	4	12	223	24	250	1.48e-52	169	bicarbonate transport ATP-binding protein CmpD	282	slr0044		WP_010871922.1	43.627	204	107	2	25	220	20	223	9.73e-52	166	ABC transporter ATP-binding protein	266	sll1082
b0934	P75851	263	ssuC, ycbM		WP_010871923.1	31.739	230	157	0	24	253	48	277	5.86e-33	118	ABC transporter permease	280	sll1081		WP_010874028.1	29.811	265	164	6	2	248	15	275	5.14e-26	100	bicarbonate ABC transporter permease	280	slr0041		WP_010872121.1	30.387	181	126	0	68	248	88	268	2.87e-23	92.4	nitrate transport permease nrtB	275	sll1451
b0935	P80645	381	ssuD, ycbN
b0936	P75853	319	ssuA, ycbO		WP_010873823.1	22.024	168	118	3	106	261	120	286	2.84e-06	44.7	hypothetical protein	350	sll0473		WP_010871924.1	23.077	273	187	7	2	257	14	280	8.87e-06	43.1	sulfonate ABC transporter substrate-binding protein	352	sll1080		WP_010874030.1	27.778	72	50	1	125	194	393	464	0.2	30	bicarbonate transport ATP-binding protein CmpC	667	slr0043
b0937	P80644	191	ssuE, ycbP		WP_010873777.1	30.556	36	25	0	77	112	16	51	0.092	29.3	phosphoheptose isomerase	194	sll0083		WP_010872185.1	28.866	97	55	3	46	142	64	146	0.11	29.6	serine/threonine protein kinase	614	slr1443
b0938	P75855	179	elfA, ycbQ
b0939	P75856	233	elfD, ycbR		WP_010871684.1	47.222	36	17	1	95	130	946	979	0.48	28.1	sensor histidine kinase	1462	slr1759
b0940	P75857	866	elfC, ycbS		WP_010873429.1	24.885	217	126	8	597	804	643	831	0.021	35	hypothetical protein	892	slr0019		WP_010872341.1	27.16	81	46	2	231	309	200	269	0.56	30	RNA polymerase sigma factor	318	sll2012		WP_010871837.1	41.379	29	17	0	221	249	39	67	0.64	30	ferrous iron transporter B	614	slr1392
b0941	P75858	356	elfG, ycbT		WP_010873580.1	28	100	57	4	230	325	98	186	0.075	31.2	folate-binding protein YgfZ	312	slr0635
b0942	P75859	180	ycbU
b0943	P75860	171	ycbV
b0944	P40876	236	ycbF
b0945	P0A7E1	336	pyrD		WP_010874109.1	38.92	352	186	7	3	333	9	352	1.61e-78	241	dihydroorotate dehydrogenase 2	381	slr1418		WP_010871904.1	34.118	85	39	5	251	324	58	136	0.56	28.1	dihydropteroate synthase	289	slr2026
b0946	P75862	180	zapC, ycbW
b0947	P75863	369	ycbX		WP_010873173.1	47.619	42	22	0	306	347	26	67	9.7e-08	46.6	ferredoxin	103	slr0150		WP_010873424.1	35	60	35	1	308	363	25	84	3.07e-07	45.1	Ferredoxin-1	97	ssl0020		WP_010872870.1	36.17	47	28	1	303	349	23	67	2.3e-06	43.1	ferredoxin	122	sll1382
b0948	P75864	702	rlmL, rlmK, rlmKL, ycbY		WP_010873520.1	36	375	234	2	5	379	15	383	1.26e-80	258	RNA methyltransferase	384	slr0064		WP_010873390.1	26.357	129	68	8	303	427	229	334	0.26	30.8	SAM-dependent methyltransferase	416	slr0351		WP_010871463.1	44.444	36	20	0	179	214	42	77	0.8	28.9	2-phytyl-1,4-naphtoquinone methyltransferase	238	sll1653
b0949	P43672	635	uup, ycbH, ycbI		WP_010873032.1	35.266	638	391	10	1	625	1	629	6.84e-120	367	ABC transporter	636	sll0912		WP_010872439.1	36.882	526	308	10	13	524	11	526	1.11e-94	299	lysophospholipase	574	slr0864		WP_010872439.1	32.922	243	126	7	12	253	333	539	3.19e-25	106	lysophospholipase	574	slr0864
b0950	P0AFL9	417	pqiA, pqi5A		WP_010873383.1	40	35	19	1	8	40	152	186	0.47	29.3	hydrogenase maturation protein HypF	767	sll0322		WP_010871844.1	29.73	37	26	0	10	46	170	206	0.73	28.1	hypothetical protein	207	slr1397
b0951	P43671	546	pqiB, pqi5B		WP_010873408.1	28	50	36	0	136	185	91	140	0.11	30.4	diguanylate cyclase	160	slr0001		WP_010871677.1	34.375	64	38	3	294	354	47	109	0.35	30	organic solvent ABC transporter substrate-binding protein	456	sll1002		WP_041426021.1	56.522	23	10	0	402	424	311	333	0.36	29.6	glycosyl transferase	378
b0952	P0AB10	187	pqiC, ymbA
b0953	P0AFW2	55	rmf		WP_010872880.1	38.889	18	11	0	35	52	51	68	0.65	23.5	hypothetical protein	183	sll1373
b0954	P0A6Q3	172	fabA		WP_010872534.1	31.868	91	57	4	67	155	68	155	0.0006	35.4	beta-hydroxyacyl-ACP dehydratase	166			WP_010871267.1	34.146	41	27	0	78	118	364	404	0.75	26.9	hypothetical protein	1032	sll1060
b0955	P75867	586	ycbZ
b0956	P0A8N0	150	matP, ycbG		WP_010874324.1	21.333	75	57	1	66	140	265	337	0.38	27.3	5-(carboxyamino)imidazole ribonucleotide synthase	388	sll0578		WP_010874041.1	29.231	65	41	2	22	81	275	339	0.4	26.9	ABC transporter substrate-binding protein	421	slr0529
b0957	P0A910	346	ompA, con, tolG, tut
b0958	P0AFZ5	169	sulA, sfiA		WP_010872262.1	27.536	69	45	3	65	131	32	97	0.81	26.6	hypothetical protein	352	sll1315
b0959	P75869	209	sxy, tfoX, yccR		WP_010871587.1	47.619	21	11	0	77	97	171	191	0.25	28.5	biopolymer transporter ExbB	227	slr0677		WP_010872082.1	23.077	104	58	3	96	180	451	551	0.5	27.7	excinuclease ABC subunit A	970	slr1844
b0960	P75870	717	yccS		WP_010871476.1	25.914	602	366	25	1	563	1	561	2.3e-21	95.5	FUSC family protein	755	slr1298		WP_010872686.1	29.231	65	35	2	356	409	1	65	0.18	31.2	hypothetical protein	264	slr2125
b0961	P0AB12	148	yccF		WP_010874233.1	36	50	19	2	63	100	3	51	0.56	25.4	hypothetical protein	84	ssl1378
b0962	P15038	684	helD		WP_041425784.1	27.632	380	212	12	197	533	11	370	8.09e-25	106	ATP-dependent DNA helicase PcrA	791			WP_041425784.1	30.208	96	45	4	588	673	608	691	0.000324	40.4	ATP-dependent DNA helicase PcrA	791			WP_010872000.1	26.061	330	212	13	208	517	41	358	1.41e-10	60.8	hypothetical protein	770	sll1121
b0963	P0A731	152	mgsA, yccG		WP_010874019.1	47.414	116	61	0	13	128	4	119	3.31e-35	123	methylglyoxal synthase	433	sll0036
b0964	P0A8X4	220	yccT
b0965	P75874	137	yccU		WP_010872263.1	44.444	36	17	1	64	96	218	253	0.68	26.2	C4-dicarboxylate ABC transporter	369	sll1314		WP_010872781.1	29.63	54	31	1	56	102	208	261	0.84	25.8	cryptochrome/photolyase family protein	504	slr1343
b0966	P0AB20	105	hspQ, yccV
b0967	P75876	396	rlmI, yccW		WP_010871770.1	23.585	106	70	3	286	381	28	132	0.042	32	alpha/beta hydrolase	302	slr1917
b0968	P0AB65	92	yccX		WP_010873383.1	33.735	83	53	2	10	92	9	89	5.7e-07	42.4	hydrogenase maturation protein HypF	767	sll0322		WP_020861882.1	33.333	69	44	2	12	79	174	241	0.054	28.1	anhydro-N-acetylmuramic acid kinase	387	slr1179
b0969	P0AB18	109	tusE, yccK
b0970	P0AAC6	219	yccA
b0972	P69739	372	hyaA
b0973	P0ACD8	597	hyaB		WP_010872716.1	25.735	136	91	1	17	142	3	138	4.33e-13	68.2	NADP oxidoreductase	474	sll1226		WP_010872716.1	22.488	209	121	7	393	585	269	452	3.4e-05	43.1	NADP oxidoreductase	474	sll1226		WP_010872566.1	27.368	95	69	0	27	121	22	116	0.017	34.3	MULTISPECIES: NAD(P)H-quinone oxidoreductase subunit H	394	slr0261
b0974	P0AAM1	235	hyaC
b0975	P19930	195	hyaD		WP_010872310.1	25.949	158	98	6	2	153	5	149	0.013	31.6	HybD peptidase	157	slr1876		WP_014407121.1	31.429	70	45	2	88	156	77	144	0.18	28.9	isoaspartyl peptidase	312
b0976	P19931	132	hyaE		WP_010872206.1	36.538	52	27	2	47	92	118	169	0.32	26.6	TIGR02652 family protein	171	sll1274
b0977	P19932	285	hyaF
b0978	P26459	514	appC, cbdA, cyxA		WP_010871814.1	34.51	510	257	11	3	502	7	449	8.87e-82	259	cytochrome ubiquinol oxidase subunit I	483	slr1379
b0979	P26458	378	appB, cbdB, cyxB		WP_010871815.1	25.956	366	221	11	10	368	14	336	2.54e-29	112	cytochrome oxidase	336	slr1380
b0980	P07102	432	appA		WP_010871994.1	34.615	52	31	1	324	375	461	509	0.8	28.5	DNA-directed RNA polymerase subunit beta'	1317	sll1789		WP_010874348.1	33.333	30	20	0	167	196	100	129	0.97	26.9	hypothetical protein	129	slr0602
b0981	P38134	726	etk, yccC		WP_010871523.1	21.659	217	144	6	507	703	516	726	1e-06	48.5	multidrug MFS transporter	756	sll0923		WP_010871523.1	24.413	213	113	5	226	390	151	363	3.69e-05	43.5	multidrug MFS transporter	756	sll0923		WP_010873890.1	23.577	123	87	3	531	649	2	121	0.017	34.3	septum site-determining protein MinD	266	sll0289
b0982	P0ACZ2	148	etp, yccY		WP_010873260.1	30.921	152	92	6	9	148	3	153	6.07e-16	67.4	phosphotyrosine protein phosphatase	157	slr0328		WP_010873028.1	22.143	140	96	5	9	147	4	131	0.000164	36.2	arsenate reductase	131	slr0946		WP_010871677.1	46.667	30	16	0	49	78	130	159	0.48	26.9	organic solvent ABC transporter substrate-binding protein	456	sll1002
b0983	P0A932	379	gfcE, yccZ		WP_010871853.1	31.818	176	99	6	84	250	62	225	3.73e-13	67	sugar ABC transporter substrate-binding protein	504	sll1581		WP_010871853.1	25.926	135	76	3	191	302	300	433	7.81e-05	40.8	sugar ABC transporter substrate-binding protein	504	sll1581
b0984	P75882	698	gfcD, ymcA
b0985	P75883	248	gfcC, ymcB		WP_010872712.1	37.037	27	17	0	213	239	232	258	0.86	27.3	ATP synthase subunit beta	483	slr1329
b0986	P75884	214	gfcB, ymcC
b0987	P75885	101	gfcA, ymcD
b0988	P57998	167	insB4		WP_010871991.1	30.833	120	80	1	48	164	2	121	1.48e-12	58.5	IS1 transposase	138			WP_010872462.1	33.333	108	69	1	48	152	2	109	1.11e-11	56.2	IS1 transposase	138			WP_010872615.1	34.021	97	61	1	48	141	2	98	1.74e-10	52.8	IS1 transposase	138
b0989	P0A982	70	cspH, cspK
b0990	P0A978	70	cspG, cspI		WP_010874282.1	33.333	42	22	1	18	59	225	260	0.29	25.4	hypothetical protein	495	sll0445
b0991	P0AAA5	76	ymcE, sfa		WP_010872968.1	50	16	8	0	1	16	178	193	0.28	25.4	hypothetical protein	463	slr1173
b0992	P52636	357	yccM		WP_010872923.1	29.204	113	62	4	205	302	541	650	5.68e-09	54.3	ATPase AAA	835	slr1529		WP_010872494.1	33.962	53	31	1	247	295	80	132	0.000752	36.2	MULTISPECIES: ferredoxin	134	slr2059		WP_010873998.1	25.333	75	27	1	247	292	686	760	0.024	33.1	pyruvate-flavodoxin oxidoreductase	1199	sll0741
b0993	P39453	914	torS, yccI		WP_010872623.1	30	520	320	11	404	882	418	934	1.28e-55	204	sensor histidine kinase	950	slr2104		WP_010871684.1	34	400	225	8	428	799	762	1150	6.32e-55	204	sensor histidine kinase	1462	slr1759		WP_010871684.1	24.691	243	148	5	682	890	1190	1431	1.21e-09	58.9	sensor histidine kinase	1462	slr1759
b0994	P38683	342	torT, yccH		WP_010873998.1	22.069	145	96	5	183	314	496	636	0.63	28.5	pyruvate-flavodoxin oxidoreductase	1199	sll0741		WP_010873665.1	30.952	42	25	1	216	257	638	675	0.68	28.5	methionine synthase	1195	slr0212		WP_010873101.1	29.87	77	49	2	213	287	154	227	0.76	28.1	radical SAM protein	534	sll0424
b0995	P38684	230	torR		WP_010871594.1	37.557	221	123	8	1	213	11	224	4.72e-32	114	DNA-binding response regulator	245	sll0649		WP_010873029.1	32.609	230	146	4	3	225	6	233	6.39e-32	113	MULTISPECIES: DNA-binding response regulator	243	slr0947		WP_020862047.1	34.894	235	133	7	3	223	20	248	2.23e-29	107	DNA-binding response regulator	251	slr0081
b0996	P33226	390	torC		WP_041425946.1	27.5	40	29	0	230	269	258	297	0.44	29.3	N-acetylmuramoyl-L-alanine amidase	588			WP_010872393.1	22.951	61	47	0	236	296	23	83	0.69	27.7	hypothetical protein	149	slr1732		WP_010872622.1	33.333	45	24	1	16	60	212	250	0.75	28.1	glycerol acyltransferase	294	slr2103
b0997	P33225	848	torA		WP_010872118.1	21.652	702	435	25	99	774	70	682	6.87e-15	75.1	nitrate reductase catalytic subunit	714	sll1454
b0998	P36662	199	torD
b0999	P63264	101	cbpM, yccD
b1000	P36659	306	cbpA		WP_010873794.1	32.71	321	192	10	2	301	5	322	2.4e-45	153	DnAJ-like protein slr0093	332	slr0093		WP_010871751.1	32.911	316	184	9	2	303	3	304	5.15e-43	146	molecular chaperone DnaJ	307	sll1933		WP_010874083.1	30	360	171	8	5	291	4	355	2.73e-36	130	molecular chaperone DnaJ	377	sll0897
b1001	P36661	418	yccE		WP_010872696.1	30.189	53	36	1	277	329	2	53	0.47	28.5	hypothetical protein	157	sll1240
b1002	P19926	413	agp
b1003	P0AB14	75	yccJ
b1004	P0A8G6	198	wrbA		WP_010871358.1	33.333	120	52	4	3	118	278	373	1.66e-05	41.2	flavin oxidoreductase	594	sll0219		WP_041426006.1	28.448	116	63	3	3	118	258	353	0.011	32.7	flavin oxidoreductase	573			WP_010871912.1	38.71	31	19	0	141	171	25	55	0.7	26.9	sigma factor SibG regulation protein RsbU	452	slr2031
b1006	P75892	442	rutG, ycdG		WP_010872740.1	21	100	73	1	36	129	121	220	0.77	28.5	tRNA (adenosine(37)-N6)-dimethylallyltransferase MiaA	303	sll0817
b1007	P75893	164	rutF, ycdH		WP_041426006.1	26.667	105	75	1	36	138	448	552	1.66e-07	46.2	flavin oxidoreductase	573			WP_010873710.1	21.875	128	98	1	12	137	423	550	2.72e-05	40	diflavin flavoprotein A	573	sll0550		WP_010871358.1	18.939	132	105	1	10	139	442	573	2.84e-05	39.7	flavin oxidoreductase	594	sll0219
b1008	P75894	196	rutE, ycdI		WP_010872536.1	27.642	123	76	2	43	154	37	157	3.45e-08	48.1	reductase DrgA	201	slr1719
b1009	P75895	266	rutD, ycdJ		WP_010873911.1	23.574	263	164	8	16	255	27	275	9.43e-10	54.7	bromoperoxidase	276	slr0314		WP_010871769.1	29.134	127	80	3	13	132	24	147	1.04e-07	48.5	esterase	283	slr1916		WP_010873209.1	23.118	186	113	3	80	251	56	225	2.42e-07	47	alpha/beta hydrolase	231	slr1932
b1010	P0AFQ5	128	rutC, ycdK		WP_010873979.1	29.365	126	87	2	1	124	1	126	2.09e-17	69.7	RidA family protein	130	slr0709		WP_010873132.1	40.741	27	16	0	56	82	59	85	0.46	25.8	RNA-binding protein	118	slr0287		WP_010873683.1	29.412	68	46	2	39	106	299	364	0.54	26.2	magnesium chelatase	509	slr0904
b1011	P75897	230	rutB, ycdL		WP_010872275.1	30.097	103	52	5	125	214	135	230	0.005	33.5	hypothetical protein	267	sll1784		WP_010871704.1	36.111	36	23	0	38	73	103	138	0.32	28.1	1-acyl-sn-glycerol-3-phosphate acyltransferase	240	sll1752		WP_010873697.1	35.484	31	20	0	127	157	187	217	0.71	27.3	malate dehydrogenase	324	sll0891
b1012	P75898	382	rutA, ycdM		WP_010874288.1	27.027	74	53	1	203	275	455	528	0.23	30	dihydroxy-acid dehydratase	561	slr0452
b1013	P0ACU2	212	rutR, ycdC		WP_010873672.1	36.842	95	56	2	9	99	3	97	2.52e-10	54.3	TetR family transcriptional regulator	187	slr0895		WP_048908421.1	36.17	47	30	0	23	69	18	64	0.001	35.4	TetR family transcriptional regulator	207			WP_010871254.1	24.26	169	108	7	20	179	21	178	0.28	28.1	TetR family transcriptional regulator	203	sll1392
b1014	P09546	1320	putA, poaA		WP_010872989.1	32.644	919	546	18	227	1113	94	971	1.2e-129	421	L-glutamate gamma-semialdehyde dehydrogenase	990	sll1561		WP_010873318.1	26.652	454	296	10	664	1101	6	438	2.64e-30	122	succinate-semialdehyde dehydrogenase	454	slr0370		WP_010873792.1	25.231	432	277	13	705	1114	25	432	7.03e-28	115	aldehyde dehydrogenase family protein	456	slr0091
b1015	P07117	502	putP		WP_010872966.1	24.439	446	294	13	27	450	25	449	5.69e-17	80.1	sodium-coupled permease	512	sll1087
b1018	P0AB24	375	efeO, ycdO		WP_020861666.1	29	100	64	3	159	254	109	205	0.013	33.5	5,10-methylenetetrahydrofolate reductase	298
b1019	P31545	423	efeB, ycdB
b1020	P0A9K1	354	phoH, psiH		WP_010871744.1	46.798	203	106	1	151	353	113	313	1.22e-56	184	PhoH-like protein	328	slr2047
b1021	P69432	137	pgaD, ycdP
b1022	P75905	441	pgaC, ycdQ		WP_010872876.1	27.119	236	167	3	75	306	108	342	3.09e-18	83.2	beta-glucosyldiacylglycerol synthase	479	sll1377		WP_010871547.1	31.858	113	69	2	60	167	23	132	5.13e-11	60.5	glycosyl transferase	356	slr1065		WP_010872681.1	25.108	231	162	3	75	304	2	222	5.7e-11	60.1	hypothetical protein	330	slr2120
b1023	P75906	672	pgaB, ycdR		WP_010874335.1	28.283	99	65	3	435	533	179	271	0.001	38.1	hypothetical protein	491	slr0592
b1024	P69434	807	pgaA, ycdS		WP_010873395.1	29.31	116	62	6	80	192	193	291	0.095	32.3	hypothetical protein	314	sll0314		WP_020861618.1	30.769	52	35	1	176	226	61	112	0.38	30.4	glutamine ABC transporter	527
b1025	P75908	452	dgcT, ycdT		WP_010873896.1	37.423	163	95	3	284	442	602	761	1.3e-28	115	diguanylate cyclase	768	slr0302		WP_010873764.1	32.727	220	124	7	237	439	1048	1260	2.89e-26	108	phytochrome-like protein cph2	1276	sll0821		WP_010873764.1	26.341	205	130	8	246	438	396	591	1.72e-10	59.7	phytochrome-like protein cph2	1276	sll0821
b1026	P0CF82	288	insF4		WP_071822650.1	31.878	229	142	4	64	288	12	230	5.9e-30	110	transposase	235
b1027	P0CF69	99	insE4
b1028	Q7DFV4	107	ymdE		WP_010872731.1	34.286	35	22	1	37	71	203	236	0.33	26.6	FAD-binding oxidoreductase	439	slr0806		WP_010872693.1	27.778	54	38	1	21	74	297	349	0.99	25	3-dehydroquinate synthase	361	slr2130
b1029	P75910	328	ycdU		WP_010871595.1	27.586	87	59	2	142	227	31	114	0.007	34.3	undecaprenyl-phosphate alpha-N-acetylglucosaminyl 1-phosphate transferase	358	sll0648
b1033	P75913	312	ghrA, ycdW		WP_020861708.1	28.151	238	154	5	53	284	60	286	5.87e-19	83.6	phosphoglycerate dehydrogenase	526	sll1908		WP_010872684.1	27.155	232	154	3	57	283	74	295	3.82e-17	77	dihydrofolate reductase	318	slr2123		WP_010874176.1	21.864	279	191	7	47	306	59	329	8.04e-06	43.1	lactate dehydrogenase	333	slr1556
b1034	P75914	245	ycdX		WP_014407135.1	23.894	113	78	4	105	212	222	331	0.38	28.5	MCE family protein	452			WP_010874032.1	30	40	28	0	107	146	467	506	0.58	27.7	NAD(P)H-quinone oxidoreductase subunit D4	507	sll0027
b1035	P75915	184	ycdY
b1036	P75916	163	ycdZ		WP_010872824.1	28.302	53	34	1	19	71	260	308	0.16	28.5	sensory histidine kinase	432	sll1888		WP_010873707.1	34.426	61	35	1	35	95	290	345	0.49	26.9	alpha/beta hydrolase	345	sll0553
b1037	P0AEA2	277	csgG		WP_010871766.1	28	150	90	5	47	187	38	178	7.84e-05	39.7	curli assembly protein CsgG	265	sll1835		WP_010874275.1	32.5	40	25	1	235	274	31	68	0.33	28.1	hypothetical protein	154	sll0451
b1038	P0AE98	138	csgF		WP_010872125.1	29.508	61	38	1	78	138	12	67	0.16	26.9	hypothetical protein	90	ssl3177
b1039	P0AE95	129	csgE		WP_010871510.1	45	20	11	0	7	26	224	243	0.72	25.8	3-deoxy-7-phosphoheptulonate synthase	351	sll0934
b1040	P52106	216	csgD		WP_010873909.1	31.298	131	76	4	83	210	82	201	6.26e-11	56.6	DNA-binding response regulator	209	slr0312		WP_010873012.1	30.631	111	68	2	109	210	105	215	1.34e-10	55.8	DNA-binding response regulator	222	sll0921		WP_041425800.1	28.866	97	68	1	115	210	108	204	4.49e-10	53.9	DNA-binding response regulator	210	sll1708
b1041	P0ABK7	151	csgB		WP_010873160.1	43.243	37	21	0	63	99	211	247	0.57	26.6	EamA family transporter	330	sll0355
b1042	P28307	151	csgA
b1043	P52107	110	csgC		WP_010874048.1	28.571	56	38	1	39	94	200	253	0.24	26.9	uroporphyrinogen decarboxylase	350	slr0536
b1044	P75917	103	ymdA		WP_010872933.1	37.838	37	23	0	1	37	1	37	0.074	27.7	hypothetical protein	115	slr1533
b1045	P0A8D6	177	ymdB		WP_010871775.1	22.807	114	78	1	32	145	225	328	0.11	29.3	hypothetical protein	358	sll1830		WP_010873208.1	35.484	31	20	0	147	177	177	207	0.17	28.5	hypothetical protein	305	slr1930
b1046	P75919	473	clsC, ymdC		WP_010873888.1	23.894	113	58	4	296	401	416	507	0.12	31.2	polyphosphate kinase	728	sll0290		WP_010873643.1	31.169	77	43	2	349	415	178	254	0.23	30.4	competence protein ComE	553	slr0197
b1047	P75920	385	mdoC, opgC, ymdD
b1048	P33136	511	mdoG, opgG		WP_014407067.1	24.731	93	61	3	254	344	7	92	0.62	28.9	DNA-binding response regulator	231	slr1783		WP_010872503.1	29.268	41	29	0	97	137	76	116	0.76	28.1	allophycocyanin alpha chain	161	slr2067
b1049	P62517	847	mdoH, opgH		WP_010872166.1	48	25	12	1	618	641	439	463	0.36	30.8	NAD(P) transhydrogenase subunit alpha	530	slr1239
b1050	P0AB31	75	yceK
b1051	P25738	124	msyB
b1053	P25744	408	mdtG, yceE		WP_010872465.1	25.758	396	266	11	1	388	10	385	1.22e-19	86.7	MFS transporter	418	sll1154		WP_010873929.1	25.083	303	201	14	71	358	68	359	0.000535	38.5	MFS transporter	445	slr0796		WP_010873345.1	31.034	87	59	1	56	141	56	142	0.22	30	glucose transporter	468	sll0771
b1054	P0ACV0	306	lpxL, htrB, waaM		WP_010871277.1	24.658	73	51	1	182	250	375	447	0.21	29.6	RND transporter	520	sll1053		WP_010873968.1	27.523	109	58	5	70	157	521	629	0.92	27.7	magnesium-transporting ATPase	945	sll0672
b1055	P24188	350	yceA		WP_010873352.1	33.068	251	155	8	28	273	7	249	8.79e-35	125	hypothetical protein	278	sll0765		WP_010874312.1	30.12	83	52	1	139	221	68	144	1.19e-07	47.8	rhodanese-like domain-containing protein	164	slr1184		WP_010872484.1	26.087	92	56	3	151	241	26	106	9.14e-06	42.4	hypothetical protein	179	slr1261
b1056	P0A8X2	191	yceI		WP_010874171.1	30.588	85	56	3	100	181	205	289	0.38	28.1	aconitate hydratase B	868	slr0665
b1057	P75925	188	yceJ		WP_010872192.1	28.667	150	93	3	18	159	30	173	4.58e-09	50.4	cytochrome b	199	slr1449		WP_010871936.1	33.333	24	16	0	13	36	264	287	0.59	27.3	long-chain-fatty-acid--CoA ligase	601	slr1149
b1058	P64442	46	yceO		WP_010873901.1	52.941	17	8	0	5	21	123	139	0.24	24.3	N-acetyltransferase	171	sll0286
b1059	P40874	372	solA		WP_010873578.1	24.39	246	154	7	137	371	134	358	0.000594	38.1	bifunctional protein ThiO/ThiG	656	slr0633		WP_010873371.1	45.238	42	23	0	157	198	241	282	0.001	37.4	hypothetical protein	471	slr0782		WP_010874180.1	21.667	240	174	5	3	232	4	239	0.01	34.3	hydroxyglutarate oxidase	397	sll1495
b1060	P0AB33	84	bssS, yceP		WP_010874015.1	31.373	51	33	1	36	84	6	56	0.87	24.6	peptidase M61	584	slr0031
b1061	P0ABR1	81	dinI		WP_010872024.1	26.087	46	32	1	4	49	744	787	0.025	28.9	ATPase	844	slr1212		WP_010872064.1	34.091	44	28	1	16	58	285	328	0.051	27.7	NAD(P)H-quinone oxidoreductase subunit D4	502	sll1733		WP_010871702.1	25.424	59	40	1	20	78	72	126	0.58	24.6	FAD-dependent thymidylate synthase	215	sll1635
b1062	P05020	348	pyrC		WP_010873162.1	53.097	339	158	1	8	346	4	341	7.65e-126	361	dihydroorotase	342	slr0406		WP_010873770.1	28	75	47	3	108	180	85	154	0.31	29.3	cysteine desulfurase activator complex subunit SufB	480	slr0074
b1063	P0AB26	186	yceB		WP_010873792.1	28.169	71	41	2	93	153	208	278	0.76	26.9	aldehyde dehydrogenase family protein	456	slr0091		WP_010872559.1	40.541	37	18	1	125	157	182	218	0.8	26.6	sensor histidine kinase	370	slr1731
b1064	P0AC59	215	grxB		WP_014407098.1	25	120	51	4	90	203	199	285	0.043	31.2	glucose-6-phosphate dehydrogenase assembly protein OpcA	457			WP_010872521.1	28.07	114	68	6	1	103	43	153	0.053	30.8	glutathione S-transferase	399	sll1902		WP_010874183.1	22.857	35	27	0	1	35	23	57	0.097	28.9	glutaredoxin	109	slr1562
b1065	P69367	402	mdtH, yceL		WP_010872465.1	26.271	118	83	2	35	152	248	361	0.000451	38.5	MFS transporter	418	sll1154		WP_010872465.1	29.286	140	77	5	39	169	51	177	0.085	31.2	MFS transporter	418	sll1154		WP_010873929.1	22.006	359	243	9	44	381	49	391	0.045	32.3	MFS transporter	445	slr0796
b1066	P0A948	194	rimJ		WP_010871682.1	25.962	104	74	3	84	185	64	166	0.22	28.1	N-acetyltransferase	172	sll1647
b1067	P29217	215	yceH		WP_010872820.1	21.854	151	106	2	2	140	287	437	0.68	27.3	sensor histidine kinase	750	slr1969
b1068	P75931	307	yceM, mviM		WP_020862213.1	27.301	326	209	10	1	305	13	331	2.44e-19	84	hypothetical protein	356	slr0338		WP_010872741.1	25	128	92	3	3	127	6	132	9.76e-06	43.1	oxidoreductase	371	sll0816		WP_010871427.1	25.424	118	85	2	4	119	11	127	0.003	35.4	glycosyl transferase family 2	328	slr1784
b1069	P0AF16	511	murJ, mviN, yceN		WP_010873546.1	26.623	462	315	7	5	449	9	463	1.12e-26	110	lipid II flippase MurJ	533	slr0488
b1070	P43533	138	flgN
b1071	P0AEM4	97	flgM
b1072	P75933	219	flgA
b1073	P0ABW9	138	flgB, fla FII, flbA
b1074	P0ABX2	134	flgC, fla FIII, flaW
b1075	P75936	231	flgD, fla FIV, flaV
b1076	P75937	402	flgE, fla FV, flaK
b1077	P75938	251	flgF, fla FVI, flaX		WP_010874162.1	33.333	39	26	0	95	133	136	174	0.24	29.3	alkaline invertase	489	sll0626		WP_010872412.1	31.915	47	30	1	153	199	173	217	0.76	27.3	hypothetical protein	256	slr1742
b1078	P0ABX5	260	flgG, fla FVII, flaL
b1079	P0A6S0	232	flgH, fla FVIII, flaY
b1080	P0A6S3	365	flgI, fla FIX, flaM
b1081	P75942	313	flgJ, fla FX, flaZ
b1082	P33235	547	flgK, flaS, flaW		WP_010874022.1	26.786	56	37	1	63	114	106	161	0.85	28.9	carotene isomerase	501	sll0033
b1083	P29744	317	flgL, flaT, flaU		WP_010873867.1	39.13	23	14	0	4	26	62	84	0.69	26.6	hypothetical protein	102	sll0101
b1084	P21513	1061	rne, ams, hmp1		WP_010871286.1	36.412	379	232	5	36	411	32	404	4.13e-68	238	ribonuclease E/G-like protein	674	slr1129		WP_010871414.1	30.682	88	54	3	600	684	82	165	2.26e-05	43.9	hypothetical protein	289	slr1774		WP_010871414.1	21.951	82	55	1	612	693	86	158	0.031	34.3	hypothetical protein	289	slr1774
b1085	P62066	106	yceQ		WP_010872982.1	27.083	48	35	0	55	102	44	91	0.015	30	D-alanyl-D-alanine dipeptidase	247	slr1679
b1086	P0AA39	319	rluC, yceC		WP_010873061.1	30.678	339	185	11	3	316	10	323	3.46e-34	124	RNA pseudouridine synthase	327	slr1629		WP_010871616.1	26.199	271	173	5	42	304	21	272	8.68e-21	87	RNA pseudouridine synthase	291			WP_010873875.1	32.5	40	27	0	234	273	307	346	0.17	30	sensor histidine kinase	457	sll0094
b1087	P0A729	194	yceF		WP_010873046.1	34.225	187	122	1	2	188	3	188	1.36e-29	105	septum formation inhibitor Maf	195	sll0905		WP_010873510.1	32.877	73	39	3	48	110	110	182	0.007	33.1	membrane protein	395	sll0063		WP_010871546.1	31.429	70	41	2	102	167	35	101	0.17	28.9	mannosyltransferase	367	slr1064
b1088	P0AB28	173	yceD, g30k
b1089	P0A7N4	57	rpmF
b1090	P27247	356	plsX		WP_010872642.1	38.739	333	197	5	1	332	3	329	1.43e-60	195	phosphate acyltransferase	348	slr1510		WP_010871557.1	50	28	13	1	186	212	207	234	0.095	30.8	glycosyl transferase	381	slr1076
b1091	P0A6R0	317	fabH		WP_010872643.1	40.557	323	182	3	4	317	9	330	2.99e-88	264	3-oxoacyl-ACP synthase III	330	slr1511
b1092	P0AAI9	309	fabD, tfpA		WP_010871898.1	40.351	285	154	7	5	287	4	274	9.01e-54	174	malonyl CoA-ACP transacylase	293	slr2023		WP_010873671.1	35.556	45	25	1	10	54	199	239	0.82	27.7	hypothetical protein	279	sll0886
b1093	P0AEK2	244	fabG		WP_010872244.1	51.44	243	110	4	6	243	7	246	8.71e-75	224	beta-ketoacyl-ACP reductase	247	slr0886		WP_010872512.1	41.564	243	134	2	1	242	4	239	2.15e-54	172	beta-ketoacyl-ACP reductase	240	slr1994		WP_010873330.1	33.5	200	127	2	1	194	1	200	2.15e-33	118	3-ketoacyl-ACP reductase	259	sll0330
b1094	P0A6A8	78	acpP		WP_010871942.1	68.571	70	22	0	4	73	5	74	3.64e-26	88.6	MULTISPECIES: acyl carrier protein	77	ssl2084		WP_010872829.1	27.941	68	48	1	11	78	30	96	0.088	26.9	ribosome biogenesis GTPase Der	452	slr1974		WP_071822672.1	32.143	28	19	0	27	54	79	106	0.21	25.4	ribose-5-phosphate isomerase	107
b1095	P0AAI5	413	fabF, fabJ		WP_010871941.1	50	412	205	1	1	412	4	414	5.03e-151	431	beta-ketoacyl-[acyl-carrier-protein] synthase II	416	sll1069		WP_010872715.1	30.288	416	237	13	6	408	19	394	1.69e-49	169	3-oxoacyl-ACP synthase	404	slr1332
b1096	P28305	269	pabC		WP_010872245.1	24.715	263	165	9	11	260	16	258	1.21e-09	54.3	hypothetical protein	269	slr0887		WP_010874016.1	25.472	106	74	1	144	244	156	261	7.42e-05	40	branched chain amino acid aminotransferase	305	slr0032		WP_010874246.1	30.612	49	29	1	61	104	368	416	0.47	28.5	leukotoxin; LtA	1290	sll0721
b1097	P28306	340	mltG, yceG		WP_010871584.1	32.558	43	21	1	76	110	1178	1220	0.83	28.1	nuclease	1879	sll0656
b1098	P0A720	213	tmk, ycfG		WP_020862197.1	24.201	219	140	8	1	204	1	208	4.57e-07	45.4	thymidylate kinase	212			WP_010873657.1	25	48	36	0	2	49	360	407	0.66	27.3	hypothetical protein	540	slr0207		WP_010872549.1	27.273	77	50	1	2	78	271	341	0.89	26.9	circadian clock protein KaiC	568	sll1595
b1099	P28631	334	holB		WP_010872177.1	58.696	46	18	1	119	163	562	607	6.53e-09	53.9	DNA polymerase III subunit gamma/tau, intein-containing	1116	sll1360		WP_010872177.1	27.957	93	59	5	34	123	48	135	0.046	32	DNA polymerase III subunit gamma/tau, intein-containing	1116	sll1360		WP_010873109.1	28.235	170	90	6	70	216	67	227	1.82e-07	48.5	DNA polymerase III subunit delta'	319	slr0446
b1100	P0AFQ7	265	ycfH		WP_010871996.1	40.613	261	146	4	1	256	1	257	5.71e-56	177	deoxyribonuclease	261	sll1786		WP_014407111.1	29.897	97	52	3	157	251	184	266	0.024	32.3	mannose-1-phosphate guanylyltransferase	356	sll1370		WP_010873326.1	30	60	29	1	219	265	564	623	0.33	28.9	7-beta-(4-carbaxybutanamido)cephalosporanic acid acylase	704	slr0378
b1101	P69786	477	ptsG, glcA, umg		WP_010872424.1	36.364	66	39	2	315	380	211	273	0.15	30.8	ClC family H(+)/Cl(-) exchange transporter	451	sll0855		WP_010873885.1	25.664	113	63	2	22	124	62	163	0.45	29.3	hypothetical protein	318	slr0119
b1102	P16869	729	fhuE		WP_010871237.1	24.233	619	385	24	56	640	198	766	6.48e-33	132	ligand-gated channel	853	slr1490		WP_010871230.1	24.465	654	401	27	25	640	142	740	2.58e-32	130	ligand-gated channel	828	sll1406		WP_010871227.1	24.79	714	436	30	59	727	202	859	9.26e-28	116	ligand-gated channel	863	sll1409
b1103	P0ACE7	119	hinT, ycfF		WP_010872151.1	50	110	54	1	1	110	1	109	2.06e-37	119	histidine triad nucleotide-binding protein	114	slr1234
b1104	P75946	125	ycfL
b1105	P0AB38	213	lpoB, ycfM		WP_010871340.1	31.111	45	31	0	120	164	36	80	0.89	26.9	agmatinase	306	sll0228
b1106	P75948	274	thiK, ycfN		WP_010871994.1	41.86	43	20	2	156	195	939	979	0.2	29.6	DNA-directed RNA polymerase subunit beta'	1317	sll1789		WP_020862112.1	30.952	42	21	1	83	124	32	65	0.4	26.6	hypothetical protein	67
b1107	P75949	341	nagZ, ycfO		WP_010873055.1	30.038	263	174	6	21	278	48	305	6.64e-27	107	beta-glucosidase	538	sll1538
b1108	P0A8E1	180	ycfP
b1109	P00393	434	ndh		WP_010872413.1	28.637	433	266	12	1	429	1	394	2.02e-35	132	NADH dehydrogenase	404	slr1743		WP_010872417.1	27.991	443	279	12	2	430	5	421	2.69e-33	127	pyridine nucleotide-disulfide oxidoreductase	445	slr0851		WP_010874204.1	25.566	442	279	12	9	429	49	461	9.23e-22	94	NADH dehydrogenase	524	sll1484
b1110	P0AB35	179	ycfJ
b1111	P75952	210	comR, ycfQ		WP_010871254.1	33.803	71	47	0	1	71	1	71	4.73e-06	42.4	TetR family transcriptional regulator	203	sll1392		WP_048908421.1	40.816	49	29	0	22	70	16	64	5.62e-05	39.3	TetR family transcriptional regulator	207			WP_020861789.1	33.333	39	26	0	38	76	24	62	0.25	27.3	molybdopterin synthase sulfur carrier subunit	91	slr0821
b1112	P0AB40	85	bhsA, comC, ycfR		WP_010872417.1	41.935	31	18	0	4	34	130	160	0.14	26.9	pyridine nucleotide-disulfide oxidoreductase	445	slr0851		WP_010873230.1	41.935	31	18	0	29	59	10	40	0.23	25	hypothetical protein	58	ssr3304		WP_010872181.1	26.316	57	38	1	22	74	659	715	0.64	25	glycogen phosphorylase	849	sll1356
b1113	P75954	320	ycfS		WP_010873339.1	29.078	141	82	5	104	241	76	201	6.45e-09	51.6	L,D-transpeptidase	204	slr0769		WP_010873970.1	43.243	37	21	0	194	230	121	157	0.035	31.2	L,D-transpeptidase	169	sll0670
b1114	P30958	1148	mfd		WP_014407143.1	44.653	692	354	9	428	1110	440	1111	0	598	transcription-repair coupling factor	1162	sll0377		WP_014407143.1	25.954	262	172	7	30	283	42	289	6.62e-18	86.3	transcription-repair coupling factor	1162	sll0377		WP_041426027.1	35.891	404	243	4	572	965	370	767	1.13e-76	267	ATP-dependent DNA helicase RecG	824
b1115	P75955	357	ycfT
b1116	P0ADC3	399	lolC, ycfU		WP_041426089.1	24.49	147	94	3	258	397	268	404	0.000403	38.9	ABC transporter permease	406
b1117	P75957	233	lolD, ycfV		WP_010874063.1	41.818	220	125	3	5	223	27	244	3.28e-55	174	macrolide ABC transporter ATP-binding protein	266	slr0544		WP_041425846.1	38.356	219	133	2	9	226	11	228	8.03e-49	157	ABC transporter	231			WP_010874137.1	35.023	217	130	3	8	223	5	211	9.12e-38	131	sulfate/thiosulfate import ATP-binding protein CysA	355	slr1455
b1118	P75958	414	lolE, ycfW		WP_010872546.1	26	100	61	3	174	273	152	238	0.33	29.3	metal ABC transporter substrate-binding protein	330	sll1598
b1119	P75959	303	nagK, ycfX		WP_010873261.1	31.475	305	177	8	4	299	34	315	3.27e-29	110	xylose repressor	327	slr0329		WP_010873247.1	26.531	49	36	0	222	270	279	327	0.36	28.9	glycogen synthase	477	sll0945		WP_010872146.1	29.688	64	42	2	58	121	81	141	0.91	27.3	hypothetical protein	334	sll1135
b1120	P75960	279	cobB, ycfY		WP_014407100.1	28.947	38	27	0	138	175	24	61	0.29	28.9	photosystem II CP43 reaction center protein	460	sll0851
b1121	P75961	262	ycfZ
b1122	P75962	153	ymfA
b1123	P0AFK9	348	potD		WP_010873154.1	24.405	336	216	7	6	303	9	344	9.82e-25	100	spermidine/putrescine ABC transporter substrate-binding protein	384	slr0401		WP_010872591.1	26.506	83	56	2	219	296	218	300	0.000397	38.5	ABC transporter substrate-binding protein	343	sll0237		WP_010874133.1	22.436	312	204	11	17	314	35	322	0.022	32.7	sulfate-binding protein	352	slr1452
b1124	P0AFK6	264	potC		WP_010874000.1	30.172	116	78	1	141	253	101	216	2.91e-10	56.6	molybdenum ABC transporter permease subunit	615	sll0739		WP_010874043.1	25	172	129	0	47	218	78	249	6.59e-10	55.1	sugar ABC transporter permease	298	slr0531		WP_010874135.1	28.144	167	99	4	54	199	55	221	3.79e-07	46.6	sulfate ABC transporter permease	286	slr1453
b1125	P0AFK4	275	potB		WP_010874136.1	29.814	161	108	2	61	221	66	221	2.83e-12	62	sulfate ABC transporter permease	276	slr1454		WP_010874000.1	28.488	172	111	2	58	229	11	170	1.84e-11	60.5	molybdenum ABC transporter permease subunit	615	sll0739		WP_010874135.1	30.89	191	119	4	62	248	77	258	3.15e-08	50.1	sulfate ABC transporter permease	286	slr1453
b1126	P69874	378	potA		WP_010874222.1	45.23	283	153	2	18	299	4	285	1.19e-80	248	ABC transporter ATP-binding protein	363	slr0747		WP_010874137.1	43.333	300	147	2	23	317	8	289	9.24e-79	243	sulfate/thiosulfate import ATP-binding protein CysA	355	slr1455		WP_010872836.1	48.333	240	116	3	25	256	26	265	1.39e-71	225	ABC transporter	368	sll1878
b1127	P29745	408	pepT		WP_010871577.1	26.667	105	68	3	14	112	131	232	0.082	31.6	GTPase ObgE	368	slr1090		WP_010871470.1	38.889	54	26	3	198	244	449	502	0.45	29.3	C-3',4' desaturase CrtD	507	slr1293
b1128	P27431	373	roxA, ycfD		WP_010873667.1	48.485	33	15	1	148	178	798	830	0.37	29.3	hypothetical protein	1319	sll0178
b1129	P23837	486	phoQ		WP_010873935.1	28.261	230	139	9	265	475	216	438	2.72e-14	71.2	two-component sensor histidine kinase	458	sll0790		WP_010873319.1	24.664	223	142	6	272	474	202	418	1.21e-13	69.3	ATPase	430	sll0337		WP_010871839.1	25.6	250	151	10	250	470	712	955	3.14e-12	65.5	sensor histidine kinase	974	slr1393
b1130	P23836	223	phoP		WP_010874216.1	38.356	219	134	1	1	218	1	219	1.22e-44	146	DNA-binding response regulator	234	slr1584		WP_010873602.1	31.963	219	149	0	2	220	4	222	9.86e-37	125	DNA-binding response regulator	224	sll0396		WP_010873029.1	32.314	229	145	5	2	221	7	234	1.03e-36	125	MULTISPECIES: DNA-binding response regulator	243	slr0947
b1131	P0AB89	456	purB		WP_010873104.1	29.703	303	181	10	49	344	33	310	1.17e-17	81.3	adenylosuccinate lyase	431	sll0421		WP_010873427.1	24.731	186	106	8	143	308	161	332	0.001	37.7	class II fumarate hydratase	466	slr0018		WP_010871913.1	22.222	180	119	8	170	339	156	324	0.65	28.9	argininosuccinate lyase	461	slr1133
b1132	P25746	213	hflD, ycfC
b1133	P25745	368	mnmA, asuE, trmU, ycfB		WP_010872436.1	40.833	360	194	8	6	360	3	348	2.71e-84	257	tRNA 2-thiouridine(34) synthase MnmA	358	sll0844		WP_014407153.1	32.813	64	41	1	6	69	3	64	0.006	34.3	7-cyano-7-deazaguanine synthase	232	slr0527		WP_010872968.1	48	25	13	0	291	315	393	417	0.26	29.6	hypothetical protein	463	slr1173
b1134	P0AEI6	153	nudJ, ymfB		WP_010871288.1	27.027	111	73	3	5	112	9	114	1.22e-06	42.4	DNA mismatch repair protein MutT	136	sll1045		WP_010873056.1	29.915	117	70	4	4	113	6	117	5.78e-05	37.7	DNA mismatch repair protein MutT	139	sll1537		WP_010873920.1	41.176	51	30	0	6	56	203	253	0.000712	35.4	NUDIX hydrolase	339	slr0787
b1135	P75966	217	rluE, ymfC		WP_010873310.1	37	200	101	5	24	213	48	232	3.23e-30	108	RNA pseudouridine synthase	249	slr0361		WP_010871616.1	37.037	27	17	0	166	192	198	224	0.78	26.9	RNA pseudouridine synthase	291
b1136	P08200	416	icd, icdA, icdE		WP_010871465.1	51.368	475	170	6	1	416	1	473	7.35e-159	453	isocitrate dehydrogenase (NADP(+))	475	slr1289		WP_010872653.1	26.299	308	173	10	116	414	95	357	1.46e-19	86.3	3-isopropylmalate dehydrogenase	362	slr1517
b1137	P75967	221	ymfD
b1138	P75968	234	ymfE
b1139	P11072	297	lit
b1140	P75969	375	intE, ycfI
b1141	P75970	81	xisE, vxis, ymfG		WP_010871874.1	29.787	47	32	1	36	81	637	683	0.63	24.6	penicillin-binding protein	749	slr1710
b1142	P75971	103	ymfH
b1143	P75972	113	ymfI
b1144	P75973	102	ymfJ		WP_020861796.1	34.783	46	26	1	34	75	225	270	0.014	30	carbonic anhydrase	274	slr1347		WP_041426044.1	35.484	31	20	0	7	37	149	179	0.085	27.7	class II glutamine amidotransferase	278
b1145	P75974	224	cohE, ymfK		WP_010872400.1	25.893	112	76	3	92	200	76	183	0.004	33.9	SOS function regulatory protein	203	sll1626
b1146	P75975	66	croE, ymfT		WP_010872528.1	37.288	59	30	3	5	57	265	322	0.17	25.8	bifunctional folylpolyglutamate synthase/dihydrofolate synthase	428	sll1612
b1147	P75976	185	ymfL
b1148	P75977	112	ymfM		WP_010871682.1	30	60	34	2	17	72	115	170	0.2	26.9	N-acetyltransferase	172	sll1647
b1149	P75978	455	ymfN		WP_010873801.1	36.364	44	27	1	132	175	286	328	0.48	29.3	hypothetical protein	402	sll0487
b1150	P75979	60	ymfR		WP_010874009.1	36.585	41	25	1	4	43	1210	1250	0.64	23.9	chemotaxis protein CheA	1402	sll0043
b1151	P75980	157	beeE, ymfO
b1152	P75981	263	jayE, ymfP
b1153	P75982	194	ymfQ
b1154	P45581	209	stfP, ycfK
b1155	P09154	137	ymfS
b1156	P09153	200	tfaE, ycfA		WP_010871326.1	26.316	133	80	5	45	175	688	804	0.057	30.8	translation initiation factor IF-2	1001	slr0744		WP_010872538.1	30.303	66	42	2	45	108	363	426	0.65	27.3	hypothetical protein	492	slr1721
b1157	P33227	178	stfE		WP_010874203.1	37.5	40	22	1	9	48	60	96	0.85	26.2	hypothetical protein	162	sll1485
b1158	P03014	184	pinE, pin		WP_010874277.1	34.211	38	25	0	48	85	115	152	0.4	27.3	DNR protein	238	slr0449		WP_010872628.1	26.316	57	27	2	111	167	1	42	0.88	25	resolvase	71	ssl2789
b1159	P24200	277	mcrA, rglA		WP_010871478.1	29.688	64	37	1	189	252	61	116	0.000439	36.6	HNH endonuclease	165	sll1193		WP_041425959.1	27.119	59	37	1	194	252	12	64	0.000539	35	HNH endonuclease	80	slr0868		WP_010872596.1	34.483	58	34	2	195	252	7	60	0.005	33.5	HNH endonuclease	150	ssr3532
b1160	P75987	107	iraM, elb1, elbA, ycgW
b1161	P75988	134	ycgX
b1162	P75989	243	bluR, ycgE		WP_010873930.1	32.836	67	43	2	14	79	18	83	1.52e-06	45.1	MerR family transcriptional regulator	370	sll0794		WP_010873960.1	27.397	73	53	0	5	77	6	78	6.89e-06	41.2	heavy metal-responsive transcriptional regulator	137	slr0701
b1163	P75990	403	bluF, blrp, ycgF		WP_010872042.1	27.477	222	151	5	176	388	497	717	1.26e-17	81.6	hypothetical protein	732	slr2077		WP_010874220.1	34.167	120	79	0	269	388	278	397	1.3e-16	77.8	diguanylate phosphodiesterase	421	slr1588		WP_010871488.1	27.152	151	109	1	239	389	674	823	3.85e-14	70.9	two-component system response regulator	840	slr1305
b1164	P75991	78	ycgZ
b1165	P75992	90	ymgA
b1166	P75993	88	ariR, ymgB
b1167	P75994	82	ymgC		WP_010874039.1	31.25	32	22	0	11	42	209	240	0.42	25.4	UDP-N-acetylmuramoyl-L-alanyl-D-glutamate--2,6-diaminopimelate ligase	505	slr0528		WP_010874116.1	30.303	33	23	0	23	55	404	436	0.9	24.3	UDP-N-acetylmuramate--L-alanine ligase	505	slr1423
b1168	P75995	507	pdeG, ycgG		WP_010873007.1	39.381	226	137	0	266	491	88	313	1.12e-43	154	EAL domain-containing protein	332	slr1692		WP_010872042.1	36.25	240	152	1	250	488	481	720	5.81e-43	159	hypothetical protein	732	slr2077		WP_010873308.1	36.863	255	147	5	250	496	972	1220	8.63e-41	154	hypothetical protein	1244	slr0359
b1171	P0AB46	109	ymgD		WP_020861874.1	32.558	43	29	0	29	71	262	304	0.77	25.4	hypothetical protein	457
b1172	Q7DFV3	114	ymgG		WP_010872264.1	28.704	108	61	2	12	110	1163	1263	0.076	28.5	hypothetical protein	3016	slr1403		WP_010871948.1	30.882	68	46	1	19	86	235	301	0.48	26.2	adenylosuccinate synthase	443	sll1823		WP_010871577.1	40	55	27	2	10	59	175	228	0.63	25.8	GTPase ObgE	368	slr1090
b1174	P0A734	88	minE		WP_010873889.1	34.848	66	41	2	3	67	5	69	5.45e-09	45.8	cell division topological specificity factor	97	ssl0546
b1175	P0AEZ3	270	minD		WP_010873890.1	44.882	254	130	3	1	253	1	245	7.67e-65	200	septum site-determining protein MinD	266	sll0289		WP_010873865.1	24.51	204	104	11	5	171	173	363	2.75e-05	41.6	ATPase	462	slr0105		WP_010873774.1	43.103	58	29	2	3	57	2	58	4.29e-05	40.8	arsenic-transporting ATPase	396	sll0086
b1176	P18196	231	minC		WP_010873891.1	30.769	91	54	2	108	198	126	207	4.03e-06	43.1	septum site-determining protein MinC	247	sll0288
b1177	P76001	122	ycgJ
b1178	P76002	133	pliG, ycgK		WP_010872851.1	26.471	102	65	4	36	131	6	103	0.33	26.9	30S ribosomal protein S1 homolog B	305	slr1984		WP_010873621.1	25	84	50	2	16	94	45	120	0.89	25.8	uroporphyrinogen III methyltransferase	263	sll0378
b1179	P0AB43	108	ycgL		WP_010873308.1	66.667	15	5	0	78	92	1203	1217	0.81	25.4	hypothetical protein	1244	slr0359
b1180	P76004	219	ycgM		WP_010872312.1	41.117	197	106	4	17	211	58	246	6.16e-43	142	5-oxo-1,2,5-tricarboxylic-3-penten acid decarboxylase	276	slr1877		WP_010871651.1	32.727	55	36	1	131	184	34	88	0.38	28.1	hypothetical protein	369	sll1500		WP_010871237.1	40	30	17	1	142	171	695	723	0.63	27.7	ligand-gated channel	853	slr1490
b1181	P0A8L5	153	ycgN		WP_010873783.1	23.404	94	70	2	15	106	62	155	0.19	28.1	ribosomal protein S12 methylthiotransferase RimO	443	slr0082
b1182	P77335	303	hlyE, clyA, hpr, sheA, ycgD		WP_010872755.1	30.556	72	41	3	16	83	256	322	0.25	29.3	hypothetical protein	451	slr0818		WP_010871482.1	35.294	34	20	1	189	220	87	120	0.52	27.3	hypothetical protein	134	sll1191		WP_010871424.1	24.51	102	68	3	47	146	19	113	0.84	27.3	peptide-methionine (R)-S-oxide reductase	176	sll1680
b1183	P0AG11	139	umuD
b1184	P04152	422	umuC		WP_010873923.1	55	80	33	1	45	124	33	109	6.33e-22	87	UmuC protein	116	slr0790		WP_010871794.1	27.184	103	63	2	305	395	2469	2571	0.028	33.5	hypothetical protein	3972	slr1028		WP_010873881.1	32.653	49	33	0	305	353	112	160	0.37	29.3	phycocyanobilin:ferredoxin oxidoreductase	248	slr0116
b1185	P0A6M2	176	dsbB, roxB, ycgA
b1186	P0AFA7	513	nhaB		WP_010874232.1	33.333	30	20	0	214	243	152	181	0.38	29.6	transporter	449	slr0753		WP_010872020.1	25.316	79	52	3	180	251	6	84	0.44	29.6	short-chain dehydrogenase	657	slr1208		WP_010871499.1	26.667	45	33	0	316	360	504	548	0.67	28.9	sulfite reductase	635	slr0963
b1187	P0A8V6	239	fadR, oleR, thdB		WP_010872271.1	25	76	54	1	66	138	65	140	0.018	32.3	hypothetical protein	335	sll1306		WP_048908410.1	32.558	43	29	0	19	61	25	67	0.22	28.9	GntR family transcriptional regulator	343
b1188	P29013	510	ycgB
b1189	P0A6J5	432	dadA, dadR		WP_010873578.1	27.413	259	170	4	167	423	115	357	1.42e-17	81.6	bifunctional protein ThiO/ThiG	656	slr0633		WP_010871313.1	22.082	317	228	9	103	401	55	370	7.89e-05	41.2	hypothetical protein	372	slr0734		WP_010871407.1	52.632	38	16	1	2	37	154	191	0.001	37.7	glutamate synthase subunit beta	494	sll1027
b1190	P29012	356	dadX, alnB, dadB		WP_010873738.1	31.148	366	231	8	9	356	38	400	1.07e-44	155	alanine racemase	400	slr0827
b1191	P76007	578	cvrA, nhaP2, ycgO		WP_010873704.1	24.685	397	275	10	30	404	28	422	9.74e-17	80.1	hypothetical protein	631	sll0556		WP_010873113.1	24.93	357	252	9	63	408	80	431	1.91e-07	50.1	Na+/H+ antiporter NhaS2	540	sll0273		WP_010872552.1	23.34	467	306	15	72	519	77	510	0.003	36.6	low-affinity Na+/H+ antiporter NhaS1	527	slr1727
b1192	P76008	304	ldcA, ycgQ		WP_010872934.1	32.168	286	176	7	6	287	22	293	6.65e-31	114	peptidase U61	301	slr1534		WP_010871484.1	36.111	72	35	4	147	211	34	101	0.35	28.9	hypothetical protein	535	slr1301
b1193	P0C960	203	emtA, mltE, sltZ, ycgP		WP_010874046.1	27.132	129	74	5	52	180	702	810	0.022	32	lytic transglycosylase	847			WP_010874128.1	35.294	51	25	2	149	195	55	101	0.88	26.9	hypothetical protein	475	slr1431
b1194	P76010	244	ycgR		WP_010872455.1	25	104	65	4	44	145	7	99	0.065	30.8	adenylate/guanylate cyclase domain-containing protein	335	sll1161
b1195	P76011	84	ymgE, tag
b1196	P76012	146	ycgY		WP_010872911.1	23.288	73	56	0	29	101	121	193	0.1	28.5	Crp/Fnr family transcriptional regulator	238	sll1169
b1197	P13482	565	treA, osmA
b1198	P37349	472	dhaM, ycgC		WP_010873895.1	35.714	42	27	0	420	461	432	473	0.69	28.9	phosphoenolpyruvate synthase	818	slr0301
b1199	P76014	210	dhaL, ycgS		WP_060492346.1	32.468	77	42	3	111	182	665	736	0.026	31.6	chemotaxis protein CheA	768
b1200	P76015	356	dhaK, ycgT
b1201	P76016	639	dhaR, ycgU		WP_010872923.1	28.155	206	123	7	350	548	182	369	1.08e-05	45.1	ATPase AAA	835	slr1529		WP_010872024.1	29.907	107	61	3	195	291	191	293	0.003	37.4	ATPase	844	slr1212		WP_010872055.1	22.353	85	64	1	416	500	176	258	0.73	29.3	hypothetical protein	359	sll1739
b1202	P76017	955	ycgV		WP_010873164.1	31.624	117	64	6	436	539	3419	3532	0.085	33.1	hypothetical protein	4199	slr0408		WP_010872797.1	43.243	37	20	1	621	656	117	153	0.091	32.3	hypothetical protein	291	slr1353		WP_010872797.1	41.176	34	18	2	617	648	144	177	0.15	32	hypothetical protein	291	slr1353
b1203	P0ABU2	363	ychF, engD, gtp1		WP_010872577.1	57.3	363	152	3	3	363	2	363	6.13e-145	411	GTP-binding protein YchF	363	sll0245		WP_010871577.1	41.284	109	48	2	4	112	161	253	1.57e-15	73.6	GTPase ObgE	368	slr1090		WP_041425815.1	51.111	45	22	0	5	49	398	442	2.83e-07	48.5	GTPase HflX	568
b1204	P0A7D1	194	pth		WP_010873700.1	37.097	186	116	1	1	186	1	185	8.82e-39	129	peptidyl-tRNA hydrolase	194	slr0922
b1205	P0AB49	92	ychH		WP_010871570.1	48.387	31	13	2	20	48	193	222	0.52	25.4	hypothetical protein	392	sll1025
b1206	P0AFR2	559	dauA, ychM		WP_010873796.1	28.988	514	299	11	32	513	23	502	8.49e-51	180	sodium-independent anion transporter	556	slr0096		WP_010872144.1	26.742	445	284	9	31	474	17	420	3.3e-45	163	sodium-independent anion transporter	498	slr1229		WP_010873740.1	26.56	561	344	13	32	558	15	541	2.19e-39	148	sodium-independent anion transporter	564	sll0834
b1207	P0A717	315	prs, prsA		WP_041426051.1	49.355	310	155	2	4	313	22	329	5.93e-113	327	phosphoribosylpyrophosphate synthetase	330	sll0469		WP_010873361.1	40	50	25	1	211	255	370	419	0.058	31.6	amidophosphoribosyltransferase	495	sll0757		WP_010871518.1	25	80	57	2	115	194	158	234	0.17	29.6	tRNA dihydrouridine(20/20a) synthase DusA	334	sll0926
b1208	P62615	283	ispE, ipk, ychB		WP_010871293.1	31.379	290	166	8	7	266	8	294	2.66e-33	120	4-diphosphocytidyl-2C-methyl-D-erythritol kinase	315	sll0711
b1209	P61320	207	lolB, hemM, ychC		WP_010872313.1	46.875	32	17	0	65	96	173	204	0.12	29.3	phycocyanobilin lyase	272	slr1878
b1210	P0A6X1	418	hemA		WP_010872368.1	34.491	403	254	5	1	397	1	399	1.25e-72	231	glutamyl-tRNA reductase	427	slr1808		WP_010873443.1	28.736	174	100	8	173	335	146	306	3.16e-07	48.5	long-chain acyl-[acyl-carrier-protein] reductase	340	sll0209		WP_010871416.1	25.882	85	55	1	333	417	205	281	0.91	28.1	CemA-like protein sll1685	393	sll1685
b1211	P0A7I0	360	prfA, sueB, uar		WP_010874306.1	43.017	358	198	3	5	358	6	361	2.34e-109	321	peptide chain release factor 1	365	sll1110		WP_048908412.1	37.5	280	167	5	73	345	62	340	2.68e-49	166	peptide chain release factor 2	348
b1212	P0ACC1	277	prmC, hemK		WP_010872699.1	34.802	227	134	8	61	274	71	296	1.3e-23	94.4	protein-(glutamine-N5) methyltransferase, release factor-specific	299	sll1237		WP_010872217.1	29.677	155	91	6	113	254	44	193	3.3e-06	43.5	precorrin-6B methylase	197	slr1368		WP_010872382.1	31.429	70	45	2	113	180	62	130	3.96e-05	41.2	hypothetical protein	440	sll1693
b1213	Q46755	130	ychQ, sirB2		WP_010872191.1	35.135	37	24	0	71	107	120	156	0.81	25.8	fructokinase	307	slr1448		WP_048908427.1	33.333	57	29	1	13	69	14	61	0.97	24.3	hypothetical protein	61
b1214	P0AGM5	269	ychA, sirB1		WP_010872554.1	30.667	75	50	1	26	100	186	258	0.7	27.7	two-component sensor histidine kinase	350	sll1590		WP_010871743.1	30.263	76	43	3	129	196	1709	1782	0.78	27.7	cadherin	1965	slr2046		WP_010872472.1	60	20	7	1	224	243	37	55	0.93	27.3	hypothetical protein	605	sll1151
b1215	P0A715	284	kdsA		WP_010871510.1	29.224	219	131	7	63	274	140	341	1.96e-17	77.8	3-deoxy-7-phosphoheptulonate synthase	351	sll0934		WP_010873643.1	31.373	51	32	1	148	195	333	383	0.04	32	competence protein ComE	553	slr0197
b1216	P31801	366	chaA		WP_010872773.1	20.677	266	189	7	118	365	105	366	0.000555	38.1	Ca(2+)/H(+) antiporter	372	slr1336		WP_048908428.1	33.333	72	37	3	31	95	653	720	0.034	32.7	(p)ppGpp synthetase	736
b1217	P0AE63	76	chaB
b1218	P39163	231	chaC		WP_010872588.1	26.087	46	34	0	161	206	240	285	0.68	27.3	transcriptional regulator	340	sll0241
b1219	P0AB52	117	ychN		WP_041426077.1	26.606	109	53	4	14	117	149	235	0.13	27.7	ferredoxin:protochlorophyllide reductase (ATP-dependent) iron-sulfur ATP-binding protein	286	slr0749		WP_010873192.1	32.258	62	36	2	13	68	157	218	0.37	26.6	Xaa-Pro aminopeptidase	441	sll0136
b1220	P39165	464	ychO, ychP		WP_010872828.1	26.25	80	47	3	224	297	716	789	0.55	29.3	hypothetical protein	845	sll1885		WP_010871773.1	28.767	73	45	1	342	414	4	69	0.95	27.3	hypothetical protein	152	sll1832
b1221	P0AF28	216	narL, frdR		WP_010873909.1	35.096	208	126	2	1	208	1	199	8.8e-38	127	DNA-binding response regulator	209	slr0312		WP_041425800.1	32	200	136	0	9	208	3	202	3.77e-36	123	DNA-binding response regulator	210	sll1708		WP_010873012.1	32.212	208	133	2	9	208	6	213	2.47e-35	121	DNA-binding response regulator	222	sll0921
b1222	P0AFA2	598	narX, narR		WP_010873908.1	28.571	203	142	3	387	586	557	759	8.79e-16	77.4	sensor histidine kinase	759	slr0311		WP_010872024.1	22.907	227	161	7	364	583	623	842	0.001	38.5	ATPase	844	slr1212		WP_010872514.1	36.364	66	33	2	486	544	426	489	0.004	36.6	sensor histidine kinase	1014	sll1905
b1223	P10903	463	narK
b1224	P09152	1247	narG, bisD, narC		WP_010872118.1	32.203	59	37	2	777	834	446	502	0.021	35.4	nitrate reductase catalytic subunit	714	sll1454		WP_010872118.1	26.829	82	55	2	500	581	269	345	0.61	30.8	nitrate reductase catalytic subunit	714	sll1454
b1225	P11349	512	narH
b1226	P0AF26	236	narJ
b1227	P11350	225	narI, chlI
b1228	P76023	91	ychS
b1229	P02338	29	tpr
b1232	P37051	280	purU, tgs, ychI		WP_010873496.1	41.516	277	148	3	13	280	12	283	1.03e-70	216	formyltetrahydrofolate deformylase	284	sll0070		WP_010873539.1	33.913	115	75	1	133	246	79	193	2.16e-19	81.3	phosphoribosylglycinamide formyltransferase	217	slr0477		WP_020862138.1	22.699	163	113	4	103	253	16	177	8.11e-08	49.3	methionyl-tRNA formyltransferase	329
b1233	P37052	152	ychJ
b1234	P0AFR0	301	rssA, ychK		WP_010873399.1	27.826	115	64	4	163	273	4	103	0.6	27.7	hypothetical protein	196	slr0356
b1235	P0AEV1	337	rssB, hnr, sprE, ychL		WP_010873029.1	33.333	102	67	1	8	109	6	106	2.4e-15	71.2	MULTISPECIES: DNA-binding response regulator	243	slr0947		WP_014407071.1	33.019	106	69	1	10	113	4	109	6.07e-15	67.4	response regulator	121	slr1042		WP_020862047.1	34.426	122	69	2	9	123	21	138	9.29e-14	66.6	DNA-binding response regulator	251	slr0081
b1236	P0AEP3	302	galU, ychD		WP_014407137.1	29.371	286	155	9	10	288	2	247	7.33e-21	88.2	glucose-1-phosphate thymidylyltransferase	365	sll0207		WP_010872999.1	34.921	63	41	0	10	72	2	64	1.08e-06	46.2	mannose-1-phosphate guanyltransferase	388	sll1558		WP_010874179.1	31.746	63	43	0	10	72	2	64	1.15e-06	46.2	mannose-1-phosphate guanylyltransferase	843	sll1496
b1237	P0ACF8	137	hns, bglY, cur, drdX, hnsA, msyA, osmZ, pilG, topS		WP_010872435.1	36.538	52	33	0	65	116	306	357	0.53	26.6	Metalloprotease slr0863	463	slr0863
b1238	P23331	205	tdk
b1241	P0A9Q7	891	adhE, ana		WP_010872989.1	24.911	281	171	5	102	356	633	899	4.62e-14	72.8	L-glutamate gamma-semialdehyde dehydrogenase	990	sll1561		WP_010872960.1	25.188	266	139	11	536	784	93	315	0.000672	39.3	oxidoreductase	385	slr1167		WP_010873792.1	19.048	168	119	4	102	262	103	260	0.68	29.6	aldehyde dehydrogenase family protein	456	slr0091
b1242	P25743	215	ychE
b1243	P23843	543	oppA		WP_010872370.1	26.71	307	173	14	64	332	88	380	9.87e-19	86.3	peptide ABC transporter substrate-binding protein	631	sll1699		WP_010872410.1	24.381	525	297	26	52	510	58	548	8.68e-16	76.6	peptide ABC transporter substrate-binding protein	582	slr1740
b1244	P0AFH2	306	oppB		WP_010872306.1	29.968	317	206	4	4	306	12	326	1.71e-44	151	ABC transporter substrate-binding protein	326	sll1768		WP_010873400.1	30.094	319	205	5	4	305	15	332	4.49e-44	150	ABC transporter substrate-binding protein	337	sll0312		WP_010873741.1	25.85	147	91	4	170	303	226	367	0.000519	37.7	ABC transporter substrate-binding protein	371	sll0833
b1245	P0AFH6	302	oppC		WP_010873741.1	40.789	228	127	2	82	301	141	368	2.09e-57	186	ABC transporter substrate-binding protein	371	sll0833		WP_010873254.1	34.138	290	178	2	15	293	2	289	1.1e-49	163	peptide ABC transporter permease	294	slr0324		WP_041426044.1	30.159	63	39	1	11	73	119	176	0.81	27.7	class II glutamine amidotransferase	278
b1246	P76027	337	oppD		WP_020861501.1	39.809	314	142	7	17	285	3	314	4.57e-64	210	ABC transporter ATP-binding protein	617			WP_020861501.1	40.072	277	146	10	11	275	339	607	1.39e-50	174	ABC transporter ATP-binding protein	617			WP_010874137.1	28.689	244	156	6	34	274	13	241	2.18e-27	107	sulfate/thiosulfate import ATP-binding protein CysA	355	slr1455
b1247	P77737	334	oppF		WP_020861501.1	48.855	262	127	3	11	269	348	605	4.04e-82	258	ABC transporter ATP-binding protein	617			WP_020861501.1	35.179	307	144	7	10	269	4	302	2.28e-50	173	ABC transporter ATP-binding protein	617			WP_010872836.1	39.316	234	129	5	26	256	25	248	6.52e-43	149	ABC transporter	368	sll1878
b1248	P0A8L7	109	yciU		WP_071822667.1	24.561	57	32	1	48	93	65	121	0.22	26.9	DDE transposase	233			WP_071822671.1	24.561	57	32	1	48	93	121	177	0.64	25.4	DDE transposase	194
b1249	P0A6H8	486	clsA, cls, nov, yciJ		WP_010873260.1	34	50	32	1	224	273	104	152	0.37	28.9	phosphotyrosine protein phosphatase	157	slr0328		WP_014407164.1	30.645	62	42	1	423	483	472	533	0.6	29.3	histidine kinase	753
b1250	P31069	417	kch		WP_041425920.1	28.78	205	139	4	173	374	27	227	2.07e-20	88.2	potassium channel protein	339			WP_010874088.1	27.184	206	138	7	175	374	36	235	1.14e-14	71.2	potassium channel protein	356	sll0536		WP_010873126.1	21.754	285	195	9	108	386	217	479	3.98e-08	51.6	potassium channel protein	568	sll0261
b1251	P0AB55	98	yciI		WP_010872261.1	24.49	98	60	2	3	98	4	89	0.002	31.2	hypothetical protein	89	ssl2595		WP_010872558.1	36.585	41	26	0	7	47	139	179	0.54	25.4	potassium-transporting ATPase C chain	190	slr1730
b1252	P02929	239	tonB, exbA		WP_010873674.1	29.091	55	26	2	21	75	102	143	0.84	27.3	endo-1,3-beta-glucanase	1070	slr0897
b1253	P0A8Z0	132	yciA		WP_020861480.1	40.909	22	13	0	88	109	127	148	0.77	25.8	hypothetical protein	240
b1254	P0A710	179	yciB, ispZ
b1255	P21365	247	yciC
b1256	P0A915	212	ompW, yciD
b1257	P21363	168	yciE		WP_010873293.1	31.818	44	30	0	101	144	949	992	0.51	27.3	hypothetical protein	1693	sll0163
b1258	P21362	166	yciF		WP_010873062.1	34.483	29	19	0	62	90	81	109	0.58	26.6	galactosyl-1-phosphate transferase	243	sll1535
b1259	P21361	59	yciG
b1260	P0A877	268	trpA		WP_010871502.1	35.581	267	165	3	1	265	1	262	6.27e-49	159	tryptophan synthase subunit alpha	264	slr0966		WP_010872468.1	27.723	101	65	2	36	136	79	171	0.12	30	phosphate ABC transporter, permease protein PstA	290	slr1249		WP_010872104.1	36.585	41	26	0	3	43	72	112	0.19	29.3	glycosyl transferase	413	sll1466
b1261	P0A879	397	trpB		WP_010874061.1	53.59	390	174	2	9	392	21	409	5.51e-149	425	tryptophan synthase subunit beta	412	slr0543		WP_010872904.1	22.059	204	125	5	185	383	179	353	0.000378	38.9	threonine synthase	382	sll1172		WP_014407087.1	28.125	64	46	0	323	386	242	305	0.15	30.4	cysteine synthase	312	slr1842
b1262	P00909	453	trpC, trpF		WP_010874086.1	41.085	258	140	6	5	250	31	288	6.72e-50	168	indole-3-glycerol-phosphate synthase	295	slr0546		WP_041426010.1	31.156	199	118	7	257	439	2	197	1.69e-11	60.5	N-(5'-phosphoribosyl)anthranilate isomerase	216
b1263	P00904	531	trpGD, trpD		WP_010872292.1	39.82	334	195	3	202	529	11	344	3.5e-66	215	anthranilate phosphoribosyltransferase	348	slr1867		WP_014407140.1	42.784	194	98	5	4	187	2	192	1.59e-44	152	aminodeoxychorismate/anthranilate synthase component II	196	slr0055		WP_010873437.1	25.121	207	143	5	4	206	29	227	1.54e-10	60.1	GMP synthetase	542	slr0213
b1264	P00895	520	trpE		WP_010871318.1	32.95	522	273	14	19	510	30	504	1.17e-70	231	anthranilate synthase component I	508	slr0738		WP_020862354.1	32.895	380	232	6	135	510	90	450	1.05e-56	192	anthranilate synthase component I	453			WP_010872754.1	26.818	220	149	4	292	510	265	473	6.18e-12	64.3	isochorismate synthase	474	slr0817
b1265	P0AD92	14	trpL, trpEE
b1266	P77766	293	yciV, trpH		WP_010873711.1	32.45	151	85	4	1	147	45	182	3.04e-14	67.8	phosphatase	249	sll0549		WP_010873711.1	27.711	83	50	2	182	257	162	241	0.014	32.7	phosphatase	249	sll0549		WP_010874350.1	38.235	34	21	0	12	45	8	41	0.2	29.6	DNA polymerase III subunit alpha	897	slr0603
b1267	P0AFR4	206	yciO		WP_010871362.1	42.079	202	115	2	1	200	1	202	5.32e-59	181	threonylcarbamoyl-AMP synthase	210	sll0216		WP_010872853.1	25.6	125	85	3	29	149	18	138	0.000102	38.1	hypothetical protein	199	sll1866		WP_010871912.1	37.209	43	20	2	27	62	369	411	0.78	26.9	sigma factor SibG regulation protein RsbU	452	slr2031
b1268	P45848	631	yciQ, yciP
b1269	P37765	291	rluB, yciL		WP_010873310.1	39.844	256	136	8	1	246	1	248	6.4e-38	131	RNA pseudouridine synthase	249	slr0361
b1270	P0A9H5	196	btuR, cobA		WP_010872563.1	41.709	199	113	2	1	196	5	203	5.6e-54	167	cob(I)yrinic acid a,c-diamide adenosyltransferase	203	slr0260
b1271	P31808	252	yciK		WP_010873912.1	26.042	192	137	4	10	201	4	190	1.4e-16	73.6	oxidoreductase	244	slr0315		WP_010872244.1	26.804	194	136	4	10	201	4	193	2.81e-14	67	beta-ketoacyl-ACP reductase	247	slr0886		WP_010872020.1	29.947	187	120	4	13	197	410	587	3.03e-12	62.4	short-chain dehydrogenase	657	slr1208
b1272	P0AG14	349	sohB		WP_010872365.1	29.375	160	110	2	137	294	361	519	1.94e-15	73.9	signal peptide peptidase SppA	610	sll1703		WP_010873435.1	29.67	182	118	4	126	299	29	208	1.81e-14	69.3	protease	277	slr0021
b1273	P0AB61	83	yciN		WP_010871480.1	26.374	91	51	2	1	75	153	243	0.5	25	2-octaprenyl-6-methoxyphenyl hydroxylase	414	slr1300
b1274	P06612	865	topA, supX		WP_010872493.1	40.168	595	303	8	5	568	4	576	2.83e-128	404	DNA topoisomerase 1	898	slr2058		WP_010872061.1	33.333	51	25	2	677	727	64	105	0.024	32.7	hypothetical protein	127	sll1736
b1275	P0A9F3	324	cysB		WP_010871778.1	27.027	259	168	6	3	249	8	257	4.82e-23	94.4	RuBisCO transcriptional regulator	345	sll0998		WP_010872551.1	25.926	243	176	4	3	245	5	243	2.4e-21	89.4	LysR family transcriptional regulator	316	sll1594		WP_010874026.1	23.95	238	174	5	20	254	22	255	1.36e-20	87	HTH-type transcriptional activator CmpR	304	sll0030
b1276	P25516	891	acnA, acn		WP_010874219.1	26.503	366	232	11	207	564	124	460	1.72e-24	104	3-isopropylmalate dehydratase large subunit	468	sll1470		WP_010872920.1	31.148	61	42	0	759	819	60	120	0.001	37.7	3-isopropylmalate dehydratase small subunit	200	sll1444		WP_010874171.1	26.415	212	119	12	205	386	479	683	0.022	34.7	aconitate hydratase B	868	slr0665
b1277	P0A7I7	196	ribA		WP_014407109.1	53.061	196	90	1	3	196	207	402	1.23e-67	213	riboflavin biosynthesis protein RibBA	556	sll1894
b1278	P0A924	254	pgpB		WP_010872237.1	27.451	51	37	0	147	197	18	68	0.34	28.5	LytR family transcriptional regulator	481	slr0883
b1279	P0ACV4	102	lapA, yciS		WP_010871656.1	25.275	91	64	2	11	101	623	709	0.31	26.6	chemotaxis protein	869	slr1044
b1280	P0AB58	389	lapB, yciM		WP_010872443.1	26.136	88	64	1	190	277	93	179	0.007	34.7	hypothetical protein	294	sll0837		WP_010874167.1	29.134	127	74	6	150	274	1	113	0.012	33.9	quinolinate synthase	318	sll0622
b1281	P08244	245	pyrF		WP_010872442.1	44.091	220	120	3	12	230	1	218	3.99e-55	173	orotidine 5'-phosphate decarboxylase	231	sll0838
b1282	P08245	108	yciH		WP_010873714.1	37.615	109	65	2	2	108	4	111	9.55e-16	64.3	translation initiation factor	111	sll0546
b1283	P0ADA7	72	osmB
b1284	P76034	249	yciT		WP_010872336.1	31.461	89	51	3	40	126	183	263	0.008	33.9	acetyl-CoA hydrolase	630	slr1888		WP_010873274.1	42.308	26	15	0	76	101	76	101	0.65	26.9	hypothetical protein	170	sll0293		WP_020862050.1	31.707	41	28	0	2	42	7	47	0.95	26.9	Fe-S cluster assembly transcriptional regulator SufR	216
b1285	P77334	661	pdeR, gmr, yciR		WP_010873308.1	38.771	472	281	4	184	647	742	1213	6.07e-102	334	hypothetical protein	1244	slr0359		WP_010873308.1	19.231	130	100	2	110	234	295	424	0.63	29.6	hypothetical protein	1244	slr0359		WP_010871488.1	35.121	578	321	12	104	653	278	829	5.28e-95	308	two-component system response regulator	840	slr1305
b1286	P30850	644	rnb		WP_010871832.1	27.576	330	202	6	189	518	263	555	2.13e-26	110	ribonuclease	666	sll1290		WP_010871910.1	24.638	345	225	12	220	548	279	604	8.56e-13	67.8	iron ABC transporter substrate-binding protein	781	sll1910		WP_071822650.1	31.111	45	30	1	41	85	23	66	0.43	29.6	transposase	235
b1287	P76035	375	yciW
b1288	P0AEK4	262	fabI, envM		WP_014407072.1	45.525	257	134	3	4	256	4	258	4.93e-80	238	enoyl-ACP reductase	258	slr1051		WP_010872244.1	22.172	221	131	6	48	251	48	244	0.001	35.8	beta-ketoacyl-ACP reductase	247	slr0886		WP_010872512.1	31.915	94	51	4	158	249	154	236	0.001	35.8	beta-ketoacyl-ACP reductase	240	slr1994
b1289	P45736	117	ycjD		WP_010873325.1	39.286	28	17	0	90	117	166	193	0.024	30	hypothetical protein	409	slr0377		WP_010871306.1	60	15	6	0	79	93	108	122	0.95	25.4	cysteine desulfurase	391	sll0704
b1290	P0AAH8	268	sapF		WP_020861501.1	36.047	258	150	7	5	251	348	601	1.47e-46	160	ABC transporter ATP-binding protein	617			WP_020861501.1	32.026	306	147	12	1	252	1	299	6.76e-33	123	ABC transporter ATP-binding protein	617			WP_010872836.1	30.224	268	168	7	3	266	16	268	1.56e-29	111	ABC transporter	368	sll1878
b1291	P0AAH4	330	sapD, trkE		WP_020861501.1	33.227	313	158	8	3	271	5	310	2.92e-44	157	ABC transporter ATP-binding protein	617			WP_020861501.1	33.21	271	164	7	2	265	347	607	2.76e-38	140	ABC transporter ATP-binding protein	617			WP_010874063.1	27.953	254	153	8	3	251	27	255	6.02e-19	81.6	macrolide ABC transporter ATP-binding protein	266	slr0544
b1292	P0AGH5	296	sapC		WP_010873741.1	31.858	226	140	4	77	291	142	364	6.69e-23	94	ABC transporter substrate-binding protein	371	sll0833		WP_010873254.1	31.56	282	168	6	21	287	18	289	1.03e-21	89.4	peptide ABC transporter permease	294	slr0324		WP_010872540.1	36.957	46	25	1	173	218	150	191	0.058	31.2	lactose ABC transporter permease	270	slr1723
b1293	P0AGH3	321	sapB		WP_010872306.1	26.606	327	199	3	7	311	15	322	9.52e-35	125	ABC transporter substrate-binding protein	326	sll1768		WP_010873400.1	29.344	259	167	4	53	311	87	329	4.27e-33	121	ABC transporter substrate-binding protein	337	sll0312		WP_010873254.1	29.464	112	69	2	197	302	174	281	0.005	34.7	peptide ABC transporter permease	294	slr0324
b1294	Q47622	547	sapA		WP_010872370.1	23.619	525	326	18	65	531	93	600	5.49e-23	99.4	peptide ABC transporter substrate-binding protein	631	sll1699		WP_010872410.1	20.116	517	328	17	66	528	82	567	1.43e-12	66.6	peptide ABC transporter substrate-binding protein	582	slr1740
b1295	P0ACV8	81	ymjA		WP_041425968.1	36.364	33	20	1	40	72	152	183	0.45	25	acetyl-CoA acetyltransferase	396			WP_010872560.1	35.849	53	27	2	36	81	1668	1720	0.56	25	hypothetical protein	1749	sll1586
b1296	P76037	461	puuP, ycjJ		WP_010873959.1	23.153	406	265	17	17	394	12	398	1.44e-09	56.2	hypothetical protein	452	slr0700		WP_010872745.1	29.697	165	86	10	118	265	57	208	0.17	30.4	type III pantothenate kinase	257	slr0812
b1297	P78061	472	puuA, ycjK		WP_010871683.1	30.286	175	119	2	226	398	217	390	2.25e-23	99	type I glutamate--ammonia ligase	473	slr1756		WP_010873133.1	32.353	102	63	3	205	305	272	368	2.79e-05	43.1	glutamine synthetase	724	slr0288		WP_010873904.1	27.083	96	61	3	360	448	288	381	0.024	33.5	B12-binding domain-containing radical SAM protein	473	slr0309
b1298	P76038	254	puuD, ycjL		WP_010872921.1	26.19	210	107	9	58	243	342	527	8.78e-05	39.7	CTP synthetase	552	sll1443		WP_014407140.1	26.623	154	74	7	85	224	49	177	0.062	30.4	aminodeoxychorismate/anthranilate synthase component II	196	slr0055		WP_010873786.1	22.901	131	96	3	99	228	66	192	0.12	29.6	imidazole glycerol phosphate synthase subunit HisH	210	slr0084
b1299	P0A9U6	185	puuR, ycjC		WP_014407132.1	32.692	52	31	1	63	114	157	204	0.34	27.7	phosphogluconate dehydrogenase (NADP(+)-dependent, decarboxylating)	475	sll0329
b1300	P23883	495	puuC, aldH		WP_010872989.1	30.501	459	303	8	23	472	504	955	1.81e-63	219	L-glutamate gamma-semialdehyde dehydrogenase	990	sll1561		WP_010873318.1	30.937	459	303	7	39	492	5	454	4.84e-62	206	succinate-semialdehyde dehydrogenase	454	slr0370		WP_010873792.1	28.539	438	287	11	62	489	7	428	1.81e-41	150	aldehyde dehydrogenase family protein	456	slr0091
b1301	P37906	426	puuB, ordL, ycjA		WP_010873371.1	24.699	166	91	8	10	156	5	155	0.001	37.4	hypothetical protein	471	slr0782		WP_010873789.1	39.024	41	25	0	26	66	2	42	0.009	34.7	beta-carotene ketolase	542	slr0088		WP_010874346.1	40	50	25	1	11	60	4	48	0.019	33.5	pyridine nucleotide-disulfide oxidoreductase	326	slr0600
b1302	P50457	421	puuE, goaG		WP_010871788.1	34.25	400	231	11	30	420	50	426	3.29e-62	204	aspartate aminotransferase family protein	429	slr1022		WP_010873413.1	30.892	314	200	8	30	339	48	348	9.11e-37	135	glutamate-1-semialdehyde 2,1-aminomutase	433	sll0017		WP_020861886.1	29.412	51	33	2	229	276	788	838	0.86	28.5	cation or drug efflux system protein	890
b1303	P37344	325	pspF, ycjB		WP_010872923.1	26.778	239	147	8	5	237	156	372	1.54e-16	77	ATPase AAA	835	slr1529		WP_010871417.1	25.806	186	79	7	32	171	39	211	0.000894	37.4	magnesium-chelatase subunit ChlD	676	slr1777		WP_010873323.1	27.679	112	68	4	1	112	232	330	0.71	28.1	ATPase AAA	501	slr0374
b1304	P0AFM6	222	pspA		WP_010873572.1	31.797	217	148	0	1	217	1	217	2.1e-30	110	membrane protein	267	sll0617		WP_010874316.1	28.378	222	146	5	1	216	1	215	2.65e-10	55.1	hypothetical protein	223	slr1188		WP_010873076.1	32.292	96	53	4	92	175	98	193	0.25	28.9	chaperone protein ClpB	872	slr1641
b1305	P0AFM9	74	pspB		WP_010873953.1	41.667	36	17	1	28	59	383	418	0.12	26.6	serine/threonine protein kinase	505	sll0776
b1306	P0AFN2	119	pspC
b1307	P0AFV8	73	pspD
b1308	P23857	104	pspE		WP_010874312.1	40	65	37	1	24	88	82	144	1.19e-11	54.7	rhodanese-like domain-containing protein	164	slr1184		WP_010872484.1	31.034	87	48	5	24	103	28	109	2.79e-05	37.7	hypothetical protein	179	slr1261		WP_010873059.1	23.684	76	53	1	24	94	303	378	0.000467	34.7	molybdenum cofactor biosynthesis protein MoeB	392	sll1536
b1309	P76041	559	ycjM, ggaP		WP_010872668.1	27.907	43	31	0	20	62	231	273	0.18	30.8	ABC transporter ATP-binding protein	371	slr2108
b1310	P76042	430	ycjN		WP_010872290.1	22.868	258	168	11	137	366	112	366	3.23e-05	42.4	ABC transporter substrate-binding protein	420	slr1865		WP_010871985.1	19.34	212	156	5	31	237	41	242	0.002	37	SrrA	433	slr1897		WP_010874041.1	25	52	29	1	149	190	136	187	0.23	30	ABC transporter substrate-binding protein	421	slr0529
b1311	P0AFR7	293	ycjO		WP_010872013.1	29.749	279	178	7	8	277	12	281	9.76e-29	108	lactose ABC transporter permease	298	slr1202		WP_010874042.1	25.714	280	186	9	18	286	3	271	1.23e-17	77.8	ABC transporter	279	slr0530		WP_010873259.1	25.658	152	106	4	135	284	123	269	3.09e-05	41.6	iron ABC transporter permease	557	slr0327
b1312	P77716	280	ycjP		WP_010872540.1	29.851	268	183	3	14	280	7	270	1.16e-33	120	lactose ABC transporter permease	270	slr1723		WP_010874043.1	25.238	210	154	3	72	279	89	297	5.7e-23	92.4	sugar ABC transporter permease	298	slr0531		WP_010874042.1	27.273	165	91	4	67	202	41	205	4.62e-06	43.5	ABC transporter	279	slr0530
b1313	P76043	350	ycjQ		WP_010874320.1	24	200	95	7	16	184	18	191	0.14	30.4	alcohol dehydrogenase	336	slr1192		WP_010873241.1	32.075	53	28	2	31	79	139	187	0.16	30	putative glutamate--cysteine ligase	389	slr0990
b1314	P76044	262	ycjR		WP_010872273.1	27.35	117	85	0	125	241	131	247	1.22e-14	68.9	hypothetical protein	287	sll1304
b1315	P77503	351	ycjS		WP_010872741.1	28.643	199	136	4	5	199	1	197	2.32e-16	75.9	oxidoreductase	371	sll0816		WP_020862213.1	27.778	126	87	3	9	134	15	136	3.97e-09	53.9	hypothetical protein	356	slr0338		WP_010871427.1	26	150	103	4	7	154	8	151	2.98e-08	51.2	glycosyl transferase family 2	328	slr1784
b1316	P77154	755	ycjT
b1317	P77366	219	ycjU, pgmB		WP_010872140.1	21.327	211	142	4	3	191	2	210	1.46e-06	44.3	hypothetical protein	248	sll1138		WP_071822669.1	27.619	105	69	3	79	177	89	192	0.000219	37.7	hypothetical protein	233	slr1762		WP_010874296.1	26.455	189	119	7	6	188	7	181	0.001	35.4	hypothetical protein	211	slr0458
b1319	P76045	301	ompG		WP_070097961.1	31.818	44	30	0	223	266	25	68	0.25	28.1	hypothetical protein	127
b1320	P77615	332	ycjW		WP_010873432.1	23.387	124	83	3	68	190	7	119	0.55	28.5	diaminopimelate aminotransferase	394	sll0006
b1321	P76046	465	ycjX		WP_010873415.1	34.146	41	23	1	278	314	174	214	0.2	30	RNA-binding protein	217	slr0006
b1322	P0A8R7	353	ycjF		WP_010872765.1	35.938	64	41	0	201	264	292	355	5.49e-05	41.2	hypothetical protein	453	sll0804		WP_010873534.1	34.783	46	24	1	115	160	683	722	0.032	32.7	phytochrome-like protein cph1	748	slr0473		WP_010874144.1	27.885	104	67	2	218	317	359	458	0.092	31.2	hypothetical protein	561	slr1462
b1323	P07604	513	tyrR		WP_010872923.1	26.531	245	160	5	206	444	159	389	5.97e-17	80.5	ATPase AAA	835	slr1529		WP_010871998.1	36.364	33	21	0	82	114	456	488	0.26	30.4	sensor histidine kinase	1371	sll1124		WP_048908428.1	27.273	66	44	2	9	70	668	733	0.89	28.5	(p)ppGpp synthetase	736
b1324	P0A862	168	tpx, yzzJ		WP_010871356.1	28.226	124	79	4	19	139	38	154	6.85e-05	38.1	peroxiredoxin	184	sll0221		WP_010871334.1	24.219	128	84	4	25	144	11	133	0.017	30.8	peroxiredoxin	160	slr0242		WP_010871396.1	31.818	44	28	1	82	125	60	101	0.35	27.3	MBL fold metallo-hydrolase	292	sll1036
b1325	P51981	321	ycjG, ycjH		WP_010873475.1	31.646	79	50	2	4	81	7	82	3.53e-05	41.2	o-succinylbenzoate synthase	320	sll0409		WP_048908434.1	26.923	78	56	1	30	107	177	253	0.88	27.7	mechanosensitive ion channel protein MscS	486
b1326	P0ACV6	242	mpaA, ycjI		WP_010872593.1	26.667	165	78	7	77	239	198	321	4.99e-05	40.4	hypothetical protein	558	sll0236		WP_010872954.1	37.931	58	30	3	9	60	573	630	0.065	30.8	ribonucleoside-diphosphate reductase subunit alpha	767	slr1164
b1327	P76049	306	ycjY		WP_010873885.1	27.66	47	32	1	166	210	98	144	0.094	30.4	hypothetical protein	318	slr0119
b1328	P77333	299	pgrR, ycjZ		WP_010872299.1	24.742	291	217	2	4	294	2	290	4.41e-31	114	LysR family transcriptional regulator	295	slr1871		WP_010872459.1	26.936	297	201	7	4	294	2	288	1.57e-25	100	transcriptional regulator	302	slr1245		WP_010874026.1	23.171	246	183	3	1	244	1	242	1.02e-12	63.9	HTH-type transcriptional activator CmpR	304	sll0030
b1329	P77348	537	mppA, ynaH		WP_010872370.1	23.297	455	261	24	6	407	44	463	1.81e-17	82	peptide ABC transporter substrate-binding protein	631	sll1699		WP_010872410.1	21.627	541	325	20	45	514	55	567	3.29e-13	68.6	peptide ABC transporter substrate-binding protein	582	slr1740
b1330	P0AEB5	343	ynaI		WP_010873585.1	26.901	171	121	2	126	296	83	249	1.66e-11	60.8	mechanosensitive ion channel protein	296	slr0639		WP_010874198.1	23.737	198	146	3	139	335	92	285	2.05e-06	45.8	mechanosensitive ion channel protein MscS	479	slr1575		WP_010873872.1	30.488	82	55	1	138	219	126	205	1.4e-05	42.7	mechanosensitive ion channel protein MscS	318	slr0109
b1331	P0CE52	338	insH4
b1332	P64445	85	ynaJ
b1333	P0AAC0	316	uspE, ydaA		WP_010872857.1	37.5	56	35	0	245	300	98	153	4.31e-07	45.4	Universal stress protein Sll1388	154	sll1388		WP_010871390.1	25.203	123	64	4	201	302	46	161	0.001	35.8	universal stress protein UspA	161	slr1101		WP_010872145.1	29.63	81	54	2	67	146	209	287	0.029	32.3	Universal stress protein Slr1230	287	slr1230
b1334	P0A9E5	250	fnr, nirR		WP_010872636.1	24.607	191	141	1	54	241	32	222	2.53e-13	63.9	global nitrogen regulator	225	sll1423		WP_010874277.1	26.389	216	148	5	34	243	20	230	4.98e-13	63.5	DNR protein	238	slr0449		WP_010871890.1	23.626	182	133	4	67	244	56	235	3.65e-06	43.5	hypothetical protein	241	sll1924
b1335	P0AFH0	171	ogt
b1336	P46133	508	abgT, ydaH
b1337	P76052	481	abgB, ydaI		WP_010873868.1	24.776	335	218	13	18	329	13	336	7.64e-09	53.9	hydrolase	393	sll0100		WP_014407165.1	30.128	156	88	7	25	171	33	176	8.09e-08	50.8	peptidase M20	404	slr1653		WP_010873560.1	30.508	118	68	4	354	465	24	133	0.002	36.6	hypothetical protein	267	sll0688
b1338	P77357	436	abgA, ydaJ		WP_014407165.1	30.415	434	239	9	8	430	20	401	3.48e-55	185	peptidase M20	404	slr1653		WP_010873868.1	25.629	437	263	12	4	430	3	387	5.51e-26	105	hydrolase	393	sll0100		WP_010873246.1	19.737	76	52	1	313	388	29	95	0.13	29.3	hypothetical protein	96	ssl1807
b1339	P77744	302	abgR		WP_010873145.1	26.768	198	139	3	5	201	1	193	1.96e-15	72	nitrogen assimilation transcriptional activator	309	slr0395		WP_010871778.1	28.191	188	126	4	7	189	8	191	4.51e-13	65.5	RuBisCO transcriptional regulator	345	sll0998		WP_010874026.1	23.497	183	133	4	7	187	6	183	1.33e-12	63.5	HTH-type transcriptional activator CmpR	304	sll0030
b1340	P76053	187	smrA, ydaL		WP_010871954.1	39.024	41	25	0	107	147	17	57	0.52	26.6	50S ribosomal protein L17	116	sll1819
b1341	P77302	410	dgcM, ydaM		WP_010871435.1	39.683	189	99	5	236	409	264	452	6.65e-32	122	diguanylate cyclase	452	sll1673		WP_010873120.1	37.949	195	92	6	232	407	1129	1313	6.08e-27	110	hypothetical protein	1578	sll0267		WP_010873120.1	24.064	187	119	9	124	294	708	887	0.004	35.8	hypothetical protein	1578	sll0267
b1342	P64423	327	zntB, ydaN		WP_010873969.1	22.414	174	123	2	160	327	202	369	8.21e-11	58.9	magnesium and cobalt transport protein CorA	380	sll0671		WP_010874052.1	22.936	109	84	0	219	327	270	378	5.19e-08	50.4	magnesium and cobalt transport protein CorA	387	sll0507
b1343	P21693	457	dbpA		WP_041426049.1	38.63	365	210	6	18	375	18	375	8.14e-78	247	RNA helicase	488			WP_041426027.1	23.006	326	197	14	45	345	424	720	0.004	36.2	ATP-dependent DNA helicase RecG	824			WP_014407143.1	31.429	70	39	3	272	336	851	916	0.006	35.8	transcription-repair coupling factor	1162	sll0377
b1344	P76055	311	ttcA, ydaO		WP_010872903.1	23.27	159	98	6	16	171	8	145	0.11	30.4	tRNA lysidine(34) synthetase TilS	330	slr1278		WP_010874161.1	28	50	23	1	40	89	77	113	0.47	28.5	pyrroline-5-carboxylate reductase	267	slr0661
b1345	P76056	411	intR, ydaP		WP_010873045.1	26.374	91	59	3	156	241	114	201	0.19	30.4	cysteine--tRNA ligase	483	slr0958
b1346	P76057	71	ydaQ		WP_010871282.1	37.5	32	20	0	1	32	151	182	0.21	25.8	phycocyanobilin lyase	214	sll1051		WP_010872348.1	27.027	37	27	0	31	67	87	123	0.64	24.3	HNH endonuclease	138	sll2007
b1347	P33230	69	rcbA, ydaC		WP_010873414.1	40.909	22	13	0	13	34	161	182	0.42	24.6	murein transglycosylase	383	sll0016
b1348	P33229	64	ralR, lar, ral, ydaB
b1349	P33228	269	recT
b1350	P15032	866	recE		WP_010871401.1	52.174	23	8	1	517	536	30	52	0.99	29.3	serine/threonine phosphatase	668	sll1033
b1351	P15033	91	racC		WP_010871785.1	43.59	39	19	2	23	61	78	113	0.87	24.6	hypothetical protein	231	sll0995
b1352	P38393	73	kilR, kil, ydaD		WP_010871638.1	23.913	46	35	0	20	65	489	534	0.43	25	ATP-dependent zinc metalloprotease FtsH 3	616	slr1604
b1353	P38392	162	sieB		WP_010873486.1	31.034	29	20	0	95	123	5	33	0.81	24.6	transposase	64
b1355	P76061	44	ydaG
b1356	P76062	158	racR, ydaR		WP_010873690.1	43.75	32	14	1	40	71	467	494	0.43	27.3	hypothetical protein	598	slr0914
b1357	P76063	98	ydaS		WP_010871990.1	32.099	81	43	5	19	96	64	135	0.072	27.7	transposase	141			WP_010872463.1	31.034	87	46	5	15	96	58	135	0.092	27.3	transposase	141			WP_010872614.1	32.099	81	43	5	19	96	64	135	0.096	27.3	transposase	141
b1358	P76064	140	ydaT		WP_041426038.1	29.032	62	44	0	72	133	66	127	0.24	27.7	tRNA dihydrouridine synthase DusB	337			WP_010873164.1	28	50	35	1	15	63	3416	3465	0.32	27.3	hypothetical protein	4199	slr0408
b1359	P76065	285	ydaU
b1360	P77546	248	ydaV		WP_010873774.1	36.364	44	27	1	106	149	6	48	0.53	27.7	arsenic-transporting ATPase	396	sll0086		WP_010873076.1	26.829	41	30	0	101	141	604	644	0.58	28.1	chaperone protein ClpB	872	slr1641		WP_010871316.1	40.741	27	16	0	34	60	501	527	0.98	27.3	PAS domain-containing sensor histidine kinase	663	sll0698
b1361	P76066	186	ydaW		WP_010873840.1	26.667	60	44	0	84	143	296	355	0.17	28.9	membrane protein	580	slr0615		WP_010871950.1	32.258	31	21	0	148	178	4	34	0.49	25.8	50S ribosomal protein L31	81	ssl3445
b1362	P77551	99	rzpR, ydaX
b1363	P23849	485	trkG		WP_010874055.1	36.538	52	31	1	193	244	325	374	0.97	28.5	diaminopimelate decarboxylase	469	sll0504
b1365	P76068	87	ynaK		WP_041426086.1	35	40	24	1	10	47	223	262	0.028	28.9	ribonucleoside-diphosphate reductase	344	slr0591		WP_010871215.1	22.917	48	37	0	20	67	334	381	0.57	25	arginine decarboxylase	659	slr1312		WP_010871237.1	43.478	23	13	0	2	24	620	642	0.77	24.6	ligand-gated channel	853	slr1490
b1366	P76069	119	ydaY		WP_010873549.1	35	40	23	1	64	100	9	48	0.21	27.3	2-succinylbenzoate-CoA ligase	497	slr0492
b1368	P77658	342	ynaA, tmpR		WP_010872580.1	28.07	57	41	0	216	272	16	72	0.16	28.9	hypothetical protein	106	slr0270
b1370	P76071	326	insH5
b1372	P76072	1120	stfR, ynaB
b1373	P77163	191	tfaR, ynaC
b1374	P0ADI0	196	pinR, ynaD		WP_010872628.1	31.343	67	43	2	120	186	1	64	0.000898	33.5	resolvase	71	ssl2789		WP_010871379.1	35	60	33	2	136	195	8	61	0.035	30.8	peptidase S16	260	sll1041
b1375	P76073	77	ynaE		WP_010872289.1	45.833	24	12	1	34	56	186	209	0.67	24.6	hypothetical protein	356	slr1864		WP_010872848.1	52	25	11	1	46	70	175	198	0.78	24.3	fused two-component system sensor histidine kinase/response regulator/phosphatase	603	slr1983
b1376	P37903	144	uspF, ynaF, yzzL		WP_010872857.1	23.529	153	99	6	5	144	6	153	1.6e-07	44.7	Universal stress protein Sll1388	154	sll1388		WP_010871390.1	36.538	52	32	1	93	143	106	157	0.002	33.1	universal stress protein UspA	161	slr1101		WP_010871337.1	29.851	67	38	3	87	144	214	280	0.034	30	universal stress protein UspA	284	slr0244
b1377	P77747	377	ompN, ynaG		WP_010873451.1	32.787	61	39	1	116	176	348	406	0.9	28.1	tRNA uridine-5-carboxymethylaminomethyl(34) synthesis enzyme MnmG	635	sll0202
b1378	P52647	1174	ydbK		WP_010873998.1	52.956	1184	537	8	3	1172	8	1185	0	1273	pyruvate-flavodoxin oxidoreductase	1199	sll0741		WP_071822670.1	28.571	77	40	3	689	760	177	243	0.018	35	tRNA epoxyqueuosine(34) reductase QueG	301			WP_002764973.1	27.027	74	27	3	687	756	9	59	0.031	32	MULTISPECIES: photosystem I iron-sulfur center	81	ssl0563
b1379	P52644	140	hslJ, ydbI		WP_010873754.1	25.333	75	53	3	52	124	194	267	0.52	26.6	META domain-containing protein	291	slr0841		WP_010873637.1	23.529	85	50	3	55	139	34	103	0.93	25.8	amidase	535	slr0191
b1380	P52643	329	ldhA, hslI, htpH		WP_010874176.1	51.351	333	155	2	1	326	1	333	1.5e-124	357	lactate dehydrogenase	333	slr1556		WP_010872684.1	32	300	180	7	25	315	23	307	1.23e-42	146	dihydrofolate reductase	318	slr2123		WP_020861708.1	36.111	252	144	4	60	308	53	290	1.23e-41	148	phosphoglycerate dehydrogenase	526	sll1908
b1381	P52645	879	ydbH
b1382	P64448	61	ynbE
b1383	P76076	108	ydbL		WP_010873668.1	26.316	57	39	1	39	95	64	117	0.84	25	hypothetical protein	190	sll0888
b1384	Q47129	301	feaR, maoB, maoR, ydbM		WP_010872025.1	30.952	84	55	3	217	299	160	241	0.000254	38.1	DNA-binding response regulator	241	slr1213		WP_010871223.1	27.848	79	54	2	219	296	246	322	0.000435	37.7	AraC family transcriptional regulator	326	sll1205		WP_010871236.1	43.478	23	13	0	274	296	299	321	0.044	31.6	AraC family transcriptional regulator	330	slr1489
b1385	P80668	499	feaB, maoB, padA, ydbG		WP_010872989.1	32.797	497	311	12	9	495	490	973	1.42e-71	242	L-glutamate gamma-semialdehyde dehydrogenase	990	sll1561		WP_010873318.1	31.41	468	297	7	37	497	3	453	2.68e-57	194	succinate-semialdehyde dehydrogenase	454	slr0370		WP_010873792.1	31.304	345	223	7	157	498	98	431	2.55e-44	159	aldehyde dehydrogenase family protein	456	slr0091
b1386	P46883	757	tynA, maoA
b1387	P77455	681	paaZ, maoC, ydbN		WP_010873318.1	25.336	446	297	10	55	497	38	450	3.24e-22	96.7	succinate-semialdehyde dehydrogenase	454	slr0370		WP_010872989.1	24.041	391	259	14	54	432	551	915	2.4e-14	73.2	L-glutamate gamma-semialdehyde dehydrogenase	990	sll1561		WP_010873792.1	21.379	290	200	8	149	433	106	372	1.4e-06	47.8	aldehyde dehydrogenase family protein	456	slr0091
b1388	P76077	309	paaA, ydbO
b1389	P76078	95	paaB, ynbF
b1390	P76079	248	paaC, ydbP
b1391	P76080	165	paaD, ydbQ		WP_010871360.1	27.381	84	56	1	26	109	299	377	0.06	30	diflavin flavoprotein A	578	sll0217
b1392	P76081	356	paaE, ydbR		WP_010873424.1	46.479	71	37	1	279	349	20	89	1.16e-14	65.9	Ferredoxin-1	97	ssl0020		WP_010873173.1	47.222	72	35	2	279	348	23	93	3.06e-11	56.2	ferredoxin	103	slr0150		WP_010872870.1	35.211	71	45	1	267	337	12	81	3.57e-10	53.9	ferredoxin	122	sll1382
b1393	P76082	255	paaF, ydbR		WP_010872165.1	31.298	262	168	5	1	252	9	268	3.63e-30	110	1,4-dihydroxy-2-naphthoyl-CoA synthase	275	sll1127		WP_010871390.1	52.632	19	9	0	115	133	122	140	0.62	27.3	universal stress protein UspA	161	slr1101
b1394	P77467	262	paaG, ydbT		WP_010872165.1	30.403	273	158	7	5	260	12	269	1.21e-24	96.3	1,4-dihydroxy-2-naphthoyl-CoA synthase	275	sll1127		WP_010872365.1	24.176	91	46	2	37	126	347	415	0.53	28.1	signal peptide peptidase SppA	610	sll1703		WP_010874090.1	47.826	23	12	0	170	192	195	217	0.84	26.9	ATP-dependent Clp protease proteolytic subunit	226	sll0534
b1395	P76083	475	paaH, ydbU		WP_010873459.1	27.333	150	81	7	3	149	1	125	0.007	35	oxidoreductase	290	slr0229		WP_010872388.1	26.702	191	95	10	170	337	201	369	0.17	30.8	threonine synthase	433	sll1688		WP_010874176.1	26.23	61	44	1	7	66	146	206	0.63	28.9	lactate dehydrogenase	333	slr1556
b1396	P76084	140	paaI, ydbV		WP_010873871.1	32.075	53	22	2	83	124	116	165	0.64	26.2	AsnC family protein	418	slr0108
b1397	P0C7L2	401	paaJ, paaE, ydbW		WP_041425968.1	35.835	413	236	7	1	401	1	396	1.84e-70	223	acetyl-CoA acetyltransferase	396			WP_010872617.1	30.928	97	58	3	182	276	895	984	0.13	31.2	sensor histidine kinase	1261	slr2098		WP_010871580.1	48.387	31	13	1	338	368	294	321	0.45	28.9	dihydroorotase	441	sll1018
b1398	P76085	437	paaK
b1399	P76086	316	paaX, ydbY
b1400	P77181	196	paaY, ydbZ		WP_010871699.1	36.667	150	88	3	1	149	24	167	3.65e-24	90.9	gamma carbonic anhydrase family protein	190	sll1636		WP_014407066.1	28.676	136	81	6	11	133	19	151	1.57e-08	50.1	carbon dioxide concentrating mechanism protein CcmM	669	sll1031		WP_010874179.1	26.316	114	74	2	15	127	254	358	8.28e-05	39.3	mannose-1-phosphate guanylyltransferase	843	sll1496
b1402	P0CF54	301	insD2		WP_071822650.1	22.566	226	149	8	66	281	12	221	4.67e-05	40.4	transposase	235
b1403	P0CF41	121	insC2
b1404	P0CF89	383	insI3
b1406	P25906	286	pdxI, ydbC		WP_041425944.1	23.973	146	86	5	31	169	36	163	1.33e-05	42.7	aldo/keto reductase	402			WP_010874066.1	20.939	277	162	9	45	280	47	307	1.59e-05	42	auxin-induced protein	314	slr0545		WP_010872630.1	22.535	284	164	11	41	281	42	312	2.14e-05	41.6	aldo/keto reductase	330	slr1503
b1407	P25907	768	ydbD		WP_010871832.1	23.288	146	96	4	168	307	404	539	0.58	30	ribonuclease	666	sll1290
b1408	P76090	201	ynbA		WP_010873088.1	60	20	8	0	71	90	46	65	0.52	26.9	CDP-diacylglycerol--glycerol-3-phosphate 3-phosphatidyltransferase	179	sll1522
b1409	P76091	298	ynbB		WP_010872218.1	43.939	132	72	2	162	292	152	282	3.91e-25	98.6	phosphatidate cytidylyltransferase	293	slr1369
b1410	P76092	585	ynbC
b1411	P76093	430	ynbD
b1412	P41407	201	azoR, acpD		WP_010874011.1	38.235	34	21	0	35	68	116	149	0.46	27.7	chemotaxis protein	1000	sll0041
b1413	P43329	1300	hrpA		WP_010872754.1	34.146	41	27	0	1213	1253	332	372	0.29	31.6	isochorismate synthase	474	slr0817		WP_010873536.1	26.027	73	45	3	92	163	32	96	0.39	31.2	UvrABC system protein B	669	sll0459
b1414	P34209	266	ydcF		WP_010872533.1	25.248	202	117	9	16	216	79	247	0.076	30.4	hypothetical protein	262	sll1606		WP_010874284.1	25.926	81	58	1	50	130	259	337	0.75	27.7	hypothetical protein	469	sll0443
b1415	P25553	479	aldA, ald		WP_010873318.1	34.868	456	290	6	24	477	3	453	1.84e-76	243	succinate-semialdehyde dehydrogenase	454	slr0370		WP_010872989.1	33.124	477	301	10	10	475	504	973	2.01e-67	229	L-glutamate gamma-semialdehyde dehydrogenase	990	sll1561		WP_010873792.1	27.632	380	252	8	67	438	25	389	3.37e-40	147	aldehyde dehydrogenase family protein	456	slr0091
b1418	P0ABE5	176	cybB
b1419	P0ACW4	57	ydcA
b1420	P76096	55	mokB		WP_010871295.1	33.333	51	30	2	1	50	98	145	0.11	25.8	restriction endonuclease LlaI	462	sll0709
b1421	P05704	546	trg		WP_010874011.1	29.907	321	190	7	237	526	684	1000	3.88e-26	109	chemotaxis protein	1000	sll0041		WP_010871656.1	35.135	222	125	4	222	429	540	756	4.21e-24	103	chemotaxis protein	869	slr1044		WP_010871828.1	31.034	290	175	6	237	504	637	923	3.91e-20	90.9	methyl-accepting chemotaxis protein	953	sll1294
b1422	P77171	307	ydcI		WP_010871778.1	32.022	178	120	1	13	189	8	185	6.18e-19	82.4	RuBisCO transcriptional regulator	345	sll0998		WP_010872551.1	24.378	201	148	3	13	212	5	202	6.51e-14	67.8	LysR family transcriptional regulator	316	sll1594		WP_010873145.1	26.214	206	147	4	11	213	1	204	4.69e-13	65.1	nitrogen assimilation transcriptional activator	309	slr0395
b1423	P76097	447	ydcJ
b1424	P40120	551	mdoD, opgD, ydcG, yzzZ		WP_010873334.1	26.829	41	30	0	437	477	33	73	0.32	28.9	hypothetical protein	139	sll0328
b1426	P0ACW6	74	ydcH
b1427	P13857	179	rimL
b1428	P76100	326	ydcK
b1429	P25396	330	tehA		WP_010872631.1	35.556	45	26	1	176	217	314	358	0.083	31.2	serine protease	416	sll1427
b1430	P25397	197	tehB		WP_010873750.1	26.23	122	76	3	17	133	32	144	7.2e-08	47.4	SAM-dependent methyltransferase	212	sll0829		WP_010874311.1	27.778	126	86	3	5	128	3	125	7.1e-05	38.5	SAM-dependent methyltransferase	194	slr1183		WP_010873801.1	26.923	130	87	4	12	135	36	163	0.000107	38.5	hypothetical protein	402	sll0487
b1431	P64451	222	ydcL		WP_010873964.1	34.177	79	41	4	131	199	16	93	0.12	29.3	hypothetical protein	180	sll0676
b1432	P76102	382	insQ, tnpB, ydcM		WP_010872499.1	30.362	359	220	7	6	354	24	362	9.99e-47	161	transposase	400	slr2062
b1433	P76103	391	ydcO
b1434	P77626	178	sutR, ydcN		WP_010872920.1	24.138	145	87	7	16	150	47	178	0.24	27.7	3-isopropylmalate dehydratase small subunit	200	sll1444		WP_010872782.1	27.941	68	47	2	102	168	510	576	0.58	27.3	poly(A) polymerase	942	sll1253		WP_010872038.1	31.707	41	28	0	123	163	59	99	0.68	26.2	mannose-6-phosphate isomerase	129	slr2074
b1435	P76104	653	rlhA, ydcP
b1436	P64459	76	yncJ		WP_010871373.1	45	20	11	0	49	68	53	72	0.33	25.4	sensor histidine kinase	437	slr1414
b1438	P67697	138	hicB, ydcQ		WP_010873628.1	38.636	44	27	0	10	53	12	55	0.002	31.6	HicB family protein	72	ssl0738		WP_010873182.1	34.483	29	19	0	1	29	1	29	0.038	28.5	HicB family protein	73	ssl0259		WP_010873653.1	28.986	69	37	3	1	63	1	63	0.25	26.2	HicB family protein	67	ssl0350
b1439	P77730	468	ydcR		WP_010873432.1	24.928	349	219	18	136	460	57	386	3.22e-08	52	diaminopimelate aminotransferase	394	sll0006		WP_048908410.1	41.935	62	36	0	5	66	16	77	2.67e-07	48.9	GntR family transcriptional regulator	343			WP_010874020.1	23.248	314	214	15	163	460	86	388	9.18e-06	44.3	aspartate aminotransferase	389	slr0036
b1440	P76108	381	ydcS		WP_010873154.1	25.296	253	166	9	90	334	107	344	1.74e-09	55.5	spermidine/putrescine ABC transporter substrate-binding protein	384	slr0401		WP_010871794.1	28.916	83	52	2	71	150	2376	2454	0.12	31.2	hypothetical protein	3972	slr1028		WP_010872913.1	29.358	109	63	4	48	155	219	314	0.76	28.1	penicillin-binding protein	414	sll1167
b1441	P77795	337	ydcT		WP_010874222.1	44.485	272	149	2	4	275	3	272	7.33e-75	231	ABC transporter ATP-binding protein	363	slr0747		WP_010874137.1	38.871	319	184	3	4	311	2	320	8.15e-71	221	sulfate/thiosulfate import ATP-binding protein CysA	355	slr1455		WP_010872138.1	39.465	299	140	6	2	261	12	308	1.16e-62	201	sugar ABC transporter ATP-binding protein	408	slr1224
b1442	P77156	313	ydcU		WP_010874000.1	40	60	36	0	197	256	101	160	2.22e-07	48.5	molybdenum ABC transporter permease subunit	615	sll0739		WP_010873259.1	32.479	117	74	2	197	310	163	277	1.47e-06	45.8	iron ABC transporter permease	557	slr0327		WP_010872590.1	31.298	131	81	5	170	298	123	246	1.16e-05	43.1	hypothetical protein	534	sll0238
b1443	P0AFR9	264	ydcV		WP_010874000.1	25.882	170	110	2	67	220	10	179	1.56e-07	48.5	molybdenum ABC transporter permease subunit	615	sll0739		WP_010874136.1	26.316	190	124	3	52	225	47	236	3.78e-06	43.5	sulfate ABC transporter permease	276	slr1454		WP_010874135.1	30.282	142	87	2	75	204	80	221	2.1e-05	41.6	sulfate ABC transporter permease	286	slr1453
b1444	P77674	474	patD, prr, ydcW		WP_010872989.1	30.435	460	298	9	7	453	505	955	2.42e-59	207	L-glutamate gamma-semialdehyde dehydrogenase	990	sll1561		WP_010873318.1	30.937	459	296	7	23	472	7	453	2.02e-58	196	succinate-semialdehyde dehydrogenase	454	slr0370		WP_010873792.1	24.586	423	291	8	44	454	6	412	6.66e-36	135	aldehyde dehydrogenase family protein	456	slr0091
b1445	P64453	57	ortT, ydcX
b1446	P64455	77	ydcY		WP_010871709.1	25	80	49	1	9	77	88	167	0.37	25.4	mercuric reductase	518	slr1849
b1447	P76111	149	ydcZ		WP_010872534.1	55.556	18	8	0	73	90	97	114	0.46	26.6	beta-hydroxyacyl-ACP dehydratase	166
b1448	P76112	172	mnaT, yncA		WP_010871682.1	29.268	164	113	2	1	162	6	168	2.89e-15	66.6	N-acetyltransferase	172	sll1647		WP_010873901.1	30	90	50	4	61	141	76	161	0.002	34.3	N-acetyltransferase	171	sll0286		WP_010872336.1	28.788	66	47	0	79	144	555	620	0.004	33.9	acetyl-CoA hydrolase	630	slr1888
b1449	P76113	345	curA, yncB
b1450	P76114	221	mcbR, yncC
b1451	P76115	700	yncD		WP_010871227.1	23.054	681	439	28	41	683	219	852	7.2e-09	55.5	ligand-gated channel	863	sll1409		WP_010871230.1	21.645	693	442	26	57	699	187	828	3.12e-08	53.5	ligand-gated channel	828	sll1406		WP_010871222.1	21.948	729	464	31	26	697	171	851	6.77e-07	49.3	ligand-gated channel	851	sll1206
b1452	P76116	353	yncE		WP_010873225.1	23.404	141	82	6	196	310	441	581	0.6	28.5	hypothetical protein	669	slr1939
b1453	P77610	499	ansP, yncF
b1454	P76117	205	yncG		WP_010873500.1	22.727	198	131	6	1	196	1	178	4.35e-06	42	glutathione S-transferase	184	sll0067
b1455	P76118	70	yncH
b1456	P24211	682	rhsE		WP_010872056.1	38	50	31	0	48	97	75	124	0.29	30	hypothetical protein	231	sll1738		WP_010872710.1	33.333	57	37	1	411	466	188	244	0.8	29.3	hybrid sensor histidine kinase/response regulator	378	sll1229
b1457	P31991	160	ydcD		WP_010872535.1	24.348	115	66	5	6	116	126	223	0.024	30.8	2-phosphosulfolactate phosphatase	241	slr1718
b1459	P76119	248	yncI, yncM		WP_010872808.1	58.824	17	7	0	97	113	44	60	0.27	27.3	hypothetical protein	94	ssl3573
b1460	P28917	378	ydcC		WP_010871499.1	33.824	68	36	2	157	215	477	544	0.025	33.1	sulfite reductase	635	slr0963		WP_010871575.1	35.714	56	33	2	252	307	255	307	0.15	30.4	hypothetical protein	673	sll1021		WP_010872853.1	32.836	67	36	2	17	76	115	179	0.17	29.6	hypothetical protein	199	sll1866
b1461	P31992	77	pptA, ydcE		WP_010873272.1	40	25	15	0	43	67	481	505	0.55	25	hypothetical protein	729	slr0337
b1462	P76121	189	yddH		WP_010873408.1	26.897	145	98	4	15	159	10	146	1.15e-09	51.6	diguanylate cyclase	160	slr0001		WP_041426006.1	27.083	48	35	0	29	76	438	485	0.42	27.7	flavin oxidoreductase	573
b1463	P77567	281	nhoA, yddI
b1464	P37757	297	yddE		WP_020861476.1	27.619	315	183	13	1	288	1	297	2.11e-19	83.2	hypothetical protein	306
b1465	P0AF32	226	narV
b1466	P19317	231	narW		WP_010873683.1	26.087	69	46	1	141	204	369	437	0.48	28.1	magnesium chelatase	509	slr0904
b1467	P19318	514	narY
b1468	P19319	1246	narZ		WP_010872118.1	22	150	104	4	438	580	202	345	0.029	35	nitrate reductase catalytic subunit	714	sll1454		WP_010872118.1	31.579	57	36	2	776	831	446	500	0.2	32.3	nitrate reductase catalytic subunit	714	sll1454		WP_010873020.1	34.043	47	30	1	248	294	85	130	0.42	31.2	peptidase M16	524	sll0915
b1469	P37758	462	narU, yddF
b1470	P76122	111	yddJ
b1471	P76123	318	yddK
b1472	P77519	96	yddL		WP_010872055.1	47.368	19	10	0	39	57	332	350	0.57	25.4	hypothetical protein	359	sll1739
b1473	P46136	293	yddG		WP_020862152.1	36.364	55	30	1	48	97	135	189	0.94	27.3	carbon dioxide concentrating mechanism proteinCcmK	291
b1474	P24183	1015	fdnG		WP_010872118.1	26.29	620	315	19	47	656	11	498	6.42e-43	164	nitrate reductase catalytic subunit	714	sll1454		WP_010872118.1	33.071	127	73	3	888	1012	595	711	4.99e-10	59.7	nitrate reductase catalytic subunit	714	sll1454		WP_010872347.1	29.167	72	47	3	11	80	269	338	0.83	29.6	4-hydroxy-3-methylbut-2-en-1-yl diphosphate synthase (ferredoxin)	403	slr2136
b1475	P0AAJ3	294	fdnH		WP_010874107.1	25.61	82	39	2	124	192	56	128	0.001	35.8	NAD(P)H-quinone oxidoreductase subunit I	193	sll0520		WP_041426064.1	31.169	77	49	3	133	208	51	124	0.025	31.2	ferredoxin	131			WP_041425776.1	31.343	67	24	3	98	144	33	97	0.14	30	glycolate oxidase	453
b1476	P0AEK7	217	fdnI
b1477	P67699	94	yddM		WP_010873122.1	34.211	38	24	1	14	50	209	246	0.19	26.6	hypothetical protein	301	sll0265		WP_020861619.1	36.364	22	14	0	64	85	181	202	0.68	25	glycogen phosphorylase	843	slr1367		WP_010873113.1	34.211	38	25	0	52	89	66	103	0.89	24.6	Na+/H+ antiporter NhaS2	540	sll0273
b1478	P39451	336	adhP, yddN		WP_010874320.1	26.861	309	221	3	26	333	28	332	7.01e-34	124	alcohol dehydrogenase	336	slr1192		WP_010871793.1	30.383	339	197	14	23	325	26	361	8.84e-30	113	S-(hydroxymethyl)glutathione dehydrogenase	369	sll0990		WP_010871260.1	31.169	77	48	2	150	221	28	104	0.5	28.5	SAM-dependent methyltransferase	253	slr1117
b1479	P26616	565	maeA, sfcA		WP_010871291.1	26.802	444	225	22	100	536	111	461	4.73e-15	73.9	malic enzyme	463	slr0721		WP_010873351.1	30.435	46	32	0	385	430	153	198	0.46	29.3	hypothetical protein	243	sll0766		WP_010874098.1	25.641	78	38	2	366	443	652	709	0.47	29.6	transketolase	731	sll0529
b1480	P68191	45	sra, rpsV		WP_010871235.1	30.769	39	22	1	1	39	558	591	0.57	23.5	helicase	605	slr1488
b1481	P76127	71	bdm, yddX		WP_010872078.1	44.828	29	16	0	7	35	205	233	0.33	25	hypothetical protein	371	slr1840		WP_010873073.1	62.5	16	6	0	47	62	375	390	0.51	24.6	hypothetical protein	996	sll1528
b1482	P0C0L2	143	osmC
b1483	P77622	308	ddpF, yddO		WP_020861501.1	44.195	267	128	6	5	253	348	611	2.75e-63	207	ABC transporter ATP-binding protein	617			WP_020861501.1	34.713	314	140	7	1	254	1	309	2.58e-47	164	ABC transporter ATP-binding protein	617			WP_010872836.1	31.855	248	144	6	1	235	14	249	6.07e-31	116	ABC transporter	368	sll1878
b1484	P77268	328	ddpD, yddP		WP_020861501.1	39.49	314	149	4	1	273	1	314	5.86e-71	228	ABC transporter ATP-binding protein	617			WP_020861501.1	40.449	267	142	7	4	261	347	605	6.44e-48	167	ABC transporter ATP-binding protein	617			WP_010872836.1	31.02	245	154	5	5	248	18	248	1.22e-28	110	ABC transporter	368	sll1878
b1485	P77463	298	ddpC, yddQ		WP_010873741.1	38.298	235	137	2	70	296	137	371	2.75e-45	154	ABC transporter substrate-binding protein	371	sll0833		WP_010873254.1	33.333	267	167	3	30	285	23	289	1.54e-36	129	peptide ABC transporter permease	294	slr0324		WP_010873400.1	35.938	64	41	0	161	224	206	269	0.000699	37.4	ABC transporter substrate-binding protein	337	sll0312
b1486	P77308	340	ddpB, yddR		WP_010872306.1	33.23	322	195	3	15	334	21	324	3.08e-50	167	ABC transporter substrate-binding protein	326	sll1768		WP_010873400.1	32.692	312	194	3	25	334	34	331	1.06e-42	147	ABC transporter substrate-binding protein	337	sll0312		WP_010873254.1	30.556	72	46	1	219	290	175	242	0.009	33.9	peptide ABC transporter permease	294	slr0324
b1487	P76128	516	ddpA, yddS		WP_010872370.1	23.39	590	340	22	12	515	45	608	1.05e-23	101	peptide ABC transporter substrate-binding protein	631	sll1699		WP_010872410.1	22.601	469	304	17	96	511	112	574	2.95e-13	68.6	peptide ABC transporter substrate-binding protein	582	slr1740
b1488	P77790	193	ddpX, vanX, yddT		WP_010872982.1	42.5	80	35	2	98	166	140	219	8.5e-13	61.6	D-alanyl-D-alanine dipeptidase	247	slr1679		WP_010871667.1	32	50	34	0	76	125	368	417	0.6	27.3	iron-regulated protein	591	sll1009
b1489	P76129	799	dosP, dos, pdeO, yddU		WP_010873764.1	34.505	455	283	6	350	791	405	857	1.1e-75	264	phytochrome-like protein cph2	1276	sll0821		WP_010871488.1	32.432	444	289	5	354	786	385	828	9.19e-70	243	two-component system response regulator	840	slr1305		WP_010871488.1	27.338	139	92	2	119	253	268	401	1.31e-06	48.5	two-component system response regulator	840	slr1305
b1490	P0AA89	460	dosC, dgcO, yddV		WP_010873896.1	39.474	190	104	3	271	453	574	759	4.49e-32	126	diguanylate cyclase	768	slr0302		WP_010872390.1	40.127	157	93	1	298	453	804	960	3.26e-30	120	histidine kinase	970	sll1687		WP_010871659.1	29.339	242	151	6	221	455	228	456	1.41e-26	108	sensor domain-containing diguanylate cyclase	464	slr1047
b1491	P64426	439	yddW		WP_010874335.1	25.784	287	173	6	69	341	48	308	7.06e-18	82	hypothetical protein	491	slr0592		WP_010874223.1	22.34	282	143	8	52	295	38	281	3.19e-09	55.1	hypothetical protein	408	sll0736		WP_010871510.1	41.379	29	17	0	116	144	25	53	0.48	28.9	3-deoxy-7-phosphoheptulonate synthase	351	sll0934
b1492	P63235	511	gadC, acsA, xasA
b1493	P69910	466	gadB		WP_010871692.1	48.932	468	230	5	1	465	6	467	5.09e-164	468	glutamate decarboxylase	467	sll1641
b1494	P31828	931	pqqL, yddC		WP_010872345.1	33.52	179	110	4	67	244	50	220	2.29e-16	79	peptidase M16	430	sll2008		WP_010873523.1	30.374	214	132	5	19	232	5	201	9.22e-13	67.8	peptidase M16	428	sll0055		WP_010873020.1	24.845	322	161	12	3	250	4	318	2.11e-11	63.9	peptidase M16	524	sll0915
b1495	P31827	790	yddB		WP_010871230.1	26.744	86	57	3	393	473	483	567	0.57	30	ligand-gated channel	828	sll1406
b1496	P31826	561	yddA		WP_010873651.1	30.058	519	324	10	62	559	150	650	1.91e-67	227	ABC transporter ATP-binding protein	661	sll0182		WP_010874249.1	24.074	270	183	7	305	552	432	701	4.14e-14	71.6	ABC transporter ATP-binding protein	733	slr1651		WP_010872836.1	33.69	187	93	7	382	543	35	215	1.25e-13	68.9	ABC transporter	368	sll1878
b1497	P76134	385	ydeM		WP_010872314.1	27.298	359	206	12	3	332	29	361	6.76e-30	115	GRRM system radical SAM/SPASM domain protein	398	sll1766		WP_010873678.1	28.947	114	61	5	11	118	36	135	0.000401	38.5	cyclic pyranopterin monophosphate synthase	327	slr0901		WP_020861753.1	24.713	174	117	5	10	183	36	195	0.001	37	hopanoid biosynthesis associated radical SAM protein HpnH	338	slr1507
b1498	P77318	560	ydeN
b1499	P76135	253	ydeO		WP_010871228.1	34.568	81	51	2	150	228	257	337	1.34e-05	42	AraC family transcriptional regulator	346	sll1408		WP_010871223.1	40	50	27	2	182	229	273	321	0.000547	37	AraC family transcriptional regulator	326	sll1205		WP_010871236.1	29.474	95	65	2	139	231	228	322	0.000586	37	AraC family transcriptional regulator	330	slr1489
b1500	P76136	65	safA, yneN
b1501	P77561	759	ydeP		WP_010872118.1	24.623	398	255	8	108	488	70	439	3.47e-26	110	nitrate reductase catalytic subunit	714	sll1454
b1502	P77588	304	ydeQ
b1503	P77294	167	ydeR		WP_010873321.1	22.222	45	35	0	78	122	216	260	0.76	26.6	hypothetical protein	481	sll0335
b1504	P77789	176	ydeS
b1505	P76137	382	ydeT		WP_010873792.1	36.842	38	24	0	157	194	410	447	0.81	28.1	aldehyde dehydrogenase family protein	456	slr0091
b1506	P76138	59	yneL		WP_010871236.1	28.571	49	32	1	9	54	271	319	0.31	24.6	AraC family transcriptional regulator	330	slr1489
b1507	P23874	440	hipA		WP_010874257.1	30	90	52	4	16	101	115	197	0.74	28.5	GGDEF domain-containing protein	275	slr1657
b1508	P23873	88	hipB		WP_020861599.1	37.5	40	22	1	38	77	4	40	0.36	25	hypothetical protein	76	slr1241
b1509	P77286	466	ydeU		WP_010873833.1	34.884	43	25	1	101	140	53	95	0.45	28.9	ATP-dependent dethiobiotin synthetase BioD	237	slr0523
b1510	P32051	1325	ydeK, orfT
b1511	P77432	530	lsrK, ydeV		WP_010872974.1	27.273	484	302	15	8	469	3	458	1.21e-23	100	glycerol kinase	495	slr1672		WP_010874111.1	23.385	325	216	13	144	464	123	418	0.000198	40.4	hypothetical protein	425	slr1420		WP_010871362.1	37.5	40	24	1	91	129	23	62	0.92	28.1	threonylcarbamoyl-AMP synthase	210	sll0216
b1512	P76141	317	lsrR, ydeW
b1513	P77257	511	lsrA, ego, ydeX		WP_010872836.1	31.343	268	161	8	11	260	18	280	7.43e-26	105	ABC transporter	368	sll1878		WP_010872836.1	28.077	260	158	7	268	507	18	268	8.75e-18	81.6	ABC transporter	368	sll1878		WP_020862100.1	32.127	221	137	6	21	232	11	227	8.05e-25	99.8	ABC transporter ATP-binding protein	233	sll0374
b1514	P77672	342	lsrC, ydeY		WP_010872012.1	25.18	139	96	3	165	302	226	357	0.000687	37.7	urea ABC transporter permease subunit UrtC	410	slr1201
b1515	P0AFS1	330	lsrD, ydeZ		WP_010871961.1	36.364	55	33	2	125	177	278	332	0.64	28.1	protein translocase subunit SecY	442	sll1814		WP_010873046.1	31.507	73	44	2	111	178	124	195	0.88	27.3	septum formation inhibitor Maf	195	sll0905
b1516	P76142	340	lsrB, yneA
b1517	P76143	291	lsrF, yneB
b1518	P64461	96	lsrG, yneC
b1519	P76145	252	tam, yneD		WP_010871542.1	26.857	175	113	7	37	202	47	215	3.82e-08	49.3	hypothetical protein	261	slr1618		WP_010873750.1	27.152	151	91	8	22	155	31	179	3.69e-07	46.2	SAM-dependent methyltransferase	212	sll0829		WP_010871260.1	26.563	192	118	9	20	197	31	213	9.65e-06	42.4	SAM-dependent methyltransferase	253	slr1117
b1520	P76146	304	yneE		WP_048908406.1	29.433	282	186	4	9	282	15	291	1.51e-42	145	hypothetical protein	307
b1521	P0A6L7	483	uxaB
b1522	P76147	315	dgcF, yneF		WP_010871435.1	36.782	174	95	6	140	304	282	449	7.29e-24	97.8	diguanylate cyclase	452	sll1673		WP_010871685.1	31.383	188	117	5	128	309	134	315	8.16e-22	90.5	diguanylate cyclase response regulator	315	slr1760		WP_010873950.1	35.119	168	86	5	149	303	709	866	2.95e-20	87.8	diguanylate cyclase	884	sll0779
b1523	P76148	119	yneG		WP_010874285.1	30.208	96	59	3	12	107	584	671	0.74	25.8	DEAD/DEAH box helicase	1006	slr0451
b1524	P0A6W0	308	glsA2, yneH		WP_010872594.1	30.208	288	186	5	24	306	50	327	4.41e-35	126	glutaminase	327	slr2079		WP_010872106.1	47.619	21	11	0	83	103	451	471	0.61	28.1	hypothetical protein	477	sll1464
b1525	P76149	462	sad, yneI		WP_010873318.1	45.759	448	243	0	11	458	5	452	9.05e-131	382	succinate-semialdehyde dehydrogenase	454	slr0370		WP_010872989.1	30.357	448	300	6	3	440	510	955	5.77e-56	197	L-glutamate gamma-semialdehyde dehydrogenase	990	sll1561		WP_010873792.1	24.088	411	288	10	42	441	15	412	1.03e-29	117	aldehyde dehydrogenase family protein	456	slr0091
b1526	P77309	293	yneJ		WP_010874026.1	23.256	301	207	9	3	288	6	297	3.52e-16	73.9	HTH-type transcriptional activator CmpR	304	sll0030		WP_010871778.1	23.016	252	180	6	3	241	8	258	8.77e-15	70.1	RuBisCO transcriptional regulator	345	sll0998		WP_010873145.1	26.378	254	165	6	1	239	1	247	9.43e-14	67	nitrogen assimilation transcriptional activator	309	slr0395
b1527	P76150	371	yneK
b1528	P31122	396	sotB, ydeA
b1529	P0AEY1	221	marC, ydeB, ydeC
b1530	P27245	144	marR, cfxB, inaR, soxQ		WP_010872250.1	22.936	109	60	3	21	121	135	227	0.46	26.9	UvrABC system protein C	626	sll0865
b1531	P0ACH5	127	marA		WP_010872025.1	31.915	94	64	0	15	108	146	239	2.16e-10	53.1	DNA-binding response regulator	241	slr1213		WP_010871682.1	23.14	121	67	4	1	95	31	151	0.32	26.6	N-acetyltransferase	172	sll1647		WP_010872149.1	25	56	40	1	45	98	400	455	0.74	25.8	succinate dehydrogenase flavoprotein subunit	575	slr1233
b1532	P31121	72	marB
b1533	P31125	299	eamA, ydeD		WP_010873160.1	23.81	294	189	11	15	284	23	305	9.66e-05	40	EamA family transporter	330	sll0355		WP_010873120.1	28.571	56	39	1	57	111	417	472	0.77	28.1	hypothetical protein	1578	sll0267
b1534	P31126	395	ydeE, ydeF
b1535	P31129	296	dgcZ, ydeG, ydeH		WP_010871435.1	35.882	170	98	5	125	285	284	451	9.75e-24	97.1	diguanylate cyclase	452	sll1673		WP_010873950.1	39.13	161	91	4	129	282	706	866	1.48e-22	94.4	diguanylate cyclase	884	sll0779		WP_010874257.1	35.758	165	96	6	130	286	111	273	2.53e-21	87.8	GGDEF domain-containing protein	275	slr1657
b1536	P31130	130	ydeI
b1537	P31131	172	ydeJ		WP_010873634.1	39.167	120	70	1	13	132	255	371	4.45e-18	77	cinA-like protein	416	slr0427		WP_010871470.1	36.585	41	26	0	3	43	285	325	0.15	28.9	C-3',4' desaturase CrtD	507	slr1293		WP_010872459.1	26.866	67	38	2	109	164	163	229	0.97	26.2	transcriptional regulator	302	slr1245
b1538	P24171	681	dcp		WP_014407162.1	29.971	694	455	13	5	679	8	689	1.78e-91	296	peptidase M3	694	slr0659
b1539	P39831	248	ydfG		WP_010873912.1	28.926	242	164	4	2	240	8	244	3.39e-29	107	oxidoreductase	244	slr0315		WP_010872244.1	27.966	236	151	6	2	228	8	233	5.83e-18	77	beta-ketoacyl-ACP reductase	247	slr0886		WP_020861641.1	26.047	215	142	4	3	216	10	208	9.29e-16	71.2	short-chain dehydrogenase/reductase	246
b1540	P0ACM2	228	rspR, ydfH
b1541	P64463	67	ydfZ
b1542	P77260	486	ydfI		WP_010873061.1	25.51	98	68	2	158	253	26	120	0.11	31.2	RNA pseudouridine synthase	327	slr1629		WP_010872134.1	36.538	52	27	2	190	241	49	94	0.17	30	hypothetical protein	195	slr1222
b1543	P77228	427	ydfJ		WP_010872465.1	22.581	248	167	7	40	278	53	284	0.000307	39.3	MFS transporter	418	sll1154		WP_010872465.1	24.516	155	97	7	268	416	70	210	0.071	31.6	MFS transporter	418	sll1154		WP_010871932.1	31.868	91	48	4	308	396	10	88	0.19	30.4	sodium:glutamate symporter	402	slr1145
b1544	P76154	77	ydfK		WP_010871381.1	40	25	15	0	42	66	64	88	0.75	24.3	2-amino-4-hydroxy-6-hydroxymethyldihydropteridine pyrophosphokinase	195	slr1093
b1545	P77170	196	pinQ, ydfL		WP_010872628.1	29.851	67	44	2	120	186	1	64	0.004	32	resolvase	71	ssl2789		WP_010871379.1	35	60	33	2	136	195	8	61	0.034	30.8	peptidase S16	260	sll1041
b1546	P76155	191	tfaQ, ydfM
b1547	P77515	320	stfQ, ydfN		WP_014407131.1	31.579	95	50	3	1	94	2780	2860	0.55	28.5	Ig-like domain repeat protein	4787
b1548	P31061	189	nohA, nohQ		WP_010871714.1	32.258	62	40	1	42	103	5	64	0.13	28.5	hypothetical protein	162	slr1851
b1549	P76156	136	ydfO		WP_010873801.1	35.135	37	24	0	26	62	292	328	0.12	28.5	hypothetical protein	402	sll0487
b1550	P77695	57	gnsB, ydfY
b1551	P76157	51	ynfN		WP_010871927.1	40	30	12	1	18	41	177	206	0.54	23.5	agmatinase	390	sll1077
b1552	P0A986	70	cspI, cspJ
b1553	P76158	165	rzpQ, ydfP
b1554	P76159	177	rrrQ, arrQ, ydfQ
b1555	P76160	103	ydfR
b1556	P77237	71	essQ, ydfS		WP_010872512.1	42.857	35	17	2	5	39	71	102	0.31	25	beta-ketoacyl-ACP reductase	240	slr1994		WP_010871308.1	34	50	23	2	29	68	117	166	0.95	23.9	hypothetical protein	399	sll0703
b1557	P36995	71	cspB
b1558	P0A976	70	cspF		WP_010873973.1	42.857	28	16	0	39	66	316	343	0.45	24.6	hypothetical protein	402	slr0708		WP_010871887.1	35.294	34	21	1	7	40	93	125	0.67	24.3	hypothetical protein	199	slr2011
b1559	P76161	250	quuQ, ydfT		WP_010873241.1	26.966	89	47	4	63	149	239	311	0.3	28.9	putative glutamate--cysteine ligase	389	slr0990		WP_010874083.1	34.615	52	30	1	146	193	147	198	0.44	28.1	molecular chaperone DnaJ	377	sll0897		WP_010871626.1	22.785	79	58	1	103	181	5	80	0.87	26.6	HxlR family transcriptional regulator	135	sll1512
b1560	P76162	349	ydfU
b1561	P07010	83	rem		WP_010874244.1	27.397	73	39	2	3	68	10	75	0.75	24.6	hypothetical protein	1771	sll0723
b1562	P0ACG6	51	hokD, relF
b1563	P0C077	95	relE		WP_010874170.1	27.66	94	52	3	13	95	25	113	0.000242	34.3	addiction module antitoxin	120	slr0664		WP_010873446.1	30.769	52	34	1	6	55	18	69	0.029	29.3	glycine--tRNA ligase subunit beta	722	slr0220		WP_010874308.1	35	40	25	1	19	57	51	90	0.071	27.7	5'/3'-nucleotidase SurE	275	sll1108
b1564	P0C079	79	relB		WP_010874244.1	35.135	37	24	0	8	44	907	943	0.63	24.6	hypothetical protein	1771	sll0723
b1565	P76163	101	ydfV
b1566	P77609	110	flxA		WP_010873280.1	26.866	67	46	2	16	82	60	123	0.11	28.1	recombinase	442	sll0177
b1567	P76164	49	ydfW, intK		WP_010873658.1	32.609	46	24	2	2	46	214	253	0.45	23.9	peptidyl-prolyl cis-trans isomerase	259	slr0208
b1568	P76165	96	ydfX
b1569	P06965	76	dicC		WP_010872849.1	55	20	9	0	42	61	54	73	0.99	23.9	ABC transporter	226	sll1870
b1570	P06966	135	dicA		WP_010872029.1	32.653	49	31	1	77	125	82	128	0.24	27.3	magnesium transporter	463	slr1216		WP_010873172.1	52.632	19	9	0	55	73	80	98	0.24	26.9	hypothetical protein	156	slr0149		WP_020862047.1	61.111	18	7	0	83	100	177	194	0.55	26.2	DNA-binding response regulator	251	slr0081
b1571	P0ACW8	51	ydfA		WP_041425818.1	52.632	19	9	0	28	46	373	391	0.72	23.5	mannosyltransferase	398
b1572	P29009	42	ydfB
b1573	P21418	72	ydfC, rzpQ		WP_048908428.1	31.579	57	36	2	14	69	362	416	0.22	25.8	(p)ppGpp synthetase	736			WP_010871396.1	27.083	48	34	1	2	49	191	237	0.72	24.3	MBL fold metallo-hydrolase	292	sll1036
b1575	P09557	62	dicB
b1576	P29010	63	ydfD
b1577	Q47138	306	ydfE		WP_010873674.1	29.508	61	41	2	204	263	773	832	0.053	31.6	endo-1,3-beta-glucanase	1070	slr0897		WP_010873892.1	22.43	107	71	3	62	158	79	183	0.11	30	heterocyst to vegetative cell connection protein	210	slr0298		WP_010871645.1	31.915	47	30	2	131	177	142	186	0.31	29.3	hypothetical protein	508	sll1503
b1578	P0CF60	218	insD8		WP_071822650.1	21.463	205	140	7	4	198	28	221	0.001	35.8	transposase	235			WP_010872817.1	31.429	70	40	2	106	171	635	700	0.77	27.3	hypothetical protein	934	slr1968
b1579	P76168	398	intQ		WP_010873678.1	32.911	79	50	2	151	229	18	93	0.15	30.4	cyclic pyranopterin monophosphate synthase	327	slr0901
b1580	P38105	339	rspB		WP_010871793.1	27.731	357	217	12	3	323	6	357	9.39e-27	105	S-(hydroxymethyl)glutathione dehydrogenase	369	sll0990		WP_010874320.1	24.348	345	233	11	6	339	8	335	1.9e-11	60.8	alcohol dehydrogenase	336	slr1192		WP_010873410.1	30.909	55	36	1	53	107	507	559	0.3	29.6	ATP-dependent Clp protease ATP-binding subunit ClpC	821	sll0020
b1581	P38104	404	rspA
b1582	P76169	108	ynfA		WP_010873932.1	44.66	103	56	1	1	102	1	103	1.42e-23	84	membrane protein	108	sll0793
b1583	P76170	113	ynfB		WP_041426021.1	33.333	45	30	0	21	65	318	362	0.42	26.2	glycosyl transferase	378
b1584	P0A951	186	speG		WP_010873901.1	27.027	74	50	1	78	151	98	167	0.008	32.3	N-acetyltransferase	171	sll0286		WP_010871682.1	26.19	84	61	1	81	164	84	166	0.031	30.4	N-acetyltransferase	172	sll1647		WP_020861566.1	31.25	64	41	2	49	110	34	96	0.075	29.6	GNAT family N-acetyltransferase	284
b1585	P67553	236	ynfC
b1586	P76172	101	ynfD		WP_010873076.1	41.935	31	17	1	16	45	203	233	0.15	27.3	chaperone protein ClpB	872	slr1641		WP_010873183.1	41.935	31	17	1	16	45	203	233	0.19	26.9	chaperone protein ClpB	898	slr0156		WP_010872268.1	36	25	16	0	55	79	136	160	0.31	26.2	hypothetical protein	326	slr1409
b1587	P77374	808	ynfE		WP_010872118.1	23.522	778	458	36	60	794	17	700	3.73e-27	114	nitrate reductase catalytic subunit	714	sll1454
b1588	P77783	807	ynfF		WP_010872118.1	22.087	738	463	29	87	793	44	700	4.99e-24	104	nitrate reductase catalytic subunit	714	sll1454
b1589	P0AAJ1	205	ynfG		WP_010872494.1	25.974	77	54	3	43	117	58	133	0.11	28.9	MULTISPECIES: ferredoxin	134	slr2059		WP_010872494.1	23.81	63	35	2	92	150	77	130	0.42	26.9	MULTISPECIES: ferredoxin	134	slr2059		WP_041426064.1	28.378	74	49	2	87	160	40	109	0.14	28.5	ferredoxin	131
b1590	P76173	284	ynfH		WP_010874012.1	38.235	34	21	0	226	259	86	119	0.59	27.7	chemotaxis protein CheW	182	sll0040
b1591	P69853	204	dmsD, ynfI
b1592	P76175	418	clcB, mriT, ynfJ		WP_010872424.1	27.765	425	269	12	5	410	32	437	1.66e-22	95.9	ClC family H(+)/Cl(-) exchange transporter	451	sll0855		WP_010873202.1	26.19	336	208	10	96	410	113	429	7.81e-15	73.2	chloride channel protein	899	sll1864		WP_010873843.1	26.829	82	56	1	305	386	131	208	0.73	28.5	hypothetical protein	451	slr0617
b1593	P0A6E9	231	bioD2, ynfK		WP_010873845.1	23.894	226	147	6	2	202	30	255	0.000691	37	cobyric acid synthase CobQ	527			WP_010873833.1	21.795	234	166	5	3	229	11	234	0.003	34.7	ATP-dependent dethiobiotin synthetase BioD	237	slr0523		WP_010872907.1	35.556	45	25	1	68	112	8	48	0.75	26.9	NAD(P)H-quinone oxidoreductase subunit J	179	slr1281
b1594	P50456	406	mlc		WP_010873261.1	26.639	244	158	4	148	388	88	313	2.47e-21	90.5	xylose repressor	327	slr0329
b1595	P77559	297	ynfL		WP_010872551.1	27.53	247	171	5	1	245	1	241	4.82e-23	93.6	LysR family transcriptional regulator	316	sll1594		WP_010871778.1	27.715	267	180	7	5	262	8	270	1.41e-20	87	RuBisCO transcriptional regulator	345	sll0998		WP_010874026.1	26.087	299	205	9	2	293	3	292	2.84e-20	85.5	HTH-type transcriptional activator CmpR	304	sll0030
b1596	P43531	417	ynfM, yzyC		WP_010873345.1	27.2	125	79	5	77	198	58	173	0.023	33.1	glucose transporter	468	sll0771		WP_010873841.1	23.077	260	183	7	53	303	45	296	0.33	29.6	MFS transporter	418	slr0616
b1597	P36560	102	asr
b1598	P76176	273	ydgD		WP_010872880.1	38.235	34	21	0	5	38	142	175	0.054	30.8	hypothetical protein	183	sll1373		WP_010872933.1	37.143	35	22	0	164	198	26	60	0.12	28.9	hypothetical protein	115	slr1533		WP_010873921.1	41.176	34	16	1	105	138	78	107	0.83	27.7	nicotinate phosphoribosyltransferase	462	slr0788
b1599	P69210	109	mdtI, ydgE
b1600	P69212	121	mdtJ, ydgF
b1601	P0AFS5	344	tqsA, ydgG		WP_041425834.1	23.948	309	202	10	40	327	32	328	2.6e-07	48.1	AI-2E family transporter	339			WP_010872917.1	20.58	345	244	9	4	333	19	348	9.72e-07	46.6	AI-2E family transporter	367	sll1166		WP_010873516.1	21.711	304	220	7	37	327	44	342	4.73e-06	44.3	hypothetical protein	344	sll0060
b1602	P0AB67	462	pntB		WP_010872170.1	68.298	470	135	6	1	462	1	464	0	607	pyridine nucleotide transhydrogenase	480	slr1434		WP_010872623.1	31.25	80	47	3	75	146	521	600	0.003	36.6	sensor histidine kinase	950	slr2104
b1603	P07001	510	pntA		WP_010872166.1	61.793	513	188	5	2	509	21	530	0	568	NAD(P) transhydrogenase subunit alpha	530	slr1239		WP_010871420.1	30.747	348	205	9	1	337	1	323	4.65e-31	120	alanine dehydrogenase	360	sll1682		WP_010874320.1	28.713	101	64	3	150	242	144	244	0.34	29.6	alcohol dehydrogenase	336	slr1192
b1604	P76177	314	ydgH		WP_010872486.1	23.358	137	69	5	193	312	324	441	0.32	29.3	hypothetical protein	470	slr1263		WP_010874087.1	30	70	42	2	34	102	427	490	0.33	29.3	ammonium transporter	541	sll0537		WP_010872500.1	30.769	52	36	0	172	223	879	930	0.41	28.9	hemolysin	1741	sll1951
b1605	P0AAE5	460	ydgI		WP_010873959.1	25.496	353	227	18	48	383	58	391	0.094	31.6	hypothetical protein	452	slr0700		WP_010872554.1	36.957	46	29	0	332	377	50	95	0.59	28.9	two-component sensor histidine kinase	350	sll1590
b1606	P0AFS3	240	folM, ydgB		WP_010872360.1	26.639	244	161	8	10	240	9	247	2.04e-12	61.6	glucose dehydrogenase	248	sll1709		WP_010872244.1	25.794	252	144	12	10	236	10	243	4.68e-08	48.9	beta-ketoacyl-ACP reductase	247	slr0886		WP_010872685.1	23.79	248	158	9	9	236	5	241	0.000113	38.9	short-chain dehydrogenase	249	slr2124
b1607	P0ACX0	111	ydgC
b1608	P52108	239	rstA, urpT		WP_010873029.1	34.052	232	145	4	4	233	8	233	1.12e-34	121	MULTISPECIES: DNA-binding response regulator	243	slr0947		WP_010871594.1	32.489	237	150	4	1	233	11	241	1.27e-31	113	DNA-binding response regulator	245	sll0649		WP_020862047.1	30.29	241	151	5	2	234	20	251	5.57e-29	106	DNA-binding response regulator	251	slr0081
b1609	P18392	433	rstB, uspT		WP_014407154.1	31.206	282	169	9	162	423	95	371	8.37e-25	101	two-component sensor histidine kinase	372	slr0533		WP_010873935.1	32.579	221	133	8	213	419	220	438	9.83e-20	87.8	two-component sensor histidine kinase	458	sll0790		WP_010873924.1	30.088	226	127	6	220	424	232	447	1.9e-19	86.7	two-component sensor histidine kinase	454	sll0798
b1610	P16525	309	tus, tau
b1611	P05042	467	fumC		WP_010873427.1	60.475	463	183	0	1	463	2	464	0	593	class II fumarate hydratase	466	slr0018		WP_010873104.1	28.708	209	137	5	139	346	93	290	2.38e-12	65.1	adenylosuccinate lyase	431	sll0421		WP_010871913.1	24.051	237	149	10	113	343	92	303	0.032	33.1	argininosuccinate lyase	461	slr1133
b1612	P0AC33	548	fumA
b1613	P00946	391	manA, pmi		WP_010871374.1	26.744	86	53	2	77	159	126	204	0.25	29.6	hypothetical protein	382	slr1415
b1614	P77804	502	ydgA		WP_010873732.1	27.083	48	35	0	2	49	5	52	0.34	29.6	porin	307	sll0540
b1615	Q47706	421	uidC, gusC		WP_041426006.1	35.556	45	29	0	88	132	353	397	0.14	30.8	flavin oxidoreductase	573			WP_010872828.1	35.938	64	36	3	316	377	467	527	0.29	30	hypothetical protein	845	sll1885
b1616	P0CE44	457	uidB, gusB, uidP		WP_010872879.1	31.613	155	99	2	3	151	8	161	9.45e-19	85.1	MFS transporter	544	sll1374		WP_010872879.1	29.771	131	85	2	323	446	410	540	6.51e-10	57.8	MFS transporter	544	sll1374
b1617	P05804	603	uidA, gurA, gusA		WP_010872622.1	27.451	51	31	2	139	183	52	102	0.77	28.9	glycerol acyltransferase	294	slr2103
b1618	P0ACT6	196	uidR, gusR		WP_010871254.1	36.842	57	36	0	12	68	20	76	5.03e-07	45.1	TetR family transcriptional regulator	203	sll1392		WP_010873672.1	32.836	67	39	2	10	76	13	73	6.32e-06	41.6	TetR family transcriptional regulator	187	slr0895		WP_048908421.1	29.167	48	34	0	12	59	14	61	8.29e-05	38.5	TetR family transcriptional regulator	207
b1619	P0AET8	255	hdhA, hsdH		WP_010872244.1	33.74	246	156	4	9	251	4	245	2.83e-35	123	beta-ketoacyl-ACP reductase	247	slr0886		WP_010872512.1	29.388	245	160	4	6	248	3	236	7.18e-28	103	beta-ketoacyl-ACP reductase	240	slr1994		WP_010872685.1	28.571	252	159	6	15	255	6	247	2.39e-23	92	short-chain dehydrogenase	249	slr2124
b1620	P18811	342	malI
b1621	P19642	530	malX		WP_010873317.1	34.426	61	31	3	168	228	977	1028	0.63	29.3	RND transporter	1083	slr0369
b1622	P23256	390	malY		WP_010874020.1	25.497	302	173	12	108	382	112	388	9.27e-14	68.6	aspartate aminotransferase	389	slr0036		WP_041426029.1	21.429	364	263	9	29	382	32	382	4.07e-13	66.6	aspartate aminotransferase	390			WP_010873432.1	20.17	352	252	14	29	367	36	371	2.1e-08	52	diaminopimelate aminotransferase	394	sll0006
b1623	P22333	333	add
b1624	P77376	346	ydgJ		WP_010871427.1	36.923	130	73	3	1	122	1	129	1.24e-16	76.3	glycosyl transferase family 2	328	slr1784		WP_010872741.1	25.366	205	146	3	2	200	4	207	1.36e-11	61.6	oxidoreductase	371	sll0816		WP_010872741.1	35.443	79	37	4	2	77	272	339	0.17	30	oxidoreductase	371	sll0816
b1625	P64467	71	cnu, ydgT
b1626	P76180	146	ydgK		WP_010872024.1	37.255	51	26	3	54	100	28	76	0.11	28.9	ATPase	844	slr1212		WP_010872730.1	46.667	30	15	1	19	47	19	48	0.58	26.6	D-alanyl-D-alanine carboxypeptidase	314	slr0804
b1627	P0A766	193	rsxA, rnfA, ydgL		WP_010873253.1	38.235	34	21	0	77	110	260	293	1	26.6	alpha-mannosidase	1042	slr0323
b1628	P77223	192	rsxB, rnfB, ydgM		WP_002764973.1	32.759	58	32	1	115	165	9	66	1.56e-05	38.5	MULTISPECIES: photosystem I iron-sulfur center	81	ssl0563		WP_010874107.1	25.641	78	48	1	112	179	60	137	3.04e-05	39.7	NAD(P)H-quinone oxidoreductase subunit I	193	sll0520		WP_010871484.1	25.532	94	65	3	78	171	231	319	0.000199	37.7	hypothetical protein	535	slr1301
b1629	P77611	740	rsxC, rnfC, ydgN		WP_002764973.1	33.333	54	34	1	376	429	10	61	5.19e-05	38.9	MULTISPECIES: photosystem I iron-sulfur center	81	ssl0563		WP_002764973.1	30.303	33	23	0	365	397	36	68	0.12	29.6	MULTISPECIES: photosystem I iron-sulfur center	81	ssl0563		WP_010874107.1	33.898	59	36	2	373	429	61	118	0.000742	38.1	NAD(P)H-quinone oxidoreductase subunit I	193	sll0520
b1630	P76182	352	rsxD, rnfD, ydgO		WP_010872184.1	29.412	153	85	7	215	351	133	278	0.005	34.7	hypothetical protein	285	slr1442
b1631	P77285	206	rsxG, rnfG, ydgP
b1632	P77179	231	rsxE, rnfE, ydgQ
b1633	P0AB83	211	nth		WP_010872392.1	39.32	206	118	3	2	203	11	213	7.19e-42	138	endonuclease III	219	slr1822
b1634	P77304	500	dtpA, tppB, ydgR		WP_041425899.1	31.373	51	29	1	447	497	344	388	0.26	30.4	phosphoribosylformylglycinamidine synthase subunit PurL	768	sll1056
b1635	P0A9D2	201	gstA, gst		WP_010873500.1	27.136	199	126	7	1	197	2	183	1.64e-12	60.1	glutathione S-transferase	184	sll0067		WP_010873308.1	30	90	57	3	107	194	510	595	0.3	28.5	hypothetical protein	1244	slr0359		WP_010872211.1	31.111	90	56	3	86	172	36	122	0.94	26.6	hypothetical protein	474	sll1273
b1636	P77150	287	pdxY, ydgS
b1637	P0AGJ9	424	tyrS		WP_010871796.1	29.337	392	241	11	33	419	40	400	3.48e-42	150	tyrosine--tRNA ligase	404	slr1031
b1638	P0AFI7	218	pdxH		WP_014407112.1	44.498	209	116	0	10	218	6	214	5.53e-59	182	pyridoxine/pyridoxamine 5'-phosphate oxidase	214
b1639	P28224	109	mliC, ydhA		WP_010873730.1	25	96	68	2	8	102	15	107	8.98e-06	38.1	hypothetical protein	110	slr0581
b1640	P77570	369	anmK, ydhH		WP_020861882.1	39.583	384	199	12	7	364	4	380	1.49e-69	220	anhydro-N-acetylmuramic acid kinase	387	slr1179		WP_010872921.1	36.957	46	27	1	61	106	509	552	0.009	34.7	CTP synthetase	552	sll1443		WP_010871539.1	45	40	18	1	57	96	207	242	0.21	30	glutamine--scyllo-inositol aminotransferase	378	slr1615
b1641	P0A905	155	slyB
b1642	P0A8W2	144	slyA		WP_010871890.1	52.174	23	11	0	57	79	196	218	0.16	28.1	hypothetical protein	241	sll1924		WP_010872921.1	20.339	118	89	1	22	134	168	285	0.48	26.9	CTP synthetase	552	sll1443		WP_010871668.1	22.68	97	66	2	40	136	458	545	0.61	26.6	magnesium chelatase	1331	slr1055
b1643	P64471	78	ydhI		WP_010872226.1	45.455	22	12	0	37	58	385	406	0.15	26.6	pyridine nucleotide-disulfide oxidoreductase	409	slr0876		WP_010873739.1	36.364	33	21	0	30	62	580	612	0.35	25.4	sensor domain-containing diguanylate cyclase	829	slr0829		WP_010873808.1	62.5	16	6	0	9	24	81	96	0.66	24.6	protochlorophyllide oxidoreductase	322	slr0506
b1644	P76185	285	ydhJ		WP_010873654.1	29.605	152	91	5	128	269	254	399	5.69e-09	53.1	secretion protein HlyD	501	sll0180		WP_010874207.1	25	132	96	2	126	255	289	419	0.000884	37	ABC transporter	451	sll1481		WP_048908424.1	26.446	121	76	3	38	157	64	172	0.013	33.1	ABC transporter	512
b1645	P76186	670	ydhK
b1646	P0AGD1	173	sodC
b1647	P76187	298	ydhF		WP_010874066.1	27.632	228	139	8	2	217	1	214	1.56e-12	63.5	auxin-induced protein	314	slr0545		WP_010873023.1	25.926	297	162	12	24	288	26	296	0.000586	37.4	aldo/keto reductase	327	slr0942		WP_010872657.1	25.758	132	76	5	32	159	8	121	0.005	34.3	oxidoreductase	351	slr1520
b1648	P64474	79	ydhL
b1649	P67430	199	nemR, ydhM		WP_010873672.1	33.333	63	38	1	13	71	17	79	0.000281	37	TetR family transcriptional regulator	187	slr0895		WP_048908421.1	28.75	80	52	2	6	83	11	87	0.002	34.3	TetR family transcriptional regulator	207			WP_010871254.1	21.519	79	62	0	9	87	20	98	0.006	33.1	TetR family transcriptional regulator	203	sll1392
b1650	P77258	365	nemA, ydhN		WP_010874270.1	34.146	41	26	1	258	298	89	128	0.13	29.6	PIN domain-containing protein	145	sll1543
b1651	P0AC81	135	gloA		WP_010873329.1	64.8	125	44	0	1	125	1	125	3.12e-59	176	lactoylglutathione lyase	131	slr0381		WP_010871431.1	28.788	132	82	5	2	123	14	143	2.14e-06	41.2	glyoxalase	150	sll1675
b1652	P30014	215	rnt		WP_010871630.1	32.258	62	32	2	140	201	22	73	0.12	28.5	Ycf20-like protein	109	sll1509
b1653	P30015	1538	lhr, rhlF		WP_010874285.1	27.604	192	106	6	43	231	30	191	4.86e-09	57.4	DEAD/DEAH box helicase	1006	slr0451		WP_010874285.1	30.986	71	41	1	355	417	409	479	0.014	36.2	DEAD/DEAH box helicase	1006	slr0451		WP_010872091.1	35.294	68	44	0	350	417	264	331	3.16e-06	48.1	ATP-dependent DNA helicase RecQ	478	slr1536
b1654	P0AC69	115	grxD, ydhD		WP_010871706.1	43.137	102	58	0	4	105	5	106	2.91e-31	103	glutaredoxin	107	slr1846		WP_010874183.1	38.71	31	19	0	70	100	72	102	0.022	29.3	glutaredoxin	109	slr1562		WP_010872390.1	39.474	38	23	0	72	109	182	219	0.024	30	histidine kinase	970	sll1687
b1655	P76190	271	mepH, ydhO		WP_010872871.1	30.645	124	60	7	134	237	92	209	2.34e-08	50.4	hypothetical protein	269	slr1474
b1656	P0AGD3	193	sodB		WP_010872652.1	52.261	199	88	3	1	193	1	198	2.24e-74	219	superoxide dismutase	199	slr1516		WP_014407131.1	26.506	83	55	3	6	82	987	1069	0.23	28.9	Ig-like domain repeat protein	4787			WP_014407131.1	26.506	83	55	3	6	82	1283	1365	0.23	28.9	Ig-like domain repeat protein	4787
b1657	P77389	389	ydhP		WP_010872465.1	20.43	186	141	3	28	210	39	220	0.012	33.9	MFS transporter	418	sll1154		WP_041425818.1	30.952	84	52	3	129	207	270	352	0.31	29.6	mannosyltransferase	398			WP_010873702.1	21.429	56	44	0	315	370	125	180	0.43	28.9	hypothetical protein	286	slr0924
b1658	P0ACP7	341	purR		WP_010871360.1	29.851	67	36	3	164	223	400	462	0.19	30	diflavin flavoprotein A	578	sll0217		WP_010873947.1	43.333	30	17	0	56	85	126	155	0.24	29.6	protein kinase	369	sll0782
b1659	P0ACR2	310	ydhB		WP_010871778.1	31.915	141	94	2	7	146	11	150	5.91e-13	65.1	RuBisCO transcriptional regulator	345	sll0998		WP_010872551.1	31.915	94	64	0	5	98	6	99	1.06e-09	55.1	LysR family transcriptional regulator	316	sll1594		WP_010874026.1	31.183	93	64	0	5	97	7	99	5.34e-09	52.8	HTH-type transcriptional activator CmpR	304	sll0030
b1660	P37597	403	ydhC		WP_010872465.1	24.742	194	138	4	15	204	24	213	5.89e-08	50.8	MFS transporter	418	sll1154		WP_010873345.1	28.758	153	104	3	6	154	15	166	1.67e-07	49.7	glucose transporter	468	sll0771		WP_010873841.1	29.487	78	51	1	62	135	84	161	0.089	31.2	MFS transporter	418	slr0616
b1661	P0A9H7	382	cfa, cdfA		WP_014407146.1	28.834	163	93	5	152	294	50	209	1.57e-08	52	delta(24)-sterol C-methyltransferase	294	slr0089		WP_010873108.1	35.849	106	60	4	165	265	91	193	2.68e-08	51.2	2-methyl-6-phytyl-1,4-hydroquinone methyltransferase	318	sll0418		WP_010873750.1	29.091	110	76	2	157	265	35	143	1.41e-06	45.4	SAM-dependent methyltransferase	212	sll0829
b1662	P0AFU8	213	ribC, ribE		WP_010873257.1	30.973	226	123	6	1	208	1	211	1.71e-19	80.1	riboflavin synthase subunit alpha	226	sll0300		WP_010872835.1	25	56	42	0	60	115	163	218	0.53	27.7	hypothetical protein	562	sll1879		WP_010871585.1	47.619	21	11	0	184	204	878	898	0.59	27.7	alkaline phosphatase	1409	sll0654
b1663	P37340	457	mdtK, norE, norM, ydhE		WP_010873673.1	29.797	443	297	4	6	441	12	447	8.05e-57	191	multidrug resistance protein NorM	461	slr0896
b1664	P77552	418	ydhQ
b1667	P0ACX3	101	ydhR		WP_010871368.1	29.508	61	36	1	15	75	77	130	0.96	24.6	ATP synthase subunit b'	143	sll1323
b1668	P77148	534	ydhS		WP_010871407.1	24.183	153	99	4	2	141	153	301	0.88	28.5	glutamate synthase subunit beta	494	sll1027		WP_010872571.1	46.429	28	15	0	236	263	49	76	0.97	28.5	CoA biosynthesis bifunctional protein CoaBC	402	sll0250
b1669	P77147	270	ydhT
b1670	P77409	261	ydhU
b1671	P77375	222	ydhX		WP_010874023.1	33.333	66	38	2	76	135	107	172	0.13	29.6	4Fe-4S ferredoxin	395	sll0031		WP_010872494.1	25.49	51	30	1	101	143	53	103	0.13	28.9	MULTISPECIES: ferredoxin	134	slr2059		WP_002764973.1	50	20	10	0	124	143	11	30	0.44	26.6	MULTISPECIES: photosystem I iron-sulfur center	81	ssl0563
b1672	P77564	215	ydhW
b1673	P76192	700	ydhV
b1674	P0AAL6	208	ydhY		WP_010874107.1	27.16	81	46	1	140	207	49	129	5.9e-06	42	NAD(P)H-quinone oxidoreductase subunit I	193	sll0520		WP_010872494.1	31.481	54	33	1	149	198	77	130	5.2e-05	38.5	MULTISPECIES: ferredoxin	134	slr2059		WP_010872494.1	27.273	44	32	0	131	174	90	133	0.26	27.7	MULTISPECIES: ferredoxin	134	slr2059
b1675	P0ACX5	69	fumD, ydhZ		WP_010874298.1	34.615	26	17	0	4	29	129	154	0.73	23.9	DDE transposase	157
b1676	P0AD61	470	pykF		WP_010872204.1	42.737	475	260	7	2	470	8	476	4.06e-119	358	pyruvate kinase 2	591	sll1275		WP_041426055.1	41.702	470	264	7	3	468	7	470	5.3e-115	343	pyruvate kinase	473			WP_010873730.1	35	60	32	2	71	128	45	99	0.64	27.3	hypothetical protein	110	slr0581
b1677	P69776	78	lpp, mlpA, mulI		WP_010871350.1	29.167	48	30	1	26	69	19	66	0.14	25.8	hypothetical protein	90	ssl0410		WP_010872635.1	30.769	39	27	0	22	60	213	251	0.4	25.4	hypothetical protein	491	sll1424		WP_010871634.1	25.581	43	32	0	6	48	48	90	0.5	24.6	hypothetical protein	125	slr1601
b1678	P76193	334	ynhG		WP_010873339.1	30.986	142	80	5	98	235	76	203	7.94e-14	66.2	L,D-transpeptidase	204	slr0769		WP_010873970.1	34.783	46	30	0	187	232	122	167	0.005	34.3	L,D-transpeptidase	169	sll0670
b1679	P76194	138	sufE, ynhA		WP_010874110.1	33.577	137	87	3	2	137	17	150	1.07e-19	76.6	cysteine desufuration protein SufE	159	slr1419
b1680	P77444	406	sufS, csdB, ynhB		WP_010873773.1	48.883	403	201	2	8	406	13	414	2.24e-139	401	cysteine desulfurase	420	slr0077		WP_010873337.1	27.444	266	175	5	26	291	6	253	1.75e-21	92	IscS subfamily cysteine desulfurase	386	slr0387		WP_010872355.1	31.203	266	155	10	95	339	89	347	1.98e-18	83.2	cysteine lyase	401	slr2143
b1681	P77689	423	sufD, ynhC		WP_010873772.1	28.198	383	250	7	41	401	56	435	1.63e-35	132	Fe-S cluster assembly protein SufD	453	slr0076		WP_010873770.1	25.641	156	116	0	249	404	307	462	1.93e-11	62	cysteine desulfurase activator complex subunit SufB	480	slr0074		WP_010872921.1	25.61	82	54	1	67	141	49	130	0.82	28.5	CTP synthetase	552	sll1443
b1682	P77499	248	sufC, ynhD		WP_010873771.1	58.704	247	102	0	1	247	5	251	2.82e-104	299	ABC transporter ATP-binding protein	256	slr0075		WP_010873354.1	30.213	235	149	8	1	230	5	229	1.05e-15	72.4	urea ABC transporter ATP-binding protein UrtD	373	sll0764		WP_010873396.1	27.317	205	127	8	1	203	1	185	5.25e-15	68.6	murein transglycosylase	210	slr0354
b1683	P77522	495	sufB, ynhE		WP_010873770.1	62.88	493	157	5	11	495	6	480	0	647	cysteine desulfurase activator complex subunit SufB	480	slr0074		WP_010873772.1	20.57	316	229	9	172	476	133	437	1.95e-15	74.7	Fe-S cluster assembly protein SufD	453	slr0076
b1684	P77667	122	sufA, ydiC		WP_010871376.1	32.727	110	70	2	16	122	10	118	2.11e-18	71.6	hypothetical protein	118	slr1417		WP_010874186.1	36.19	105	66	1	18	121	2	106	1.86e-16	66.6	hypothetical protein	113	slr1565		WP_010871250.1	43.478	23	13	0	7	29	266	288	0.72	25.8	hydrogenase formation protein HypD	374	slr1498
b1685	P64476	62	ydiH		WP_010872302.1	31.25	48	33	0	5	52	95	142	0.56	24.3	hypothetical protein	585	sll1770		WP_010873013.1	30.508	59	32	2	7	58	204	260	0.67	23.9	phosphoenolpyruvate carboxylase	1034	sll0920
b1686	P77781	136	menI, ydiI		WP_010873764.1	44.444	36	17	1	1	33	443	478	0.029	30.4	phytochrome-like protein cph2	1276	sll0821		WP_010872033.1	28.947	38	26	1	90	127	104	140	0.87	25.8	hypothetical protein	202	sll1969
b1687	P77748	1018	ydiJ		WP_010873482.1	23.896	498	300	12	48	541	44	466	2.27e-29	120	glycolate oxidase subunit GlcD	492	sll0404		WP_010872731.1	35.2	125	73	4	53	175	48	166	1.53e-09	57.8	FAD-binding oxidoreductase	439	slr0806		WP_010871487.1	25.131	191	91	4	104	294	95	233	5.64e-05	43.1	FAD/FMN-containing dehydrogenase	434	sll1189
b1688	P0AFS7	370	ydiK		WP_010873335.1	51.724	29	14	0	210	238	81	109	0.35	28.5	hypothetical protein	139	sll0327
b1689	P76196	118	ydiL		WP_010873109.1	34.091	44	29	0	66	109	188	231	0.062	28.9	DNA polymerase III subunit delta'	319	slr0446		WP_010871254.1	29.032	31	22	0	1	31	153	183	0.23	26.9	TetR family transcriptional regulator	203	sll1392
b1690	P76197	404	ydiM		WP_010872465.1	37.143	35	22	0	60	94	273	307	0.98	28.1	MFS transporter	418	sll1154
b1691	P76198	421	ydiN		WP_010873841.1	31.343	67	43	1	23	89	41	104	0.25	30	MFS transporter	418	slr0616
b1693	P05194	252	aroD
b1694	P37766	531	ydiF		WP_010872181.1	28	75	49	2	299	368	678	752	0.087	32	glycogen phosphorylase	849	sll1356		WP_020861888.1	47.368	38	15	2	80	112	51	88	0.94	28.5	phosphoketolase	805	slr0453		WP_010872594.1	32.558	43	29	0	212	254	22	64	0.96	28.5	glutaminase	327	slr2079
b1695	P0A9U8	383	ydiO
b1696	P77402	303	ydiP		WP_010872025.1	31.633	98	67	0	182	279	142	239	3.33e-11	58.9	DNA-binding response regulator	241	slr1213		WP_010871228.1	26.214	103	68	1	178	280	247	341	4.96e-07	47	AraC family transcriptional regulator	346	sll1408		WP_010871223.1	32.258	62	42	0	217	278	261	322	2.43e-05	41.6	AraC family transcriptional regulator	326	sll1205
b1697	P76201	254	ydiQ
b1698	P77378	312	ydiR		WP_010871436.1	30.233	86	57	3	171	256	332	414	0.7	28.1	sensor histidine kinase	834	sll1672
b1699	P77337	429	ydiS		WP_010872959.1	24.513	359	224	17	10	354	7	332	2.41e-09	55.5	geranylgeranyl diphosphate reductase	407	sll1091		WP_010874346.1	51.429	35	17	0	3	37	13	47	0.000266	39.3	pyridine nucleotide-disulfide oxidoreductase	326	slr0600		WP_010874022.1	44.898	49	23	1	6	50	7	55	0.000587	38.5	carotene isomerase	501	sll0033
b1700	P77714	97	ydiT		WP_010872324.1	28.07	57	33	2	25	75	2	56	0.38	25	ferredoxin	75	ssr3184
b1701	P38135	566	fadK, ydiD		WP_010873726.1	23.633	512	360	11	70	550	115	626	1.7e-22	98.2	acetyl-coenzyme A synthetase	653	sll0542		WP_014407070.1	28.27	237	160	6	261	491	297	529	1.46e-21	95.1	long-chain fatty acid--CoA ligase	636	slr1609		WP_014407070.1	24.876	201	138	4	44	236	13	208	1.56e-09	57	long-chain fatty acid--CoA ligase	636	slr1609
b1702	P23538	792	ppsA, pps		WP_010873895.1	55.044	803	341	7	7	792	16	815	0	911	phosphoenolpyruvate synthase	818	slr0301		WP_010872204.1	33	100	67	0	358	457	479	578	1.41e-10	60.8	pyruvate kinase 2	591	sll1275		WP_010872109.1	33.333	57	38	0	665	721	136	192	0.096	32	hypothetical protein	220	sll1461
b1703	P0A8A4	277	ppsR, ydiA		WP_010872005.1	41.304	46	25	1	226	269	117	162	0.16	29.6	hypothetical protein	429	slr1196
b1704	P00887	348	aroH		WP_010871510.1	27.66	141	80	5	48	187	97	216	0.005	35	3-deoxy-7-phosphoheptulonate synthase	351	sll0934		WP_010872556.1	24.051	79	58	1	269	345	300	378	0.66	28.5	potassium-transporting ATPase B chain	690	slr1729		WP_010872472.1	48	25	13	0	321	345	354	378	0.67	28.5	hypothetical protein	605	sll1151
b1705	P0ACX9	63	ydiE		WP_010872976.1	25	60	45	0	3	62	24	83	0.27	25	hypothetical protein	116	slr1674		WP_010872571.1	36.585	41	22	1	13	53	365	401	0.4	24.6	CoA biosynthesis bifunctional protein CoaBC	402	sll0250
b1706	P77649	478	selO, ydiU		WP_010872106.1	39.514	329	189	5	15	335	20	346	2.37e-73	236	hypothetical protein	477	sll1464		WP_010874157.1	25.874	143	79	6	6	137	10	136	0.1	31.6	hypothetical protein	398	slr0656
b1707	P76204	237	ydiV, cdgR		WP_010873755.1	31.429	70	48	0	134	203	297	366	0.001	36.2	diguanylate phosphodiesterase	404	slr0842		WP_010871488.1	26.277	137	87	3	109	237	705	835	0.002	35.4	two-component system response regulator	840	slr1305		WP_010873007.1	24.211	95	72	0	139	233	221	315	0.011	33.1	EAL domain-containing protein	332	slr1692
b1708	P23898	154	nlpC		WP_010872871.1	30.303	99	46	3	50	129	116	210	3.66e-06	42	hypothetical protein	269	slr1474		WP_010873968.1	42.105	19	11	0	90	108	158	176	0.62	26.6	magnesium-transporting ATPase	945	sll0672
b1709	P06611	249	btuD		WP_010871220.1	32.589	224	133	4	23	235	32	248	2.22e-23	92.4	iron-enterobactin transporter ATP-binding protein	268	slr1318		WP_014407142.1	31.556	225	134	7	16	233	34	245	2.81e-19	80.9	cobalt ABC transporter ATP-binding protein	251			WP_010872545.1	28.571	224	131	8	23	231	33	242	1.35e-16	73.6	manganese transport system ATP-binding protein MntA	260	sll1599
b1710	P06610	183	btuE		WP_010872964.1	46.154	169	77	1	2	170	6	160	1.77e-51	159	glutathione peroxidase	169	slr1171		WP_010872510.1	41.808	177	78	1	6	182	3	154	3.25e-43	138	glutathione peroxidase	154	slr1992
b1711	P06609	326	btuC		WP_048908418.1	34.783	276	172	3	49	320	59	330	7.57e-41	142	iron ABC transporter permease	336			WP_010871219.1	35	280	173	4	49	323	70	345	1.92e-37	133	iron ABC transporter permease	349	slr1317		WP_014407131.1	34.615	52	31	2	266	315	3237	3287	0.6	28.5	Ig-like domain repeat protein	4787
b1712	P0A6X7	99	ihfA, hid, himA		WP_014407089.1	33.684	95	57	2	3	91	1	95	4.55e-14	59.3	MULTISPECIES: DNA-binding protein HU	100	sll1712		WP_010872754.1	42.308	26	15	0	46	71	52	77	0.9	25	isochorismate synthase	474	slr0817
b1713	P07395	795	pheT		WP_010873010.1	35.55	827	482	18	1	794	1	809	5.21e-141	432	phenylalanine--tRNA ligase subunit beta	810	sll1553		WP_010872889.1	24.648	142	72	6	143	269	485	606	0.63	30	hypothetical protein	615	sll1178
b1714	P08312	327	pheS		WP_010873555.1	55.521	326	143	2	2	326	7	331	9.34e-130	370	phenylalanine--tRNA ligase subunit alpha	331	sll0454
b1715	P0AD74	14	pheM, phtL
b1716	P0A7L3	118	rplT, pdzA		WP_010873349.1	60.345	116	46	0	1	116	1	116	4.26e-35	114	50S ribosomal protein L20	117	sll0767		WP_010872370.1	25.301	83	51	2	37	117	414	487	0.032	29.6	peptide ABC transporter substrate-binding protein	631	sll1699
b1717	P0A7Q1	65	rpmI		WP_010873350.1	40.909	66	37	2	1	64	1	66	1.34e-06	38.1	50S ribosomal protein L35	67	ssl1426
b1718	P0A707	180	infC, fit, srjA		WP_010871520.1	48.837	172	83	2	11	178	6	176	2.55e-48	152	translation initiation factor IF-3	177	slr0974		WP_010873055.1	30	80	49	4	36	113	285	359	0.009	32.7	beta-glucosidase	538	sll1538
b1719	P0A8M3	642	thrS		WP_010873787.1	39.728	589	340	6	57	632	11	597	8.57e-160	469	threonine--tRNA ligase	603	sll0078		WP_010872633.1	25.503	149	105	4	271	414	47	194	1.22e-08	54.3	proline--tRNA ligase	603	sll1425		WP_010872633.1	26.38	163	100	6	484	634	444	598	7.78e-07	48.5	proline--tRNA ligase	603	sll1425
b1722	P76206	252	ydiY		WP_010874229.1	26	100	63	2	3	94	25	121	0.004	34.3	hypothetical protein	248	slr0751		WP_010872410.1	25.984	127	73	5	15	132	290	404	0.087	30.4	peptide ABC transporter substrate-binding protein	582	slr1740
b1723	P06999	309	pfkB		WP_010874051.1	33.333	57	38	0	218	274	242	298	0.004	35	adenosine kinase	333	slr0537		WP_010873319.1	24.419	86	62	1	191	276	47	129	0.031	32.3	ATPase	430	sll0337		WP_010871313.1	32.653	49	32	1	144	191	153	201	0.05	31.6	hypothetical protein	372	slr0734
b1724	P64479	96	ydiZ		WP_010873080.1	25.397	63	47	0	25	87	124	186	0.99	24.6	hydrolase	279	sll1524
b1725	P77739	286	yniA		WP_010874184.1	38.29	269	164	2	2	268	9	277	3.37e-59	187	fructosamine kinase family protein	295	slr1563
b1726	P76208	178	yniB
b1727	P77247	222	hxpB, yniC		WP_071822669.1	23.358	137	104	1	82	218	97	232	1.61e-07	47	hypothetical protein	233	slr1762		WP_010872717.1	33.824	68	31	1	101	168	73	126	0.007	32.3	hypothetical protein	149	sll1225		WP_010874296.1	23.37	184	126	5	11	189	8	181	0.008	33.1	hypothetical protein	211	slr0458
b1728	P64481	196	ydjM		WP_010871447.1	35.897	39	24	1	148	185	18	56	0.62	26.9	mitochondrial outer membrane 72K protein	266	sll1667
b1729	P77529	463	ydjN
b1730	P76210	267	ydjO
b1731	P0AE60	80	cedA, ydjP		WP_010872694.1	32.258	31	21	0	1	31	205	235	0.62	24.6	multidrug efflux RND transporter permease subunit	1061	slr2131
b1732	P21179	753	katE		WP_041425902.1	44.186	43	19	2	552	589	10	52	0.073	31.6	ribosome maturation factor	151			WP_010873586.1	33.333	93	42	4	94	166	296	388	0.29	30.8	two-component sensor histidine kinase	441	slr0640		WP_010872989.1	31.373	51	33	1	702	750	144	194	0.67	29.6	L-glutamate gamma-semialdehyde dehydrogenase	990	sll1561
b1733	P37794	249	chbG, ydjC
b1734	P17411	450	chbF, celF, ydjD		WP_010873136.1	39.583	48	22	2	51	98	22	62	0.52	26.6	hypothetical protein	66	ssl0483		WP_010873437.1	30	80	51	2	180	259	269	343	0.58	28.9	GMP synthetase	542	slr0213		WP_010873994.1	32.653	49	30	1	9	57	88	133	0.96	28.1	ATP-dependent 6-phosphofructokinase	384	sll0745
b1735	P17410	280	chbR, celD		WP_010872025.1	26.957	115	72	1	160	274	139	241	3.88e-07	46.6	DNA-binding response regulator	241	slr1213		WP_010871236.1	24.299	107	75	1	171	271	215	321	2.64e-05	41.6	AraC family transcriptional regulator	330	slr1489		WP_010871223.1	24.752	101	70	1	177	271	222	322	0.000443	37.7	AraC family transcriptional regulator	326	sll1205
b1736	P69791	116	chbA, celC		WP_014407162.1	29.032	62	41	2	1	59	77	138	0.11	28.1	peptidase M3	694	slr0659
b1737	P17334	452	chbC, celB		WP_010872488.1	25.61	82	53	3	104	177	1	82	0.076	30.4	hypothetical protein	140	sll1960
b1738	P69795	106	chbB, celA		WP_010871238.1	69.231	13	4	0	63	75	87	99	0.91	25	sugar ABC transporter substrate-binding protein	330	slr1491
b1739	P0ADB1	112	osmE, anr		WP_010873491.1	31.25	32	22	0	54	85	290	321	0.83	25.4	saccharopine dehydrogenase	398	slr0049
b1740	P18843	275	nadE, efg, ntrL		WP_010873006.1	26.786	280	157	12	11	263	270	528	3.47e-08	50.4	glutamine-dependent NAD+ synthetase	558	slr1691
b1741	P76213	295	cho, dinM, sosD, ydjQ		WP_010872250.1	30	230	140	8	14	235	7	223	1.23e-17	79.7	UvrABC system protein C	626	sll0865		WP_010874287.1	32.53	83	53	2	29	111	378	457	1.83e-05	42.4	hypothetical protein	460	sll0441		WP_010873146.1	22.826	184	127	4	99	280	343	513	0.74	28.1	alanine--tRNA ligase	877	sll0362
b1742	P76214	191	ves, ydjR		WP_010871275.1	28.571	98	65	3	28	121	153	249	0.041	30.4	hypothetical protein	250	slr1122		WP_010872920.1	26.531	49	36	0	102	150	129	177	0.14	28.9	3-isopropylmalate dehydratase small subunit	200	sll1444		WP_010873090.1	34.177	79	41	3	37	113	124	193	0.14	29.3	DNA repair protein RecN	584	sll1520
b1743	P77754	161	spy		WP_010872421.1	28.205	117	66	4	48	154	84	192	0.000201	36.6	hypothetical protein	197	sll0858		WP_010873109.1	30.909	55	34	1	63	117	108	158	0.49	26.9	DNA polymerase III subunit delta'	319	slr0446		WP_010872337.1	34.375	32	21	0	126	157	173	204	0.64	26.9	phosphate acetyltransferase	697	slr2132
b1744	P76215	322	astE, ydjS		WP_010871867.1	25.641	195	130	6	45	237	8	189	3.26e-05	41.2	aspartoacylase	288	slr1705		WP_041426003.1	41.176	34	20	0	56	89	156	189	0.68	27.7	phycocyanobilin lyase	223
b1745	P76216	447	astB, ydjT		WP_010872370.1	28	100	65	3	326	420	84	181	0.02	33.9	peptide ABC transporter substrate-binding protein	631	sll1699		WP_010871488.1	31.373	51	31	3	60	109	628	675	0.88	28.5	two-component system response regulator	840	slr1305
b1746	P76217	492	astD, ydjU		WP_010872989.1	29.806	463	295	14	4	449	504	953	1.14e-48	176	L-glutamate gamma-semialdehyde dehydrogenase	990	sll1561		WP_010873318.1	27.231	437	305	8	21	452	7	435	2.14e-33	128	succinate-semialdehyde dehydrogenase	454	slr0370		WP_010873792.1	25.459	436	285	12	32	452	2	412	1.28e-29	117	aldehyde dehydrogenase family protein	456	slr0091
b1747	P0AE37	344	astA, ydjV
b1748	P77581	406	astC, argM, cstC, ydjW		WP_010871788.1	42.643	401	221	4	9	401	30	429	2.69e-107	320	aspartate aminotransferase family protein	429	slr1022		WP_010873413.1	36.808	307	168	11	22	311	41	338	6.92e-44	155	glutamate-1-semialdehyde 2,1-aminomutase	433	sll0017
b1749	P09030	268	xthA, xth		WP_014407127.1	34.657	277	156	8	1	266	1	263	9.85e-40	135	exodeoxyribonuclease III	265	sll1854
b1750	P76219	236	ydjX		WP_010873899.1	39.695	131	78	1	51	181	23	152	4.92e-32	113	TVP38/TMEM64 family membrane protein slr0305	209	slr0305		WP_010873463.1	32.143	84	50	3	32	110	7	88	0.009	32.7	membrane protein	218	slr0232
b1751	P76220	225	ydjY		WP_010874023.1	48.148	27	12	1	168	194	159	183	0.95	26.9	4Fe-4S ferredoxin	395	sll0031
b1752	P76221	235	ydjZ		WP_010873899.1	29.655	145	96	3	64	203	19	162	8.74e-16	70.1	TVP38/TMEM64 family membrane protein slr0305	209	slr0305		WP_010873812.1	30.159	126	67	7	69	177	23	144	0.003	34.3	alkaline phosphatase	205	slr0509
b1753	P76222	182	ynjA
b1754	P76223	388	ynjB
b1755	P76224	511	ynjC		WP_010874000.1	31.461	89	60	1	375	463	87	174	1.98e-05	43.5	molybdenum ABC transporter permease subunit	615	sll0739		WP_010871427.1	30.435	69	41	1	41	102	63	131	0.11	31.2	glycosyl transferase family 2	328	slr1784		WP_010874135.1	27.869	61	44	0	388	448	162	222	0.33	29.6	sulfate ABC transporter permease	286	slr1453
b1756	P76909	217	ynjD		WP_010874137.1	37.245	196	119	3	2	196	3	195	4.92e-32	116	sulfate/thiosulfate import ATP-binding protein CysA	355	slr1455		WP_010874222.1	34.444	180	110	3	17	193	19	193	4.17e-30	111	ABC transporter ATP-binding protein	363	slr0747		WP_010872836.1	34.328	201	122	3	8	201	27	224	1.48e-29	109	ABC transporter	368	sll1878
b1757	P78067	435	ynjE		WP_010874312.1	31.818	44	30	0	375	418	113	156	3.42e-05	40.8	rhodanese-like domain-containing protein	164	slr1184		WP_020862047.1	31.579	76	44	4	142	210	158	232	0.09	31.2	DNA-binding response regulator	251	slr0081		WP_010872484.1	32.609	46	31	0	225	270	64	109	0.15	30	hypothetical protein	179	slr1261
b1758	P76226	206	ynjF		WP_010873088.1	47.059	34	17	1	57	89	36	69	0.61	26.9	CDP-diacylglycerol--glycerol-3-phosphate 3-phosphatidyltransferase	179	sll1522
b1759	P77788	135	nudG, ynjG		WP_010871288.1	31.092	119	82	0	7	125	12	130	1.01e-15	65.9	DNA mismatch repair protein MutT	136	sll1045		WP_010873056.1	29.365	126	80	2	6	125	10	132	2.47e-08	46.2	DNA mismatch repair protein MutT	139	sll1537		WP_010873920.1	28.767	73	47	2	9	77	206	277	0.003	33.1	NUDIX hydrolase	339	slr0787
b1760	P76227	90	ynjH
b1761	P00370	447	gdhA		WP_010873980.1	30.361	415	274	6	39	445	13	420	9.57e-49	169	NADP-specific glutamate dehydrogenase	428	slr0710
b1762	P76228	346	ynjI		WP_010871837.1	25.806	93	46	4	53	139	390	465	0.084	31.2	ferrous iron transporter B	614	slr1392		WP_010872397.1	28.972	107	64	5	135	238	128	225	0.54	28.5	hypothetical protein	384	sll1628
b1763	P14294	653	topB		WP_010872493.1	24.051	632	379	25	2	593	3	573	4.25e-28	117	DNA topoisomerase 1	898	slr2058		WP_010873619.1	26.23	61	44	1	369	428	92	152	0.62	28.9	hypothetical protein	227	slr0420
b1764	P16456	347	selD, fdhB		WP_010871432.1	23.6	250	168	6	48	282	57	298	3.25e-07	48.1	thiamine-monophosphate kinase	364	slr1787		WP_010873941.1	24.138	232	138	8	73	293	67	271	9.77e-05	40	hypothetical protein	322	sll0787		WP_010873749.1	26.966	89	63	1	57	145	54	140	0.032	32.3	phosphoribosylformylglycinamidine cyclo-ligase	341	slr0838
b1765	P0ACY1	183	ydjA		WP_010872536.1	25.694	144	90	6	1	127	1	144	0.001	34.7	reductase DrgA	201	slr1719
b1766	P08395	618	sppA		WP_010872365.1	34.194	620	355	16	20	609	3	599	5.59e-97	306	signal peptide peptidase SppA	610	sll1703		WP_010873435.1	35.644	202	126	3	342	540	17	217	5.93e-29	113	protease	277	slr0021		WP_010873435.1	27.108	166	111	3	125	290	53	208	3.02e-05	42.7	protease	277	slr0021
b1767	P0A962	338	ansA		WP_010871271.1	32.203	59	36	2	56	112	51	107	0.32	28.5	adenylate kinase	181	sll1059		WP_010873599.1	29.231	65	35	1	70	134	108	161	0.55	28.1	NYN domain-containing protein	201	slr0650		WP_010873474.1	26.042	96	63	5	66	155	30	123	0.57	27.7	hypothetical protein	166	sll0410
b1768	P21369	213	pncA, nam, ydjB
b1769	P38055	452	ydjE		WP_010873345.1	23.708	329	219	5	18	326	15	331	7.02e-08	50.8	glucose transporter	468	sll0771
b1770	P77721	252	ydjF		WP_010871893.1	21.212	132	89	3	120	236	196	327	0.82	27.3	prepilin-type N-terminal cleavage/methylation domain-containing protein	360	slr2017
b1771	P77256	326	ydjG		WP_010874066.1	28.443	334	209	8	1	324	1	314	1.36e-27	106	auxin-induced protein	314	slr0545		WP_010872630.1	27.954	347	195	16	6	326	3	320	1.75e-17	78.6	aldo/keto reductase	330	slr1503		WP_041425944.1	26.5	200	103	7	41	222	46	219	5.2e-09	53.5	aldo/keto reductase	402
b1772	P77493	315	ydjH		WP_010874051.1	26.592	267	186	6	34	295	54	315	3.56e-16	74.7	adenosine kinase	333	slr0537		WP_010872191.1	24.762	315	201	10	5	296	3	304	1.69e-11	60.5	fructokinase	307	slr1448		WP_010873749.1	24.725	182	108	6	134	311	40	196	0.00056	37.7	phosphoribosylformylglycinamidine cyclo-ligase	341	slr0838
b1773	P77704	278	ydjI		WP_010873412.1	30.556	288	154	7	2	243	3	290	2.91e-30	113	fructose-bisphosphate aldolase	359	sll0018		WP_010871518.1	23.741	139	94	2	123	253	60	194	0.008	33.9	tRNA dihydrouridine(20/20a) synthase DusA	334	sll0926		WP_020861666.1	22.778	180	118	10	81	248	115	285	0.014	33.1	5,10-methylenetetrahydrofolate reductase	298
b1774	P77280	347	ydjJ		WP_010871793.1	27.446	368	215	13	1	329	1	355	5.29e-27	106	S-(hydroxymethyl)glutathione dehydrogenase	369	sll0990		WP_010874320.1	24.686	239	157	7	1	230	1	225	4.9e-13	65.9	alcohol dehydrogenase	336	slr1192		WP_010872166.1	35	60	32	2	168	224	185	240	0.042	32.3	NAD(P) transhydrogenase subunit alpha	530	slr1239
b1775	P76230	459	ydjK		WP_010873345.1	24.633	341	215	12	32	346	28	352	2e-09	55.8	glucose transporter	468	sll0771		WP_010871224.1	27.692	130	73	5	330	451	81	197	0.15	30.8	MFS transporter	427	sll1204
b1776	P77539	358	ydjL		WP_010871793.1	24.513	359	241	11	17	354	20	369	5.88e-17	77.8	S-(hydroxymethyl)glutathione dehydrogenase	369	sll0990		WP_010874320.1	25.168	298	190	12	25	313	25	298	1.1e-12	64.7	alcohol dehydrogenase	336	slr1192		WP_010873283.1	33.929	56	33	2	152	204	74	128	0.82	28.1	hypothetical protein	540	sll0175
b1777	P76231	90	yeaC
b1778	P0A746	137	msrB, yeaA		WP_010871424.1	49.58	119	59	1	9	127	57	174	1.05e-37	123	peptide-methionine (R)-S-oxide reductase	176	sll1680		WP_010871427.1	30	60	33	1	78	137	186	236	0.1	28.5	glycosyl transferase family 2	328	slr1784
b1779	P0A9B2	331	gapA		WP_014407094.1	62.5	328	119	2	3	326	2	329	5.38e-149	419	type I glyceraldehyde-3-phosphate dehydrogenase	339	slr0884		WP_010874115.1	50.751	333	158	4	4	331	3	334	1.05e-105	309	aldehyde dehydrogenase	337	sll1342		WP_010873398.1	36.585	41	22	1	3	39	9	49	0.22	29.6	hypothetical protein	331	slr0355
b1780	P39173	294	yeaD, yzzQ		WP_010872174.1	22.013	159	108	6	43	187	31	187	6.29e-06	43.5	aldose 1-epimerase	289	slr1438
b1781	P76234	284	yeaE		WP_010874066.1	31.095	283	161	8	22	271	29	310	1.42e-27	105	auxin-induced protein	314	slr0545		WP_010873023.1	29.836	305	166	10	4	272	11	303	3.18e-17	77	aldo/keto reductase	327	slr0942		WP_010872630.1	28.479	309	168	14	11	269	7	312	4.29e-15	70.9	aldo/keto reductase	330	slr1503
b1782	P0A908	248	mipA, yeaF
b1783	P0ACY3	644	yeaG		WP_010871740.1	33.784	74	40	2	55	128	9	73	0.1	31.6	zinc ABC transporter ATP-binding protein	289	slr2044		WP_010873577.1	34.545	55	35	1	75	129	47	100	0.18	31.2	Holliday junction DNA helicase RuvB	361	sll0613		WP_010871601.1	36.765	68	28	4	108	173	10	64	0.43	29.3	urease accessory protein UreG	206	sll0643
b1784	P76235	427	yeaH
b1785	P76236	491	cdgI, yeaI		WP_010871454.1	34.524	168	101	4	325	485	411	576	3.1e-16	77.8	diguanylate cyclase	585	slr1798		WP_010873896.1	28.571	182	124	4	310	488	583	761	4.1e-16	77.8	diguanylate cyclase	768	slr0302		WP_010871659.1	29.577	213	126	7	289	486	251	454	1.19e-15	75.5	sensor domain-containing diguanylate cyclase	464	slr1047
b1786	P76237	496	dgcJ, yeaJ		WP_010873896.1	28.977	176	118	2	327	495	583	758	1.49e-16	79	diguanylate cyclase	768	slr0302		WP_010873950.1	31.707	164	100	5	339	490	699	862	5.27e-15	74.3	diguanylate cyclase	884	sll0779		WP_010871602.1	36.667	120	71	2	347	465	317	432	5.85e-14	70.5	diguanylate cyclase	481	slr0687
b1787	P64483	167	yeaK		WP_010872069.1	31.915	47	32	0	64	110	24	70	0.46	26.9	phosphotransferase	329	sll1726		WP_010873888.1	24.675	77	53	2	7	82	464	536	0.82	26.6	polyphosphate kinase	728	sll0290
b1788	P76239	34	yoaI
b1789	P0ACY6	148	yeaL		WP_010874087.1	39.216	51	23	2	97	147	217	259	0.85	26.2	ammonium transporter	541	sll0537
b1790	P76241	273	nimR, yeaM		WP_010871223.1	28.767	73	51	1	185	256	251	323	0.14	30	AraC family transcriptional regulator	326	sll1205
b1791	P76242	393	nimT, yeaN
b1792	P76243	115	yeaO		WP_010873867.1	38.462	39	22	1	28	64	43	81	0.54	25.4	hypothetical protein	102	sll0101
b1793	P64493	84	yoaF
b1794	P76245	341	dgcP, yeaP		WP_010871488.1	32.402	179	119	2	148	325	384	561	5.51e-24	99.8	two-component system response regulator	840	slr1305		WP_010872042.1	33.684	190	119	5	154	340	286	471	1.31e-19	86.7	hypothetical protein	732	slr2077		WP_010873120.1	34.104	173	107	3	160	326	1136	1307	2.57e-19	85.9	hypothetical protein	1578	sll0267
b1795	P64485	82	yeaQ		WP_010871476.1	31.884	69	42	2	9	73	46	113	0.54	25	FUSC family protein	755	slr1298
b1796	P64496	60	yoaG		WP_020861444.1	72.727	11	3	0	49	59	14	24	0.13	25.8	glutamate synthase subunit alpha	1530
b1797	P64488	119	yeaR		WP_010872809.1	30.435	69	42	2	18	80	202	270	0.68	25.8	C4-dicarboxylate ABC transporter	370	slr1962
b1798	P76249	212	leuE, yeaS		WP_010873058.1	33.775	151	97	3	14	162	12	161	5.89e-15	67.4	membrane protein	206	slr1627
b1799	P76250	307	dmlR, yeaT		WP_010872299.1	32.99	291	192	3	7	295	4	293	5.15e-46	154	LysR family transcriptional regulator	295	slr1871		WP_010872459.1	31.707	287	193	3	10	295	7	291	1.51e-41	142	transcriptional regulator	302	slr1245		WP_010872551.1	25.5	200	119	6	7	203	5	177	4.73e-10	56.2	LysR family transcriptional regulator	316	sll1594
b1800	P76251	361	dmlA, yeaU		WP_010872653.1	35.057	348	210	10	1	342	1	338	1.3e-56	185	3-isopropylmalate dehydrogenase	362	slr1517		WP_010871465.1	32.773	119	72	2	224	342	338	448	9.89e-13	65.5	isocitrate dehydrogenase (NADP(+))	475	slr1289		WP_010871465.1	31.818	154	85	7	7	152	29	170	6.57e-10	56.6	isocitrate dehydrogenase (NADP(+))	475	slr1289
b1801	P0ABD1	481	yeaV
b1802	P0ABR7	374	yeaW		WP_010873222.1	32.836	134	79	6	41	170	8	134	6.36e-11	58.2	hypothetical protein	211	sll1849		WP_010872850.1	28.488	172	99	9	47	211	24	178	3.54e-10	57.4	3-chlorobenzoate-3,4-dioxygenase	357	sll1869		WP_041425777.1	24.044	183	123	7	43	224	3	170	6.31e-08	50.4	phenoxybenzoate dioxygenase	337
b1803	P76254	321	yeaX		WP_010872058.1	28.205	78	53	2	233	308	3	79	0.000272	36.6	ferredoxin	106	slr1828		WP_010873424.1	38.462	39	24	0	270	308	40	78	0.001	34.7	Ferredoxin-1	97	ssl0020		WP_010873173.1	28.378	74	50	2	248	319	22	94	0.32	27.7	ferredoxin	103	slr0150
b1804	P09155	375	rnd		WP_010873386.1	32.692	156	101	3	15	166	21	176	1.19e-14	68.9	ribonuclease D	217	sll0320
b1805	P69451	561	fadD, oldD		WP_010873726.1	25.528	568	316	20	48	556	113	632	1.99e-25	107	acetyl-coenzyme A synthetase	653	sll0542		WP_014407070.1	29.762	252	137	10	329	560	364	595	3.29e-22	97.1	long-chain fatty acid--CoA ligase	636	slr1609		WP_014407070.1	25.733	307	188	12	15	313	3	277	7.04e-12	64.3	long-chain fatty acid--CoA ligase	636	slr1609
b1806	P0AA91	193	yeaY
b1807	P76256	231	tsaB, yeaZ		WP_010871263.1	34.646	127	79	3	4	128	16	140	1.96e-09	52.4	tRNA (adenosine(37)-N6)-threonylcarbamoyltransferase complex dimerization subunit type 1 TsaB	219	sll1063		WP_010872734.1	26.606	109	64	1	3	95	4	112	0.002	35	tRNA (adenosine(37)-N6)-threonylcarbamoyltransferase complex transferase subunit TsaD	348	slr0807		WP_010874028.1	31.373	51	35	0	65	115	205	255	0.11	29.6	bicarbonate ABC transporter permease	280	slr0041
b1808	P76257	636	yoaA		WP_010871247.1	30.769	104	69	1	513	616	429	529	1.22e-05	44.7	hypothetical protein	549	slr1495		WP_041425809.1	32.353	34	23	0	349	382	1	34	0.39	27.3	hypothetical protein	59	sll1605
b1809	P0AEB7	114	yoaB		WP_010873979.1	32.468	77	52	0	38	114	52	128	2.98e-08	45.4	RidA family protein	130	slr0709		WP_010872186.1	20.93	43	34	0	46	88	106	148	0.85	25.4	CHAD domain-containing protein	333	slr1444
b1810	P64490	99	yoaC
b1811	P67338	59	yoaH		WP_010873074.1	48.148	27	14	0	10	36	1016	1042	0.63	23.9	hypothetical protein	1168	sll1527
b1812	P05041	453	pabB		WP_020862354.1	34.141	454	261	9	17	452	18	451	9.83e-73	233	anthranilate synthase component I	453			WP_010871318.1	32.909	471	274	8	21	451	36	504	4.08e-71	230	anthranilate synthase component I	508	slr0738		WP_010872754.1	26.633	199	137	2	256	451	281	473	1.41e-13	68.9	isochorismate synthase	474	slr0817
b1813	P43337	192	nudL, yeaB		WP_010871914.1	31.034	145	84	7	30	160	3	145	0.001	34.3	DNA mismatch repair protein MutT	148	slr1134		WP_010873695.1	32.308	65	39	2	34	98	12	71	0.097	28.9	NUDIX hydrolase	149	slr0920
b1814	P16095	454	sdaA
b1815	P76261	532	pdeD, adrB, yoaD		WP_010874220.1	35.821	268	156	5	271	532	163	420	4.99e-42	152	diguanylate phosphodiesterase	421	slr1588		WP_010873120.1	34.496	258	164	4	261	514	1322	1578	5.97e-40	152	hypothetical protein	1578	sll0267		WP_010872042.1	33.73	252	161	3	266	511	477	728	6.92e-39	147	hypothetical protein	732	slr2077
b1816	P0AEC0	518	yoaE		WP_010873130.1	31.599	269	170	6	248	505	163	428	2.63e-35	134	hypothetical protein	448	sll0260		WP_010872779.1	32.432	148	99	1	278	424	172	319	2.25e-15	73.9	hypothetical protein	346	sll1254		WP_020861428.1	29.252	147	86	4	13	158	22	151	2.24e-08	51.6	hypothetical protein	240
b1817	P69797	323	manX, gptB, ptsL		WP_010871267.1	43.75	32	16	1	129	158	102	133	0.5	28.9	hypothetical protein	1032	sll1060		WP_010871318.1	27.465	142	90	5	190	322	294	431	0.9	27.7	anthranilate synthase component I	508	slr0738
b1818	P69801	266	manY, pel, ptsP		WP_010873532.1	32.558	43	27	1	95	135	318	360	0.5	28.1	AI-2E family transporter	366	sll0462
b1819	P69805	283	manZ, gptB, ptsM
b1820	P67601	152	yobD		WP_010873541.1	43.333	30	17	0	24	53	362	391	0.12	28.9	hypothetical protein	499	slr0480
b1821	P76264	188	mntP, yebN
b1822	P36999	269	rlmA, rrmA, yebH		WP_010873108.1	34.579	107	49	5	86	177	94	194	7.95e-07	45.8	2-methyl-6-phytyl-1,4-hydroquinone methyltransferase	318	sll0418		WP_010873163.1	30	110	65	4	88	185	51	160	1.76e-05	41.6	fibrillarin-like rRNA methylase	270	slr0407		WP_010873750.1	31.183	93	53	3	89	172	49	139	3.16e-05	40.4	SAM-dependent methyltransferase	212	sll0829
b1823	P0A9Y6	69	cspC, msmB		WP_010872584.1	32.558	43	27	1	22	64	142	182	0.15	26.2	zinc ribbon domain-containing protein	325	slr0272		WP_010871718.1	30.508	59	24	2	13	55	243	300	0.39	25	1-deoxy-D-xylulose-5-phosphate synthase	640	sll1945
b1824	P64508	47	yobF
b1825	P64499	95	yebO
b1826	P64512	47	mgrB, yobG
b1827	P76268	263	kdgR, yebP		WP_041425944.1	25	80	59	1	30	108	4	83	0.79	27.3	aldo/keto reductase	402
b1828	P76269	457	yebQ		WP_010872465.1	26.316	171	123	1	39	206	39	209	1.26e-06	47	MFS transporter	418	sll1154		WP_010871487.1	40.741	27	16	0	10	36	156	182	0.53	29.3	FAD/FMN-containing dehydrogenase	434	sll1189		WP_010873634.1	40	30	18	0	273	302	16	45	0.59	28.9	cinA-like protein	416	slr0427
b1829	P23894	293	htpX		WP_010873225.1	24.026	154	95	4	86	234	221	357	1.85e-05	42.4	hypothetical protein	669	slr1939		WP_020861612.1	31.148	61	42	0	94	154	88	148	0.000127	39.3	hypothetical protein	295			WP_010871333.1	42.857	35	20	0	118	152	129	163	0.022	32.3	hypothetical protein	281	slr0241
b1830	P23865	682	prc, tsp		WP_010872128.1	32.845	341	192	9	191	528	73	379	3.38e-36	137	peptidase S41	423	slr1751		WP_010871361.1	33.228	316	184	10	223	535	119	410	3.53e-35	135	peptidase S41	462	slr0257		WP_010873417.1	30.383	339	211	9	194	530	64	379	4.16e-33	129	carboxyl-terminal processing protease	427	slr0008
b1831	P45577	232	proQ, yebJ, yobE, yoeC
b1832	P76270	165	msrC, yebR		WP_010874238.1	30.952	42	29	0	1	42	1	42	0.15	26.9	HicB family protein	69	ssr1258		WP_010871659.1	27.027	74	54	0	83	156	179	252	0.16	28.5	sensor domain-containing diguanylate cyclase	464	slr1047
b1833	P0AD03	427	yebS
b1834	P76272	877	yebT		WP_014407135.1	26.761	142	85	6	36	173	35	161	0.33	30.8	MCE family protein	452			WP_010873412.1	26.168	107	71	3	176	278	68	170	0.98	29.3	fructose-bisphosphate aldolase	359	sll0018
b1835	P76273	479	rsmF, yebU		WP_010871589.1	30.258	271	182	4	41	310	181	445	3.4e-28	113	16S rRNA m5C967 methyltransferase	446	slr0679
b1836	P64503	78	yebV		WP_010871362.1	34.091	44	29	0	17	60	7	50	0.42	25	threonylcarbamoyl-AMP synthase	210	sll0216
b1837	P76275	63	yebW
b1838	P55798	218	pphA, prpA, yebX		WP_010872859.1	29.825	114	72	3	23	131	10	120	1.03e-09	53.5	serine/threonine protein phosphatase	254	sll1387		WP_010873605.1	39.474	38	23	0	153	190	520	557	0.15	29.6	Na+/H+ antiporter NhaS5	698	slr0415		WP_010873164.1	28.571	49	35	0	36	84	30	78	0.6	27.7	hypothetical protein	4199	slr0408
b1839	P64506	113	yebY		WP_010872455.1	30.769	52	34	1	46	95	7	58	0.66	25.8	adenylate/guanylate cyclase domain-containing protein	335	sll1161
b1840	P76278	290	yebZ
b1841	P0AA57	124	yobA		WP_010872558.1	30.303	66	41	2	45	107	71	134	0.098	28.1	potassium-transporting ATPase C chain	190	slr1730
b1842	P0ABS8	76	holE		WP_010871472.1	35.088	57	29	2	16	64	100	156	0.39	25	iron uptake protein A1	360	slr1295		WP_010873841.1	29.851	67	36	2	12	75	263	321	0.54	24.6	MFS transporter	418	slr0616
b1843	P76280	218	yobB		WP_010873902.1	32.727	55	31	2	108	156	449	503	0.64	27.3	hypothetical protein	579	sll0284		WP_010872686.1	25.49	102	61	3	25	117	155	250	0.93	26.6	hypothetical protein	264	slr2125
b1844	P0AEK0	220	exoX, yobC		WP_010872806.1	29.787	94	62	3	67	157	68	160	0.21	28.9	hypothetical protein	827	slr1959
b1845	P24555	686	ptrB, tlp		WP_010874239.1	24.242	165	106	6	316	480	217	362	0.002	37.7	hypothetical protein	580	sll0727
b1846	P33218	219	yebE
b1847	P33219	118	yebF
b1848	P0ACY9	96	yebG
b1849	P33221	392	purT		WP_010872432.1	55	380	165	3	16	391	12	389	1.87e-136	392	phosphoribosylglycinamide formyltransferase 2	391	slr0861		WP_010874324.1	22.973	370	249	11	13	365	6	356	9.08e-09	53.1	5-(carboxyamino)imidazole ribonucleotide synthase	388	sll0578		WP_010873525.1	23.35	197	120	6	14	189	5	191	0.000307	39.3	acetyl-CoA carboxylase biotin carboxylase subunit	448	sll0053
b1850	P0A955	213	eda, hga, kdgA		WP_010873860.1	28.191	188	135	0	18	205	8	195	3.43e-24	92	ketohydroxyglutarate aldolase	206	sll0107		WP_010873338.1	42.424	33	19	0	72	104	132	164	0.49	27.3	hypothetical protein	224	slr0388
b1851	P0ADF6	603	edd		WP_010874288.1	33.402	482	288	12	95	565	65	524	1.52e-62	213	dihydroxy-acid dehydratase	561	slr0452		WP_010872648.1	26.027	73	35	2	68	140	54	107	0.8	28.5	photosystem II biogenesis protein Psp29	240	sll1414
b1852	P0AC53	491	zwf		WP_010872081.1	43.408	493	266	6	5	487	17	506	4.81e-146	425	glucose-6-phosphate 1-dehydrogenase	509	slr1843
b1853	P46118	289	hexR, yebK		WP_010873423.1	28.972	107	67	4	63	167	226	325	0.005	34.7	lipid-A-disaccharide synthase	394	slr0015		WP_010873777.1	25	128	71	4	116	218	22	149	0.02	32	phosphoheptose isomerase	194	sll0083
b1854	P21599	480	pykA		WP_010872204.1	39.666	479	276	6	6	480	8	477	6.3e-96	298	pyruvate kinase 2	591	sll1275		WP_041426055.1	36.688	477	283	7	6	476	6	469	9.64e-92	284	pyruvate kinase	473
b1855	P24205	323	lpxM, msbB		WP_010874157.1	31.148	61	33	3	140	194	56	113	0.42	28.9	hypothetical protein	398	slr0656
b1856	P0AFS9	440	mepM, yebA		WP_010873243.1	46.721	122	55	5	296	415	601	714	3.44e-23	99	lipoprotein NlpD	715	slr0993		WP_010871870.1	43.86	114	62	2	285	397	257	369	3.21e-20	89	peptidase M23	411	slr1708		WP_010872229.1	44.828	87	46	1	314	398	139	225	1.36e-17	78.6	peptidase	245	slr0878
b1857	P39172	310	znuA, yebL, yzzP		WP_010871739.1	27.465	284	172	8	24	284	46	318	4.23e-23	94.4	ABC transporter substrate-binding protein	338	slr2043		WP_010872546.1	22.422	223	153	4	56	276	85	289	1.11e-13	67	metal ABC transporter substrate-binding protein	330	sll1598		WP_010871766.1	21.827	197	126	7	139	308	50	245	0.88	27.3	curli assembly protein CsgG	265	sll1835
b1858	P0A9X1	251	znuC, yebM		WP_010871740.1	37.321	209	112	5	4	195	22	228	1.39e-37	130	zinc ABC transporter ATP-binding protein	289	slr2044		WP_010874137.1	36.937	222	125	4	5	211	3	224	1.83e-32	118	sulfate/thiosulfate import ATP-binding protein CysA	355	slr1455		WP_010872545.1	31.222	221	131	5	5	205	10	229	7.41e-30	109	manganese transport system ATP-binding protein MntA	260	sll1599
b1859	P39832	261	znuB, yebI		WP_020861469.1	28.016	257	185	0	3	259	12	268	3.71e-31	113	hypothetical protein	268			WP_010872544.1	26.23	244	173	5	15	256	35	273	7e-17	75.5	manganese transport system membrane protein MntB	306	sll1600		WP_010873656.1	26.667	75	55	0	43	117	382	456	0.69	27.7	glutamate--tRNA ligase	483	sll0179
b1860	P0A812	336	ruvB		WP_010873577.1	53.251	323	150	1	12	333	30	352	1.38e-122	353	Holliday junction DNA helicase RuvB	361	sll0613		WP_010871638.1	54.839	31	14	0	58	88	197	227	0.005	35	ATP-dependent zinc metalloprotease FtsH 3	616	slr1604		WP_010871834.1	51.613	31	15	0	58	88	247	277	0.006	34.7	ATP-dependent zinc metalloprotease FtsH 1	665	slr1390
b1861	P0A809	203	ruvA		WP_010872224.1	34.872	195	106	7	16	199	21	205	1.21e-26	98.2	Holliday junction ATP-dependent DNA helicase RuvA	211	sll0876		WP_010873481.1	44	25	14	0	68	92	151	175	0.3	28.1	hypothetical protein	261	sll0405
b1862	P24238	200	yebB		WP_010872846.1	30.909	55	34	1	76	126	593	647	0.36	28.1	two-component sensor histidine kinase	674	sll1871
b1863	P0A814	173	ruvC		WP_010874084.1	29.054	148	99	4	5	148	11	156	2.36e-10	53.1	crossover junction endodeoxyribonuclease RuvC	167	sll0896		WP_010873049.1	29.851	67	43	2	11	73	366	432	0.42	27.3	apocarotenoid-15,15'-oxygenase	490	sll1541		WP_014407111.1	35	40	16	1	3	42	148	177	0.51	26.9	mannose-1-phosphate guanylyltransferase	356	sll1370
b1864	P0A8A0	246	yebC		WP_010873240.1	38.956	249	145	3	3	244	2	250	4.64e-54	171	transcriptional regulator	253	slr0989		WP_010873860.1	41.667	24	14	0	103	126	40	63	0.72	26.9	ketohydroxyglutarate aldolase	206	sll0107
b1865	P0AFC0	150	nudB, ntpA		WP_010873695.1	35.714	56	36	0	10	65	10	65	1.07e-07	45.1	NUDIX hydrolase	149	slr0920		WP_010871288.1	35.802	81	47	3	12	87	10	90	4.56e-06	40.4	DNA mismatch repair protein MutT	136	sll1045		WP_010871914.1	29.032	62	43	1	5	66	12	72	0.002	33.5	DNA mismatch repair protein MutT	148	slr1134
b1866	P21889	590	aspS, tls		WP_010872537.1	49.832	594	278	13	1	581	1	587	0	568	aspartate--tRNA ligase	599	slr1720		WP_010872113.1	29.482	251	149	10	17	252	61	298	2.35e-23	100	lysine--tRNA ligase	510	slr1550		WP_010872113.1	64.103	39	14	0	517	555	461	499	3.47e-09	55.8	lysine--tRNA ligase	510	slr1550
b1867	P0ADI7	188	yecD		WP_010874031.1	41.935	31	18	0	5	35	17	47	0.86	26.6	bicarbonate transport ATP-binding protein CmpD	282	slr0044
b1868	P37348	272	yecE
b1869	P64515	131	yecN		WP_010872478.1	21.6	125	95	3	3	126	9	131	0.17	27.3	membrane protein	137	sll1147
b1870	P76290	247	cmoA, yecO		WP_010871258.1	28.261	138	92	5	59	192	73	207	3.62e-08	49.3	SAM-dependent methyltransferase	257	slr1115		WP_010873750.1	21.622	111	75	3	54	162	43	143	5.55e-05	39.7	SAM-dependent methyltransferase	212	sll0829		WP_010873542.1	19.31	145	111	2	26	166	19	161	0.001	35.4	hypothetical protein	252	slr0482
b1871	P76291	323	cmoB, yecP		WP_014407146.1	26.59	173	103	7	124	280	73	237	0.000714	37.4	delta(24)-sterol C-methyltransferase	294	slr0089		WP_010873801.1	29.032	124	75	5	108	220	34	155	0.001	36.6	hypothetical protein	402	sll0487		WP_010872172.1	42.424	33	18	1	124	155	64	96	0.041	31.6	hypothetical protein	283	slr1436
b1872	P46923	809	torZ, bisZ		WP_010872118.1	21.784	684	430	24	84	744	70	671	6.77e-18	84.7	nitrate reductase catalytic subunit	714	sll1454
b1873	P52005	366	torY, yecK		WP_010872795.1	34.483	58	29	3	65	115	65	120	0.059	30.4	cytochrome c	128	sll1245
b1874	P67826	248	cutC, cutCM		WP_010873750.1	25.714	70	41	1	3	72	49	107	0.039	31.2	SAM-dependent methyltransferase	212	sll0829
b1875	P52007	188	yecM, yecL
b1876	P11875	577	argS		WP_010874057.1	46.524	561	286	6	26	577	29	584	4.18e-175	505	arginine--tRNA ligase	584	sll0502
b1877	P76296	162	yecT
b1878	P76297	130	flhE
b1879	P76298	692	flhA		WP_010873191.1	33.333	48	32	0	120	167	71	118	0.18	30.8	ATP-dependent Clp protease proteolytic subunit	202	slr0165		WP_010871922.1	31.481	54	33	2	155	207	205	255	0.46	29.6	ABC transporter ATP-binding protein	266	sll1082
b1880	P76299	382	flhB, yecQ		WP_010872536.1	33.824	68	38	3	152	219	103	163	0.45	28.5	reductase DrgA	201	slr1719
b1881	P0A9H9	214	cheZ		WP_010874274.1	29.091	55	38	1	104	157	146	200	0.16	29.3	hypothetical protein	300	sll1542
b1882	P0AE67	129	cheY		WP_060492346.1	35.897	117	73	2	9	124	476	591	1.43e-18	77	chemotaxis protein CheA	768			WP_060492346.1	35.897	117	73	2	9	124	638	753	4.94e-18	75.5	chemotaxis protein CheA	768			WP_014407071.1	34.259	108	70	1	9	116	5	111	1.8e-17	69.7	response regulator	121	slr1042
b1883	P07330	349	cheB		WP_010871488.1	28.667	150	83	6	6	136	9	153	6.11e-11	60.1	two-component system response regulator	840	slr1305		WP_010873029.1	37.383	107	63	3	2	108	4	106	1.24e-10	57.8	MULTISPECIES: DNA-binding response regulator	243	slr0947		WP_010871685.1	35.849	106	63	3	5	108	13	115	1.34e-10	58.2	diguanylate cyclase response regulator	315	slr1760
b1884	P07364	286	cheR, cheX		WP_010872987.1	35.556	45	29	0	82	126	530	574	0.78	27.7	hypothetical protein	939	sll1563
b1885	P07018	533	tap		WP_010871656.1	29.801	302	180	4	243	514	568	867	1.27e-23	101	chemotaxis protein	869	slr1044		WP_010874011.1	32.159	227	126	3	287	485	745	971	5.31e-21	93.6	chemotaxis protein	1000	sll0041		WP_010871828.1	30.98	255	134	4	287	510	698	941	2.66e-18	85.1	methyl-accepting chemotaxis protein	953	sll1294
b1886	P07017	553	tar, cheM		WP_010874011.1	30.897	301	174	5	246	515	702	999	2.67e-27	113	chemotaxis protein	1000	sll0041		WP_010871656.1	33.937	221	125	3	246	452	569	782	4.67e-24	103	chemotaxis protein	869	slr1044		WP_010871828.1	26.603	312	197	4	212	492	622	932	9.77e-24	102	methyl-accepting chemotaxis protein	953	sll1294
b1887	P0A964	167	cheW		WP_010874012.1	27.273	132	72	5	17	124	10	141	6.29e-05	38.1	chemotaxis protein CheW	182	sll0040		WP_010871829.1	23	100	65	3	57	151	46	138	0.11	28.5	hypothetical protein	155	sll1293		WP_010871365.1	31.884	69	41	2	37	104	15	78	0.46	27.3	ATP synthase subunit alpha	503	sll1326
b1888	P07363	654	cheA		WP_010874009.1	33.983	359	214	5	317	653	901	1258	6.48e-58	208	chemotaxis protein CheA	1402	sll0043		WP_010874009.1	34.951	103	65	2	1	102	2	103	4.04e-09	56.2	chemotaxis protein CheA	1402	sll0043		WP_010874009.1	29.358	109	71	2	9	117	350	452	3.37e-07	50.1	chemotaxis protein CheA	1402	sll0043
b1889	P0AF06	308	motB
b1890	P09348	295	motA, flaJ		WP_010874087.1	36.667	30	19	0	140	169	405	434	0.7	28.1	ammonium transporter	541	sll0537
b1891	P0ABY7	192	flhC, flaI
b1892	P0A8S9	116	flhD, flbB		WP_010872193.1	35.294	34	22	0	31	64	9	42	0.23	26.6	hypothetical protein	104	slr1450		WP_010872828.1	30.769	65	40	3	53	115	100	161	0.63	25.8	hypothetical protein	845	sll1885
b1893	P0CF28	167	insB5		WP_010871991.1	30	120	81	1	48	164	2	121	4.31e-12	57.4	IS1 transposase	138			WP_010872462.1	32.407	108	70	1	48	152	2	109	4.35e-11	54.7	IS1 transposase	138			WP_010872615.1	32.323	99	64	1	48	143	2	100	9.39e-10	50.8	IS1 transposase	138
b1894	P0CF11	91	insA5		WP_010872463.1	28.736	87	52	4	8	90	7	87	4.09e-06	39.3	transposase	141			WP_010872614.1	28.736	87	52	4	8	90	7	87	5.76e-06	38.9	transposase	141			WP_010871990.1	28.736	87	52	4	8	90	7	87	5.82e-06	38.9	transposase	141
b1895	P46888	142	uspC, yecG		WP_010872559.1	19.444	108	86	1	3	110	244	350	0.34	27.3	sensor histidine kinase	370	slr1731		WP_010872801.1	26.923	78	44	2	8	72	1	78	0.44	26.6	GUN4 domain-containing protein	200	slr1958		WP_010872857.1	20.472	127	84	4	1	112	1	125	0.46	26.6	Universal stress protein Sll1388	154	sll1388
b1896	P31677	474	otsA		WP_010872972.1	31.234	397	251	5	68	443	84	479	7.82e-62	206	trehalose-6-phosphate synthase	499	sll1566		WP_010874113.1	28.571	63	39	2	24	81	32	93	0.37	29.3	hypothetical protein	253	sll1344		WP_010873422.1	32.143	56	36	1	159	212	128	183	0.58	28.5	membrane protein	234	slr0014
b1897	P31678	266	otsB		WP_010872341.1	35.821	67	40	2	9	72	238	304	0.29	28.9	RNA polymerase sigma factor	318	sll2012		WP_010872469.1	32.692	52	30	1	157	203	40	91	0.59	27.7	phosphate ABC transporter ATP-binding protein	271	slr1250
b1900	P0AAF3	504	araG		WP_010872836.1	32.719	217	139	6	8	219	19	233	9.83e-25	102	ABC transporter	368	sll1878		WP_010872836.1	27.358	212	130	5	275	477	39	235	1.19e-14	72	ABC transporter	368	sll1878		WP_010872399.1	27.727	220	153	2	4	219	5	222	6.18e-22	91.7	polar amino acid ABC transporter ATP-binding protein	252	slr1735
b1901	P02924	329	araF
b1902	P0A9A2	167	ftnB, yecI
b1904	P76308	107	yecR		WP_010872593.1	32.609	46	31	0	30	75	348	393	0.57	25.8	hypothetical protein	558	sll0236		WP_010874245.1	31.579	38	23	1	36	70	131	168	0.58	25.4	hypothetical protein	216	sll0722		WP_010871998.1	32.308	65	29	2	56	105	127	191	0.8	25.4	sensor histidine kinase	1371	sll1124
b1905	P0A998	165	ftnA, ftn, gen-165, rsgA
b1906	P46887	79	yecH
b1907	P0AAD4	403	tyrP		WP_010872938.1	51.515	33	14	1	300	332	370	400	0.24	30	C4-dicarboxylate ABC transporter	445	sll1103		WP_010871534.1	37.209	43	26	1	96	138	110	151	0.95	28.1	SAM-dependent methyltransferase	433	slr1610
b1908	P0AD05	221	yecA
b1912	P0ABF8	182	pgsA		WP_010873088.1	41.007	139	72	6	38	172	36	168	5.64e-18	73.9	CDP-diacylglycerol--glycerol-3-phosphate 3-phosphatidyltransferase	179	sll1522
b1913	P0A8G0	610	uvrC		WP_010872250.1	35.516	611	365	14	11	605	21	618	5.07e-116	356	UvrABC system protein C	626	sll0865		WP_010874287.1	25	84	57	2	14	97	380	457	0.41	30	hypothetical protein	460	sll0441		WP_010873978.1	30.769	78	45	3	19	93	26	97	0.65	29.3	hypothetical protein	306	sll0664
b1914	P0AED5	218	uvrY, yecB		WP_010872553.1	33.028	218	138	2	2	211	8	225	2.6e-34	119	DNA-binding response regulator	226	sll1592		WP_010873909.1	31.429	210	136	1	2	211	7	208	7.41e-33	114	DNA-binding response regulator	209	slr0312		WP_041425800.1	29.439	214	142	4	2	210	1	210	6.67e-29	104	DNA-binding response regulator	210	sll1708
b1915	P0AD07	74	yecF
b1916	P07026	240	sdiA		WP_041425800.1	33.871	62	41	0	179	240	149	210	3.83e-08	48.9	DNA-binding response regulator	210	sll1708		WP_010873909.1	36.923	65	39	1	176	240	145	207	1.66e-07	47	DNA-binding response regulator	209	slr0312		WP_010873947.1	42.623	61	35	0	180	240	309	369	7.4e-07	45.8	protein kinase	369	sll0782
b1917	P37774	250	yecC		WP_010872399.1	52.263	243	113	2	4	246	9	248	3.91e-81	241	polar amino acid ABC transporter ATP-binding protein	252	slr1735		WP_010874137.1	40.329	243	133	3	3	244	2	233	5.84e-51	166	sulfate/thiosulfate import ATP-binding protein CysA	355	slr1455		WP_010872836.1	37.647	255	141	7	2	250	17	259	1.41e-44	150	ABC transporter	368	sll1878
b1918	P0AFT2	222	yecS		WP_020861618.1	47.826	207	102	1	15	215	307	513	8.88e-61	195	glutamine ABC transporter	527			WP_010873259.1	36.17	47	28	1	97	141	157	203	0.22	28.9	iron ABC transporter permease	557	slr0327		WP_010872563.1	32.558	43	26	1	90	132	47	86	0.75	26.9	cob(I)yrinic acid a,c-diamide adenosyltransferase	203	slr0260
b1919	P76316	328	dcyD, yedO		WP_010872036.1	30.108	93	54	4	11	99	13	98	0.021	33.1	PLP-dependent threonine dehydratase	508	slr2072		WP_010871292.1	25.6	125	73	5	169	283	157	271	0.053	31.6	cysteine synthase A	325	sll0712		WP_010873345.1	36.957	46	24	1	11	56	237	277	0.58	28.5	glucose transporter	468	sll0771
b1920	P0AEM9	266	fliY, yzzR		WP_020861618.1	30.131	229	152	5	39	261	37	263	1.9e-28	110	glutamine ABC transporter	527			WP_020861654.1	25.097	259	177	6	19	263	13	268	4.58e-17	75.9	amino acid ABC transporter substrate-binding protein	299			WP_010871344.1	24.621	264	174	10	15	260	9	265	5.14e-10	55.5	amino acid ABC transporter substrate-binding protein	298	sll0224
b1921	P52627	183	fliZ, yedH
b1922	P0AEM6	239	fliA, flaD, rpoF		WP_020862221.1	28.992	238	153	6	5	233	85	315	1.2e-16	74.3	RNA polymerase sigma factor	328	sll0306		WP_010872387.1	33.171	205	124	5	39	233	156	357	3.51e-16	73.2	RNA polymerase sigma factor	369	sll1689		WP_010874185.1	29.333	225	138	6	23	236	39	253	6.44e-16	71.6	RNA polymerase sigma factor SigF	258	slr1564
b1923	P04949	498	fliC, flaF, hag		WP_010874235.1	29.167	72	46	1	296	362	107	178	0.22	30.4	acetyl-CoA carboxylase carboxyltransferase subunit alpha	326	sll0728		WP_010873840.1	29.787	94	53	3	392	478	477	564	0.28	30	membrane protein	580	slr0615		WP_010872990.1	34.211	38	25	0	73	110	146	183	0.79	28.5	hypothetical protein	320	slr1681
b1924	P24216	468	fliD, flaV, flbC		WP_010872010.1	32.075	53	31	2	141	188	17	69	0.064	32	DNA mismatch repair protein MutL	563	slr1199
b1925	P26608	136	fliS
b1926	P0ABY2	121	fliT
b1927	P26612	495	amyA, yedC		WP_010872438.1	27.778	90	52	2	16	105	70	146	0.07	32	alpha-amylase	508	sll0842		WP_010873402.1	28.235	85	52	3	141	216	30	114	0.19	30.4	hypothetical protein	374	slr0358
b1928	P31063	137	yedD
b1929	P31064	401	yedE
b1930	P0AA31	77	yedF		WP_010874082.1	35.294	51	33	0	10	60	10	60	0.000155	33.5	hypothetical protein	84	ssl1707		WP_010873581.1	26.786	56	27	1	33	74	52	107	0.36	25	hypothetical protein	148	sll0611
b1931	P76318	222	yedK, yedG		WP_010873482.1	25.843	89	57	2	142	221	91	179	0.045	31.2	glycolate oxidase subunit GlcD	492	sll0404		WP_010871371.1	32	50	33	1	14	63	79	127	0.1	29.3	ATP synthase subunit I	148	sll1321
b1932	P76319	159	yedL		WP_010873824.1	25.373	67	48	1	65	131	129	193	0.008	32	GNAT family N-acetyltransferase	204	slr0517		WP_010872336.1	26	50	37	0	56	105	540	589	0.12	28.9	acetyl-CoA hydrolase	630	slr1888
b1935	P76322	116	yedM
b1936	P76323	92	intG
b1937	P0A8T5	104	fliE, fla AI, flaN
b1938	P25798	552	fliF, fla AII.1, fla BI
b1939	P0ABZ1	331	fliG, fla AII.2, fla BII
b1940	P31068	228	fliH, fla AII.3, fla BIII		WP_010874274.1	31.765	85	48	2	16	90	163	247	0.000146	38.5	hypothetical protein	300	sll1542		WP_010872385.1	42.857	28	16	0	56	83	61	88	0.21	28.1	hypothetical protein	150	sll1691		WP_010873092.1	33.333	51	29	2	22	71	204	250	0.84	26.9	hypothetical protein	350	sll0428
b1941	P52612	457	fliI, fla AIII, flaC		WP_010871365.1	32.482	274	181	3	109	378	97	370	1.24e-34	132	ATP synthase subunit alpha	503	sll1326		WP_010872712.1	29.355	310	205	6	110	407	90	397	2.21e-29	116	ATP synthase subunit beta	483	slr1329		WP_010873032.1	41.026	39	21	1	160	196	12	50	0.23	30.4	ABC transporter	636	sll0912
b1942	P52613	147	fliJ, flaO, flaS		WP_010873180.1	31.646	79	49	2	7	81	3	80	0.24	27.3	ribosome-recycling factor	182	sll0145
b1943	P52614	375	fliK, flaE, flaR
b1944	P0ABX8	154	fliL, cheC1, fla AI, fla QI
b1945	P06974	334	fliM, cheC2, fla AII, fla QII
b1946	P15070	137	fliN, flaN, motD
b1947	P22586	121	fliO, flaP, flbD		WP_010871222.1	30.137	73	47	1	46	114	249	321	0.34	26.9	ligand-gated channel	851	sll1206		WP_010871402.1	31.944	72	42	3	15	80	36	106	0.39	26.6	hypothetical protein	241	sll1032
b1948	P0AC05	245	fliP, flaR
b1949	P0AC07	89	fliQ, flaQ		WP_048908425.1	31.343	67	35	4	16	78	123	182	0.35	25.8	alpha/beta hydrolase	326			WP_010871672.1	44	25	14	0	32	56	149	173	0.87	24.6	glycosyl transferase	394	sll1004
b1950	P33135	261	fliR, flaP
b1951	P0DMC9	207	rcsA		WP_010871759.1	22.335	197	105	7	14	185	27	200	0.000438	36.6	DNA-binding response regulator	213	slr1909		WP_010873265.1	32.692	52	35	0	134	185	8	59	0.024	30	helix-turn-helix transcriptional regulator	89	ssl0564		WP_010872835.1	24.432	176	122	6	1	171	6	175	0.026	31.6	hypothetical protein	562	sll1879
b1952	P0AEG8	62	dsrB		WP_010872970.1	32.143	28	19	0	19	46	189	216	0.39	24.6	multidrug ABC transporter permease	262	slr1174
b1953	P64519	75	yodD
b1955	P76329	271	yedP		WP_010873040.1	32.609	92	53	3	185	267	149	240	0.038	31.2	sucrose phosphatase	244	slr0953
b1956	P76330	564	dgcQ, yedQ		WP_010873896.1	38.953	172	104	1	390	561	592	762	3.73e-31	125	diguanylate cyclase	768	slr0302		WP_010872390.1	36.994	173	108	1	390	562	793	964	8.16e-25	105	histidine kinase	970	sll1687		WP_010871659.1	38.889	162	97	2	398	557	292	453	9.29e-24	100	sensor domain-containing diguanylate cyclase	464	slr1047
b1957	P64517	60	yodC
b1958	P46125	305	yedI		WP_010871656.1	46.429	28	15	0	142	169	549	576	0.25	29.6	chemotaxis protein	869	slr1044
b1959	P0AA70	306	yedA		WP_010873160.1	22.772	303	203	7	12	289	16	312	2.04e-06	45.1	EamA family transporter	330	sll0355		WP_010873120.1	29.508	61	41	2	92	150	443	503	0.019	33.1	hypothetical protein	1578	sll0267		WP_010873125.1	48	25	13	0	58	82	191	215	0.26	29.3	linoleoyl-CoA desaturase	359	sll0262
b1960	P09184	156	vsr
b1961	P0AED9	472	dcm, mec		WP_010873438.1	27.273	209	107	9	90	288	7	180	7.84e-13	66.6	DNA (cytosine-5-)-methyltransferase	424	slr0214		WP_010873626.1	35.526	76	41	2	130	197	302	377	0.35	29.6	gamma-glutamyl-phosphate reductase	433	sll0373
b1962	P46144	231	yedJ		WP_010871728.1	33.784	74	43	2	164	231	26	99	0.41	28.1	hypothetical protein	300	slr2037		WP_010871263.1	48.485	33	15	2	134	165	13	44	0.6	27.3	tRNA (adenosine(37)-N6)-threonylcarbamoyltransferase complex dimerization subunit type 1 TsaB	219	sll1063		WP_010874040.1	30	80	53	1	40	119	53	129	0.79	27.3	hypothetical protein	554	sll0514
b1963	P76334	121	yedR		WP_010873740.1	41.304	46	26	1	67	112	27	71	0.046	29.3	sodium-independent anion transporter	564	sll0834
b1967	P31658	283	hchA, yedU, yzzC
b1968	P76339	452	hprS, yedV		WP_014407154.1	30.208	288	168	11	184	449	94	370	3.87e-24	100	two-component sensor histidine kinase	372	slr0533		WP_010873935.1	28.821	229	150	6	231	448	214	440	4.26e-18	82.8	two-component sensor histidine kinase	458	sll0790		WP_010873822.1	29.07	258	158	8	214	449	396	650	2.5e-17	81.3	PAS domain-containing sensor histidine kinase	806	sll0474
b1969	P76340	223	hprR, yedW		WP_010873602.1	37.327	217	134	2	2	216	4	220	1.91e-47	152	DNA-binding response regulator	224	sll0396		WP_010873029.1	39.648	227	127	3	2	218	7	233	1.28e-46	151	MULTISPECIES: DNA-binding response regulator	243	slr0947		WP_010872074.1	36.797	231	134	3	2	220	3	233	1.45e-45	148	DNA-binding response regulator	234	slr1837
b1970	P76341	137	hiuH, yedX
b1971	P76342	334	msrP, yedY
b1972	P76343	211	msrQ, yedZ
b1973	P76344	216	zinT, yodA
b1974	P76345	176	yodB		WP_010872493.1	32.308	65	35	4	107	163	46	109	0.25	28.1	DNA topoisomerase 1	898	slr2058		WP_010874015.1	35.417	48	28	2	40	84	102	149	0.69	26.9	peptidase M61	584	slr0031
b1976	P76346	265	mtfA, yeeI		WP_010871733.1	30.165	242	158	7	14	247	34	272	5.78e-22	89	hypothetical protein	275	slr2042		WP_010872329.1	43.75	32	18	0	184	215	1	32	0.29	26.9	hypothetical protein	74	ssl3364
b1978	P76347	2358	yeeJ
b1981	P76350	438	shiA, yeeM		WP_010873345.1	23.276	116	83	3	213	324	226	339	0.19	30.4	glucose transporter	468	sll0771		WP_010872879.1	22.047	127	91	2	207	325	265	391	0.36	29.6	MFS transporter	544	sll1374
b1982	P0AE12	484	amn		WP_010873870.1	24.457	184	116	7	272	434	89	270	0.83	28.5	23S rRNA (adenine(2503)-C(2))-methyltransferase RlmN	350	sll0098
b1983	P0A8A2	238	yeeN		WP_010873240.1	34.137	249	138	5	2	234	3	241	1.81e-38	131	transcriptional regulator	253	slr0989		WP_020861752.1	31.818	44	30	0	176	219	24	67	0.56	26.2	hypothetical protein	77
b1985	P76352	547	yeeO		WP_010873673.1	23.636	440	317	8	92	521	15	445	1.23e-16	79	multidrug resistance protein NorM	461	slr0896
b1987	Q47083	316	cbl		WP_010871778.1	26.136	264	188	4	1	259	6	267	6.38e-21	88.2	RuBisCO transcriptional regulator	345	sll0998		WP_010872551.1	26.616	263	184	7	2	260	4	261	6.37e-19	82.4	LysR family transcriptional regulator	316	sll1594		WP_010874026.1	24.898	245	174	6	3	244	6	243	1.16e-15	72.8	HTH-type transcriptional activator CmpR	304	sll0030
b1988	Q47005	305	nac		WP_010871778.1	24.696	247	176	4	5	242	10	255	1.95e-14	69.3	RuBisCO transcriptional regulator	345	sll0998		WP_010872551.1	24.473	237	174	3	5	238	7	241	9.03e-14	67.4	LysR family transcriptional regulator	316	sll1594		WP_010874026.1	24.051	237	175	2	5	238	8	242	3.68e-13	65.5	HTH-type transcriptional activator CmpR	304	sll0030
b1990	P39176	310	erfK, yeeG, yzzT		WP_010873339.1	28.276	145	78	7	98	233	76	203	1.29e-09	53.9	L,D-transpeptidase	204	slr0769		WP_010873970.1	27.95	161	90	5	70	226	25	163	6.91e-05	39.3	L,D-transpeptidase	169	sll0670		WP_010872843.1	47.826	23	12	0	210	232	67	89	0.82	27.7	magnesium-protoporphyrin IX monomethyl ester cyclase	358	sll1874
b1991	P36562	359	cobT
b1992	P36561	247	cobS		WP_010873582.1	29.804	255	149	8	7	246	18	257	2.54e-16	72.8	adenosylcobinamide-GDP ribazoletransferase	260	slr0636
b1993	P0AE76	181	cobU		WP_010873440.1	31.868	182	109	5	3	181	5	174	2.69e-22	85.5	adenosylcobinamide kinase/adenosylcobinamide phosphate guanyltransferase	185	slr0216
b1994	P0CE53	338	insH6
b1996	P0CF55	301	insD3		WP_071822650.1	22.566	226	149	8	66	281	12	221	4.67e-05	40.4	transposase	235
b1997	P0CF42	121	insC3
b1999	P76359	236	yeeP		WP_010874124.1	31.757	148	82	7	62	198	374	513	0.000371	37.7	hypothetical protein	636	slr1428
b2000	P39180	1039	flu, yeeQ, yzzX		WP_010872555.1	36.585	41	26	0	133	173	189	229	0.29	31.2	K+-transporting ATPase subunit A	558	slr1728
b2001	P76361	510	yeeR		WP_010871711.1	30.097	103	58	4	326	427	314	403	0.28	30.4	urease subunit alpha	569	sll1750
b2002	P76362	148	yeeS		WP_010873351.1	36.449	107	68	0	29	135	116	222	1.11e-17	73.6	hypothetical protein	243	sll0766
b2003	P64521	73	yeeT
b2004	P76364	122	cbeA, yeeU
b2005	P64524	124	cbtA, yeeV		WP_010872107.1	28.947	38	27	0	73	110	373	410	0.62	26.2	ATP-dependent zinc metalloprotease FtsH 4	628	sll1463		WP_010873884.1	28.333	60	42	1	17	75	129	188	0.89	25.4	phosphomethylpyrimidine synthase	459	slr0118		WP_010873456.1	42.857	28	16	0	78	105	374	401	0.93	25.4	ATP-dependent zinc metalloprotease FtsH 2	627	slr0228
b2006	P64526	64	yeeW		WP_010873263.1	38.889	36	20	1	28	61	41	76	0.011	28.9	hypothetical protein	195	sll0297
b2007	P0A8M6	109	yeeX		WP_010873896.1	28.333	60	37	2	15	68	409	468	0.23	26.9	diguanylate cyclase	768	slr0302
b2008	P33011	352	yeeA		WP_010871476.1	29.63	81	49	2	22	100	397	471	0.000219	39.7	FUSC family protein	755	slr1298
b2009	P33012	157	sbmC, gyrI, yeeB		WP_010873117.1	31.481	54	30	1	55	108	291	337	0.08	29.6	primosomal protein N'	831	sll0270
b2010	P33013	388	dacD, phsE, yeeC		WP_041426019.1	22.973	74	54	1	50	120	11	84	0.57	27.3	hypothetical protein	118	slr0373		WP_010874087.1	30.667	75	50	1	220	294	255	327	0.61	28.5	ammonium transporter	541	sll0537
b2011	P04995	475	sbcB, cpeA, xonA
b2012	P33014	75	yeeD		WP_010874082.1	26.471	68	49	1	6	72	10	77	0.000685	32	hypothetical protein	84	ssl1707		WP_010874041.1	26.087	46	34	0	12	57	296	341	0.55	24.6	ABC transporter substrate-binding protein	421	slr0529
b2013	P33015	352	yeeE
b2014	P0AA47	452	plaP, yeeF		WP_010873959.1	23.577	369	252	13	4	354	2	358	1.12e-10	59.7	hypothetical protein	452	slr0700
b2015	P76369	309	yeeY		WP_010871778.1	31.148	183	119	6	5	183	8	187	2.18e-13	66.2	RuBisCO transcriptional regulator	345	sll0998		WP_010872299.1	26.506	249	165	9	16	255	15	254	9.45e-13	63.9	LysR family transcriptional regulator	295	slr1871		WP_010873145.1	25	164	121	2	18	180	16	178	1.43e-07	48.5	nitrogen assimilation transcriptional activator	309	slr0395
b2016	P0AD12	274	yeeZ		WP_010871541.1	27.338	139	82	6	89	209	202	339	0.001	36.6	hypothetical protein	411	slr1617		WP_010872094.1	25.625	160	102	7	89	235	75	230	0.009	33.5	hypothetical protein	311	slr1540		WP_010873459.1	34.043	47	29	1	1	45	3	49	0.035	31.6	oxidoreductase	290	slr0229
b2017	P69346	83	yefM		WP_070097967.1	46.988	83	44	0	1	83	1	83	2.88e-24	84	prevent-host-death family protein	83			WP_010873086.1	36	75	48	0	1	75	1	75	1.19e-15	62.4	antitoxin YefM	87	ssr2754		WP_010872666.1	31.765	85	54	1	1	81	1	85	9.61e-09	44.7	hypothetical protein	87	ssr3571
b2018	P60995	16	hisL
b2019	P60757	299	hisG		WP_010874078.1	35.802	162	94	2	51	211	49	201	4.42e-22	88.6	ATP phosphoribosyltransferase	210	sll0900
b2020	P06988	434	hisD		WP_010871708.1	37.471	435	258	7	6	430	4	434	1.27e-91	280	histidinol dehydrogenase	434	slr1848		WP_010871592.1	28.395	324	225	5	67	388	50	368	1.28e-29	115	histidinol dehydrogenase	409	slr0682		WP_010871867.1	28.571	70	47	1	300	369	51	117	0.093	31.2	aspartoacylase	288	slr1705
b2021	P06986	356	hisC		WP_014407103.1	29.379	354	220	12	11	351	5	341	3.03e-31	117	histidinol-phosphate aminotransferase	349	sll1958		WP_014407088.1	26.563	320	202	11	52	351	52	358	3.79e-18	81.3	threonine-phosphate decarboxylase	368	sll1713		WP_010874020.1	29.091	220	135	6	37	239	45	260	3.16e-12	63.5	aspartate aminotransferase	389	slr0036
b2022	P06987	355	hisB		WP_010873799.1	50	194	92	3	167	355	17	210	4.32e-58	184	imidazoleglycerol-phosphate dehydratase	210	slr0500		WP_041425844.1	35.714	140	87	1	3	142	11	147	3.69e-24	94.7	haloacid dehalogenase	195	sll0084
b2023	P60595	196	hisH		WP_010873786.1	38.308	201	115	6	3	195	4	203	8.57e-34	116	imidazole glycerol phosphate synthase subunit HisH	210	slr0084		WP_010873437.1	25.191	131	69	5	72	194	100	209	0.002	35	GMP synthetase	542	slr0213		WP_010874059.1	46.429	28	15	0	57	84	68	95	0.031	30.8	amidotransferase	236	slr0541
b2024	P10371	245	hisA		WP_010874150.1	37.052	251	143	5	2	244	3	246	4.04e-45	148	1-(5-phosphoribosyl)-5-((5-phosphoribosylamino)methylideneamino)imidazole-4-carboxamide isomerase	256	slr0652		WP_010872815.1	30.047	213	142	4	2	211	7	215	9.78e-20	82	imidazole glycerol phosphate synthase cyclase subunit	261	sll1893		WP_014407075.1	32.353	68	42	2	176	242	85	149	0.24	29.3	DNA topoisomerase 4 subunit A	920	sll1941
b2025	P60664	258	hisF		WP_010872815.1	45.914	257	133	2	2	256	3	255	4.45e-66	203	imidazole glycerol phosphate synthase cyclase subunit	261	sll1893		WP_010874150.1	26.291	213	143	5	5	214	2	203	1.91e-19	81.6	1-(5-phosphoribosyl)-5-((5-phosphoribosylamino)methylideneamino)imidazole-4-carboxamide isomerase	256	slr0652		WP_010873578.1	28.571	70	50	0	35	104	539	608	0.031	32	bifunctional protein ThiO/ThiG	656	slr0633
b2026	P06989	203	hisI, hisIE		WP_014407168.1	39.378	193	111	3	17	203	23	215	1.47e-40	134	bifunctional phosphoribosyl-AMP cyclohydrolase/phosphoribosyl-ATP pyrophosphatase	215	slr0608		WP_014407129.1	32.653	49	32	1	150	197	433	481	0.22	28.9	hypothetical protein	643
b2027	P76372	326	wzzB, cld, rol, wzz		WP_010874271.1	45.161	31	17	0	94	124	18	48	0.49	28.1	hypothetical protein	178	slr1667
b2028	P76373	388	ugd, pmrE, udg, yefA		WP_010871479.1	27.027	407	250	12	1	364	1	403	3.54e-47	164	UDP-glucose 6-dehydrogenase	453	slr1299		WP_010871534.1	32.394	71	32	2	321	377	138	206	0.013	33.9	SAM-dependent methyltransferase	433	slr1610
b2029	P00350	468	gnd		WP_014407132.1	58.737	475	189	5	1	468	1	475	0	553	phosphogluconate dehydrogenase (NADP(+)-dependent, decarboxylating)	475	sll0329		WP_010873459.1	25.654	191	124	5	1	186	1	178	3.88e-08	51.2	oxidoreductase	290	slr0229		WP_010872597.1	25.253	99	59	3	5	99	2	89	0.057	32	arogenate dehydrogenase	279	slr2081
b2030	P0CE54	338	insH7
b2032	P37751	372	wbbK, yefI		WP_010871557.1	25	164	115	3	171	333	179	335	8.51e-06	43.9	glycosyl transferase	381	slr1076		WP_010871546.1	24.342	152	109	4	196	344	189	337	6.68e-05	40.8	mannosyltransferase	367	slr1064		WP_010873617.1	28.421	95	64	2	214	304	203	297	0.000867	37.4	mannosyltransferase	365	sll0380
b2033	P37750	196	wbbJ, yefH		WP_010872802.1	34.615	52	34	0	134	185	116	167	4.59e-07	45.1	Vat family streptogramin A O-acetyltransferase	209	sll1900		WP_010871699.1	31.193	109	61	3	83	187	65	163	3.3e-06	42.4	gamma carbonic anhydrase family protein	190	sll1636		WP_010872790.1	34.694	49	32	0	135	183	120	168	0.002	34.3	serine acetyltransferase	249	slr1348
b2034	P37749	330	wbbI, yefG		WP_010873273.1	23.423	111	74	3	79	182	206	312	0.023	32.7	nuclease	400	sll0294		WP_010871372.1	25.301	83	47	3	250	329	161	231	0.062	31.6	hypothetical protein	481	slr1413
b2035	P37748	388	rfc, yefF
b2036	P37747	367	glf, yefE		WP_010873371.1	40.625	64	37	1	3	65	24	87	4.81e-07	47.8	hypothetical protein	471	slr0782		WP_010874022.1	30.4	125	73	3	2	115	7	128	3.22e-05	42	carotene isomerase	501	sll0033		WP_010872476.1	33.333	54	36	0	5	58	4	57	0.003	35.8	phytoene dehydrogenase	472	slr1254
b2037	P37746	415	rfbX, wzx
b2038	P37745	185	rfbC, rmlC		WP_010873214.1	57.062	177	75	1	1	177	1	176	1.15e-67	201	dTDP-4-dehydrorhamnose 3,5-epimerase	182	slr1933		WP_010871533.1	41.259	143	82	2	19	160	25	166	3.04e-33	114	dTDP-4-dehydrorhamnose 3,5-epimerase	189	slr0985
b2039	P37744	293	rfbA, rmlA, rmlA1		WP_014407137.1	35.169	236	151	2	5	240	2	235	1.19e-45	154	glucose-1-phosphate thymidylyltransferase	365	sll0207		WP_010874179.1	27.426	237	157	9	5	236	2	228	4.11e-14	68.9	mannose-1-phosphate guanylyltransferase	843	sll1496		WP_010872999.1	26.396	197	124	6	5	184	2	194	1.63e-12	63.5	mannose-1-phosphate guanyltransferase	388	sll1558
b2040	P37760	299	rfbD, rmlD		WP_014407064.1	44.746	295	153	3	2	295	4	289	1.1e-85	256	NAD(P)-dependent oxidoreductase	293	sll1395		WP_010871549.1	23.026	152	105	3	3	142	9	160	0.00026	38.5	UDP-glucose 4-epimerase GalE	340	slr1067		WP_020861875.1	22.581	155	102	3	1	139	1	153	0.2	29.6	HrEpiB	310	sll0576
b2041	P37759	361	rfbB, rmlB		WP_010873746.1	55.718	341	138	5	3	340	6	336	3.3e-134	383	dTDP-glucose 4,6-dehydratase	342	slr0836		WP_010872578.1	29.825	342	178	16	3	320	7	310	2.11e-22	93.2	UDP-glucose 4-epimerase GalE	338	sll0244		WP_014407106.1	25.513	341	213	10	1	336	1	305	6.69e-20	85.5	NAD-dependent dehydratase	309	slr0809
b2042	P0AAB6	297	galF, wcaN		WP_014407137.1	26.515	264	154	7	4	266	1	225	1.84e-20	87	glucose-1-phosphate thymidylyltransferase	365	sll0207		WP_010874179.1	22.374	219	130	7	4	221	1	180	4.47e-09	53.9	mannose-1-phosphate guanylyltransferase	843	sll1496		WP_010872999.1	25.991	227	125	11	4	221	1	193	4.77e-09	53.1	mannose-1-phosphate guanyltransferase	388	sll1558
b2043	P71244	464	wcaM, yefK
b2044	P71243	406	wcaL, yefL		WP_010872072.1	29.976	417	243	10	1	391	1	394	1.6e-38	140	colanic acid biosynthesis glycosyltransferase WcaL	413	sll1723		WP_010871557.1	27.451	306	186	12	118	405	90	377	2.3e-14	70.5	glycosyl transferase	381	slr1076		WP_010871558.1	25.431	232	142	10	172	391	148	360	1.12e-08	53.1	hypothetical protein	386	slr1077
b2045	P71242	426	wcaK		WP_010871605.1	20.076	264	170	7	113	368	62	292	0.000322	38.9	polysaccharide pyruvyl transferase CsaB	343	slr0688		WP_010872633.1	33.333	57	36	1	337	393	377	431	0.06	32	proline--tRNA ligase	603	sll1425
b2046	P77377	492	wzxC, wzx
b2047	P71241	464	wcaJ		WP_010872758.1	38.938	226	119	4	251	464	260	478	8.88e-41	149	glucosyltransferase	478	slr0820		WP_010873062.1	37.563	197	98	5	274	454	44	231	4.15e-30	114	galactosyl-1-phosphate transferase	243	sll1535
b2048	P24175	456	manB, cpsG, rfbL		WP_010872323.1	29.075	454	270	14	7	436	32	457	2.41e-35	133	phosphoglucosamine mutase	481	sll1758		WP_010872725.1	23.918	439	279	19	32	436	43	460	7.2e-12	63.5	phosphoglucosamine mutase	490	slr1334		WP_010874179.1	21.46	452	307	15	7	436	385	810	1.22e-10	60.1	mannose-1-phosphate guanylyltransferase	843	sll1496
b2049	P24174	478	manC, cpsB, rfbM		WP_014407111.1	37.017	362	205	8	8	363	10	354	1.05e-70	225	mannose-1-phosphate guanylyltransferase	356	sll1370		WP_010873550.1	53.271	107	50	0	371	477	21	127	1.56e-37	130	mannose-6-phosphate isomerase	128	slr0493		WP_010872038.1	52.727	110	50	1	366	473	15	124	1.9e-36	127	mannose-6-phosphate isomerase	129	slr2074
b2050	P32057	407	wcaI, yefD		WP_010871568.1	29.798	198	132	4	137	332	131	323	5.7e-13	66.6	glycosyltransferase WbuB	424	slr1085		WP_010871557.1	24	150	108	5	142	286	108	256	0.00017	40	glycosyl transferase	381	slr1076		WP_041425932.1	26.804	97	65	4	215	307	194	288	0.005	35.4	glycoside hydrolase	395
b2051	P32056	159	gmm, nudD, wcaH, yefC		WP_010873056.1	33.043	115	69	4	16	130	6	112	2.66e-10	52.4	DNA mismatch repair protein MutT	139	sll1537		WP_010873695.1	40.984	61	31	3	15	72	5	63	0.00023	36.2	NUDIX hydrolase	149	slr0920		WP_010873920.1	25.581	86	63	1	5	90	189	273	0.000612	35.4	NUDIX hydrolase	339	slr0787
b2052	P32055	321	fcl, wcaG, yefB		WP_010871212.1	35.556	315	189	6	1	312	4	307	9.58e-64	201	GDP-fucose synthetase	312	sll1213		WP_010873734.1	29.801	302	192	11	22	319	19	304	4.65e-26	102	GDP-fucose synthetase	310	slr0583		WP_010871549.1	22.968	283	188	10	2	265	5	276	7.18e-11	58.9	UDP-glucose 4-epimerase GalE	340	slr1067
b2053	P0AC88	373	gmd, yefA, yefN		WP_010871213.1	59.375	352	114	2	2	351	4	328	1.44e-153	434	GDP-mannose 4,6-dehydratase	362	sll1212		WP_010871554.1	40.922	347	167	4	3	347	2	312	2.03e-87	264	GDP-mannose 4,6-dehydratase	320	slr1072		WP_010873746.1	27.181	298	187	8	56	347	54	327	9.1e-20	85.9	dTDP-glucose 4,6-dehydratase	342	slr0836
b2054	P0ACD2	182	wcaF		WP_014407068.1	36.585	164	104	0	15	178	14	177	7.97e-35	117	colanic acid biosynthesis acetyltransferase WcaF	180			WP_010872802.1	33.333	57	38	0	126	182	116	172	1.6e-07	46.2	Vat family streptogramin A O-acetyltransferase	209	sll1900		WP_010871628.1	25	112	64	2	47	158	105	196	0.000154	37.4	hypothetical protein	205	sll1511
b2055	P71239	248	wcaE		WP_010871547.1	34.694	98	55	2	33	126	72	164	7.11e-08	48.9	glycosyl transferase	356	slr1065		WP_010873793.1	30.208	96	64	2	3	95	7	102	5.88e-06	42.7	hypothetical protein	257	slr0092		WP_010871451.1	27.778	126	82	4	1	117	1	126	0.000111	39.3	hypothetical protein	312	sll1664
b2056	P71238	405	wcaD
b2057	P71237	405	wcaC		WP_010872072.1	22.727	242	152	8	184	404	171	398	0.000844	37.7	colanic acid biosynthesis glycosyltransferase WcaL	413	sll1723		WP_010872640.1	28.947	76	54	0	292	367	256	331	0.001	37.7	glycosyl transferase	389	slr1508		WP_010874288.1	40	50	21	1	251	291	434	483	0.026	33.1	dihydroxy-acid dehydratase	561	slr0452
b2058	P0ACC9	162	wcaB		WP_010872790.1	38.095	126	74	2	37	158	42	167	3.8e-18	75.5	serine acetyltransferase	249	slr1348		WP_010871699.1	36.508	63	38	1	96	158	98	158	0.000145	37	gamma carbonic anhydrase family protein	190	sll1636		WP_010874079.1	37.255	51	31	1	111	161	393	442	0.000299	36.6	bifunctional N-acetylglucosamine-1-phosphate uridyltransferase/glucosamine-1-phosphate acetyltransferase	456	sll0899
b2059	P77414	279	wcaA		WP_010871545.1	29.717	212	131	8	3	206	5	206	7.89e-15	70.9	hypothetical protein	689	slr1063		WP_010872092.1	27.273	187	121	7	1	176	1	183	2.73e-13	65.1	hypothetical protein	289	slr1537		WP_010872677.1	36.275	102	62	2	6	107	10	108	5.22e-13	64.3	spore coat protein	276	slr2116
b2060	P76387	720	wzc		WP_010871523.1	22.749	211	149	4	502	698	516	726	2.74e-07	50.4	multidrug MFS transporter	756	sll0923		WP_010871523.1	23.837	172	80	4	226	348	151	320	4.52e-05	43.1	multidrug MFS transporter	756	sll0923		WP_010873890.1	27.049	122	84	3	526	644	2	121	0.007	35.4	septum site-determining protein MinD	266	sll0289
b2061	P0AAB2	147	wzb		WP_010873260.1	28.125	160	92	5	5	147	3	156	3.1e-11	54.7	phosphotyrosine protein phosphatase	157	slr0328		WP_010873028.1	25	124	80	5	5	127	4	115	0.001	33.9	arsenate reductase	131	slr0946
b2062	P0A930	379	wza		WP_010871853.1	28.727	275	141	11	56	296	41	294	8.94e-16	75.1	sugar ABC transporter substrate-binding protein	504	sll1581		WP_010871853.1	22.886	201	121	6	191	366	300	491	1.6e-05	43.1	sugar ABC transporter substrate-binding protein	504	sll1581
b2063	P76389	527	yegH		WP_010873130.1	33.456	272	166	8	249	514	163	425	2.5e-37	140	hypothetical protein	448	sll0260		WP_010872779.1	29.73	185	125	3	259	442	151	331	3.49e-17	79.7	hypothetical protein	346	sll1254		WP_020861428.1	32.716	162	90	6	13	172	22	166	1.67e-11	60.8	hypothetical protein	240
b2064	P28249	617	asmA, yegA		WP_010872560.1	26.633	199	117	8	312	484	571	766	0.26	30.8	hypothetical protein	1749	sll1586
b2065	P28248	193	dcd, dus, paxA		WP_010872774.1	28.387	155	101	5	34	187	44	189	2.07e-07	45.8	deoxycytidine triphosphate deaminase	193	sll1258		WP_010873584.1	21.212	66	50	1	116	179	1	66	0.4	27.7	glycine--tRNA ligase subunit alpha	299	slr0638
b2066	P0A8F4	213	udk		WP_010873078.1	34.031	191	118	5	1	191	1	183	9.45e-28	103	phosphoribulokinase	332	sll1525		WP_010871601.1	30.435	46	29	1	11	56	8	50	0.19	28.5	urease accessory protein UreG	206	sll0643
b2067	P38097	1105	dgcE, yegE		WP_010871488.1	29.457	387	249	10	483	858	213	586	2e-31	129	two-component system response regulator	840	slr1305		WP_010871488.1	22.593	270	192	7	299	560	156	416	0.00037	40.8	two-component system response regulator	840	slr1305		WP_010872042.1	28.103	427	275	10	677	1084	299	712	9.62e-29	120	hypothetical protein	732	slr2077
b2068	P04395	282	alkA, aidA		WP_010873461.1	29.688	128	75	5	157	272	16	140	2.19e-07	46.2	hypothetical protein	152	slr0231		WP_010872392.1	30.12	83	47	5	200	273	111	191	0.054	30.8	endonuclease III	219	slr1822
b2069	P36928	450	yegD		WP_010871752.1	26.995	426	214	17	3	416	5	345	3.32e-16	77.8	chaperone protein dnaK3	771	sll1932		WP_010873288.1	25.225	444	227	17	3	430	5	359	4.82e-14	70.9	chaperone protein dnaK2	636	sll0170		WP_010873517.1	26.773	437	216	21	3	424	5	352	2.58e-12	65.5	chaperone protein dnaK1	692	sll0058
b2070	P76393	648	yegI		WP_010872001.1	30.12	83	52	3	438	515	253	334	0.54	30	chromosome segregation protein SMC	1200	sll1120
b2071	P76394	153	yegJ		WP_010873990.1	24.324	37	28	0	65	101	8	44	0.7	26.2	hypothetical protein	164	sll0658
b2072	P76395	253	pphC, yegK
b2073	P76396	219	yegL		WP_010873863.1	27.007	137	78	7	4	132	24	146	0.001	35.8	hypothetical protein	420	sll0103
b2074	P76397	415	mdtA, yegM		WP_010871277.1	26.37	292	180	8	133	399	237	518	8.24e-17	79	RND transporter	520	sll1053		WP_010871277.1	32.258	62	42	0	58	119	75	136	0.003	36.2	RND transporter	520	sll1053		WP_010873654.1	25.478	157	112	3	48	199	24	180	1.46e-06	46.6	secretion protein HlyD	501	sll0180
b2075	P76398	1040	mdtB, yegN		WP_010872694.1	29.787	1034	687	17	15	1021	5	1026	1.42e-123	400	multidrug efflux RND transporter permease subunit	1061	slr2131		WP_010873317.1	27.017	1066	727	14	13	1038	6	1060	4.52e-107	356	RND transporter	1083	slr0369		WP_010873185.1	27.658	1063	707	17	6	1024	4	1048	1.18e-100	338	cation transporter	1075	sll0142
b2076	P76399	1025	mdtC, yegO		WP_010872694.1	29.924	1056	693	22	3	1025	2	1043	2.53e-118	385	multidrug efflux RND transporter permease subunit	1061	slr2131		WP_010873317.1	28.424	1066	699	18	6	1020	8	1060	2.4e-110	364	RND transporter	1083	slr0369		WP_010873185.1	29.317	1054	680	17	5	1010	12	1048	2.41e-103	345	cation transporter	1075	sll0142
b2077	P36554	471	mdtD, yegB		WP_010873345.1	24.885	217	128	6	14	205	23	229	0.000568	38.5	glucose transporter	468	sll0771		WP_010872465.1	21.935	155	121	0	33	187	39	193	0.004	35.8	MFS transporter	418	sll1154		WP_010872918.1	26.154	65	47	1	17	80	56	120	0.7	27.7	hypothetical protein	126	sll1447
b2078	P30847	467	baeS		WP_014407154.1	36.066	305	184	4	164	459	69	371	6.54e-52	176	two-component sensor histidine kinase	372	slr0533		WP_010873319.1	31.727	249	163	3	221	463	179	426	2.11e-28	113	ATPase	430	sll0337		WP_010873372.1	25.197	254	174	5	218	461	136	383	9.23e-25	102	adaptive-response sensory-kinase SasA	383	sll0750
b2079	P69228	240	baeR		WP_010871594.1	41.991	231	126	3	11	233	12	242	5.41e-51	163	DNA-binding response regulator	245	sll0649		WP_010873029.1	35.443	237	141	3	6	233	1	234	3.53e-43	143	MULTISPECIES: DNA-binding response regulator	243	slr0947		WP_010873880.1	39.13	230	132	5	11	233	2	230	1.96e-41	138	DNA-binding response regulator	241	slr0115
b2080	P76402	110	yegP
b2081	P76403	453	yegQ
b2082	P37057	72	ogrK		WP_010871660.1	30	30	18	1	4	33	498	524	0.84	24.3	exonuclease subunit SbcC	1006	slr1048
b2085	P76406	105	yegR		WP_010871766.1	31.667	60	36	1	19	73	69	128	0.031	29.3	curli assembly protein CsgG	265	sll1835
b2086	P76407	299	yegS		WP_010874019.1	27.899	276	169	11	36	292	165	429	3.69e-14	68.9	methylglyoxal synthase	433	sll0036
b2088	P0CF70	99	insE5
b2089	P0CF83	288	insF5		WP_071822650.1	31.878	229	142	4	64	288	12	230	5.9e-30	110	transposase	235
b2091	P0A9S3	346	gatD		WP_010874320.1	29.032	248	165	7	26	269	27	267	1.43e-16	76.3	alcohol dehydrogenase	336	slr1192		WP_010871793.1	27.273	231	137	6	24	227	26	252	9.11e-14	68.2	S-(hydroxymethyl)glutathione dehydrogenase	369	sll0990		WP_010871420.1	33.824	68	41	3	158	224	164	228	0.051	31.6	alanine dehydrogenase	360	sll1682
b2092	P69831	451	gatC		WP_010873764.1	29.412	85	44	2	262	331	1156	1239	0.14	31.2	phytochrome-like protein cph2	1276	sll0821		WP_010873516.1	30.645	62	42	1	273	333	195	256	0.98	28.1	hypothetical protein	344	sll0060
b2093	P37188	94	gatB		WP_010873596.1	26.471	68	44	2	12	73	354	421	0.4	25.8	D-alanyl-D-alanine carboxypeptidase/D-alanyl-D-alanine-endopeptidase	486	slr0646
b2094	P69828	150	gatA
b2095	P0C8J8	420	gatZ		WP_010873492.1	28.205	39	28	0	333	371	31	69	0.77	26.2	thiamine biosynthesis protein ThiS	71	ssr0102
b2096	P0C8J6	284	gatY, yegF		WP_010873412.1	32.177	317	170	8	1	272	1	317	4.07e-42	145	fructose-bisphosphate aldolase	359	sll0018
b2097	P0A991	350	fbaB, dhnA		WP_071822678.1	34.211	38	21	2	76	111	65	100	0.3	28.5	hypothetical protein	130			WP_010874344.1	31.25	48	31	1	195	242	31	76	0.49	27.3	hypothetical protein	102	slr0598
b2098	P76417	425	yegT		WP_020861355.1	30.769	65	39	1	221	279	237	301	0.053	32.3	hypothetical protein	562
b2099	P76418	334	yegU		WP_010872795.1	37.736	53	28	2	256	305	34	84	0.6	27.3	cytochrome c	128	sll1245
b2100	P76419	321	yegV		WP_010874051.1	25.856	263	179	6	46	300	57	311	3.55e-10	56.6	adenosine kinase	333	slr0537		WP_010873863.1	32.743	113	65	5	43	148	90	198	0.001	36.6	hypothetical protein	420	sll0103		WP_010872191.1	25.091	275	180	8	19	277	4	268	0.003	35.4	fructokinase	307	slr1448
b2101	P0ACM5	248	yegW		WP_048908410.1	32.258	62	42	0	23	84	13	74	0.001	35.8	GntR family transcriptional regulator	343
b2102	P76421	272	yegX		WP_010872696.1	18.681	91	58	1	116	190	64	154	0.63	27.3	hypothetical protein	157	sll1240
b2103	P76422	266	thiD, thiJ		WP_010872414.1	38.298	47	25	2	74	118	486	530	0.36	28.9	N-acetylmuramoyl-L-alanine amidase	649	slr1744
b2104	P76423	262	thiM		WP_010874063.1	42.424	33	19	0	167	199	220	252	0.91	26.9	macrolide ABC transporter ATP-binding protein	266	slr0544
b2105	P64530	90	rcnR, yohL		WP_010873281.1	33.333	87	58	0	3	89	81	167	2.95e-11	53.1	hypothetical protein	167			WP_010872378.1	31.111	45	30	1	45	88	569	613	0.98	24.6	hypothetical protein	717	slr1816
b2106	P76425	274	rcnA, yohM		WP_010872617.1	20.69	87	68	1	18	104	22	107	0.64	28.1	sensor histidine kinase	1261	slr2098		WP_041428192.1	26.087	46	34	0	69	114	20	65	0.66	25.8	hypothetical protein	67	sll0462		WP_010872891.1	42.857	35	20	0	209	243	41	75	0.81	27.3	cell division protein FtsW	393	slr1267
b2107	P64534	112	rcnB, yohN		WP_010871356.1	26.563	64	41	3	47	104	75	138	0.64	25.4	peroxiredoxin	184	sll0221
b2108	P33340	344	yehA		WP_010871794.1	28.916	83	50	2	260	337	2859	2937	0.075	31.6	hypothetical protein	3972	slr1028
b2109	P33341	826	yehB		WP_010873429.1	23.737	198	143	3	184	375	253	448	2.32e-07	50.8	hypothetical protein	892	slr0019		WP_010871507.1	40	30	18	0	569	598	417	446	0.85	29.3	hypothetical protein	501	sll0936		WP_010872157.1	36	50	29	1	343	389	150	199	0.87	29.3	cytosine deaminase	450	slr1237
b2110	P33342	239	yehC
b2111	P33343	180	yehD
[truncated: 2,409 more rows]
[truncated: 1,638 more columns]
