# Supplementary material for: Current knowledge and recent advances in understanding metabolism of the model cyanobacterium Synechocystis sp. PCC 6803
Source: Biosci Rep. 2020 Apr 3;40(4):BSR20193325. doi: 10.1042/BSR20193325 (PMC7133116; doi:10.1042/BSR20193325)
Supplement: Supplementary Table S3 [file BSR-2019-3325C_supp3.xlsx]

## Sheet: Sheet1
Table 3: Comparison of Synechocystis sp. PCC 6803's characterised proteins that are not involved in metabolism or transport with their predicted homologs in Escherichia coli K12 using NCBI's Blast Algorithm.
KEGG ID	Uniprot ID	Gene Product	Gene Name	Other Gene Names	Func. Sub-Cat.	Func. Cat.	Localisation	MW (kDa)	No. of TMH's		K12 Accession	% Identity	AL	M	GO	6803 Start	6803 End	K12 Start	K12 End	E-value	Bit Score	Gene Name	AA Length	KEGG ID		K12 Accession	% Identity	AL	M	GO	6803 Start	6803 End	K12 Start	K12 End	E-value	Bit Score	Gene Name	AA Length (aa)	KEGG ID		K12 Accession	% Identity	AL	M	GO	6803 Start	6803 End	K12 Start	K12 End
sll0169	Q55559	cell division protein Ftn2 homolog		zipN, ftn2	Cell division	Cellular Processes	PM	79.4	1		WP_001118476.1	31.944	72	48	1	6	76	5	76	0.000374	40	molecular chaperone DnaJ	376	b0015		WP_000420621.1	33.333	69	38	2	6	70	5	69	0.000703	39.3	curved DNA-binding protein	306	b1000
sll0202	Q55694	glucose inhibited division protein		gidA	Cell division	Cellular Processes	Soluble proteins	70.8	0		WP_000499788.1	48.485	627	319	3	9	632	3	628	0	570	tRNA uridine(34) 5-carboxymethylaminomethyl synthesis enzyme MnmG	629	b3741		WP_001278525.1	58.065	31	13	0	11	41	4	34	0.004	36.6	electron transfer flavoprotein-quinone oxidoreductase	429	b1699		WP_001287715.1	53.125	32	15	0	10	41	3	34
sll0204	Q55692	glucose inhibited division protein		gidA	Cell division	Cellular Processes	Soluble proteins	50.1	0		WP_000499788.1	43.023	86	48	1	292	377	311	395	5.65e-10	58.2	tRNA uridine(34) 5-carboxymethylaminomethyl synthesis enzyme MnmG	629	b3741		WP_001030593.1	38.462	26	16	0	421	446	38	63	0.69	26.9	stress-induced protein, UPF0337 family	69	b4044		WP_000531213.1	37.5	40	25	0	56	95	161	200
slr0072	Q55787	glucose inhibited division protein B	gidB	gidB	Cell division	Cellular Processes	Soluble proteins	28.8	0		WP_000932839.1	27.749	191	115	7	56	242	35	206	7.17e-15	68.6	ribosomal RNA small subunit methyltransferase G	207	b3740
sll0289	Q55900	septum site-determining protein MinD	minD	minD	Cell division (min)	Cellular Processes	PM	29	0		WP_000101055.1	43.273	275	142	4	1	266	1	270	3.25e-73	222	septum site-determining protein MinD	270	b1175		WP_001005448.1	32.948	173	108	5	4	172	109	277	2.94e-10	57	protein mrp	369	b2113		WP_000137196.1	27.049	122	84	3	2	121	526	644
sll0288	Q55901	septum site-determining protein MinC	minC	minC	Cell division (min)	Cellular Processes	Unknown	26.8	0		WP_001301105.1	30.769	91	54	2	126	207	108	198	5.63e-06	43.1	septum site-determining protein MinC	231	b1176
sll1633	P73456	cell division protein FtsZ	ftsZ	ftsZ	Cell division (min)	Cellular Processes	Unknown	44.7	0		WP_000462776.1	47.075	359	176	5	80	425	24	381	2.07e-92	281	cell division protein FtsZ	383	b0095		WP_000805038.1	42.857	28	16	0	190	217	171	198	0.2	30.4	bifunctional glyoxylate/hydroxypyruvate reductase B	324	b3553		WP_001159160.1	34.615	78	41	4	120	190	94	168
ssl0546	Q55899	septum site-determining protein MinE	minE	minE, ssl0546, mineE	Cell division (min)	Cellular Processes	Unknown	11.2	0		WP_001185665.1	34.848	66	41	2	5	69	3	67	7.85e-09	45.8	cell division topological specificity factor	88	b1174
sll0897	Q55505	DnaJ protein, heat shock protein 40, molecular chaperone	dnaJ	dnaJ, dnaJ1, dnaJ4	Chaperones	Cellular Processes	PM	40.8	0		WP_001118476.1	45.892	353	176	6	4	354	5	344	3.84e-95	286	molecular chaperone DnaJ	376	b0015		WP_000420621.1	30.556	360	169	8	4	355	5	291	6e-40	140	curved DNA-binding protein	306	b1000		WP_001200579.1	37.097	62	31	1	4	57	205	266
sll0057	Q59978	heat shock protein GrpE	grpE	grpE, greP	Chaperones	Cellular Processes	Soluble proteins	27.6	0		WP_001393454.1	29.299	157	104	4	79	233	44	195	9.35e-13	62.4	nucleotide exchange factor GrpE	197	b2614
sll0058	Q55154	DnaK protein 1, heat shock protein 70, molecular chaperone	dnaK1	dnaK1, dnaK, dnaK4	Chaperones	Cellular Processes	Soluble proteins	75.1	0		WP_000516135.1	53.633	578	261	3	1	572	1	577	0	625	molecular chaperone DnaK	638	b0014		WP_001196613.1	42.453	530	283	9	6	532	23	533	3.98e-128	390	molecular chaperone HscA	616	b2526		WP_000367875.1	35.922	515	283	13	5	511	8	483
sll0170	P22358	DnaK protein 2, heat shock protein 70, molecular chaperone	dnaK2	dnak2, dnaK	Chaperones	Cellular Processes	Soluble proteins	67.6	0		WP_000516135.1	55.937	640	268	5	1	633	1	633	0	712	molecular chaperone DnaK	638	b0014		WP_001196613.1	43.691	531	280	6	6	534	23	536	8.37e-141	421	molecular chaperone HscA	616	b2526		WP_000367875.1	35.95	484	265	9	5	481	8	453
sll0416	P22034	60 kDa chaperonin 2, GroEL2, molecular chaperone	groEL-2	groEL2, cpn60-2, groEL-2, cpn60, groEL, csp60	Chaperones	Cellular Processes	Soluble proteins	57.7	0		WP_000729117.1	55.871	528	228	3	2	528	3	526	0	583	molecular chaperone GroEL	548	b4143
sll0430	P74702	HtpG, heat shock protein 90, molecular chaperone	htpG	htpG	Chaperones	Cellular Processes	Soluble proteins	75	0		WP_001776001.1	29.351	678	371	22	14	652	14	622	2.5e-76	253	molecular chaperone HtpG	624	b0473		WP_000251798.1	25.758	66	46	1	86	148	12	77	0.59	29.6	transcriptional regulator	262	b4299
sll1514	P72977	16.6 kDa small heat shock protein, molecular chaperone	hspA	hspA, hsp17, hsp1, hsp16.6, sll1514	Chaperones	Cellular Processes	Soluble proteins	16.6	0		WP_000776253.1	32.353	68	41	2	35	97	212	279	0.69	26.6	LysR family transcriptional regulator CysB	324	b1275
slr0086	Q55807	similar to DnaK protein		dnaK1	Chaperones	Cellular Processes	Soluble proteins	59.1	0		WP_000516135.1	25.667	300	176	10	94	374	104	375	5.4e-17	80.9	molecular chaperone DnaK	638	b0014		WP_000367875.1	25.28	447	235	18	5	418	10	390	2.45e-15	75.5	molecular chaperone HscC	556	b0648		WP_001196613.1	26.848	257	144	7	126	374	150	370
slr2075	Q05971	10kD chaperonin	groES	groES, slr2075	Chaperones	Cellular Processes	Soluble proteins	10.9	0		WP_001026276.1	40.426	94	55	1	10	102	2	95	4.05e-17	67.4	molecular chaperone GroES	97	b4142
slr2076	Q05972	60kD chaperonin	groEL1	groEL1, cpn60-1, groEL, groEL-1, slr2076	Chaperones	Cellular Processes	Soluble proteins	57.6	0		WP_000729117.1	58.491	530	217	2	2	530	3	530	0	612	molecular chaperone GroEL	548	b4143		WP_000019590.1	39.394	66	30	4	287	352	48	103	0.096	31.6	carboxy-S-adenosyl-L-methionine synthase CmoA	247	b1870		WP_000653944.1	37.209	43	22	1	333	370	182	224
sll1384	P74157	similar to DnaJ protein		dnaJ	Chaperones	Cellular Processes	Unknown	34.5	0		WP_001118476.1	38.462	65	34	2	17	81	5	63	3.48e-05	42	molecular chaperone DnaJ	376	b0015		WP_000420621.1	32.432	74	43	1	17	90	5	71	0.001	37.4	curved DNA-binding protein	306	b1000		WP_001225124.1	36.735	49	31	0	225	273	287	335
sll1666	P72803	DnaJ-like protein		dnaJ, dnaJ2, dnaJ3, sll1666	Chaperones	Cellular Processes	Unknown	17.4	1		WP_001118476.1	36.111	72	44	2	25	96	6	75	3.24e-10	54.7	molecular chaperone DnaJ	376	b0015		WP_000420621.1	39.063	64	37	2	24	87	5	66	1.94e-09	52.4	curved DNA-binding protein	306	b1000		WP_001200579.1	29.31	58	35	1	28	79	209	266
sll1932	P73098	DnaK protein	dnaK	dnaK, dnaK3	Chaperones	Cellular Processes	Unknown	86	0		WP_000516135.1	51.163	602	285	3	1	597	1	598	0	615	molecular chaperone DnaK	638	b0014		WP_001196613.1	43.633	534	276	6	6	534	23	536	6.83e-137	415	molecular chaperone HscA	616	b2526		WP_000367875.1	35.258	485	267	9	5	481	8	453
sll1933	P73097	DnaJ protein, heat shock protein 40, molecular chaperone	dnaJ	dnaJ, dnaJ3, dnaJ1	Chaperones	Cellular Processes	Unknown	34.7	0		WP_000420621.1	32.911	316	184	9	3	304	2	303	1.68e-47	159	curved DNA-binding protein	306	b1000		WP_001118476.1	35.057	174	95	5	147	306	196	365	2.33e-23	95.9	molecular chaperone DnaJ	376	b0015		WP_001118476.1	27.891	294	176	7	5	292	4	267
sll1988	P73910	33 kDa chaperonin	hsp33		Chaperones	Cellular Processes	Unknown	32.2	0		WP_001135574.1	24.315	292	201	7	3	290	5	280	9.88e-19	81.6	molecular chaperone Hsp33	292	b3401
slr0093	P50027	DnaJ protein, heat shock protein 40, molecular chaperone	dnaJ	dnaJ, dnaJ4, dnaJ2	Chaperones	Cellular Processes	Unknown	36.3	0		WP_000420621.1	32.71	321	192	10	5	322	2	301	3.4e-45	153	curved DNA-binding protein	306	b1000		WP_001118476.1	32.971	276	134	7	7	278	4	232	5.53e-28	109	molecular chaperone DnaJ	376	b0015		WP_001118476.1	38.806	134	80	2	182	313	212	345
sll0041	Q55445	phytochrome-like photoreceptor protein for positive phototaxis; homologous to methyl-accepting chemotaxis protein	pixJ1, pisJ1, taxD1	pixJ1, pisJ1, taxD1, tsr, cheD, SypixJ1, pixJ	Chemotaxis	Cellular Processes	PM	108.3	0		WP_000919536.1	30.124	322	196	4	680	1000	225	518	1.69e-26	112	methyl-accepting chemotaxis protein I	551	b4355		WP_001297437.1	30.872	298	178	3	702	999	246	515	1.71e-26	112	methyl-accepting chemotaxis protein II	553	b1886		WP_001098559.1	29.907	321	190	7	684	1000	237	526
sll1294	P73173	methyl-accepting chemotaxis protein		taxD2, sll1294	Chemotaxis	Cellular Processes	PM	103.1	2		WP_001297437.1	29.53	298	173	5	630	918	220	489	2.54e-23	102	methyl-accepting chemotaxis protein II	553	b1886		WP_000919536.1	28.413	271	165	3	632	901	224	466	1.38e-21	96.7	methyl-accepting chemotaxis protein I	551	b4355		WP_000919536.1	22.727	264	162	9	530	786	193	421
sll0040	Q55446	positive phototaxis protein, homologous to chemotaxis protein CheW	pixI, pisI	pixI, pisI, taxW1, taxW	Chemotaxis	Cellular Processes	Soluble proteins	16.2	0		WP_000147302.1	27.273	132	72	5	10	141	17	124	8.96e-05	38.1	chemotaxis protein CheW	167	b1887
sll0042	Q55444	methyl-accepting chemotaxis protein for positive phototaxis	pixJ2, pisJ2	pixJ2, pisJ2, tar, cheM, taxD', sll0042	Chemotaxis	Cellular Processes	Unknown	17.7	0		WP_001297437.1	48.235	85	42	1	47	131	349	431	1.96e-17	75.5	methyl-accepting chemotaxis protein II	553	b1886		WP_000483239.1	46.154	78	42	0	40	117	340	417	8.8e-17	73.6	methyl-accepting chemotaxis protein IV	533	b1885		WP_000919536.1	50.704	71	35	0	47	117	351	421
slr1043	P73007	similar to chemotaxis protein CheW	cheW	pilI, taxW3, taxW	Chemotaxis	Cellular Processes	Unknown	20.7	0
slr1390	P73179	cell division protein FtsH	ftsH1	ftsH, ftsH1, ftsH2, slr1390	FtsH proteins	Cellular Processes	PM	69.3	2		WP_001107467.1	50.085	587	277	10	70	650	17	593	0	540	ATP-dependent zinc metalloprotease FtsH	644	b3178		WP_001293341.1	40.741	54	30	2	244	295	50	103	8.16e-06	45.4	HslU--HslV peptidase ATPase subunit	443	b3927		WP_000067755.1	26.923	130	76	3	234	351	32	154
sll1463	P73437	cell division protein FtsH	ftsH4	ftsH, ftsH4, sll1463	FtsH proteins	Cellular Processes	TM	68.2	2		WP_001107467.1	45.545	606	304	10	23	619	7	595	0	524	ATP-dependent zinc metalloprotease FtsH	644	b3178		WP_000130305.1	32.759	116	69	5	174	280	76	191	8.46e-06	45.4	ATP-dependent Clp protease ATP-binding subunit ClpX	424	b0438		WP_001293341.1	38.333	60	35	2	207	264	50	109
slr0228	Q55700	cell division protein FtsH	ftsH2	ftsH, ftsH2, slr0228	FtsH proteins	Cellular Processes	TM	68.5	2		WP_001107467.1	48.44	609	295	9	6	612	3	594	0	547	ATP-dependent zinc metalloprotease FtsH	644	b3178		WP_001293341.1	39.655	58	33	2	205	260	50	107	6.13e-06	45.8	HslU--HslV peptidase ATPase subunit	443	b3927		WP_000130305.1	31.092	119	69	6	172	279	76	192
slr1604	P72991	cell division protein FtsH	ftsH3	ftsH, ftsH3, ftsH4, slr1604	FtsH proteins	Cellular Processes	TM	67.2	2		WP_001107467.1	51.405	605	284	6	9	611	3	599	0	614	ATP-dependent zinc metalloprotease FtsH	644	b3178		WP_001293341.1	39.655	58	33	2	194	249	50	107	4.34e-06	46.2	HslU--HslV peptidase ATPase subunit	443	b3927		WP_000130305.1	35.043	117	63	6	163	268	78	192
slr1267	P74180	cell division protein FtsW	ftsW	mrdB, rodA, ftsW	FtsH proteins	Cellular Processes					WP_001295532.1	34.511	368	226	8	32	388	51	414	3.26e-45	158	lipid II flippase FtsW	414	b0089		WP_000131719.1	34.395	314	197	6	54	361	37	347	1.06e-40	145	rod shape-determining protein RodA	370	b0632
sll0716	P72660	leader peptidase I (signal peptidase I)	lepB1	lepB1, lepB	Leader peptidase	Cellular Processes	PM	22.2	1		WP_000002541.1	33.913	115	48	3	24	126	71	169	8.26e-11	57	S26 family signal peptidase	324	b2568		WP_000002541.1	53.488	43	20	0	127	169	255	297	1.13e-09	53.5	S26 family signal peptidase	324	b2568		WP_000829360.1	29.592	98	63	5	28	120	232	328
slr1377	P73157	leader peptidase I (signal peptidase I)	lepB2	lepB, lepB2	Leader peptidase	Cellular Processes	Unknown	24.7	1		WP_000002541.1	36.364	110	53	2	13	110	52	156	4.1e-15	69.7	S26 family signal peptidase	324	b2568		WP_000002541.1	64.706	34	12	0	142	175	264	297	1.29e-09	53.9	S26 family signal peptidase	324	b2568
sll1629	P77967	bacterial cryptochrome		phr, phrB, syn-cry, Ccry1	Light sensing	Cellular Processes	Unknown	52.9	0		WP_000207142.1	31.07	486	287	15	7	475	3	457	2.6e-63	210	deoxyribodipyrimidine photo-lyase	472	b0707		WP_000235721.1	23.894	113	42	3	351	463	110	178	0.19	31.2	thiamine ABC transporter permease	536	b0067		WP_001350558.1	30.556	72	47	2	22	91	381	451
sll1456	P73445	unknown protein	pilA3	pilA3	Pili proteins	Cellular Processes	PM	33.5	0		WP_000932839.1	28.986	69	48	1	114	182	66	133	0.95	27.3	ribosomal RNA small subunit methyltransferase G	207	b3740
sll1533	P74349	twitching mobility protein	pilT2	pilT2, pilT, pilM	Pili proteins	Cellular Processes	PM	47.9	0		WP_001326494.1	39.521	334	186	4	79	405	2	326	2.61e-74	233	twitching motility protein PilT	326	b2950		WP_001025145.1	33.217	286	163	9	77	346	79	352	2.33e-31	122	protein transport protein HofB	461	b0107		WP_001219894.1	36.5	200	103	6	157	346	194	379
sll1694	P73704	pilin polypeptide PilA1	pilA1	pilA1, pilA, hofG, hopG, sll1694	Pili proteins	Cellular Processes	PM	17.6	1		WP_001202874.1	44.444	72	38	1	21	90	9	80	1.8e-05	39.7	type II secretion system protein GspG	145	b3328		WP_000360904.1	29.808	104	69	2	13	115	1	101	2.11e-05	39.7	prepilin peptidase-dependent protein D	146	b0108		WP_000934822.1	59.091	22	7	1	27	48	12	31
sll1695	P73703	pilin polypeptide PilA2	pilA2	pilA2, pilA, hofG, sll1695, pilA5	Pili proteins	Cellular Processes	PM	18.5	1		WP_001202874.1	39.13	69	42	0	20	88	6	74	6.34e-06	40.8	type II secretion system protein GspG	145	b3328		WP_000360904.1	53.846	26	12	0	20	45	3	28	0.000254	36.6	prepilin peptidase-dependent protein D	146	b0108		WP_000610634.1	34.884	43	27	1	20	62	4	45
slr0063	Q55155	pilus biogenesis protein homologous to general secretion pathway protein E	pilB1	pilB1, gspE1, gspE, pilB	Pili proteins	Cellular Processes	PM	75.1	0		WP_001219894.1	41.176	476	244	10	163	638	53	492	3.28e-106	328	type II secretion system protein GspE	493	b3326		WP_001025145.1	40.15	401	210	7	232	628	80	454	3.17e-89	283	protein transport protein HofB	461	b0107		WP_001326494.1	36.047	258	119	8	281	503	19	265
slr0079	Q55799	probable general secretion pathway protein E	pilB2	gspE2, pilB2	Pili proteins	Cellular Processes	PM	90.1	0		WP_001219894.1	32.011	353	220	6	242	590	104	440	3.35e-51	184	type II secretion system protein GspE	493	b3326		WP_001025145.1	28.606	416	265	9	230	636	63	455	2.47e-41	154	protein transport protein HofB	461	b0107		WP_001326494.1	26.357	129	87	4	376	498	115	241
slr0161	P74463	twitching motility protein PilT	pilT1	pilT1, pilT	Pili proteins	Cellular Processes	PM	40.6	0		WP_001326494.1	43.034	323	172	4	7	327	3	315	2.36e-84	256	twitching motility protein PilT	326	b2950		WP_001219894.1	31.844	358	164	13	6	305	111	446	3.09e-38	140	type II secretion system protein GspE	493	b3326		WP_001025145.1	31.392	395	197	16	11	358	89	456
slr0162	P74464	a part of pilC, pilin biogenesis protein, required for twitching motility	pilC	pilC, gspF	Pili proteins	Cellular Processes	PM	17.8	0		WP_001109573.1	26.154	130	92	1	13	142	12	137	1.06e-10	55.8	type II secretion system protein GspF	398	b3327		WP_001109573.1	21.795	78	60	1	65	142	263	339	0.066	30	type II secretion system protein GspF	398	b3327		WP_000157266.1	29.167	72	51	0	71	142	65	136
slr0163	P74465	a part of pilC, pilin biogenesis protein, required for twitching motility	pilC'	pilC', pilC	Pili proteins	Cellular Processes	PM	26.7	3		WP_001109573.1	27.341	267	187	4	30	293	131	393	5.7e-32	119	type II secretion system protein GspF	398	b3327		WP_001109573.1	31.452	124	84	1	167	289	64	187	1.79e-11	60.8	type II secretion system protein GspF	398	b3327		WP_000157266.1	26.119	268	193	3	30	295	130	394
slr0322	Q55527	two-component hybrid sensor and regulator	hik43	pilL-C, cheA, taxAY3, hik43, pilL, taxAY, slr0322	Pili proteins	Cellular Processes	PM	120.5	0		WP_000355059.1	35.311	354	210	5	412	765	301	635	6.55e-55	200	chemotaxis protein CheA	652	n/a		WP_000355059.1	40.909	44	25	1	266	308	250	293	0.068	33.9	chemotaxis protein CheA	652	n/a		WP_000763867.1	35.897	117	73	2	803	918	9	124
slr1041	P73005	two-component response regulator PatA subfamily		pilG, rre6, taxP3, taxP	Pili proteins	Cellular Processes	PM	43.9	0		WP_001157751.1	29.508	122	82	2	266	387	5	122	2.99e-14	68.9	DNA-binding response regulator	239	b3405		WP_000113933.1	29.508	122	84	2	266	387	3	122	4.55e-13	65.1	DNA-binding response regulator	229	b0399		WP_000137877.1	39.474	76	43	1	312	387	55	127
slr1044	P73008	methyl-accepting chemotaxis protein, required for the biogenesis of thick pilli	ctr1	pilJ, ctr1, taxD3, mcpA, ctrI	Pili proteins	Cellular Processes	PM	93.2	2		WP_000919536.1	35.377	212	122	2	546	756	224	421	9.68e-27	112	methyl-accepting chemotaxis protein I	551	b4355		WP_001297437.1	33.937	221	125	3	569	782	246	452	4.76e-24	104	methyl-accepting chemotaxis protein II	553	b1886		WP_001098559.1	35.135	222	125	4	540	756	222	429
slr1274	P74186	probable fimbrial assembly protein PilM, required for motility	pilM	pilM	Pili proteins	Cellular Processes	PM	40.9	0		WP_000588474.1	22.656	128	84	5	124	244	133	252	0.012	34.3	cell division protein FtsA	420	b0094
slr1275	P74187	hypothetical protein	pilN	pilN, slr1275	Pili proteins	Cellular Processes	PM	30	1		WP_000409911.1	56.522	23	10	0	24	46	66	88	0.3	28.1	methylated-DNA--protein-cysteine methyltransferase	103	n/a		WP_001350478.1	40	30	18	0	231	260	24	53	0.5	28.9	ATP-dependent acyl-CoA ligase	517	b0037
slr1276	P74188	hypothetical protein	pilO	pilO, slr1276	Pili proteins	Cellular Processes	PM	30	1
slr1928	P74480	type 4 pilin-like protein	pilA5	pilA5	Pili proteins	Cellular Processes	PM	16.1	1		WP_001144315.1	54.545	22	10	0	38	59	5	26	0.13	29.3	prepilin peptidase-dependent protein B	187	b2825		WP_000082850.1	35.714	28	17	1	130	157	276	302	0.93	26.9	2-isopropylmalate synthase	523	b0074
slr1931	P74483	type 4 pilin-like protein	pilA8	pilA8, slr1931	Pili proteins	Cellular Processes	PM	31.9	1
slr2015	P73235	type 4 pilin-like protein, essential for motility	pilA9	pilA9	Pili proteins	Cellular Processes	PM	39.8	1		WP_000360904.1	42.222	45	21	2	27	69	6	47	0.002	35.4	prepilin peptidase-dependent protein D	146	b0108		WP_000907622.1	30.864	81	49	4	186	260	46	125	0.096	30.8	molybdopterin-guanine dinucleotide biosynthesis protein MobB	175	b3856		WP_001336377.1	22.581	93	67	2	208	295	79	171
slr2016	P73236	type 4 pilin-like protein, essential for motility	pilA10	pilA10	Pili proteins	Cellular Processes	PM	17.5	1
slr2017	P73237	type 4 pilin-like protein, essential for motility	pilA11	pilA11	Pili proteins	Cellular Processes	PM	38.4	1		WP_001007407.1	25	104	73	3	218	320	15	114	0.19	30.4	3-(3-hydroxy-phenyl)propionate/3-hydroxycinnamic acid hydroxylase	554	b0347		WP_000489881.1	34.375	64	32	3	214	276	136	190	0.93	28.5	porin BglH	538	b3720
slr1042	P73006	two-component response regulator CheY subfamily		pilH, rre7, taxY3, taxY	Pili proteins	Cellular Processes	Soluble proteins	13.7	0		WP_000113933.1	40.171	117	70	0	30	146	5	121	9.69e-27	97.4	DNA-binding response regulator	229	b0399		WP_001157751.1	37.607	117	71	1	30	146	7	121	7.14e-23	87.4	DNA-binding response regulator	239	b3405		WP_000137877.1	33.051	118	76	1	30	147	13	127
sll1107	P74719	type IV pilus biogenesis protein PilI homolog			Pili proteins	Cellular Processes	Unknown	28.4	5
slr0073	Q55788	two-component sensor histidine kinase	hik36	pilL-N, cheA, hik36, pilL, pilN	Pili proteins	Cellular Processes	Unknown	35	0		WP_000355059.1	37.079	89	56	0	23	111	10	98	1.18e-13	68.2	chemotaxis protein CheA	652	n/a		WP_000380843.1	29.688	64	44	1	70	133	194	256	0.71	28.5	alpha-glucosidase	678	b3878
slr1227	P73472	chloroplastic outer envelope membrane protein homolog	pilA11	IAP75, pilA11	Pili proteins	Cellular Processes	Unknown	92.3	0		WP_001240896.1	24.942	429	258	15	367	777	293	675	8.35e-12	65.9	outer membrane protein assembly factor BamA	810	b0177		WP_001269327.1	30.328	122	63	4	748	858	462	572	3.01e-07	50.8	translocation and assembly module TamA	577	b4220
slr1277	P74189	pilus assembly protein homologous to general secretion pathway protein D	pilQ	pilQ, gspD	Pili proteins	Cellular Processes	Unknown	84.6	0		WP_000815987.1	32.468	77	51	1	676	752	334	409	2.08e-08	53.9	DNA catabolic fimbrial transporter	412	b3391		WP_001326512.1	30.556	72	49	1	683	754	526	596	9.99e-08	52.4	type II secretion system protein GspD	650	b3325
slr1929	P74481	type 4 pilin-like protein	pilA6	pilA6	Pili proteins	Cellular Processes	Unknown	19.2	1
slr1120	P72640	type 4 prepilin-like proteins leader peptide processing enzyme		pilD, hofD, hopD, hotD	Pili proteins	Cellular Processes					WP_001333829.1	33.08	263	142	6	11	252	15	264	1.46e-28	107	leader peptidase PppA	269	b2972		WP_000178154.1	37.589	141	77	3	113	251	86	217	4.3e-11	58.2	type 4 prepilin-like proteins leader peptide-processing enzyme	225	b3335		WP_000169188.1	27.119	59	42	1	42	99	99	157
slr1930	P74482	type 4 pilin-like protein	pilA7	pilA7	Pili proteins	Cellular Processes					WP_001202874.1	41.791	67	34	1	23	89	9	70	0.003	33.5	type II secretion system protein GspG	145	b3328		WP_001197646.1	30.508	59	41	0	125	183	159	217	0.13	29.6	glycogen synthase	477	b3426		WP_000360904.1	45.833	24	13	0	23	46	6	29
sll1181	P74175	similar to hemolysin secretion protein		hlyD	Random proteins (Cell killing)	Cellular Processes	PM	64.7	0		WP_001326681.1	28.859	149	87	6	419	556	205	345	5.23e-06	45.8	multidrug export protein EmrA	390	b2685		WP_000446378.1	20.426	235	129	5	315	533	131	323	0.014	34.7	multidrug resistance protein MdtN	343	b4082		WP_001081984.1	32.813	64	41	1	420	483	160	221
slr1747	P73738	cell death suppressor protein Lls1 homolog			Random proteins (Cell killing)	Cellular Processes	TM	52.5	2		WP_000211172.1	24.651	215	133	6	34	229	43	247	1.81e-07	50.1	3-phenylpropionate/cinnamic acid dioxygenase subunit alpha	453	b2538		WP_000067822.1	30.357	56	38	1	53	108	67	121	0.003	36.6	ring-hydroxylating oxygenase subunit alpha	374	b1802		WP_001080102.1	34.146	41	26	1	74	113	40	80
slr0950	P74319	hemolysin-like protein			Random proteins (Cell killing)	Cellular Processes	Unknown	30	0		WP_000660483.1	37.255	51	31	1	8	58	10	59	0.031	31.2	heat-shock protein 15	133	b3400		WP_001264584.1	27.941	68	49	0	7	74	85	152	0.62	28.1	LPS heptosyltransferase 1	319	b3621
sll0720	P74650	RTX toxin activating protein homolog			Random proteins (Cell killing)	Cellular Processes					WP_001295377.1	52.632	19	9	0	6	24	25	43	0.57	26.2	glycine cleavage system protein H	129	b2904
sll1615	P73839	thiophen and furan oxidation protein		thdF, trmE	Random proteins (Detoxification)	Cellular Processes	Soluble proteins	50	0		WP_001282346.1	36.287	474	264	11	1	456	1	454	4.02e-78	247	tRNA uridine(34) 5-carboxymethylaminomethyl synthesis GTPase MnmE	454	b3706		WP_000639528.1	45.299	117	62	1	224	338	14	130	8.08e-21	91.7	ribosome biogenesis GTPase Der	499	n/a		WP_000639528.1	37.705	122	71	2	222	338	212	333
sll1987	P73911	catalase peroxidase	cpx, katG	cpx, katG	Random proteins (Detoxification)	Cellular Processes	Soluble proteins	81.4	0		WP_001295695.1	55.463	723	304	8	35	751	15	725	0	777	catalase-peroxidase	726	b3942		WP_001023871.1	30	60	41	1	122	181	137	195	0.34	30.8	colanic acid biosynthesis glycosyltransferase WcaC	405	b2057		WP_000642196.1	37.209	43	27	0	622	664	37	79
slr1516	P77968	superoxide dismutase	sodB	sodB	Random proteins (Detoxification)	Cellular Processes	Soluble proteins	21.7	0		WP_000007283.1	52.261	199	88	3	1	198	1	193	3.02e-74	219	superoxide dismutase	193	b1656		WP_000122641.1	45.894	207	100	5	1	198	1	204	3.68e-55	171	superoxide dismutase	206	b3908
sll1980	P73920	thiol:disulfide interchange protein TrxA	trxA	txlA, trxA, trxA3	Random proteins (Detoxification)	Cellular Processes	TM	19.5	1		WP_001280776.1	35.616	73	42	3	56	127	25	93	8.8e-09	48.1	thiol reductase thioredoxin	109	b3779		WP_001098726.1	27.273	66	46	1	45	110	45	108	3.97e-05	38.9	thiol disulfide reductase thioredoxin	139	b2582		WP_000068922.1	44.444	18	10	0	51	68	467	484
sll0755	Q55624	thioredoxin peroxidase	tpx, ycf42	tpx, 2-CP, 2-cys prx, ycf42	Random proteins (Detoxification)	Cellular Processes	Unknown	22.5	0		WP_000052796.1	35.465	172	108	1	14	185	11	179	1.27e-39	131	alkyl hydroperoxide reductase subunit C	187	b0605		WP_001068682.1	25.175	143	87	6	5	139	4	134	9.56e-09	49.7	peroxiredoxin	156	b2480
slr6037	Q6YRW7	arsenate reductase		arsI2	Random proteins (Detoxification)	Cellular Processes	Unknown	15.5	0		WP_000065769.1	48.905	137	70	0	2	138	4	140	6.6e-45	140	arsenate reductase	141	b3503		WP_000166446.1	32.456	114	76	1	2	114	5	118	3.15e-16	67	arsenate reductase (glutaredoxin)	119	b2495		WP_000065803.1	43.478	46	26	0	2	47	4	49
sll5104	Q6ZEM6	arsenate reductase		arsI1	Random proteins (Detoxification)	Cellular Processes					WP_000065769.1	48.905	137	70	0	6	142	4	140	6.51e-45	140	arsenate reductase	141	b3503		WP_000166446.1	32.456	114	76	1	6	118	5	118	3.98e-16	67	arsenate reductase (glutaredoxin)	119	b2495		WP_000065803.1	43.478	46	26	0	6	51	4	49
sll0533	Q55511	trigger factor		tig	Random proteins (Protein and peptide secretion)	Cellular Processes	Unknown	52.6	0		WP_001198386.1	26.952	397	231	11	22	403	26	378	6.88e-22	94.7	trigger factor	432	b0436		WP_001282346.1	29.078	141	87	5	35	169	94	227	0.11	31.6	tRNA uridine(34) 5-carboxymethylaminomethyl synthesis GTPase MnmE	454	b3706		WP_001141271.1	36	50	31	1	126	174	5	54
slr1366	P73540	lipoprotein signal peptidase (signal peptidase II)		lspA	Random proteins (Protein and peptide secretion)	Cellular Processes					WP_000083372.1	31.325	166	104	5	1	159	1	163	1.48e-17	72.4	lipoprotein signal peptidase	164	b0027
sll1929	P73100	competence protein ComE	comE	comEC	Random proteins (Transformation)	Cellular Processes	PM	77.8	12		WP_000705764.1	21.311	244	160	7	239	459	194	428	0.001	39.3	ComEC family protein	754	b0913
slr0197	Q55769	competence protein	comA	comA, comEA	Random proteins (Transformation)	Cellular Processes	Unknown	61.2	1		WP_000680312.1	40.741	54	30	2	494	545	62	115	0.000217	38.5	hypothetical protein	123	b0442		WP_000811065.1	31.373	51	32	1	333	383	148	195	0.1	32	2-dehydro-3-deoxyphosphooctonate aldolase	284	b1215		WP_000349936.1	30.952	42	23	1	364	405	248	283
slr0904	Q55372	competence protein ComM homolog	comM	comM	Random proteins (Transformation)	Cellular Processes	Unknown	55.1	0		WP_000058964.1	45.898	512	255	8	2	508	3	497	8.01e-145	422	ATP-dependent protease	506	b3765		WP_000130305.1	25.243	103	55	3	213	314	111	192	0.000632	38.9	ATP-dependent Clp protease ATP-binding subunit ClpX	424	b0438		WP_000067755.1	26.23	122	61	4	209	330	45	137
sll0616	Q55709	preprotein translocase SecA subunit	secA	secA	Sec Pathway	Cellular Processes	Soluble proteins	106.9	0		WP_000905789.1	54.302	523	211	4	1	504	5	518	1.29e-180	543	protein translocase subunit SecA	901	b0098		WP_000905789.1	37.892	351	193	5	580	924	499	830	3.14e-66	236	protein translocase subunit SecA	901	b0098		WP_001137675.1	25.806	62	42	2	524	585	575	632
sll1814	P77964	preprotein translocase SecY subunit	secY	secY	Sec Pathway	Cellular Processes	TM	48	10		WP_001118861.1	42.353	425	230	6	24	441	19	435	3.27e-99	301	protein translocase subunit SecY	443	b3300		WP_001098559.1	25.984	127	74	4	107	224	244	359	0.098	32	methyl-accepting chemotaxis protein III	546	b1421
ssl3335	P38382	preprotein translocase SecE subunit	secE	secE, ssl3335	Sec Pathway	Cellular Processes	TM	9.1	1		WP_001275702.1	26	50	37	0	21	70	66	115	0.004	30.8	protein translocase subunit SecE	127	b3981		WP_000584546.1	42.857	28	16	0	29	56	276	303	0.34	25.8	bifunctional protein FolC	422	b2315
slr0774	Q55610	protein-export membrane protein SecD	secD	secD	Sec Pathway	Cellular Processes	Unknown	48.1	6		WP_000934822.1	33.659	410	205	8	62	444	232	601	1.01e-62	211	preprotein translocase subunit SecD	615	b0408		WP_000934822.1	61.111	18	7	0	26	43	120	137	0.81	28.9	preprotein translocase subunit SecD	615	b0408		WP_000046637.1	25	164	118	3	284	445	137	297
slr0775	Q55611	protein-export membrane protein SecF	secF	secF	Sec Pathway	Cellular Processes	Unknown	34.6	6		WP_000046637.1	31.65	297	178	7	4	294	18	295	6.4e-40	139	protein translocase subunit SecF	323	b0409		WP_000934822.1	21.557	167	125	3	122	288	434	594	7.22e-08	50.4	preprotein translocase subunit SecD	615	b0408		WP_000667481.1	28.261	138	83	6	180	309	371	500
ssr3307	P74508	preprotein translocase SecG subunit	secG, ycf47	ycf47, secG, ssr3307	Sec Pathway	Cellular Processes					WP_000433476.1	33.333	33	22	0	11	43	365	397	0.44	25.4	NAD-dependent malic enzyme	565	b1479		WP_000786319.1	30.357	56	38	1	17	72	212	266	0.7	25	phenylalanine-specific permease	458	b0576
slr1471	P74155	hypothetical protein		alb3, oxa1, synyidC	SRP Pathway	Cellular Processes	TM	42.6	3		WP_000378250.1	38.333	120	69	2	1	119	328	443	5.81e-19	85.5	membrane protein insertase YidC	548	b3705		WP_000378250.1	33.333	45	28	1	302	346	491	533	0.019	33.9	membrane protein insertase YidC	548	b3705
slr1531	P74214	signal recognition particle protein	ffh	ffh	SRP Pathway	Cellular Processes	Soluble proteins	52.1	0		WP_000460035.1	48.018	454	220	5	1	440	1	452	7.01e-138	402	signal recognition particle protein	453	b2610		WP_001040654.1	37.281	228	137	1	77	298	270	497	5.06e-44	159	signal recognition particle-docking protein FtsY	497	b3463
slr2102	P73930	cell division protein FtsY	ftsY	ftsY	SRP Pathway	Cellular Processes	Soluble proteins	53.8	0		WP_001040654.1	48.065	310	144	5	199	502	195	493	2.34e-79	253	signal recognition particle-docking protein FtsY	497	b3463		WP_000460035.1	35.354	297	156	10	214	493	9	286	1.97e-38	143	signal recognition particle protein	453	b2610
sll1545	P74665	glutathione S-transferase		gst1	Small redox enzymes	Cellular Processes	PM	29.7	0		WP_000257293.1	22.705	207	117	3	12	217	21	185	1.88e-08	50.4	stringent starvation protein A	212	b3229		WP_001295292.1	25.301	83	60	1	40	120	43	125	0.000706	37	glutathione S-transferase	208	b0838		WP_000779792.1	27.66	94	59	3	10	98	9	98
sll0067	Q55139	glutathione S-transferase		gst, parB	Small redox enzymes	Cellular Processes	Soluble proteins	20.4	0		WP_000566471.1	33.5	200	107	7	1	176	1	198	1.08e-20	82.4	thiol:disulfide oxidoreductase	215	b2302		WP_001295292.1	31.22	205	115	7	1	181	1	203	1.28e-13	63.5	glutathione S-transferase	208	b0838		WP_000765749.1	26.263	198	129	6	2	183	1	197
sll0554	Q55389	ferredoxin-thioredoxin reductase, catalytic chain	ftrC	ftrC	Small redox enzymes	Cellular Processes	Soluble proteins	13.4	0
slr0600	P74746	NADP-thioredoxin reductase		NTR, trxR	Small redox enzymes	Cellular Processes	Soluble proteins	36	0		WP_000537418.1	21.451	317	213	11	19	313	10	312	4.27e-05	41.6	thioredoxin reductase	321	b0888		WP_001287715.1	31.944	72	40	2	13	75	3	74	9.82e-05	40.4	protein FixC	428	b0043		WP_001278525.1	51.429	35	17	0	13	47	3	37
slr0623	P52231	thioredoxin	trxA	trxA, trxA1, trxM	Small redox enzymes	Cellular Processes	Soluble proteins	11.7	0		WP_001280776.1	51.961	102	49	0	6	107	7	108	8.42e-39	122	thiol reductase thioredoxin	109	b3779		WP_001098726.1	50.467	107	48	1	1	107	38	139	7.63e-36	116	thiol disulfide reductase thioredoxin	139	b2582		WP_001300573.1	34.884	86	56	0	22	107	25	110
slr1269	P74181	gamma-glutamyltranspeptidase	ggt	ggt	Small redox enzymes	Cellular Processes	Soluble proteins	56	0		WP_000595082.1	29.541	545	319	13	7	508	49	571	4.76e-59	202	gamma-glutamyltranspeptidase	580	b3447
slr1846	P73056	hypothetical protein YCF64	ycf64	ycf64, grxC, grx3p, slr1846	Small redox enzymes	Cellular Processes	Soluble proteins	11.9	0		WP_000108172.1	43.137	102	58	0	5	106	4	105	3.54e-31	103	glutaredoxin	115	b1654		WP_000024392.1	25	72	54	0	31	102	12	83	7.01e-08	43.5	glutaredoxin	83	b3610		WP_001195240.1	20	65	48	2	24	84	7	71
slr1992	P73824	glutathione peroxidase-like NADPH peroxidase	gpx2	gpx2, gpx-2, slr1992	Small redox enzymes	Cellular Processes	Soluble proteins	16.6	0		WP_001154168.1	41.808	177	78	1	3	154	6	182	3.58e-43	138	glutathione peroxidase	183	b1710		WP_001007138.1	37.209	43	27	0	72	114	102	144	0.6	26.9	enterobactin synthase component B	285	b0593
ssr2061	P73492	glutaredoxin		grxC, grx, grxA, grx2, ssr2061	Small redox enzymes	Cellular Processes	Soluble proteins	9.7	0		WP_000024392.1	63.415	82	29	1	5	86	2	82	1.59e-33	107	glutaredoxin	83	b3610		WP_001195240.1	36.486	74	39	3	9	75	5	77	4.69e-08	43.5	glutaredoxin	85	b0849		WP_001223227.1	30.12	83	52	2	6	88	2	78
slr0236	P72690	similar to glutathione S-transferase			Small redox enzymes	Cellular Processes	TM	25	0		WP_000042442.1	32.99	97	57	4	9	100	16	109	0.000616	36.6	glutathione S-transferase	214	b2301		WP_001295932.1	30.769	52	33	2	82	131	42	92	0.29	28.5	M15A protease-related family periplasmic protein	182	b0926
slr0233	P52232	thioredoxin M	trxM1	trxM, trxM1, TrxY, trxQ, slr0233	Small redox enzymes	Cellular Processes	Unknown	11.8	0		WP_001280776.1	40.244	82	49	0	21	102	24	105	3.16e-22	80.9	thiol reductase thioredoxin	109	b3779		WP_001098726.1	39.437	71	43	0	20	90	54	124	1.32e-19	75.1	thiol disulfide reductase thioredoxin	139	b2582		WP_001300573.1	35.616	73	47	0	20	92	25	97
slr1139	P73263	thioredoxin	trxA	trx, trxA, trxA2, TrxX, trxB, slr1139	Small redox enzymes	Cellular Processes	Unknown	12.2	0		WP_001280776.1	40.385	104	62	0	3	106	5	108	2.47e-27	94	thiol reductase thioredoxin	109	b3779		WP_001098726.1	31.395	86	59	0	21	106	54	139	1.98e-15	64.3	thiol disulfide reductase thioredoxin	139	b2582		WP_001300573.1	27.473	91	65	1	2	91	5	95
slr1171	P74250	glutathione peroxidase-like NADPH peroxidase,glutathione peroxidase	gpx1	gpx1, gpx, gpx-1	Small redox enzymes	Cellular Processes	Unknown	18.4	0		WP_001154168.1	46.154	169	77	1	6	160	2	170	2.14e-51	159	glutathione peroxidase	183	b1710		WP_001068682.1	29.87	77	52	1	12	86	13	89	0.36	27.3	peroxiredoxin	156	b2480
slr1562	P74593	glutaredoxin		grxC, grx, grxB, grx1	Small redox enzymes	Cellular Processes	Unknown	12.2	0		WP_000024392.1	62.195	82	30	1	21	102	2	82	2e-31	103	glutaredoxin	83	b3610		WP_001195240.1	35.135	74	28	2	25	85	5	71	0.000103	35.4	glutaredoxin	85	b0849		WP_000780912.1	23.729	59	42	2	23	81	1	56
sll1057	P72643	thioredoxin M	trxM2	trx, trxM2, TrxZ, trxC	Small redox enzymes	Cellular Processes					WP_001280776.1	38.75	80	49	0	20	99	8	87	8.33e-18	70.5	thiol reductase thioredoxin	109	b3779		WP_001098726.1	30.435	69	48	0	35	103	54	122	2.63e-11	54.3	thiol disulfide reductase thioredoxin	139	b2582		WP_001300573.1	26.829	82	59	1	20	100	9	90
sll1147	P73795	glutathione S-transferase		hik2, sll1147	Small redox enzymes	Cellular Processes					WP_000252980.1	21.6	125	95	3	9	131	3	126	0.24	27.3	hypothetical protein	131	b1869
ssr0330	Q55781	ferredoxin-thioredoxin reductase, variable chain	ftrV	ftrV, FTR-V, ssr0330	Small redox enzymes	Cellular Processes					WP_000257278.1	40.909	22	13	0	37	58	113	134	0.69	24.6	elongation factor P	188	b4147
sll1786	P73335	putative deoxyribonuclease, tatD homolog	tatD	tatD, dtd3	Tat Pathway	Cellular Processes	Soluble proteins	29.2	0		WP_000480245.1	40.613	261	146	4	1	257	1	256	7.35e-56	177	DNAse	265	b1100		WP_000459630.1	35.249	261	160	7	3	257	1	258	4.42e-37	129	Tat-linked quality control protein TatD	260	b4483		WP_000563040.1	30.233	258	175	3	3	258	5	259
slr1046	P73010	putative TatA protein	tatB	pilA3, tatB	Tat Pathway	Cellular Processes	TM	13.7	1		WP_001295260.1	30	80	55	1	46	125	3	81	3.08e-08	45.1	protein translocase TatA	89	b3835		WP_000459594.1	33.962	53	35	0	44	96	1	53	7.31e-07	42.7	sec-independent translocase	171	b3838		WP_000503931.1	36.17	47	25	1	63	109	20	61
sll0194	P54086	putative sec-independent protein translocase	ycf43	tatC, ycf43	Tat Pathway	Cellular Processes					WP_000109943.1	32.599	227	139	5	29	246	9	230	3.58e-32	115	preprotein translocase subunit TatC	258	b3839		WP_001296448.1	36.17	47	23	1	7	53	30	69	0.57	27.7	outer membrane lipid asymmetry maintenance protein MlaD	183	b3193
ssl2823	P73435	hypothetical protein	tatA	tatA, tatE	Tat Pathway	Cellular Processes					WP_001295260.1	32.558	43	29	0	8	50	1	43	1.59e-05	36.6	protein translocase TatA	89	b3835		WP_000503931.1	38.462	39	24	0	27	65	20	58	2.42e-05	35.4	preprotein translocase subunit TatE	67	b0627		WP_000459594.1	38.462	26	16	0	8	33	1	26
ssl2922	P72994	similar to virulence-associated protein VapB	vapB	vapB, ssl2922	Virulence-associated proteins	Cellular Processes
ssl2923	P72993	similar to virulence-associated protein VapC	vapC	vapC, ssl2923	Virulence-associated proteins	Cellular Processes					WP_001285993.1	38.235	34	20	1	35	67	994	1027	0.21	26.6	RecBCD enzyme subunit RecB	1180	b2820
sll0459	Q55170	excinuclease ABC subunit B	uvrB	uvrB	DNA repair	DNA replication, restriction, modification, recombination, and repair	Soluble proteins	76.8	0		WP_000042533.1	56.456	666	284	3	3	662	2	667	0	754	excinuclease ABC subunit B	673	b0779		WP_001115094.1	23.348	227	152	6	36	257	16	225	4.1e-08	53.5	transcription-repair coupling factor	1148	b1114		WP_000219203.1	26.923	208	115	8	361	551	162	349
sll1045	P72658	mutator MutT protein		mutT	DNA repair	DNA replication, restriction, modification, recombination, and repair	Soluble proteins	15.1	0		WP_000736007.1	31.496	127	87	0	6	132	2	128	3.23e-20	77.4	8-oxo-dGTP diphosphatase	129	b0099		WP_000781888.1	31.092	119	82	0	12	130	7	125	1.33e-15	65.9	CTP pyrophosphohydrolase	135	b1759		WP_000476093.1	27.027	111	73	3	9	114	5	112
sll1165	P73769	DNA mismatch repair protein		mutS, fdv	DNA repair	DNA replication, restriction, modification, recombination, and repair	Soluble proteins	101.3	0		WP_001272928.1	41.126	817	454	8	26	842	11	800	0	558	DNA mismatch repair protein MutS	853	b2733		WP_000003820.1	30.38	79	37	3	361	422	692	769	0.24	32	pyruvate dehydrogenase E1 component	887	b0114		WP_001232948.1	30.337	89	53	3	652	738	211	292
sll1277	P73532	RecF protein	recF	recF	DNA repair	DNA replication, restriction, modification, recombination, and repair	Soluble proteins	43.7	0		WP_000060112.1	24.682	393	244	13	1	377	1	357	3.33e-19	85.1	DNA recombination protein RecF	357	b3700		WP_000173631.1	30.392	102	54	4	280	377	144	232	0.015	33.9	nickel import ATP-binding protein NikE	268	b3480		WP_000220396.1	27.184	103	62	2	277	377	124	215
sll1354	P73518	single-strand-DNA-specific exonuclease RecJ	recJ	recJ	DNA repair	DNA replication, restriction, modification, recombination, and repair	Soluble proteins	84.2	0		WP_000813200.1	33.01	515	293	12	36	513	28	527	1.63e-62	217	single-stranded-DNA-specific exonuclease RecJ	577	b2889		WP_001031057.1	23.333	240	128	9	2	235	281	470	0.48	30.4	transcription termination protein NusA	495	b3169		WP_000376841.1	28.889	90	50	4	71	156	190	269
sll1520	P74374	DNA repair protein RecN	recN	recN	DNA repair	DNA replication, restriction, modification, recombination, and repair	Soluble proteins	64.5	0		WP_000880910.1	33.046	581	350	14	1	572	1	551	1.5e-67	226	DNA repair protein RecN	553	b2616		WP_000698951.1	46.154	52	21	2	2	46	3	54	0.002	38.1	nuclease SbcCD subunit C	1048	b0397		WP_000060112.1	32.857	70	42	1	2	66	3	72
slr0854	Q55081	DNA photolyase	phrA	phr, phrA	DNA repair	DNA replication, restriction, modification, recombination, and repair	Soluble proteins	56	0		WP_000207142.1	37.81	484	267	14	20	488	5	469	1.93e-92	286	deoxyribodipyrimidine photo-lyase	472	b0707		WP_000101055.1	37.5	40	25	0	434	473	138	177	0.94	28.5	septum site-determining protein MinD	270	b1175
slr1199	P73349	DNA mismatch repair protein MutL	mutL	mutL	DNA repair	DNA replication, restriction, modification, recombination, and repair	Soluble proteins	63.6	0		WP_001122505.1	31.412	347	208	8	2	334	3	333	1.49e-32	129	DNA mismatch repair protein MutL	615	b4169		WP_000146784.1	32.075	53	31	2	10	62	141	188	0.12	32	flagellar hook-associated protein 2	468	b1924		WP_000265913.1	52.174	23	11	0	258	280	139	161
slr1426	P74533	recombination protein RecR	recR	recR	DNA repair	DNA replication, restriction, modification, recombination, and repair	Soluble proteins	25.5	0		WP_001195025.1	44.388	196	107	2	39	232	4	199	6.51e-55	172	recombination protein RecR	201	b0472		WP_000209011.1	21.918	73	57	0	6	78	52	124	0.15	29.6	N-acetylmannosamine kinase	291	b3222		WP_001291990.1	34.286	35	23	0	9	43	116	150
slr1689	P74290	formamidopyrimidine-DNA glycosylase	fpg	mutM, fpg	DNA repair	DNA replication, restriction, modification, recombination, and repair	Soluble proteins	32	0		WP_001114543.1	40.702	285	149	6	1	282	1	268	8.62e-61	191	formamidopyrimidine-DNA glycosylase	269	b3635		WP_001113989.1	28.041	296	165	12	1	282	1	262	1.44e-18	80.1	endonuclease VII	263	b0714
sll0569	P74737	RecA gene product	recA	recA, RecASyn	DNA repair	DNA replication, restriction, modification, recombination, and repair	Unknown	37.8	0		WP_000963143.1	61.494	348	129	4	8	351	6	352	1.37e-149	422	DNA recombination/repair protein RecA	353	b2699		WP_001029687.1	27.465	142	96	3	12	151	46	182	5.98e-05	41.6	DNA repair protein RadA	460	b4389		WP_000192349.1	36.585	41	25	1	58	98	29	68
sll0766	P52601	DNA repair protein RadC	radC	radC	DNA repair	DNA replication, restriction, modification, recombination, and repair	Unknown	27	0		WP_001350561.1	35.349	215	130	3	16	229	10	216	8.65e-38	129	hypothetical protein	222	b3638		WP_000811693.1	42.222	90	52	0	133	222	56	145	7.78e-18	75.1	UPF0758 protein YkfG	158	b0247		WP_001407480.1	38.889	90	55	0	133	222	58	147
sll0865	P73580	excinuclease ABC subunit C	uvrC	uvrC	DNA repair	DNA replication, restriction, modification, recombination, and repair	Unknown	71.9	0		WP_001283421.1	35.516	611	365	14	21	618	11	605	6.8e-116	356	excinuclease ABC subunit C	610	b1913		WP_000252397.1	30	230	140	8	7	223	14	235	3.4e-17	79.7	nucleotide excision repair endonuclease	295	b1741		WP_000443661.1	31.111	45	31	0	577	621	520	564
sll1143	P73465	ATP-dependent helicase PcrA	pcrA	uvrD, mutU	DNA repair	DNA replication, restriction, modification, recombination, and repair	Unknown	90.1	0		WP_000383406.1	36.086	787	421	12	10	790	7	717	2.64e-147	446	DNA helicase II	720	b3813		WP_001238899.1	38.061	691	364	15	13	696	3	636	2.72e-119	372	ATP-dependent DNA helicase Rep	673	b3778		WP_001295354.1	27.632	380	212	12	13	372	197	533
sll1772	P73625	DNA mismatch repair protein MutS	mutS	mutS	DNA repair	DNA replication, restriction, modification, recombination, and repair	Unknown	90.6	0		WP_001272928.1	26.791	321	203	8	227	543	501	793	1.31e-20	94.4	DNA mismatch repair protein MutS	853	b2733		WP_000730806.1	36.111	36	23	0	778	813	129	164	0.22	30.8	endonuclease SmrB	183	b2331		WP_000053099.1	36.667	60	36	2	344	403	348	405
slr0020	Q55681	DNA recombinase	recG	recG	DNA repair	DNA replication, restriction, modification, recombination, and repair	Unknown	93.6	0		WP_000678419.1	41.022	685	357	15	137	798	10	670	1.12e-140	429	ATP-dependent DNA helicase RecG	693	b3652		WP_001115094.1	35.891	404	243	4	377	774	572	965	8.58e-77	268	transcription-repair coupling factor	1148	b1114		WP_001301269.1	30.435	115	75	2	430	544	221	330
slr0448	P74391	DNA repair protein RadA	radA	sms, radA	DNA repair	DNA replication, restriction, modification, recombination, and repair	Unknown	54.2	0		WP_001029687.1	42.5	480	250	6	1	478	1	456	4.1e-127	375	DNA repair protein RadA	460	b4389		WP_001295325.1	27.027	111	73	3	378	480	661	771	0.004	36.6	Lon protease	784	b0439
slr1536	P73421	ATP-dependent DNA helicase RecQ	recQ	recQ	DNA repair	DNA replication, restriction, modification, recombination, and repair	Unknown	54.8	0		WP_000035581.1	40.58	345	193	5	8	350	14	348	2.67e-76	248	ATP-dependent DNA helicase RecQ	609	b3822		WP_001295553.1	25.714	350	213	11	16	343	25	349	1.05e-14	73.2	DEAD/DEAH box family ATP-dependent RNA helicase	629	b3162		WP_000007101.1	25.485	361	200	14	20	343	21	349
slr1822	P73715	endonuclease III		nth	DNA repair	DNA replication, restriction, modification, recombination, and repair	Unknown	24.4	0		WP_001030339.1	39.32	206	118	3	11	213	2	203	9.75e-42	138	endonuclease III	211	b1633		WP_001321419.1	25.269	186	132	4	36	216	28	211	1.7e-12	62.4	A/G-specific adenine glycosylase	350	b2961		WP_000288420.1	30.12	83	47	5	111	191	200	273
slr1844	P73412	excinuclease ABC subunit A	uvrA	uvrA	DNA repair	DNA replication, restriction, modification, recombination, and repair	Unknown	107.4	0		WP_000357740.1	54.733	972	399	9	5	968	2	940	0	1047	excinuclease ABC subunit A	940	b4058		WP_001293613.1	31.944	144	79	5	816	958	120	245	8.02e-08	51.6	histidine transport ATP-binding protein HisP	257	b2306		WP_001293613.1	28.261	138	89	3	482	616	115	245
sll5122	Q6ZEK8	SOS mutagenesis and repair, UmuC protein homolog			DNA repair	DNA replication, restriction, modification, recombination, and repair					WP_000457616.1	44.076	422	226	5	4	416	2	422	7.79e-110	327	protein UmuC	422	b1184		WP_001226164.1	25.532	235	164	5	1	229	1	230	1.75e-16	77	DNA polymerase IV	351	b0231
sll5123	Q6ZEK7	SOS mutagenesis and repair, UmuD protein homolog			DNA repair	DNA replication, restriction, modification, recombination, and repair					WP_000897378.1	45.385	130	70	1	15	144	10	138	1.37e-37	122	protein UmuD	139	b1183		WP_000646078.1	39.516	124	70	4	20	141	76	196	1.47e-19	77.8	LexA repressor	202	b4043
sll1360	P73507	DNA polymerase III subunit gamma/tau [Contains: Ssp dnaX intein]	dnaX	dnaX, dnaZ	DNA replication	DNA replication, restriction, modification, recombination, and repair	PM	121.9	0		WP_000122013.1	53.846	130	58	1	1	130	1	128	3.64e-38	149	DNA polymerase III subunit gamma/tau	643	b0470		WP_000122013.1	35.714	210	127	4	527	730	92	299	4.53e-27	115	DNA polymerase III subunit gamma/tau	643	b0470		WP_000067755.1	29.771	131	61	4	3	130	13	115
sll1868	P74143	DNA primase	dnaG	dnaG	DNA replication	DNA replication, restriction, modification, recombination, and repair	PM	73	0		WP_000918827.1	35.867	421	260	7	11	431	10	420	2.38e-83	270	DNA primase	581	b3065		WP_000114272.1	31.818	66	40	2	509	570	130	194	0.3	30.4	sugar phosphatase YbiV	271	b0822
sll0876	P73554	Holliday junction DNA helicase RuvA	ruvA	ruvA	DNA replication	DNA replication, restriction, modification, recombination, and repair	Soluble proteins	23.2	0		WP_000580323.1	34.872	195	106	7	21	205	16	199	1.65e-26	98.2	Holliday junction ATP-dependent DNA helicase RuvA	203	b1861
sll1209	P72588	DNA ligase	lig	lig, ligA	DNA replication	DNA replication, restriction, modification, recombination, and repair	Soluble proteins	74.6	0		WP_000443661.1	44.646	663	366	1	6	667	7	669	0	580	DNA ligase (NAD(+)) LigA	671	b2411		WP_000870036.1	25	588	363	19	9	586	36	555	5.9e-34	134	DNA ligase B	560	b3647		WP_001034469.1	21.429	112	81	2	135	240	1157	1267
sll1854	P74492	exodeoxyribonuclease III		xthA, xth	DNA replication	DNA replication, restriction, modification, recombination, and repair	Soluble proteins	30.7	0		WP_000673918.1	34.657	277	156	8	11	273	1	266	2.48e-39	135	exodeoxyribonuclease III	268	b1749
sll2005	P77966	DNA gyrase B subunit [Contains: Ssp gyrB intein]	gyrB	gyrB	DNA replication	DNA replication, restriction, modification, recombination, and repair	Soluble proteins	122.7	0		WP_000072067.1	52.995	434	199	4	5	437	2	431	3.22e-135	426	DNA gyrase subunit B	804	b3699		WP_000072067.1	53.472	144	66	1	856	998	415	558	1.22e-39	155	DNA gyrase subunit B	804	b3699		WP_000072067.1	60	70	28	0	1007	1076	735	804
slr0707	Q55971	DNA polymerase I	polA	polA, resA	DNA replication	DNA replication, restriction, modification, recombination, and repair	Soluble proteins	110.2	0		WP_000250006.1	38.362	1001	510	23	10	985	9	927	0	573	DNA polymerase I	928	b3863		WP_000268232.1	31.25	224	143	2	55	277	37	250	9.69e-29	113	flap endonuclease Xni	251	b2798		WP_000544359.1	40.816	49	19	3	39	77	174	222
slr0833	Q55418	replicative DNA helicase [Contains: Ssp dnaB intein]	dnaB	dnaB	DNA replication	DNA replication, restriction, modification, recombination, and repair	Soluble proteins	97.8	0		WP_000918363.1	38.974	390	225	7	7	386	26	412	7.19e-88	285	replicative DNA helicase	471	b4052		WP_000918363.1	50.769	65	32	0	801	865	398	462	1.36e-13	70.9	replicative DNA helicase	471	b4052
slr0925	Q55499	single-stranded DNA-binding protein	ssb	ssb	DNA replication	DNA replication, restriction, modification, recombination, and repair	Soluble proteins	13.6	0		WP_000168305.1	36.283	113	63	3	3	107	6	117	3.44e-18	72.8	ssDNA-binding protein	178	b4058		WP_000601847.1	37.778	45	25	1	32	73	122	166	0.21	27.3	glutamine amidotransferase	187	b3360
slr0965	P72856	DNA polymerase III beta subunit	dnaN	dnaN	DNA replication	DNA replication, restriction, modification, recombination, and repair	Soluble proteins	42.1	0		WP_000673464.1	27.692	390	257	8	1	389	1	366	2.33e-37	135	DNA polymerase III subunit beta	366	b3701		WP_001325884.1	36	50	29	2	66	113	20	68	0.48	28.9	hypothetical protein	232	n/a		WP_000175457.1	44.444	36	19	1	74	109	16	50
slr2058	P73810	DNA topoisomerase I	topA	topA	DNA replication	DNA replication, restriction, modification, recombination, and repair	Soluble proteins	99.3	0		WP_001698223.1	40	595	304	8	4	576	5	568	4.58e-128	404	DNA topoisomerase I	865	b1274		WP_001235800.1	24.051	632	379	25	3	573	2	593	7.38e-28	117	DNA topoisomerase III	653	b1763
sll0377	Q55750	transcription-repair coupling factor		mfd	DNA replication	DNA replication, restriction, modification, recombination, and repair	Unknown	130.4	0		WP_001115094.1	44.653	692	354	9	477	1148	428	1110	0	597	transcription-repair coupling factor	1148	b1114		WP_001115094.1	25.954	262	172	7	79	326	30	283	8.86e-18	86.3	transcription-repair coupling factor	1148	b1114		WP_000678419.1	34.568	486	287	10	546	1014	174	645
sll0613	Q57396	Holliday junction DNA helicase RuvB	ruvB	ruvB	DNA replication	DNA replication, restriction, modification, recombination, and repair	Unknown	40	0		WP_000568519.1	53.251	323	150	1	30	352	12	333	1.93e-122	353	Holliday junction DNA helicase RuvB	336	b1860		WP_000067755.1	27.848	237	120	8	40	255	18	224	5.53e-11	60.5	replication-associated recombination protein A	447	b0892		WP_000122013.1	36.765	68	37	3	43	109	11	73
sll0848	P49995	chromosomal replication initiator protein DnaA	dnaA	dnaA	DNA replication	DNA replication, restriction, modification, recombination, and repair	Unknown	50	0		WP_000059111.1	39.957	463	239	4	6	434	4	461	7.27e-114	340	chromosomal replication initiator protein DnaA	467	b3702		WP_001307333.1	28.07	171	109	7	143	311	46	204	1.56e-08	52	DnaA regulatory inactivator Hda	233	n/a		WP_000952503.1	30.508	59	41	0	334	392	147	205
sll0896	Q55506	Holliday juction resolvase RuvC	ruvC	ruvC	DNA replication	DNA replication, restriction, modification, recombination, and repair	Unknown	18.2	0		WP_001295503.1	27.972	143	97	4	11	151	5	143	2.99e-05	39.3	crossover junction endodeoxyribonuclease RuvC	173	b1863		WP_001336442.1	30.233	43	30	0	20	62	152	194	0.39	27.7	carboxymethylenebutenolidase	271	b3830
slr0603	P74750	DNA polymerase III alpha subunit [Contains: Ssp dnaE intein]	dnaE	polC, dnaE-n, dnaE, dnaEn, dnaE1	DNA replication	DNA replication, restriction, modification, recombination, and repair	Unknown	101.6	0		WP_001294757.1	40.219	823	437	13	3	808	6	790	0	575	DNA polymerase III subunit alpha	1160	b0184		WP_001294757.1	32.432	407	245	11	930	1326	751	1137	1.46e-49	189	DNA polymerase III subunit alpha	1160	b0184
sll1941	P73077	DNA gyrase A subunit	gyrA	gyrA	DNA replication	DNA replication, restriction, modification, recombination, and repair	Unknown	101.1	0		WP_001281242.1	45.489	521	244	5	10	496	7	521	3.31e-145	449	DNA gyrase subunit A	875	b2229		WP_001281242.1	20.896	201	133	8	639	832	578	759	0.001	39.3	DNA gyrase subunit A	875	b2229		WP_001281242.1	23.226	155	109	4	708	860	590	736
slr0417	Q55738	DNA gyrase subunit A	gyrA	gyrA	DNA replication	DNA replication, restriction, modification, recombination, and repair	Unknown	95	0		WP_001281242.1	44.244	886	421	8	1	851	1	848	0	728	DNA gyrase subunit A	875	b2229		WP_001281881.1	36.205	743	412	20	1	721	1	703	5.67e-131	407	DNA topoisomerase 4 subunit A	752	b3019		WP_001001691.1	27.778	72	51	1	752	822	122	193
slr0446	P74389	DNA polymerase III delta' subunit	dnaX	dnaX, dnaZ	DNA replication	DNA replication, restriction, modification, recombination, and repair	Unknown	35.9	0		WP_000122013.1	29.596	223	131	7	4	220	15	217	2.29e-12	64.3	DNA polymerase III subunit gamma/tau	643	b0470		WP_000934041.1	36.207	58	25	2	7	52	460	517	0.077	31.6	ATP-dependent Clp protease ATP-binding subunit ClpA	758	b0882		WP_001235102.1	32.653	49	25	1	7	47	570	618
slr0603	P74750	DNA polymerase III alpha subunit [Contains: Ssp dnaE intein]	dnaE	polC, dnaE-n, dnaE, dnaEn, dnaE1	DNA replication	DNA replication, restriction, modification, recombination, and repair	Unknown	101.6	0		WP_001294757.1	40.219	823	437	13	3	808	6	790	0	575	DNA polymerase III subunit alpha	1160	b0184		WP_001294757.1	32.432	407	245	11	930	1326	751	1137	1.46e-49	189	DNA polymerase III subunit alpha	1160	b0184
slr0929	Q55501	chromosome partitioning protein, ParA family			DNA replication	DNA replication, restriction, modification, recombination, and repair	Unknown	21.7	0		WP_000101055.1	51.351	37	17	1	2	37	4	40	0.00058	36.6	septum site-determining protein MinD	270	b1175		WP_000450121.1	32.727	55	36	1	18	71	82	136	0.1	29.6	DeoR family transcriptional regulator	252	b0840		WP_001005448.1	48.649	37	18	1	2	37	109	145
slr1597	P72976	chromosome partitioning ATPase, ParA family		parA	DNA replication	DNA replication, restriction, modification, recombination, and repair	Unknown	33	0		WP_000101055.1	51.22	41	19	1	1	41	1	40	0.000573	37.7	septum site-determining protein MinD	270	b1175		WP_011310329.1	50	30	14	1	10	39	1	29	0.46	28.5	cell division protein	242	b3533		WP_001288850.1	28.358	67	38	3	138	200	379	439
sll0270	P74397	primosomal protein N'		priA	DNA replication	DNA replication, restriction, modification, recombination, and repair					WP_001301269.1	35.301	813	427	20	26	828	7	730	1.23e-129	402	primosomal protein N'	732	b3935		WP_001115094.1	31.313	198	111	7	237	416	542	732	2.82e-10	60.8	transcription-repair coupling factor	1148	b1114		WP_000042533.1	32.653	98	55	3	596	693	459	545
sll8049	Q6ZE43	type I site-specific deoxyribonuclease chain R			Restriction modification systems	DNA replication, restriction, modification, recombination, and repair	Soluble proteins	111.8	0		WP_000981388.1	20.946	592	337	25	275	804	446	968	0.002	39.3	type I restriction-modification system deoxyribonuclease	1170	n/a		WP_000770780.1	25.225	111	65	4	508	618	36	128	0.8	30	colanic acid biosynthesis pyruvyl transferase WcaK	426	b2044
slr1803	P73682	adenine-specific DNA methylase		mbpA	Restriction modification systems	DNA replication, restriction, modification, recombination, and repair	Soluble proteins	36	0		WP_000742143.1	27.609	297	181	7	9	305	5	267	4.6e-32	117	DNA adenine methylase	278	b3387		WP_000632913.1	26.744	86	52	2	14	92	486	567	0.095	31.2	ankyrin repeat protein A	728	b4014
slr6095	Q6YRQ9	type I restriction-modification system, M subunit (fragment)			Restriction modification systems	DNA replication, restriction, modification, recombination, and repair	Soluble proteins	53.5	0		WP_001063204.1	26.786	336	198	12	46	357	49	360	2.83e-25	105	type I restriction enzyme EcoKI M protein	529	b4348		WP_001295373.1	22.222	144	92	5	2	132	81	217	0.8	28.9	IscS subfamily cysteine desulfurase	404	b2530
slr6096	Q6YRQ8	type I restriction-modification system, M subunit (fragment)			Restriction modification systems	DNA replication, restriction, modification, recombination, and repair	Soluble proteins	42.1	0
slr6097	Q6YRQ7	type I site-specific deoxyribonuclease			Restriction modification systems	DNA replication, restriction, modification, recombination, and repair	Soluble proteins	44.7	0		WP_000877107.1	28.235	85	54	2	154	238	94	171	0.58	28.5	hypothetical protein	215	b1067
slr6102	Q6YRQ2	type I restriction-modification system, R subunit			Restriction modification systems	DNA replication, restriction, modification, recombination, and repair	Soluble proteins	121.9	0		WP_001336050.1	30.189	53	33	1	969	1017	204	256	0.71	30.4	phosphoribosylformylglycinamidine cyclo-ligase	345	b2499		WP_001326970.1	19.277	83	66	1	550	632	800	881	0.86	30.4	sensor protein EvgS	1197	b2370
sll8006	Q6ZE86	type I restriction-modification system, S subunit			Restriction modification systems	DNA replication, restriction, modification, recombination, and repair	Unknown	52.9	0		WP_001272447.1	22.066	213	149	5	227	429	4	209	2.01e-10	59.3	type-1 restriction enzyme EcoKI specificity protein	464	b4348		WP_001272447.1	20.946	296	202	10	148	429	145	422	8.34e-07	48.1	type-1 restriction enzyme EcoKI specificity protein	464	b4348
sll8009	Q6ZE83	type I restriction-modification system, M subunit			Restriction modification systems	DNA replication, restriction, modification, recombination, and repair					WP_001063204.1	23.871	310	186	9	18	314	127	399	7.35e-14	70.5	type I restriction enzyme EcoKI M protein	529	b4348		WP_000340194.1	27.642	123	69	6	266	385	247	352	0.005	36.2	K+/H+ antiporter NhaP2	578	b1191		WP_001310597.1	24.561	57	41	1	2	56	415	471
slr0214	Q59995	cytosine-specific methyltransferase(5'-CGATCG-3')		SynMI, M.Ssp6803I, mbpA	Restriction modification systems	DNA replication, restriction, modification, recombination, and repair					WP_001157239.1	27.273	209	107	9	7	180	90	288	8.35e-13	66.6	DNA cytosine methyltransferase	472	b1961		WP_001295383.1	25.243	103	47	4	273	369	403	481	0.26	30.4	lysine decarboxylase inducible	715	b4131
ssl8010	Q6ZE82	type I restriction-modification system, M subunit			Restriction modification systems	DNA replication, restriction, modification, recombination, and repair					WP_001350493.1	42.857	21	12	0	37	57	269	289	0.49	24.6	LysR family transcriptional regulator	317	b0768		WP_000076967.1	41.379	29	17	0	21	49	948	976	0.73	23.9	DNA translocase FtsK	1329	b0890
sll1596	P73859	circadian clock protein KaiB homolog	kaiB2	kaiB2, kaiB, sll1596	Circadian rhythm	Other Categories	Soluble proteins	12.2	0
slr0756	P74644	circadian clock protein KaiA homolog	kaiA	kaiA	Circadian rhythm	Other Categories	Soluble proteins	34.9	0
slr0757	P74645	circadian clock protein KaiB homolog	kaiB1	kaiB1, kaiB	Circadian rhythm	Other Categories	Soluble proteins	11.9	0		WP_000758077.1	27.778	72	36	2	16	87	454	509	0.55	26.2	malate:quinone oxidoreductase	548	b2209
slr0758	P74646	circadian clock protein KaiC homolog	kaiC1	kaiC1, kaiC	Circadian rhythm	Other Categories	Soluble proteins	58.3	0		WP_001029687.1	24.138	232	145	7	13	239	68	273	0.000271	40	DNA repair protein RadA	460	b4389		WP_001029687.1	31.646	79	49	2	263	339	76	151	0.002	37.7	DNA repair protein RadA	460	b4389		WP_000963143.1	44.444	27	15	0	35	61	55	81
slr1942	P74503	circadian clock protein KaiC homolog	kaiC3	kaiC3, kaiC	Circadian rhythm	Other Categories	Soluble proteins	56.1	0		WP_001029687.1	30.579	121	72	4	248	360	64	180	0.000136	41.2	DNA repair protein RadA	460	b4389		WP_001029687.1	30.12	83	55	2	3	83	68	149	0.13	31.6	DNA repair protein RadA	460	b4389		WP_000963143.1	33.333	60	39	1	9	67	38	97
sll0486	Q55819	circadian clock protein KaiB homolog	kaiB3	kaiB3, kaiB, sll0486	Circadian rhythm	Other Categories	Unknown	11.7	0
sll1595	P73860	circadian clock protein KaiC homolog	kaiC2	kaiC2, kaiC, nhaS4	Circadian rhythm	Other Categories	Unknown	64	0		WP_001029687.1	27.439	164	87	8	252	404	76	218	2.12e-06	47	DNA repair protein RadA	460	b4389		WP_001029687.1	24.737	190	113	4	15	198	79	244	0.000103	41.6	DNA repair protein RadA	460	b4389		WP_000963143.1	32.222	90	57	2	245	333	33	119
sll0550	Q55393	flavoprotein	flv3	flv3, flv	Flavoproteins	Other Categories	Soluble proteins	63.5	0		WP_000029634.1	29.073	399	259	10	19	402	5	394	7.53e-51	179	anaerobic nitric oxide reductase flavorubredoxin	479	b2710		WP_001028083.1	21.875	128	98	1	423	550	12	137	0.000124	40	FMN reductase	164	b1007		WP_001295339.1	28.205	78	44	2	41	118	130	195
sll1521	P74373	flavoprotein	flv1	flv1, flv	Flavoproteins	Other Categories	Soluble proteins	65.1	0		WP_000029634.1	29.078	423	284	10	45	457	15	431	1.36e-53	187	anaerobic nitric oxide reductase flavorubredoxin	479	b2710		WP_001028083.1	26.667	105	75	1	472	576	36	138	8.25e-07	46.2	FMN reductase	164	b1007		WP_001151437.1	28.448	116	63	3	282	377	3	118
sll0217	P72723	flavoprotein	flv4	flv4, flv, flv3, sll0217, dfa2	Flavoproteins	Other Categories					WP_000029634.1	30.513	390	243	10	35	407	16	394	1.64e-52	183	anaerobic nitric oxide reductase flavorubredoxin	479	b2710		WP_001189201.1	27.381	84	56	1	299	377	26	109	0.31	29.6	1,2-phenylacetyl-CoA epoxidase	165	b1391		WP_000190982.1	29.851	67	36	3	400	462	164	223
sll0219	P72721	flavoprotein	flv2	flv2, sll0218, flv, sll0219, dfa4	Flavoproteins	Other Categories					WP_000029634.1	29.87	385	258	7	43	419	15	395	1.31e-53	187	anaerobic nitric oxide reductase flavorubredoxin	479	b2710		WP_001151437.1	33.333	120	52	4	278	373	3	118	6.52e-05	41.2	NAD(P)H dehydrogenase (quinone)	198	b1004		WP_001028083.1	18.939	132	105	1	442	573	10	139
ssl1633	P73563	high light-inducible polypeptide HliC, CAB/ELIP/HLIP superfamily	hliC, scpB	hliC, scpB, hli	High light proteins	Other Categories					WP_001048602.1	62.5	16	6	0	28	43	64	79	0.68	24.6	succinyl-CoA ligase subunit beta	388	b0724
ssl2542	P73183	high light-inducible polypeptide HliA, CAB/ELIP/HLIP superfamily	hliA, scpC	hliA, scpC, hli, hilA, ssl2542, ssr2542	High light proteins	Other Categories
ssr1789	P72932	CAB/ELIP/HLIP-related protein HliD	hliD, scpE	hliD, scpE, hli, ssr1789	High light proteins	Other Categories
ssr2595	P73429	high light-inducible polypeptide HliB, CAB/ELIP/HLIP superfamily	hliB, scpD	hliB, scpD, hli, ssr2595	High light proteins	Other Categories
sll1220	P74025	putative diaphorase subunit of the bidirectional hydrogenase	hoxE	hoxE, sll1220	Hydrogenase	Other Categories	Soluble proteins	18.7	0		WP_000545042.1	28.777	139	99	0	24	162	20	158	3.11e-18	74.7	NADH-quinone oxidoreductase subunit E	166	b2285
sll1221	P74024	diaphorase subunit of the bidirectional hydrogenase	hoxF	hoxF, sll1221	Hydrogenase	Other Categories	Soluble proteins	57.7	0		WP_000789500.1	39.801	402	240	2	133	532	23	424	1.81e-108	328	NADH-quinone oxidoreductase subunit F	445	b2284		WP_000915778.1	22.469	405	244	15	131	533	110	446	0.000269	40.4	electron transporter RsxC	740	b1629
sll1224	P74021	hydrogenase subunit of the bidirectional hydrogenase	hoxY	hoxY, sll1224	Hydrogenase	Other Categories	Soluble proteins	19.9	0		WP_000075558.1	20.779	154	75	5	5	153	32	143	0.008	33.1	hydrogenase-4 component I	252	b2489		WP_000067392.1	24.828	145	63	8	12	153	46	147	0.049	30.4	formate hydrogenlyase subunit 7	255	b2719		WP_046608242.1	41.379	29	14	1	138	166	145	170
sll1226	P74018	hydrogenase subunit of the bidirectional hydrogenase	hoxH	hoxH, sll1226	Hydrogenase	Other Categories	Soluble proteins	52.9	0		WP_000083065.1	21.763	556	324	18	1	449	1	552	1.7e-17	82	hydrogenase-2 large chain	567	b2994		WP_000107384.1	25.735	136	91	1	3	138	17	142	4.49e-13	68.2	hydrogenase-1 large chain	597	b0973		WP_000107384.1	22.488	209	121	7	269	452	393	585
sll1223	P74022	diaphorase subunit of the bidirectional hydrogenase	hoxU	hoxU, sll1223	Hydrogenase	Other Categories					WP_000190939.1	31.33	233	141	10	3	226	1	223	1.32e-24	99	NADH-quinone oxidoreductase subunit G	908	b2283		WP_000686723.1	24.49	98	46	3	138	207	59	156	0.000768	36.2	ferredoxin-type protein NapF	164	b2206		WP_001070230.1	33.846	65	26	2	143	207	151	198
sll0322	Q55638	putative hydrogenase expression/formation protein HypF	hypF	hypF	Hydrogenase biosynthesis/degradation	Other Categories	Soluble proteins	85.3	0		WP_001107704.1	40.495	768	398	19	5	755	9	734	1.28e-146	444	hydrogenase maturation protein HypF	750	b2712		WP_000048252.1	33.735	83	53	2	9	89	10	92	6.22e-06	42.4	acylphosphatase	92	b0968		WP_001301412.1	25.325	154	99	4	201	343	8	156
sll1432	P74218	putative hydrogenase expression/formation protein HypB	hypB	hypB, hypB1	Hydrogenase biosynthesis/degradation	Other Categories	Soluble proteins	31.2	0		WP_000337665.1	47.867	211	110	0	59	269	75	285	1.11e-66	207	hydrogenase isoenzymes nickel incorporation protein HypB	290	b2727
sll1462	P73438	putative hydrogenase expression/formation protein HypE	hypE	hypE	Hydrogenase biosynthesis/degradation	Other Categories	Soluble proteins	36.4	0		WP_001059922.1	42.982	342	177	6	14	345	3	336	7.03e-82	249	hydrogenase expression/formation protein HypE	336	b2730		WP_000410113.1	33.333	42	27	1	116	156	137	178	0.29	29.6	L-galactonate transporter	453	b4355
slr1498	P72620	putative hydrogenase expression/formation protein HypD	hypD	hypD	Hydrogenase biosynthesis/degradation	Other Categories	Soluble proteins	40.6	0		WP_001212985.1	48	375	184	4	1	367	1	372	5.01e-124	359	hydrogenase isoenzymes formation protein HypD	373	b2729		WP_000198828.1	22.018	109	67	2	184	274	5	113	0.26	30	GTPase	328	b2173		WP_000786911.1	25.714	70	47	2	121	190	78	142
ssl3580	P74095	putative hydrogenase expression/formation protein HypC	hypC	hypC	Hydrogenase biosynthesis/degradation	Other Categories	Soluble proteins	8	0		WP_000334896.1	37.179	78	42	2	1	74	1	75	2.1e-11	51.6	hydrogenase-2 operon protein HybG	82	b2990		WP_000334881.1	35	80	40	2	1	74	1	74	9.66e-11	50.1	hydrogenase assembly protein HypC	90	b2728		WP_001120711.1	43.243	37	15	2	18	51	340	373
slr1675	P74263	putative hydrogenase expression/formation protein HypA1	hypA1	hypA1, hypA, slr1675	Hydrogenase biosynthesis/degradation	Other Categories					WP_001299100.1	30.556	108	72	2	1	105	1	108	5.3e-12	55.1	protein HypA	116	b2725		WP_000544953.1	31.25	112	77	0	1	112	1	112	2.41e-10	50.8	hydrogenase nickel incorporation protein	113	b2990		WP_000443661.1	25	72	47	2	12	81	350	416
slr8029	Q6ZE63	resolvase			Transposon-related functions	Other Categories	Soluble proteins	21.4	0		WP_000078177.1	27.322	183	124	2	3	176	4	186	2.74e-18	75.9	Qin prophage; site-specific recombinase	196	b1542		WP_001207282.1	28.44	109	65	5	21	117	29	136	0.067	30.4	paraquat-inducible membrane protein A	427	b1833
slr0703	Q57495	putative transposase [ISY523i: 3096320 - 3097190]		ISY523i	Transposon-related functions	Other Categories					WP_000636500.1	25.352	71	48	1	183	248	66	136	0.79	27.7	dual role activator/repressor for lldPRD operon	258	b3604
sll0092	Q55893	putative transposase [ISY391c: 2997600 - 2998989]		ISY391c, sll0092	Transposon-related functions	Other Categories					WP_000772452.1	29.032	62	43	1	42	103	59	119	0.047	30.8	phosphodiesterase	183	b2300		WP_001144202.1	39.474	38	21	1	185	220	426	463	0.35	28.9	threonine--tRNA ligase	642	b1719
sll0161	Q55567	putative transposase [ISY523p: 2328180 - 2329050]		ISY523p, sll0161	Transposon-related functions	Other Categories
slr7104	Q55697	putative transposase [ISY100w: 100709 - 101654]			Transposon-related functions	Other Categories					WP_000081909.1	37.143	35	22	0	60	94	551	585	0.13	28.1	maltodextrin phosphorylase	797	b3417		WP_001350505.1	28.571	35	25	0	18	52	604	638	0.79	26.2	sigma-54-dependent Fis family transcriptional regulator	639	b1201		WP_000993449.1	30	30	21	0	65	94	572	601
slr7105	Q55696	putative transposase [ISY100w: 100709 - 101654]			Transposon-related functions	Other Categories					WP_000115943.1	38.462	39	21	1	15	53	435	470	0.56	27.3	lactaldehyde dehydrogenase	479	b1415
sll0315	Q55646	putative transposase [ISY203i: 2443391 - 2443924, join 2444874 - 2445513]		IS4Sa, ISY203i2, IS4S	Transposon-related functions	Other Categories					WP_000547191.1	23.636	55	42	0	120	174	161	215	0.24	29.3	IS4 family transposase	442	b4278
sll0317	Q55644	putative transposase [ISY203i: 2443391 - 2443924, join 2444874 - 2445513]		ISY203i1, IS4Sa, IS4S	Transposon-related functions	Other Categories					WP_001300563.1	33.333	75	45	1	25	99	287	356	4.87e-06	41.6	IS4 family transposase	370	b2394		WP_000547191.1	20.43	93	68	2	7	97	270	358	0.024	30.8	IS4 family transposase	442	b4278
slr1075	P75027	putative transposase [ISY100b: 378993 - 379939]		ISY100b	Transposon-related functions	Other Categories
sll0650	P72947	putative transposase [ISY100j: 421739 - 422684]		ISY100j, sll0650	Transposon-related functions	Other Categories					WP_000081909.1	37.143	35	22	0	60	94	551	585	0.21	27.7	maltodextrin phosphorylase	797	b3417		WP_001350505.1	28.571	35	25	0	18	52	604	638	0.77	26.2	sigma-54-dependent Fis family transcriptional regulator	639	b1201
slr7105	Q55696	putative transposase [ISY100w: 100709 - 101654]			Transposon-related functions	Other Categories					WP_000115943.1	38.462	39	21	1	15	53	435	470	0.56	27.3	lactaldehyde dehydrogenase	479	b1415
sll0665	Q55976	putative transposase [ISY523r: 3109761 - 3110626]		ISY523r, sll0665	Transposon-related functions	Other Categories					WP_000435292.1	25.714	70	45	2	32	101	177	239	0.021	30.4	MFS transporter	459	b1775		WP_000970102.1	34.211	38	23	1	56	91	1257	1294	0.049	29.6	phosphoribosylformylglycinamidine synthase	1295	b2557
sll0666	Q55975	putative transposase [ISY523r: 3109761 - 3110626]		ISY523r	Transposon-related functions	Other Categories					WP_000636500.1	22.917	96	65	2	16	102	33	128	0.21	28.1	dual role activator/repressor for lldPRD operon	258	b3604
sll0667	Q55974	putative transposase [ISY352e: 2921301 - 2921595, join 3108631 - 3109754]		ISY352e2, sll0667	Transposon-related functions	Other Categories
sll0668	Q55973	putative transposase [ISY352e: 2921301 - 2921595, join 3108631 - 3109754]		ISY352e2	Transposon-related functions	Other Categories
slr0703	Q57495	putative transposase [ISY523i: 3096320 - 3097190]		ISY523i	Transposon-related functions	Other Categories					WP_000636500.1	25.352	71	48	1	183	248	66	136	0.79	27.7	dual role activator/repressor for lldPRD operon	258	b3604
slr7104	Q55697	putative transposase [ISY100w: 100709 - 101654]			Transposon-related functions	Other Categories					WP_000081909.1	37.143	35	22	0	60	94	551	585	0.13	28.1	maltodextrin phosphorylase	797	b3417		WP_001350505.1	28.571	35	25	0	18	52	604	638	0.79	26.2	sigma-54-dependent Fis family transcriptional regulator	639	b1201		WP_000993449.1	30	30	21	0	65	94	572	601
slr7105	Q55696	putative transposase [ISY100w: 100709 - 101654]			Transposon-related functions	Other Categories					WP_000115943.1	38.462	39	21	1	15	53	435	470	0.56	27.3	lactaldehyde dehydrogenase	479	b1415
sll0808	P74059	putative transposase [ISY508a: 1710788 - 1711753]		ISY508a	Transposon-related functions	Other Categories
sll0986	P73147	putative transposase [ISY120f(partial copy): 664387 - 664775]		ISY120f	Transposon-related functions	Other Categories					WP_001119362.1	32.258	93	60	1	19	111	75	164	3.39e-08	46.6	transposase	167	n/a		WP_001119339.1	32.258	93	60	1	19	111	75	164	8.24e-08	45.4	Insertion element IS1 4 protein InsB	167	n/a		WP_001119292.1	32.258	93	60	1	19	111	75	164
sll1094	P74235	putative transposase			Transposon-related functions	Other Categories					WP_000009307.1	37.143	35	15	1	1	28	18	52	0.21	25.8	hypothetical protein	60	b1957
sll1156	P73782	putative transposase [ISY120b: 1385747 - 1386548]		ISY120b	Transposon-related functions	Other Categories					WP_000179213.1	28.736	87	52	4	7	87	8	90	8.29e-06	39.3	transposase	91	n/a		WP_000179210.1	27.586	87	53	4	7	87	8	90	2.89e-05	37.7	transposase	91	n/a		WP_001303900.1	28.736	87	52	4	7	87	8	90
sll1157	P73781	putative transposase [ISY120b: 1385747 - 1386548]		ISY120b	Transposon-related functions	Other Categories					WP_001119292.1	33.962	106	67	1	2	107	48	150	1.1e-11	56.2	transposase	167	n/a		WP_001119339.1	33.333	108	69	1	2	109	48	152	1.2e-11	56.2	Insertion element IS1 4 protein InsB	167	n/a		WP_001119362.1	32.407	108	70	1	2	109	48	152
sll1255	P74077	putative transposase [ISY203c: 1728942 - 1730115]		ISY203c	Transposon-related functions	Other Categories					WP_000547191.1	18.719	203	141	7	120	303	161	358	1.77e-05	43.1	IS4 family transposase	442	b4278		WP_001300563.1	32.432	74	45	1	231	304	287	355	6.23e-05	41.2	IS4 family transposase	370	b2394
slr7104	Q55697	putative transposase [ISY100w: 100709 - 101654]			Transposon-related functions	Other Categories					WP_000081909.1	37.143	35	22	0	60	94	551	585	0.13	28.1	maltodextrin phosphorylase	797	b3417		WP_001350505.1	28.571	35	25	0	18	52	604	638	0.79	26.2	sigma-54-dependent Fis family transcriptional regulator	639	b1201		WP_000993449.1	30	30	21	0	65	94	572	601
slr7105	Q55696	putative transposase [ISY100w: 100709 - 101654]			Transposon-related functions	Other Categories					WP_000115943.1	38.462	39	21	1	15	53	435	470	0.56	27.3	lactaldehyde dehydrogenase	479	b1415
slr1075	P75027	putative transposase [ISY100b: 378993 - 379939]		ISY100b	Transposon-related functions	Other Categories
slr7104	Q55697	putative transposase [ISY100w: 100709 - 101654]			Transposon-related functions	Other Categories					WP_000081909.1	37.143	35	22	0	60	94	551	585	0.13	28.1	maltodextrin phosphorylase	797	b3417		WP_001350505.1	28.571	35	25	0	18	52	604	638	0.79	26.2	sigma-54-dependent Fis family transcriptional regulator	639	b1201		WP_000993449.1	30	30	21	0	65	94	572	601
slr7105	Q55696	putative transposase [ISY100w: 100709 - 101654]			Transposon-related functions	Other Categories					WP_000115943.1	38.462	39	21	1	15	53	435	470	0.56	27.3	lactaldehyde dehydrogenase	479	b1415
slr1635	Q55566	putative transposase [ISY203e: 2048410 - 2049583]		ISY203e, slr1635	Transposon-related functions	Other Categories					WP_000547191.1	19.212	203	140	7	120	303	161	358	7.84e-06	44.3	IS4 family transposase	442	b4278		WP_001300563.1	33.784	74	44	1	231	304	287	355	2.39e-05	42.4	IS4 family transposase	370	b2394
sll1560	P74278	putative transposase [ISY203d: 1970882 - 1972055]		ISY203d	Transposon-related functions	Other Categories					WP_001300563.1	33.784	74	44	1	231	304	287	355	2e-05	42.7	IS4 family transposase	370	b2394		WP_000547191.1	18.317	202	143	6	120	303	161	358	2.21e-05	42.7	IS4 family transposase	442	b4278
sll1710	P73683	putative transposase [ISY523b: 1275354 - 1276224]		ISY523b	Transposon-related functions	Other Categories
sll1716	P73414	putative transposase [ISY523a: 967549 - 968419]		ISY523a	Transposon-related functions	Other Categories					WP_000636500.1	25.352	71	48	1	183	248	66	136	0.78	27.7	dual role activator/repressor for lldPRD operon	258	b3604
slr1635	Q55566	putative transposase [ISY203e: 2048410 - 2049583]		ISY203e, slr1635	Transposon-related functions	Other Categories					WP_000547191.1	19.212	203	140	7	120	303	161	358	7.84e-06	44.3	IS4 family transposase	442	b4278		WP_001300563.1	33.784	74	44	1	231	304	287	355	2.39e-05	42.4	IS4 family transposase	370	b2394
sll1791	P73333	putative transposase [ISY802a: 852462 - 853369]		ISY802a	Transposon-related functions	Other Categories
sll1792	P73332	putative transposase [ISY802a: 852462 - 853369]		ISY802a	Transposon-related functions	Other Categories
slr0703	Q57495	putative transposase [ISY523i: 3096320 - 3097190]		ISY523i	Transposon-related functions	Other Categories					WP_000636500.1	25.352	71	48	1	183	248	66	136	0.79	27.7	dual role activator/repressor for lldPRD operon	258	b3604
sll1861	P74487	putative transposase [ISY523o(partial copy): 2225804 - 2226597]		ISY523o	Transposon-related functions	Other Categories
sll1930	P73099	putative transposase [ISY100k: 605515 - 606460]		ISY100k	Transposon-related functions	Other Categories					WP_000115943.1	38.462	39	21	1	15	53	435	470	0.6	27.3	lactaldehyde dehydrogenase	479	b1415
sll1982	P73916	putative transposase [ISY352c: 1553414 - 1553903, join 1554854 - 1555790]		ISY352c2	Transposon-related functions	Other Categories					WP_000905789.1	32.432	74	39	2	54	119	149	219	0.1	30.4	protein translocase subunit SecA	901	b0098
slr7104	Q55697	putative transposase [ISY100w: 100709 - 101654]			Transposon-related functions	Other Categories					WP_000081909.1	37.143	35	22	0	60	94	551	585	0.13	28.1	maltodextrin phosphorylase	797	b3417		WP_001350505.1	28.571	35	25	0	18	52	604	638	0.79	26.2	sigma-54-dependent Fis family transcriptional regulator	639	b1201		WP_000993449.1	30	30	21	0	65	94	572	601
slr7105	Q55696	putative transposase [ISY100w: 100709 - 101654]			Transposon-related functions	Other Categories					WP_000115943.1	38.462	39	21	1	15	53	435	470	0.56	27.3	lactaldehyde dehydrogenase	479	b1415
sll1985	P73915	putative transposase [ISY352c: 1553414 - 1553903, join 1554854 - 1555790]		ISY352c1	Transposon-related functions	Other Categories					WP_001310618.1	58.824	17	7	0	21	37	55	71	0.91	25.8	Zn-dependent hydrolase	411	b0516
sll1997	P73977	putative transposase [ISY203h: 1623060 - 1623693, join 1624643 - 1625182]		ISY203h2	Transposon-related functions	Other Categories
sll1998	P73976	putative transposase [ISY100d: 1623697 - 1624643]		ISY100d	Transposon-related functions	Other Categories
sll1999	P97153	putative transposase [ISY203h: 1623060 - 1623693, join 1624643 - 1625182]		ISY203h1	Transposon-related functions	Other Categories					WP_001300563.1	32	75	46	1	65	139	287	356	3.23e-05	40	IS4 family transposase	370	b2394		WP_000547191.1	19.847	131	90	6	9	137	241	358	0.039	30.8	IS4 family transposase	442	b4278
sll5014	Q6ZEW6	similar to maturase			Transposon-related functions	Other Categories
sll5041	Q6ZET9	putative transposase [ISY523u: 38789 - 39659]			Transposon-related functions	Other Categories					WP_001196613.1	29.762	84	54	3	70	149	211	293	0.13	29.6	molecular chaperone HscA	616	b2526
slr6105	Q6YRP9	putative transposase [ISY203x: 99448 - 100621]			Transposon-related functions	Other Categories					WP_000547191.1	19.212	203	140	7	120	303	161	358	7.84e-06	44.3	IS4 family transposase	442	b4278		WP_001300563.1	33.784	74	44	1	231	304	287	355	2.39e-05	42.4	IS4 family transposase	370	b2394
sll6059	Q6YRU5	putative integrase/recombinase			Transposon-related functions	Other Categories					WP_001218563.1	25.161	155	109	4	12	163	248	398	5.32e-06	42.7	preprotein translocase	441	n/a		WP_000627182.1	24.242	165	92	5	33	164	192	356	1.95e-05	41.2	integrase	398	n/a		WP_000806638.1	22.293	157	117	3	29	181	134	289
sll6109	Q6YRP5	putative integrase/recombinase			Transposon-related functions	Other Categories					WP_000627182.1	25.455	165	89	5	33	163	192	356	2e-07	47	integrase	398	n/a		WP_001218563.1	26.452	155	106	5	12	162	248	398	1.15e-06	44.7	preprotein translocase	441	n/a		WP_000806638.1	22.93	157	115	3	29	180	134	289
sll7001	Q6ZEJ7	putative transposase [ISY391e(partial copy): 166 - 1298]			Transposon-related functions	Other Categories					WP_001299914.1	28.07	57	35	1	12	68	195	245	0.94	25.4	ATPase RavA	498	b3746
sll7002	Q6ZEJ6	putative transposase [ISY391e(partial copy): 166 - 1298]			Transposon-related functions	Other Categories					WP_000816992.1	31.395	86	46	5	32	105	193	277	0.71	27.3	fimbrial-like adhesin protein	363	b3145
slr8046	Q6ZE46	putative transposase [ISY100x: 40984 - 41929]			Transposon-related functions	Other Categories					WP_000115943.1	38.462	39	21	1	15	53	435	470	0.5	27.3	lactaldehyde dehydrogenase	479	b1415
slr8045	Q6ZE47	putative transposase [ISY100x: 40984 - 41929]			Transposon-related functions	Other Categories					WP_000081909.1	37.143	35	22	0	60	94	551	585	0.12	28.5	maltodextrin phosphorylase	797	b3417		WP_000993449.1	30	30	21	0	65	94	572	601	0.76	26.2	glycogen phosphorylase	815	b3426
slr0099	Q55871	putative transposase [ISY352f(partial copy): 2968019 - 2969383]		ISY352f, slr0099	Transposon-related functions	Other Categories					WP_000905789.1	33.333	78	39	4	6	75	147	219	0.12	31.2	protein translocase subunit SecA	901	b0098
slr0166	P74472	putative transposase [ISY523n: 2210271 - 2211142]		ISY523n, slr0166	Transposon-related functions	Other Categories
slr1635	Q55566	putative transposase [ISY203e: 2048410 - 2049583]		ISY203e, slr1635	Transposon-related functions	Other Categories					WP_000547191.1	19.212	203	140	7	120	303	161	358	7.84e-06	44.3	IS4 family transposase	442	b4278		WP_001300563.1	33.784	74	44	1	231	304	287	355	2.39e-05	42.4	IS4 family transposase	370	b2394
slr0704	Q57248	putative transposase [ISY100g: 3097363 - 3098309]		ISY100g	Transposon-related functions	Other Categories
slr0265	P73880	putative transposase [ISY523c: 1513158 - 1514023]		ISY523c	Transposon-related functions	Other Categories					WP_000636500.1	25.352	71	48	1	183	248	66	136	0.8	27.7	dual role activator/repressor for lldPRD operon	258	b3604
slr0703	Q57495	putative transposase [ISY523i: 3096320 - 3097190]		ISY523i	Transposon-related functions	Other Categories					WP_000636500.1	25.352	71	48	1	183	248	66	136	0.79	27.7	dual role activator/repressor for lldPRD operon	258	b3604
slr0352	Q55645	putative transposase [ISY100e: 2443927 - 2444873]		ISY100e, ISS1987	Transposon-related functions	Other Categories
slr0460	P74699	putative transposase [ISY352g: 3511668 - 3512290, join 3513238 - 3514051]		ISY352g1, slr0460	Transposon-related functions	Other Categories					WP_000905789.1	33.333	72	37	2	12	75	150	218	0.25	28.5	protein translocase subunit SecA	901	b0098		WP_000846343.1	32.759	58	38	1	89	145	18	75	0.54	26.9	ribosomal large subunit pseudouridine synthase C	319	b1086
slr0462	P74701	putative transposase [ISY352g: 3511668 - 3512290, join 3513238 - 3514051]		ISY352g2	Transposon-related functions	Other Categories					WP_001310618.1	57.895	19	8	0	15	33	53	71	0.29	28.1	Zn-dependent hydrolase	411	b0516
slr0511	Q55831	putative transposase [ISY523g: 2921593 - 2922457]		ISY523g	Transposon-related functions	Other Categories					WP_000636500.1	22.115	104	72	2	152	246	33	136	0.78	27.7	dual role activator/repressor for lldPRD operon	258	b3604
slr0703	Q57495	putative transposase [ISY523i: 3096320 - 3097190]		ISY523i	Transposon-related functions	Other Categories					WP_000636500.1	25.352	71	48	1	183	248	66	136	0.79	27.7	dual role activator/repressor for lldPRD operon	258	b3604
slr0704	Q57248	putative transposase [ISY100g: 3097363 - 3098309]		ISY100g	Transposon-related functions	Other Categories
slr0799	Q55944	putative transposase [ISY802c: 3066278 - 3067184]		ISY802c	Transposon-related functions	Other Categories
slr0800	Q55945	putative transposase [ISY802c: 3066278 - 3067184]		ISY802c	Transposon-related functions	Other Categories
slr0856	P73748	putative transposase [ISY100l: 1346125 - 1347070]		ISY100l	Transposon-related functions	Other Categories					WP_000081909.1	37.143	35	22	0	60	94	551	585	0.13	28.5	maltodextrin phosphorylase	797	b3417		WP_001350505.1	28.571	35	25	0	18	52	604	638	0.77	26.2	sigma-54-dependent Fis family transcriptional regulator	639	b1201		WP_000993449.1	30	30	21	0	65	94	572	601
slr7105	Q55696	putative transposase [ISY100w: 100709 - 101654]			Transposon-related functions	Other Categories					WP_000115943.1	38.462	39	21	1	15	53	435	470	0.56	27.3	lactaldehyde dehydrogenase	479	b1415
slr1075	P75027	putative transposase [ISY100b: 378993 - 379939]		ISY100b	Transposon-related functions	Other Categories
slr1246	P73780	putative transposase [ISY802b(partial copy): 1384736 - 1385513]		ISY802b	Transposon-related functions	Other Categories
slr1282	P74195	putative transposase [ISY508b: 1877114 - 1878081]		ISY508b	Transposon-related functions	Other Categories					WP_000432970.1	36.364	33	21	0	63	95	15	47	0.5	26.2	AsnC family transcriptional regulator	152	b3743		WP_000179210.1	40	30	18	0	10	39	55	84	0.53	25.8	transposase	91	n/a
slr1283	P74196	putative transposase [ISY508b: 1877114 - 1878081]		ISY508b	Transposon-related functions	Other Categories
slr1357	P73531	putative transposase [ISY100c: 1098251 - 1099197]		ISY100c	Transposon-related functions	Other Categories					WP_000733906.1	29.825	57	39	1	190	246	154	209	0.74	27.7	ethanolamine utilization protein EutQ	233	b2441
slr1522	P73966	putative transposase [ISY352d: 1614422 - 1615835]		ISY352d	Transposon-related functions	Other Categories
slr1523	P73967	putative transposase			Transposon-related functions	Other Categories					WP_000878218.1	31.696	224	139	4	1	214	69	288	5.16e-28	104	transposase	288	n/a		WP_000866395.1	29.187	209	144	3	1	205	63	271	2.71e-24	94.4	transposase	283	n/a		WP_001350483.1	26.901	171	113	5	51	212	131	298
slr1524	P73968	putative transposase [ISY100u(partial copy): 1616832 - 1617509]		ISY100u	Transposon-related functions	Other Categories					WP_000081909.1	37.143	35	22	0	60	94	551	585	0.36	28.1	maltodextrin phosphorylase	797	b3417
slr1585	P74627	putative transposase [ISY508c(partial copy): 3405449 - 3406337]		ISY508c	Transposon-related functions	Other Categories					WP_000786547.1	22.727	110	70	4	23	122	128	232	0.26	27.7	acetyl-CoA acetyltransferase	394	b2224
slr1586	P74628	putative transposase [ISY508c(partial copy): 3405449 - 3406337]		ISY508c	Transposon-related functions	Other Categories
slr1635	Q55566	putative transposase [ISY203e: 2048410 - 2049583]		ISY203e, slr1635	Transposon-related functions	Other Categories					WP_000547191.1	19.212	203	140	7	120	303	161	358	7.84e-06	44.3	IS4 family transposase	442	b4278		WP_001300563.1	33.784	74	44	1	231	304	287	355	2.39e-05	42.4	IS4 family transposase	370	b2394
slr1682	P74277	putative transposase [ISY391b: 1970517 - 1970880, join 1972064 - 1973077]		ISY391b1, slr1682	Transposon-related functions	Other Categories					WP_000772452.1	33.784	74	42	2	62	132	78	147	0.017	30.8	phosphodiesterase	183	b2300
slr1683	P74279	putative transposase [ISY391b: 1970517 - 1970880, join 1972064 - 1973077]		ISY391b2	Transposon-related functions	Other Categories
slr1684	P74280	putative transposase [ISY391b: 1970517 - 1970880, join 1972064 - 1973077]		ISY391b2	Transposon-related functions	Other Categories					WP_001299914.1	30.189	53	35	1	64	116	195	245	0.073	29.6	ATPase RavA	498	b3746		WP_000212247.1	32	50	27	2	1	50	94	136	0.43	27.3	UDP-2,3-diacylglucosamine hydrolase	240	b0524
slr7104	Q55697	putative transposase [ISY100w: 100709 - 101654]			Transposon-related functions	Other Categories					WP_000081909.1	37.143	35	22	0	60	94	551	585	0.13	28.1	maltodextrin phosphorylase	797	b3417		WP_001350505.1	28.571	35	25	0	18	52	604	638	0.79	26.2	sigma-54-dependent Fis family transcriptional regulator	639	b1201		WP_000993449.1	30	30	21	0	65	94	572	601
slr7105	Q55696	putative transposase [ISY100w: 100709 - 101654]			Transposon-related functions	Other Categories					WP_000115943.1	38.462	39	21	1	15	53	435	470	0.56	27.3	lactaldehyde dehydrogenase	479	b1415
slr1902	P73330	putative transposase [ISY120a: 851653 - 852454]		ISY120a	Transposon-related functions	Other Categories					WP_001303900.1	29.545	88	52	4	6	87	7	90	8.82e-06	38.9	transposase	91	n/a		WP_000179213.1	28.736	87	52	4	7	87	8	90	1.18e-05	38.9	transposase	91	n/a		WP_000179210.1	27.586	87	53	4	7	87	8	90
slr1903	P73331	putative transposase [ISY120a: 851653 - 852454]		ISY120a	Transposon-related functions	Other Categories					WP_001119339.1	30.833	120	80	1	2	121	48	164	1.6e-12	58.5	Insertion element IS1 4 protein InsB	167	n/a		WP_001119292.1	30.833	120	80	1	2	121	48	164	1.88e-12	58.2	transposase	167	n/a		WP_001119362.1	30	120	81	1	2	121	48	164
slr7104	Q55697	putative transposase [ISY100w: 100709 - 101654]			Transposon-related functions	Other Categories					WP_000081909.1	37.143	35	22	0	60	94	551	585	0.13	28.1	maltodextrin phosphorylase	797	b3417		WP_001350505.1	28.571	35	25	0	18	52	604	638	0.79	26.2	sigma-54-dependent Fis family transcriptional regulator	639	b1201		WP_000993449.1	30	30	21	0	65	94	572	601
slr7105	Q55696	putative transposase [ISY100w: 100709 - 101654]			Transposon-related functions	Other Categories					WP_000115943.1	38.462	39	21	1	15	53	435	470	0.56	27.3	lactaldehyde dehydrogenase	479	b1415
slr2036	P73073	putative transposase [ISY203a: 573408 - 574580]		ISY203a	Transposon-related functions	Other Categories					WP_000547191.1	19.212	203	140	7	120	303	161	358	1.77e-06	46.2	IS4 family transposase	442	b4278		WP_001300563.1	33.784	74	44	1	231	304	287	355	2.88e-05	42.4	IS4 family transposase	370	b2394
slr2062	P73816	putative transposase [ISY052a: 1420842 - 1422331]		ISY052a	Transposon-related functions	Other Categories					WP_000826416.1	29.63	378	236	7	5	362	7	374	1.47e-48	167	transposase	402	b1432		WP_000913396.1	31.818	44	30	0	102	145	279	322	0.059	32	rod shape-determining protein	347	b3251
slr2095	P73923	putative transposase [ISY120c: 1561629 - 1562430]		ISY120c	Transposon-related functions	Other Categories					WP_001303900.1	29.885	87	51	4	7	87	8	90	9.29e-06	38.9	transposase	91	n/a		WP_000179213.1	28.736	87	52	4	7	87	8	90	1.17e-05	38.9	transposase	91	n/a		WP_000179210.1	27.586	87	53	4	7	87	8	90
slr2096	P73924	putative transposase [ISY120c: 1561629 - 1562430]		ISY120c	Transposon-related functions	Other Categories					WP_001119292.1	34.021	97	61	1	2	98	48	141	1.52e-10	53.1	transposase	167	n/a		WP_001119339.1	34.021	97	61	1	2	98	48	141	1.88e-10	52.8	Insertion element IS1 4 protein InsB	167	n/a		WP_001119362.1	32.323	99	64	1	2	100	48	143
slr2112	P73980	putative transposase [ISY100o: 1626093 - 1627038]		ISY100o, slr2112	Transposon-related functions	Other Categories					WP_000081909.1	40	35	21	0	60	94	551	585	0.036	30	maltodextrin phosphorylase	797	b3417		WP_000993449.1	33.333	30	20	0	65	94	572	601	0.25	27.3	glycogen phosphorylase	815	b3426		WP_001350505.1	28.571	35	25	0	18	52	604	638
slr7105	Q55696	putative transposase [ISY100w: 100709 - 101654]			Transposon-related functions	Other Categories					WP_000115943.1	38.462	39	21	1	15	53	435	470	0.56	27.3	lactaldehyde dehydrogenase	479	b1415
slr5010	Q6ZEX0	integrase/recombinase			Transposon-related functions	Other Categories					WP_001218563.1	27.097	155	105	5	12	162	248	398	2.21e-07	47	preprotein translocase	441	n/a		WP_000627182.1	24.848	165	90	5	33	163	192	356	1.48e-06	44.3	integrase	398	n/a		WP_000806638.1	22.93	157	115	3	29	180	134	289
slr5029	Q6ZEV1	putative transposase [ISY391d(partial copy): 31333 - 32206]			Transposon-related functions	Other Categories					WP_000772452.1	29.412	85	53	2	62	140	78	161	0.099	29.6	phosphodiesterase	183	b2300
slr5040	Q6ZEU0	putative transposase [ISY523u: 38789 - 39659]			Transposon-related functions	Other Categories					WP_000636500.1	23.077	104	71	2	108	202	33	136	0.62	27.7	dual role activator/repressor for lldPRD operon	258	b3604
slr6105	Q6YRP9	putative transposase [ISY203x: 99448 - 100621]			Transposon-related functions	Other Categories					WP_000547191.1	19.212	203	140	7	120	303	161	358	7.84e-06	44.3	IS4 family transposase	442	b4278		WP_001300563.1	33.784	74	44	1	231	304	287	355	2.39e-05	42.4	IS4 family transposase	370	b2394
slr7005	Q6ZEJ3	integrase/recombinase			Transposon-related functions	Other Categories					WP_001218563.1	25.161	155	109	4	12	163	248	398	1.08e-06	44.7	preprotein translocase	441	n/a		WP_000627182.1	25.301	166	89	5	33	164	192	356	1.07e-05	42	integrase	398	n/a		WP_000790583.1	23.418	158	117	2	12	165	13	170
slr7008	Q6ZEJ0	putative transposase [ISY203k: 4154 - 5327]			Transposon-related functions	Other Categories					WP_000547191.1	18.317	202	143	6	120	303	161	358	1.72e-05	43.1	IS4 family transposase	442	b4278		WP_001300563.1	33.784	74	44	1	231	304	287	355	2.57e-05	42.4	IS4 family transposase	370	b2394
slr7049	Q6ZEE9	resolvase			Transposon-related functions	Other Categories					WP_000078177.1	33.333	186	115	5	2	183	4	184	2.89e-22	87	Qin prophage; site-specific recombinase	196	b1542		WP_071524906.1	47.368	38	20	0	58	95	10	47	2.8e-05	38.1	DNA invertase	72	b2648		WP_000904502.1	57.143	21	9	0	54	74	39	59
slr7104	Q55697	putative transposase [ISY100w: 100709 - 101654]			Transposon-related functions	Other Categories					WP_000081909.1	37.143	35	22	0	60	94	551	585	0.13	28.1	maltodextrin phosphorylase	797	b3417		WP_001350505.1	28.571	35	25	0	18	52	604	638	0.79	26.2	sigma-54-dependent Fis family transcriptional regulator	639	b1201		WP_000993449.1	30	30	21	0	65	94	572	601
slr7105	Q55696	putative transposase [ISY100w: 100709 - 101654]			Transposon-related functions	Other Categories					WP_000115943.1	38.462	39	21	1	15	53	435	470	0.56	27.3	lactaldehyde dehydrogenase	479	b1415
slr8045	Q6ZE47	putative transposase [ISY100x: 40984 - 41929]			Transposon-related functions	Other Categories					WP_000081909.1	37.143	35	22	0	60	94	551	585	0.12	28.5	maltodextrin phosphorylase	797	b3417		WP_000993449.1	30	30	21	0	65	94	572	601	0.76	26.2	glycogen phosphorylase	815	b3426
slr8046	Q6ZE46	putative transposase [ISY100x: 40984 - 41929]			Transposon-related functions	Other Categories					WP_000115943.1	38.462	39	21	1	15	53	435	470	0.5	27.3	lactaldehyde dehydrogenase	479	b1415
smr0002	P74808	putative transposase [ISY100v: 3095975 - 3096319, join 3097194 - 3097362, join 3098314 - 3098743]		ISY100v2, smr0002	Transposon-related functions	Other Categories
ssl0172	Q55892	putative transposase [ISY391c: 2997600 - 2998989]		ISY391c	Transposon-related functions	Other Categories					WP_000212247.1	26.316	76	48	3	1	76	94	161	0.23	26.6	UDP-2,3-diacylglucosamine hydrolase	240	b0524		WP_001299914.1	38.462	26	16	0	64	89	195	220	0.47	25.8	ATPase RavA	498	b3746
ssl0296	Q55568	putative transposase [ISY523p: 2328180 - 2329050]		ISY523p, ssl0296	Transposon-related functions	Other Categories					WP_000970102.1	31.579	38	24	1	17	52	1257	1294	0.32	26.2	phosphoribosylformylglycinamidine synthase	1295	b2557
ssl0426	P72693	putative transposase [ISY100t(partial copy): 141097 - 141410]		ISY100t	Transposon-related functions	Other Categories					WP_000439170.1	37.5	24	15	0	20	43	206	229	0.12	27.7	oxidoreductase	400	b3492		WP_000733906.1	26.316	57	41	1	5	61	154	209	0.24	26.6	ethanolamine utilization protein EutQ	233	b2441		WP_000665108.1	29.787	47	33	0	25	71	69	115
ssl0769	P72572	putative transposase			Transposon-related functions	Other Categories					WP_000037562.1	40	25	15	0	4	28	149	173	0.75	24.3	2-dehydro-3-deoxygluconokinase	309	b3525
ssl1277	P74806	putative transposase		ssl1277	Transposon-related functions	Other Categories
ssl1507	P74058	putative transposase [ISY508a: 1710788 - 1711753]		ISY508a, ssl1507	Transposon-related functions	Other Categories
ssl1920	P73028	putative transposase [ISY523l(partial copy): 520871 - 521420]		ISY523l	Transposon-related functions	Other Categories
ssl1922	P73027	putative transposase [ISY523l(partial copy): 520871 - 521420]		ISY523l, ssl1922	Transposon-related functions	Other Categories					WP_000636500.1	26	50	35	1	14	63	72	119	0.66	25	dual role activator/repressor for lldPRD operon	258	b3604
ssl2789	P73937	similar to resolvase		ssl2789	Transposon-related functions	Other Categories					WP_000078177.1	29.851	67	44	2	1	64	120	186	0.002	32	Qin prophage; site-specific recombinase	196	b1542		WP_001281242.1	23.944	71	53	1	1	71	127	196	0.008	30	DNA gyrase subunit A	875	b2229		WP_000417791.1	57.692	26	10	1	41	66	560	584
ssl8041	Q6ZE51	transposase			Transposon-related functions	Other Categories					WP_001326754.1	36.364	44	28	0	6	49	18	61	0.93	24.3	branched chain amino acid ABC transporter substrate-binding protein	372	n/a
ssr0256	P74471	putative transposase [ISY523n: 2210271 - 2211142]		ISY523n, ssr0256	Transposon-related functions	Other Categories					WP_000970102.1	31.579	38	24	1	17	52	1257	1294	0.32	26.2	phosphoribosylformylglycinamidine synthase	1295	b2557
ssr0817	P74700	putative transposase [ISY352g: 3511668 - 3512290, join 3513238 - 3514051]		ISY352g2, ssr0817	Transposon-related functions	Other Categories
ssr0871	P74799	putative transposase [ISY352e: 2921301 - 2921595, join 3108631 - 3109754]		ISY352e1, ssr0871	Transposon-related functions	Other Categories
ssr1175	P74807	putative transposase [ISY100v: 3095975 - 3096319, join 3097194 - 3097362, join 3098314 - 3098743]		ISY100v1, ssr1175	Transposon-related functions	Other Categories					WP_000081909.1	40	30	18	0	60	89	551	580	0.33	26.6	maltodextrin phosphorylase	797	b3417
ssr1176	P97152	putative transposase [ISY100v: 3095975 - 3096319, join 3097194 - 3097362, join 3098314 - 3098743]		ISY100v3	Transposon-related functions	Other Categories					WP_000334220.1	28.205	39	26	1	28	64	362	400	0.86	25.4	amidophosphoribosyltransferase	505	b2312
ssr2078	P73779	putative transposase [ISY802b(partial copy): 1384736 - 1385513]		ISY802b	Transposon-related functions	Other Categories
ssr2227	P74026	putative transposase		ssr2227	Transposon-related functions	Other Categories					WP_000415584.1	32.353	34	23	0	10	43	38	71	0.044	28.1	mRNA interferase MqsR	98	b3022
ssr2699	P72992	putative transposase [ISY523k(partial copy): 473025 - 473752]		ISY523k, ssr2699	Transposon-related functions	Other Categories
ssr2898	P73858	putative transposase [ISY523m(partial copy): 1483390 - 1484062]		ISY523m, ssr2898	Transposon-related functions	Other Categories					WP_000970102.1	34.211	38	23	1	10	45	1257	1294	0.022	28.9	phosphoribosylformylglycinamidine synthase	1295	b2557
ssr3452	P73072	putative transposase [ISY352a(partial copy): 572672 - 572905]		ISY352a, ssr3452	Transposon-related functions	Other Categories					WP_001295188.1	30	30	21	0	24	53	119	148	0.038	27.3	oligoribonuclease	181	b4161		WP_001307844.1	38.71	31	18	1	12	42	22	51	0.5	24.3	ribonuclease D	371	b1804
sll1322	P27178	ATP synthase A chain of CF(0)	atpI	atpI, atpB, sll1322	ATP synthase	Photosynthesis & Respiration	TM	27.4	6		WP_046608919.1	27.23	213	133	7	81	276	64	271	4.07e-12	62	F0F1 ATP synthase subunit A	271	b3738
sll1323	P27183	ATP synthase subunit b' of CF(0)	atpG	atpG, atp, sll1323	ATP synthase	Photosynthesis & Respiration	TM	16.2	1		WP_001052219.1	27.068	133	87	3	2	129	1	128	0.002	33.9	ATP synthase subunit B	156	b3736		WP_071828414.1	26.415	53	39	0	47	99	23	75	0.081	29.6	terminase	669	n/a		WP_001108044.1	31.707	41	28	0	30	70	156	196
sll1324	P27181	ATP synthase B chain (subunit I) of CF(0)	atpF	atpF, sll1324	ATP synthase	Photosynthesis & Respiration	TM	19.8	1		WP_001052219.1	26.207	145	105	1	32	176	14	156	0.000215	37	ATP synthase subunit B	156	b3736		WP_071828414.1	44	50	25	2	56	102	12	61	0.31	28.5	terminase	669	n/a		WP_000347714.1	33.333	87	44	3	73	147	30	114
sll1325	P27180	ATP synthase delta chain of CF(1)	atpD	atpD, atpH, sll1325	ATP synthase	Photosynthesis & Respiration	TM	20.1	0		WP_001288587.1	24.706	170	123	4	10	178	7	172	4.79e-10	53.1	ATP synthase subunit delta	177	b3735		WP_000628244.1	27.119	118	63	7	27	137	831	932	0.37	28.1	pyruvate-flavodoxin oxidoreductase	1174	b1378		WP_000800457.1	32.653	49	32	1	133	180	235	283
sll1326	P27179	ATP synthase alpha chain	atpA	atpA	ATP synthase	Photosynthesis & Respiration	Unknown	53.9	0		WP_001176745.1	54.291	501	218	1	8	497	7	507	0	546	ATP synthase subunit alpha	513	b3734		WP_000213294.1	31.752	274	183	3	97	370	109	378	5.05e-31	122	flagellum-specific ATP synthase FliI	457	b1941		WP_000190506.1	23.737	396	282	6	37	424	21	404
sll1327	P17253	ATP synthase gamma chain	atpC	atpC, atpG	ATP synthase	Photosynthesis & Respiration	Unknown	34.6	0		WP_000896498.1	35.048	311	175	3	1	311	1	284	1.7e-59	189	ATP synthase subunit gamma	287	b3733		WP_000339804.1	32.653	49	32	1	205	252	190	238	0.57	28.9	3-octaprenyl-4-hydroxybenzoate decarboxylase	497	b3843		WP_000477225.1	33.333	51	34	0	177	227	2	52
slr1329	P26527	ATP synthase beta subunit	atpB	atpD, atpB	ATP synthase	Photosynthesis & Respiration	Unknown	51.7	0		WP_000190506.1	69.362	470	131	4	11	480	4	460	0	644	ATP synthase subunit beta	460	b3732		WP_000213294.1	29.355	310	205	6	90	397	110	407	1.8e-30	120	flagellum-specific ATP synthase FliI	457	b1941		WP_001176745.1	24.793	484	305	13	4	457	22	476
slr1330	P26533	ATP synthase epsilon chain of CF(1)	atpE	atpC, atpE, atpB	ATP synthase	Photosynthesis & Respiration	Unknown	14.6	0		WP_001251965.1	29.771	131	88	2	1	130	3	130	2.99e-10	52	ATP synthase epsilon chain	139	b3731		WP_001333622.1	32.692	52	33	1	56	107	725	774	0.65	26.6	outer membrane usher protein SfmD	867	b0532
ssl2615	P27182	ATP synthase C chain of CF(0)	atpH	atpH, atpE, ssl2615	ATP synthase	Photosynthesis & Respiration	Unknown	8	2
sll1321	P27196	hypothetical protein		atp1	ATP synthase	Photosynthesis & Respiration					WP_000334583.1	32	50	33	1	48	96	14	63	0.05	29.3	DUF159 family protein	222	b1931		WP_000339455.1	25	128	61	5	9	113	301	416	0.84	25.8	hydrogenase-4 component B	672	b2482
sll1031	P72758	carbon dioxide concentrating mechanism protein CcmM, putative carboxysome structural protein	ccmM	ccmM	Carboxysome proteins	Photosynthesis & Respiration	PM	73.1	0		WP_000122871.1	28.8	125	74	5	37	159	11	122	6.22e-09	53.5	carnitine operon protein CaiE	196	b0035		WP_001123464.1	28.676	136	81	6	37	169	11	133	1.14e-07	49.7	phenylacetic acid degradation protein PaaY	196	b1400		WP_001286216.1	24.265	136	64	3	28	135	6	130
sll0934	P72864	carboxysome formation protein CcmA	ccmA	ccmA	Carboxysome proteins	Photosynthesis & Respiration	Soluble proteins	37.6	0		WP_000811065.1	29.224	219	131	7	140	341	63	274	3.17e-17	77.8	2-dehydro-3-deoxyphosphooctonate aldolase	284	b1215		WP_001168037.1	24.088	274	154	10	97	321	50	318	3.46e-05	42	phospho-2-dehydro-3-deoxyheptonate aldolase Tyr-sensitive	356	b2601		WP_001082229.1	27.66	141	80	5	97	216	48	187
sll1028	P72761	carbon dioxide concentrating mechanism protein CcmK	ccmK2	ccmK2, ccmK, sll1029, sll1028	Carboxysome proteins	Photosynthesis & Respiration	Soluble proteins	11.1	0		WP_000387713.1	56.818	88	36	1	4	91	3	88	4.82e-26	90.1	ethanolamine utilization protein EutM	97	b2441		WP_000606257.1	38.824	85	50	1	4	88	4	86	2.34e-12	56.6	ethanolamine utilization protein EutK	166	b2438
sll1029	P72760	carbon dioxide concentrating mechanism protein CcmK	ccmK1	ccmK1, ccmK, sll1029	Carboxysome proteins	Photosynthesis & Respiration	Soluble proteins	12.1	0		WP_000387713.1	53.409	88	39	1	4	91	3	88	5.62e-24	85.1	ethanolamine utilization protein EutM	97	b2441		WP_000606257.1	33.019	106	69	1	4	109	4	107	3.39e-12	56.6	ethanolamine utilization protein EutK	166	b2438
sll1030	P72759	carbon dioxide concentrating mechanism protein CcmL, putative carboxysome assembly protein	ccmL	ccmL	Carboxysome proteins	Photosynthesis & Respiration	Soluble proteins	10.6	0		WP_000762196.1	38.947	95	58	0	1	95	1	95	1.84e-18	70.9	ethanolamine utilization protein EutN	95	b2441
slr0436	Q55121	carbon dioxide concentrating mechanism protein CcmO	ccmO	ccmO, ccmK	Carboxysome proteins	Photosynthesis & Respiration	Soluble proteins	32.3	0		WP_000387713.1	49.425	87	44	0	32	118	3	89	3.48e-20	80.5	ethanolamine utilization protein EutM	97	b2441		WP_000387713.1	45.745	94	51	0	138	231	3	96	3.16e-18	75.5	ethanolamine utilization protein EutM	97	b2441		WP_000606257.1	47.917	48	25	0	138	185	4	51
slr1838	P73406	carbon dioxide concentrating mechanism protein CcmK homolog 3, putative carboxysome assembly protein	ccmK3	ccmK3, ccmK, slr1838	Carboxysome proteins	Photosynthesis & Respiration	Soluble proteins	11	0		WP_000387713.1	32.222	90	58	1	3	92	2	88	3.4e-07	42	ethanolamine utilization protein EutM	97	b2441		WP_000606257.1	29.412	51	36	0	1	51	1	51	0.003	32	ethanolamine utilization protein EutK	166	b2438
slr1839	P73407	carbon dioxide concentrating mechanism protein CcmK homolog 4, putative carboxysome assembly protein	ccmK4	ccmK4, ccmK, slr1839	Carboxysome proteins	Photosynthesis & Respiration	Soluble proteins	11.9	0		WP_000387713.1	39.56	91	53	1	6	96	3	91	2.76e-12	55.5	ethanolamine utilization protein EutM	97	b2441		WP_000606257.1	33.333	48	32	0	5	52	3	50	0.003	32.3	ethanolamine utilization protein EutK	166	b2438		WP_000986601.1	44.186	43	18	2	25	64	1	40
sll1032	P72757	carbon dioxide concentrating mechanism protein CcmN, putative carboxysome assembly protein	ccmN	ccmN	Carboxysome proteins	Photosynthesis & Respiration	Unknown	25	0		WP_000122871.1	21.341	164	117	5	11	166	1	160	0.37	28.5	carnitine operon protein CaiE	196	b0035
slr1347	Q54735	beta-type carbonic anhydrase localized in the carboxysome	ccaA	icfA, ccaA, cab, cca	Carboxysome proteins	Photosynthesis & Respiration	Unknown	34.8	0		WP_000658652.1	43.662	213	116	3	1	211	1	211	3.16e-62	192	carbonic anhydrase	219	b0339		WP_000651599.1	31.633	196	111	6	22	212	25	202	1.65e-21	87	carbonic anhydrase	220	b0126		WP_000133592.1	28.571	42	26	2	26	66	233	271
sll1316	P26290	cytochrome b6-f complex iron-sulfur subunit (Rieske iron sulfur protein)	petC1	petC, petC1	Cytochrome b6/f complex	Photosynthesis & Respiration	TM	19	1		WP_071524879.1	33.333	57	29	3	124	177	7	57	0.61	25.4	cold-shock protein	62	b0990
sll1317	P26287	apocytochrome f, component of cytochrome b6/f complex	petA	petA	Cytochrome b6/f complex	Photosynthesis & Respiration	TM	35.2	1
slr0342	Q57038	cytochrome b6	petB	petB	Cytochrome b6/f complex	Photosynthesis & Respiration	TM	25	4
slr0343	P27589	cytochrome b6-f complex subunit 4	petD	petD, slr0343	Cytochrome b6/f complex	Photosynthesis & Respiration	TM	17.4	3		WP_000259207.1	28.889	45	31	1	15	59	199	242	0.26	28.1	deubiquitinase	402	n/a
slr1185	P74714	cytochrome b6-f complex alternative iron-sulfur subunit (Rieske iron sulfur protein)	petC2	petC2, petC	Cytochrome b6/f complex	Photosynthesis & Respiration					WP_000211172.1	25.862	58	39	2	83	138	63	118	0.094	30	3-phenylpropionate/cinnamic acid dioxygenase subunit alpha	453	b2538
sml0004	P72717	cytochrome b6-f complex subunit VIII	petN	petN, ycf6, sml0004	Cytochrome b6/f complex	Photosynthesis & Respiration
smr0003	P74810	cytochrome b6-f complex subunit PetM	petM	petM, smr0003	Cytochrome b6/f complex	Photosynthesis & Respiration
smr0010	P74149	cytochrome b6-f complex subunit 5	petG	petG, smr0010	Cytochrome b6/f complex	Photosynthesis & Respiration					WP_001311024.1	44.444	27	15	0	11	37	231	257	0.11	25	hydrogenase-4 component C	315	b2483		WP_000528538.1	44.118	34	14	1	5	38	39	67	0.28	23.9	succinate-acetate/proton symporter SatP	188	b0010		WP_001300633.1	35.294	34	22	0	5	38	776	809
sll0247	Q55274	iron-stress chlorophyll-binding protein, homologous to psbC (CP43)	isiA	isiA, psbC, sll0247	Iron-stress chlorophyll-binding protein	Photosynthesis & Respiration	TM	37.2	6
slr1623	P74338	hypothetical protein	ndhM	ndhM	NADH dehydrogenase	Photosynthesis & Respiration	TM	14.1	0
slr2007	P73225	NADH dehydrogenase subunit 4	ndhD5	ndhD5, ndhD, mrpD	NADH dehydrogenase	Photosynthesis & Respiration	PM	52.1	13		WP_000339455.1	28.315	279	157	8	132	370	139	414	6.58e-15	73.9	hydrogenase-4 component B	672	b2482		WP_000122577.1	31.674	221	107	9	159	338	167	384	2.82e-14	72	hydrogenase-4 component F	526	b2486		WP_000156701.1	27.2	250	152	7	79	301	69	315
sll0027	Q55464	NADH dehydrogenase subunit 4 (involved in constitutive, low affinity CO2 uptake)	ndhD4	ndhD4, ndhD, sll0027	NADH dehydrogenase	Photosynthesis & Respiration	TM	55.1	13		WP_000926441.1	36.591	440	254	7	31	456	34	462	1.37e-88	278	NADH-quinone oxidoreductase subunit M	509	b2277		WP_000339455.1	25.15	334	205	7	132	433	137	457	6.02e-24	102	hydrogenase-4 component B	672	b2482		WP_000122577.1	30.42	286	175	7	126	396	132	408
sll0223	P72714	NADH dehydrogenase subunit 2	ndhB	ndhB	NADH dehydrogenase	Photosynthesis & Respiration	TM	55.3	14		WP_000156701.1	34.218	377	232	5	78	445	70	439	1.64e-65	217	NADH-quinone oxidoreductase subunit N	485	b2276		WP_000429104.1	25.905	359	233	12	101	445	105	444	3.44e-17	80.9	hydrogenase-4 component D	479	b2484		WP_000122577.1	23.324	343	249	5	78	408	73	413
sll0519	P26522	NADH dehydrogenase subunit 1	ndhA	ndhA	NADH dehydrogenase	Photosynthesis & Respiration	TM	40.5	8		WP_000118507.1	39.466	337	170	4	35	364	12	321	1.39e-75	234	NADH-quinone oxidoreductase subunit H	325	b2282		WP_000115224.1	27.928	222	127	7	51	260	23	223	8.77e-10	56.2	formate hydrogenlyase subunit 4	307	b2722		WP_001311024.1	25.941	239	143	10	51	277	31	247
sll0520	P26525	NADH dehydrogenase subunit NdhI	ndhI	ndhI	NADH dehydrogenase	Photosynthesis & Respiration	TM	22.1	0		WP_000493781.1	32.45	151	88	7	40	189	15	152	6.1e-16	69.3	formate hydrogenlyase subunit 6	180	b2720		WP_000172749.1	33.621	116	57	3	40	143	30	137	2.36e-15	67.8	NADH-quinone oxidoreductase subunit I	180	b2281		WP_000916055.1	36.585	41	26	0	96	136	66	106
sll1262	P74069	hypothetical protein		ndhN, sll1262	NADH dehydrogenase	Photosynthesis & Respiration	TM	17.6	0		WP_000815571.1	34.483	58	38	0	3	60	96	153	0.029	31.2	5-(carboxyamino)imidazole ribonucleotide synthase	355	b0522		WP_000144073.1	29.63	54	34	2	111	161	300	352	0.46	27.3	rhamnulokinase	489	b3903		WP_000526503.1	29.787	47	33	0	62	108	101	147
sll1734	P73393	protein involved in low CO2-inducible, high affinity CO2 uptake	cupA	cupA, chpY, sll1734	NADH dehydrogenase	Photosynthesis & Respiration	TM	50	0		WP_000570668.1	27.586	87	53	3	87	168	215	296	0.096	32	GTP-binding protein TypA	607	b3871
slr0261	P27724	NADH dehydrogenase subunit 7	ndhH	ndhH	NADH dehydrogenase	Photosynthesis & Respiration	TM	44.3	0		WP_001384057.1	38.66	388	231	4	11	394	212	596	1.4e-95	295	NADH-quinone oxidoreductase subunit C/D	596	n/a		WP_001288122.1	29.793	386	239	7	12	394	181	537	1.77e-39	145	formate hydrogenlyase subunit 5	569	b2721		WP_001102321.1	28.499	393	233	7	5	394	176	523
slr0331	P32421	NADH dehydrogenase subunit 4 (involved in photosystem-1 cyclic electron flow)	ndhD1	ndhD1, ndhD	NADH dehydrogenase	Photosynthesis & Respiration	TM	57.5	14		WP_000926441.1	35.798	514	304	9	5	503	4	506	1.54e-91	286	NADH-quinone oxidoreductase subunit M	509	b2277		WP_000122577.1	28.571	308	197	5	106	398	109	408	1.19e-22	98.2	hydrogenase-4 component F	526	b2486		WP_000339455.1	23.411	299	204	7	116	396	116	407
slr0844	Q55429	NADH dehydrogenase subunit 5	ndhF1	ndhF1, ndhF	NADH dehydrogenase	Photosynthesis & Respiration	TM	74.4	16		WP_001056643.1	35.801	662	344	18	10	663	6	594	3.65e-102	322	NADH-quinone oxidoreductase subunit L	613	b2278		WP_000429104.1	33.791	364	200	8	86	432	71	410	2.51e-48	174	hydrogenase-4 component D	479	b2484		WP_000339455.1	28.199	422	234	11	89	469	77	470
slr1280	P19050	NADH dehydrogenase subunit NdhK	ndhK	ndhK, psbG1, psbG	NADH dehydrogenase	Photosynthesis & Respiration	TM	27.3	0		WP_046608242.1	49.02	153	75	2	28	179	29	179	4.52e-53	168	NADH dehydrogenase	220	b2287		WP_000067392.1	43.396	106	59	1	59	164	47	151	8.1e-24	93.6	formate hydrogenlyase subunit 7	255	b2719		WP_000075558.1	42.453	106	60	1	59	164	43	147
slr1281	P19125	NADH dehydrogenase subunit I	ndhJ	ndhJ	NADH dehydrogenase	Photosynthesis & Respiration	TM	20.6	0		WP_001384057.1	43.023	86	45	1	82	167	88	169	9.98e-20	82.4	NADH-quinone oxidoreductase subunit C/D	596	n/a		WP_001288122.1	30.597	134	86	3	35	166	23	151	7.85e-09	50.8	formate hydrogenlyase subunit 5	569	b2721		WP_001102321.1	38.71	62	36	1	107	166	93	154
slr1302	P72840	protein involved in constitutive low affinity CO2 uptake	cupB	cupB, chpX, slr1302	NADH dehydrogenase	Photosynthesis & Respiration	TM	43.4	0
ssl1690	P74771	hypothetical protein	ndhO	ndhO	NADH dehydrogenase	Photosynthesis & Respiration	TM	8.3	0		WP_000746442.1	71.429	14	4	0	53	66	278	291	0.36	25.4	MacA family efflux pump subunit	371	b0878
sll0272	P74394	hypothetical protein	ndhV	ndhV	NADH dehydrogenase	Photosynthesis & Respiration	Unknown	15.8	0		WP_000613008.1	34.091	44	29	0	24	67	782	825	0.064	30	FAD-linked oxidoreductase	1018	b1687
sll1735	P73392	hypothetical protein - co2 uptake	cupS	cupS, sll1735	NADH dehydrogenase	Photosynthesis & Respiration	Unknown	14.1	0		WP_000433152.1	40	30	18	0	103	132	677	706	0.6	26.6	CRISPR-associated helicase/endonuclease Cas3	888	b2761
ssl0352	P74795	hypothetical protein	ndhS	ssl0352, ndhS	NADH dehydrogenase	Photosynthesis & Respiration	Unknown	6.6	0		WP_000076332.1	38.462	26	16	0	2	27	666	691	0.13	26.2	ribonuclease R	813	b4179		WP_000043761.1	31.429	35	24	0	6	40	781	815	0.66	24.3	sensor domain-containing diguanylate cyclase	1105	b2067		WP_000131044.1	40.741	27	16	0	4	30	609	635
sll0026	Q55465	NADH dehydrogenase subunit 5 (involved in constitutive, low affinity CO2 uptake)	ndhF4	ndhF4, ndhF, sll0026	NADH dehydrogenase	Photosynthesis & Respiration					WP_001056643.1	29.948	581	362	17	48	605	43	601	2.13e-53	190	NADH-quinone oxidoreductase subunit L	613	b2278		WP_000429104.1	23.909	481	333	13	20	477	7	477	9.26e-21	92.8	hydrogenase-4 component D	479	b2484		WP_000122577.1	25.061	407	259	11	95	468	80	473
sll0521	P26523	NADH dehydrogenase subunit 6	ndhG	ndhG	NADH dehydrogenase	Photosynthesis & Respiration					WP_000393511.1	29.609	179	114	4	11	183	4	176	6.4e-12	58.5	NADH-quinone oxidoreductase subunit J	184	b2280		WP_001297514.1	34.783	46	28	1	136	179	123	168	0.39	27.7	glutathione-regulated potassium-efflux system ancillary protein KefG	183	b3351
sll0522	P26524	NADH dehydrogenase subunit 4L	ndhE	ndhE, sll0522	NADH dehydrogenase	Photosynthesis & Respiration					WP_000612644.1	36	100	62	1	3	102	2	99	6.67e-17	67	NADH-quinone oxidoreductase subunit K	100	b2279
sll1732	P73395	NADH dehydrogenase subunit 5 (involved in low CO2-inducible, high affinity CO2 uptake)	ndhF3	ndhF3, ndhF, sll1732	NADH dehydrogenase	Photosynthesis & Respiration					WP_001056643.1	31.804	327	214	5	73	393	67	390	5.98e-42	157	NADH-quinone oxidoreductase subunit L	613	b2278		WP_000926441.1	25.485	361	226	17	62	398	63	404	6.47e-15	74.3	NADH-quinone oxidoreductase subunit M	509	b2277		WP_000429104.1	22.663	353	251	8	62	400	50	394
sll1733	P73394	NADH dehydrogenase subunit 4 (involved in low CO2-inducible, high affinity CO2 uptake)	ndhD3	ndhD3, ndhD, sll1733	NADH dehydrogenase	Photosynthesis & Respiration					WP_000926441.1	37.108	415	241	5	55	459	61	465	9.77e-88	275	NADH-quinone oxidoreductase subunit M	509	b2277		WP_000339455.1	26.615	387	246	8	124	479	129	508	7.87e-32	126	hydrogenase-4 component B	672	b2482		WP_000122577.1	30.347	346	210	10	75	396	70	408
sll8031	P17062	NADH dehydrogenase subunit NdhK	ndhK2	ndhK2, ndhK, psbG2, psbG	NADH dehydrogenase	Photosynthesis & Respiration					WP_046608242.1	45.181	166	83	3	13	172	18	181	8.45e-51	161	NADH dehydrogenase	220	b2287		WP_000075558.1	39.091	110	66	1	50	159	43	151	2.01e-22	89	hydrogenase-4 component I	252	b2489		WP_000067392.1	39.64	111	66	1	50	160	47	156
slr1279	P19045	NADH dehydrogenase subunit 3	ndhC	ndhC	NADH dehydrogenase	Photosynthesis & Respiration					WP_000062997.1	33.898	118	78	0	3	120	9	126	1.62e-19	75.5	NADH-quinone oxidoreductase subunit A	147	b2288		WP_001080790.1	40	55	30	1	62	113	232	286	0.004	32.7	ABC transporter permease	293	b1311
slr1291	P72823	NADH dehydrogenase subunit 4	ndhD2	ndhD2, ndhD	NADH dehydrogenase	Photosynthesis & Respiration					WP_000926441.1	35.584	548	293	19	6	535	4	509	4.04e-85	270	NADH-quinone oxidoreductase subunit M	509	b2277		WP_000339455.1	27.703	296	195	6	117	397	116	407	3.27e-28	116	hydrogenase-4 component B	672	b2482		WP_000122577.1	31.186	295	185	5	113	397	120	406
slr2009	P73227	NADH dehydrogenase subunit 4	ndhD6	ndhD6, ndhF, ndhD, mrpD	NADH dehydrogenase	Photosynthesis & Respiration					WP_000339455.1	29.276	304	169	11	132	394	139	437	1.9e-14	72.8	hydrogenase-4 component B	672	b2482		WP_000122577.1	26.688	311	170	11	71	329	67	371	6.24e-14	70.9	hydrogenase-4 component F	526	b2486		WP_000926441.1	25.658	304	186	9	63	326	62	365
ssr1386	P27372	NADH dehydrogenase subunit NdhL	ndhL	ndhL, ictA, ssr1386	NADH dehydrogenase	Photosynthesis & Respiration
sll1484	P74614	type 2 NADH dehydrogenase	ndbC	ndh, ndbC, ndhC	NADH dehydrogenase type 2	Photosynthesis & Respiration	PM	52.8	1		WP_000211045.1	24.819	415	265	11	73	461	36	429	1.97e-18	84.7	NADH dehydrogenase	434	b1109		WP_000660788.1	23.148	324	195	11	47	361	5	283	2.78e-06	46.6	3-phenylpropionate/cinnamic acid dioxygenase ferredoxin--NAD+ reductase component	400	b2542		WP_001120810.1	38.182	55	28	2	328	382	286	334
slr0851	P73739	type 2 NADH dehydrogenase	ndbA	ndh, ndbA	NADH dehydrogenase type 2	Photosynthesis & Respiration					WP_000211045.1	27.053	414	268	10	29	421	30	430	6.31e-29	114	NADH dehydrogenase	434	b1109		WP_000064752.1	25.298	336	202	16	12	341	5	297	2.48e-09	55.5	nitric oxide reductase FlRd-NAD+ reductase	377	b2711		WP_071524903.1	29.231	65	39	2	3	67	2	59
sll0819	P29256	photosystem I reaction center subunit III precursor (PSI-F), plastocyanin (cyt c553) docking protein	psaF	psaF, sll0819, psbF	Photosystem I	Photosynthesis & Respiration	TM	18.2	0		WP_001091940.1	17.886	123	77	2	26	124	311	433	0.77	26.9	NAD-dependent D-mannonate oxidoreductase	488	b2172
slr0737	P19569	photosystem I subunit II	psaD	psaD	Photosystem I	Photosynthesis & Respiration	TM	15.6	0
slr1655	P37277	photosystem I subunit XI	psaL	psaL, psaL1	Photosystem I	Photosynthesis & Respiration	TM	16.6	2
slr1834	P29254	P700 apoprotein subunit Ia	psaA	psaA, psaB	Photosystem I	Photosynthesis & Respiration	TM	82.9	11
slr1835	P29255	P700 apoprotein subunit Ib	psaB	psaB, psaA	Photosystem I	Photosynthesis & Respiration	TM	81.2	11
ssr2831	P12975	photosystem I subunit IV	psaE	psaE	Photosystem I	Photosynthesis & Respiration	TM	8.1	0
ssl0563	P32422	photosystem I subunit VII	psaC	psaC, psaC2, ssl0563	Photosystem I	Photosynthesis & Respiration	Unknown	8.8	0		WP_000915778.1	33.333	54	34	1	10	61	376	429	6.73e-06	39.3	electron transporter RsxC	740	b1629		WP_000915778.1	30.303	33	23	0	36	68	365	397	0.016	29.6	electron transporter RsxC	740	b1629		WP_000991805.1	32.759	58	32	1	9	66	115	165
sll0629	P74564	alternative photosystem I reaction center subunit X	psaK2	psaK, psaK2	Photosystem I	Photosynthesis & Respiration
sml0008	Q55329	photosystem I subunit IX	psaJ	psaJ, sml0008, psbJ	Photosystem I	Photosynthesis & Respiration					WP_001094491.1	57.143	14	6	0	27	40	238	251	0.027	26.9	L-aspartate oxidase	540	b2574		WP_000366501.1	45.714	35	12	1	4	38	93	120	0.27	24.3	LysR family transcriptional regulator	293	b1526
smr0004	Q55330	photosystem I subunit VIII	psaI	psaI, smr0004	Photosystem I	Photosynthesis & Respiration
smr0005	P72986	photosystem I subunit XII	psaM	psaM, smr0005	Photosystem I	Photosynthesis & Respiration
ssr0390	P72712	photosystem I reaction center subunit X	psaK1	psaK, psaK1, ssr0390	Photosystem I	Photosynthesis & Respiration					WP_001380786.1	40	35	17	1	18	52	203	233	0.54	25.4	acyltransferase	301	n/a		WP_001196238.1	31.707	41	28	0	23	63	142	182	0.57	25.4	EamA-like transporter	299	b3827		WP_000953441.1	50	28	12	1	42	69	566	591
sll0226	P72705	photosystem I assembly related protein	ycf4	ycf4	Photosystem I biogenesis/assembly	Photosynthesis & Respiration	TM	20.4	2		WP_000229840.1	25.547	137	94	4	13	144	67	200	0.3	28.1	LPS core heptose(I) kinase RfaP	265	b3630
slr0171	Q55551	photosystem I assembly related protein Ycf37	ycf37	ycf37	Photosystem I biogenesis/assembly	Photosynthesis & Respiration	TM	20.1	1
sll0634	P72966	photosystem I biogenesis protein BtpA	btpA	btpA	Photosystem I biogenesis/assembly	Photosynthesis & Respiration	Unknown	30	0		WP_000118626.1	28.627	255	176	5	9	260	10	261	1.29e-27	105	nucleoside triphosphatase	268	b4303		WP_000732512.1	31.818	66	31	2	100	151	176	241	0.42	28.9	two-component sensor histidine kinase	433	b1609
slr0823	P74063	photosystem I assembly related protein	ycf3	ycf3	Photosystem I biogenesis/assembly	Photosynthesis & Respiration	Unknown	19.9	0		WP_000020224.1	45.833	24	13	0	139	162	200	223	0.049	30.4	attachment protein	295	b4630		WP_011443593.1	40.909	22	13	0	139	160	277	298	0.14	29.6	inverse autotransporter adhesin-like protein YeeJ	2367	n/a		WP_000802080.1	24.658	73	48	1	69	141	59	124
sll0258	Q55013	cytochrome c550	psbV	psbV, petK, psbK	Photosystem II	Photosynthesis & Respiration	Soluble proteins	17.9	0		WP_001107467.1	32.558	43	25	1	69	107	135	177	0.18	28.9	ATP-dependent zinc metalloprotease FtsH	644	b3178
sll1194	Q55332	photosystem II 12 kDa extrinsic protein	psbU	psbU	Photosystem II	Photosynthesis & Respiration	Soluble proteins	14.2	0		WP_000680312.1	27.344	128	72	6	1	112	1	123	0.000687	34.3	hypothetical protein	123	b0442		WP_000905789.1	31.915	47	30	1	82	126	693	739	0.67	26.6	protein translocase subunit SecA	901	b0098
slr0927	P09192	photosystem II reaction center D2 protein	psbD2	psbD2, psbD, psbD-2, psbDII	Photosystem II	Photosynthesis & Respiration					WP_000145410.1	35.714	42	21	2	90	125	261	302	0.75	28.5	hydrogenase-2 small chain	372	b2997
sll0851	P09193	photosystem II CP43 protein	psbC	psbC	Photosystem II	Photosynthesis & Respiration	TM	50.3	6		WP_001069979.1	36.585	41	23	1	410	447	216	256	0.28	30	protein PhsC	261	b1670		WP_001259810.1	26.882	93	59	3	227	317	282	367	0.37	30	signal peptide peptidase SppA	618	b1766		WP_000952737.1	28.947	38	27	0	24	61	138	175
sll1418	P73952	photosystem II oxygen-evolving complex 23K protein PsbP homolog	psbP2	psbP, psbP2, sll1418	Photosystem II	Photosynthesis & Respiration	TM	20.7	0
sll1638	P73048	hypothetical protein	psbQ	psbQ	Photosystem II	Photosynthesis & Respiration	TM	16.5	0
slr0906	P05429	photosystem II core light harvesting protein	psbB	psbB	Photosystem II	Photosynthesis & Respiration	TM	55.9	6
sll1867	P16033	photosystem II D1 protein	psbA3	psbA3, psba-3, psbA, psbAIII, sll1867	Photosystem II	Photosynthesis & Respiration					WP_000433152.1	23.121	173	95	7	4	150	392	552	0.011	34.7	CRISPR-associated helicase/endonuclease Cas3	888	b2761		WP_000377098.1	26.136	88	51	5	89	169	70	150	0.17	30.8	glutathione-regulated potassium-efflux system protein KefC	620	b0047
slr1645	P74367	photosystem II 11 kD protein	psb27, psbZ	psb27, psbZ, slr1645	Photosystem II	Photosynthesis & Respiration	TM	14.9	0
ssr3451	P09190	cytochrome b559 alpha subunit	psbE	psbE, ssr3451	Photosystem II	Photosynthesis & Respiration	TM	9.4	1
sll0427	P10549	photosystem II manganese-stabilizing polypeptide	psbO	psbO	Photosystem II	Photosynthesis & Respiration	Unknown	29.9	0
sll1398	Q55356	photosystem II reaction center 13 kDa protein	psb28, psbW, psb13, ycf79	psb28, psb13, ycf79, psbW, psb28-1	Photosystem II	Photosynthesis & Respiration	Unknown	12.6	0		WP_001239142.1	41.667	36	21	0	2	37	58	93	0.022	30	non-specific ribonucleoside hydrolase RihC	304	b0030		WP_000272188.1	34.211	38	25	0	41	78	21	58	0.071	28.5	hypothetical protein	128	b0163
slr1739	P73731	photosystem II 13 kDa protein homolog	psb28-2	psb28-2, psb28, psbW, slr1739	Photosystem II	Photosynthesis & Respiration	Unknown	14.1	0		WP_000389260.1	32.353	34	18	1	91	119	82	115	0.17	27.7	hypothetical protein	162	b0858
sml0007	P73676	photosystem II protein Y	psbY	psbY, ycf32, sml0007	Photosystem II	Photosynthesis & Respiration	Unknown	4.2	1		WP_000982172.1	44.118	34	17	1	5	38	279	310	0.86	22.7	transporter	430	b0486
sll0047	Q55438	hypothetical protein YCF12	psb30	ycf12, psb30	Photosystem II	Photosynthesis & Respiration					WP_000871982.1	60	25	10	0	9	33	96	120	0.016	27.3	hypothetical protein	136	b0791
sll1281	P73528	photosystem II PsbZ protein	psbZ, ycf9	psbZ, ycf9	Photosystem II	Photosynthesis & Respiration
sll1867	P16033	photosystem II D1 protein	psbA3	psbA3, psba-3, psbA, psbAIII, sll1867	Photosystem II	Photosynthesis & Respiration					WP_000433152.1	23.121	173	95	7	4	150	392	552	0.011	34.7	CRISPR-associated helicase/endonuclease Cas3	888	b2761		WP_000377098.1	26.136	88	51	5	89	169	70	150	0.17	30.8	glutathione-regulated potassium-efflux system protein KefC	620	b0047
slr0927	P09192	photosystem II reaction center D2 protein	psbD2	psbD2, psbD, psbD-2, psbDII	Photosystem II	Photosynthesis & Respiration					WP_000145410.1	35.714	42	21	2	90	125	261	302	0.75	28.5	hydrogenase-2 small chain	372	b2997
slr1181	P07826	photosystem II D1 protein	psbA1	psbA1, psba-1, psbA, psbAI	Photosystem II	Photosynthesis & Respiration					WP_000377098.1	26.19	84	56	3	89	169	70	150	0.028	33.1	glutathione-regulated potassium-efflux system protein KefC	620	b0047		WP_000433152.1	20.958	167	96	6	10	150	396	552	0.089	31.6	CRISPR-associated helicase/endonuclease Cas3	888	b2761
sml0001	Q54697	photosystem II reaction center PsbI protein	psbI	psbI, sml0001	Photosystem II	Photosynthesis & Respiration
sml0002	P72575	photosystem II PsbX protein	psbX	psbX, sml0002	Photosystem II	Photosynthesis & Respiration
sml0003	P72701	photosystem II reaction center M protein	psbM	psbM, sml0003	Photosystem II	Photosynthesis & Respiration					WP_001038079.1	57.143	14	6	0	8	21	8	21	0.5	23.1	O-antigen capsule production periplasmic protein	248	b0985
sml0005	P15819	photosystem II PsbK protein	psbK	psbK, sml0005	Photosystem II	Photosynthesis & Respiration					WP_000774988.1	41.667	24	14	0	7	30	170	193	0.31	24.3	glycine/betaine ABC transporter permease	354	b2678		WP_001295243.1	32.5	40	24	1	3	42	196	232	0.67	23.5	sensor protein UhpB	500	b3668		WP_000446023.1	34.483	29	19	0	7	35	422	450
smr0001	P74787	photosystem II PsbT protein	psbT, ycf8	psbT, psbTc, ycf8, smr0001	Photosystem II	Photosynthesis & Respiration					WP_001109573.1	47.368	19	10	0	8	26	371	389	0.68	22.7	type II secretion system protein GspF	398	b3327
smr0006	P09191	cytochrome b559 b subunit	psbF	psbF, smr0006	Photosystem II	Photosynthesis & Respiration
smr0007	Q55354	photosystem II PsbL protein	psbL	psbL, smr0007	Photosystem II	Photosynthesis & Respiration					WP_000131925.1	50	22	10	1	17	38	152	172	0.41	23.5	low affinity tryptophan permease	415	b3709
smr0008	P73070	photosystem II PsbJ protein	psbJ	psbJ, smr0008	Photosystem II	Photosynthesis & Respiration					WP_001252058.1	42.5	40	14	1	3	33	70	109	0.8	22.7	maltose ABC transporter permease	296	b4032
smr0009	P26286	photosystem II PsbN protein	psbN	psbN, smr0009	Photosystem II	Photosynthesis & Respiration
ssl2598	P14835	photosystem II PsbH protein	psbH	psbH, ssl2598	Photosystem II	Photosynthesis & Respiration					WP_000918073.1	66.667	18	6	0	30	47	158	175	0.086	26.9	nitrate/nitrite two-component system sensor histidine kinase	598	b1222
slr2034	P73069	putative homolog of plant HCF136, which is essential for stability or assembly of photosystem II	ycf48	ycf48	Photosystem II assembly/repair	Photosynthesis & Respiration	TM	37.3	0
sll0928	P72870	allophycocyanin-B	apcD	apcD, sll0928	Phycobilisome	Photosynthesis & Respiration	Soluble proteins	17.9	0		WP_000435167.1	30.216	139	67	8	42	158	91	221	0.026	31.2	multidrug resistance protein EmrK	387	b2368
sll1051	P72652	phycocyanin alpha-subunit phycocyanobilin lyase	cpcF	cpcF	Phycobilisome	Photosynthesis & Respiration	Soluble proteins	23.2	0
sll1577	Q54714	phycocyanin beta subunit	cpcB	cpcB, sll1577	Phycobilisome	Photosynthesis & Respiration	Soluble proteins	18.1	0
sll1578	Q54715	phycocyanin alpha subunit	cpcA	cpcA, sll1578	Phycobilisome	Photosynthesis & Respiration	Soluble proteins	17.6	0
sll1579	P73204	phycobilisome rod linker polypeptide	cpcC2	cpcC2, cpcC, cpc2	Phycobilisome	Photosynthesis & Respiration	Soluble proteins	30.8	0		WP_001295335.1	25	48	36	0	64	111	94	141	0.73	27.7	transcriptional regulator	207	b0375		WP_001338420.1	32.727	55	35	1	71	125	139	191	0.75	28.1	NAD(P)H-dependent oxidoreductase	337	b0868
slr1459	P74551	phycobilisome core component	apcF	apcF, slr1459	Phycobilisome	Photosynthesis & Respiration	Soluble proteins	18.9	0
slr1986	Q01952	allophycocyanin beta subunit	apcB	apcB, slr1986	Phycobilisome	Photosynthesis & Respiration	Soluble proteins	17.2	0		WP_001335950.1	26.866	67	45	2	1	64	48	113	0.83	26.6	RNA 3'-terminal phosphate cyclase	338	b4475
slr2051	P73093	phycobilisome rod-core linker polypeptide	cpcG1	cpcG1, cpcG, apcG	Phycobilisome	Photosynthesis & Respiration	Soluble proteins	28.9	0		WP_001065343.1	40	40	21	2	160	196	30	69	0.17	27.7	regulator AlpA	70	b2624
slr2067	Q01951	allophycocyanin alpha subunit	apcA	apcA	Phycobilisome	Photosynthesis & Respiration	Soluble proteins	17.4	0		WP_000681072.1	29.268	41	29	0	76	116	103	143	0.3	28.1	glucan biosynthesis protein G	517	n/a		WP_001279752.1	40.541	37	20	1	92	128	121	155	0.65	26.9	transporter	553	b3685
ssl3093	P73202	phycobilisome small rod linker polypeptide	cpcD	cpcD, ssl3093	Phycobilisome	Photosynthesis & Respiration	Soluble proteins	9.3	0		WP_001265471.1	42.308	26	15	0	53	78	110	135	0.32	25.8	two-component system response regulator PhoP	223	b1130
ssr3383	Q01950	phycobilisome small core linker polypeptide	apcC	apcC, ssr3383	Phycobilisome	Photosynthesis & Respiration	Soluble proteins	7.8	0		WP_001107467.1	32.836	67	30	2	12	66	137	200	0.004	30.8	ATP-dependent zinc metalloprotease FtsH	644	b3178
sll1471	P74625	phycobilisome rod-core linker polypeptide	cpcG2	cpcG2, cpcG	Phycobilisome	Photosynthesis & Respiration	TM	28.5	1
sll1580	P73203	phycobilisome rod linker polypeptide	cpcC1	cpcC1, cpcH, cpcC, cpcC2, cpc1	Phycobilisome	Photosynthesis & Respiration	Unknown	32.5	0
slr0335	Q55544	phycobilisome core-membrane linker polypeptide	apcE	apcE, slr0335	Phycobilisome	Photosynthesis & Respiration	Unknown	100.2	0
slr1878	P73638	phycocyanin alpha-subunit phycocyanobilin lyase	cpcE	cpcE	Phycobilisome	Photosynthesis & Respiration	Unknown	29.4	0		WP_001130692.1	46.875	32	17	0	173	204	65	96	0.21	29.3	outer membrane lipoprotein LolB	207	b1209
sll1663	P72807	phycocyanin alpha phycocyanobilin lyase related protein	nblB1	nblB1, nblB	Phycobilisome degradation	Photosynthesis & Respiration	Soluble proteins	24.1	0
ssl0452	P73891	phycobilisome degradation protein NblA	nblA1	nblA1, nblA, ssl0452	Phycobilisome degradation	Photosynthesis & Respiration
ssl0453	P73890	phycobilisome degradation protein NblA	nblA2	nblA2, nblA, ssl0453	Phycobilisome degradation	Photosynthesis & Respiration
ssr2016	P73358	hypothetical protein		pgr5, ssr2016	Possible FQR	Photosynthesis & Respiration
sll0662	Q55980	4Fe-4S type iron-sulfur protein		fed7	Putative ferredoxins	Photosynthesis & Respiration	Soluble proteins	15.1	0		WP_001240582.1	31.169	77	49	3	53	126	133	208	0.015	31.2	formate dehydrogenase nitrate-inducible iron-sulfur subunit	294	b1475		WP_000991805.1	33.735	83	44	5	33	108	91	169	0.019	30.8	electron transport complex subunit RsxB	192	b1628		WP_000838428.1	24.359	78	55	2	43	116	76	153
sll1382	P74159	ferredoxin, petF-like protein	fed2	petF, fdx, fedII, fdx II	Putative ferredoxins	Photosynthesis & Respiration	Soluble proteins	13.8	0		WP_000206388.1	35.211	71	45	1	12	81	267	337	1.6e-10	53.9	1,2-phenylacetyl-CoA epoxidase subunit E	356	b1392		WP_000212426.1	36.17	47	28	1	23	67	303	349	9.95e-07	43.1	6-N-hydroxylaminopurine detoxification oxidoreductase	369	b0947		WP_000178677.1	30.645	62	43	0	28	89	258	319
slr0148	P74447	hypothetical protein		fdx, slr0148	Putative ferredoxins	Photosynthesis & Respiration	Soluble proteins	17.8	0		WP_001124469.1	34.177	79	52	0	44	122	23	101	1.89e-09	50.1	(2Fe-2S) ferredoxin	111	b2525
sll1584	P73195	ferredoxin like protein			Putative ferredoxins	Photosynthesis & Respiration	Unknown	15.5	0
slr2059	P73811	iron-sulfur cluster binding protein homolog			Putative ferredoxins	Photosynthesis & Respiration	Unknown	14.8	0		WP_000172749.1	36.667	60	26	2	81	130	57	114	2.94e-05	38.9	NADH-quinone oxidoreductase subunit I	180	b2281		WP_000172749.1	35.088	57	36	1	79	134	94	150	0.002	33.1	NADH-quinone oxidoreductase subunit I	180	b2281		WP_001070230.1	31.481	54	33	1	77	130	149	198
ssl2559	P73171	ferredoxin		fdx6	Putative ferredoxins	Photosynthesis & Respiration	Unknown	10.7	0		WP_000178677.1	43.478	46	21	2	11	52	242	286	0.000407	34.7	hybrid-cluster NAD(P)-dependent oxidoreductase	322	b0872		WP_000135040.1	31.746	63	37	2	28	90	26	82	0.005	30.4	ferredoxin involved with ribonucleotide reductase diferric-tyrosyl radical (Y*) cofactor maintenance	84	b2234		WP_000070700.1	26.733	101	50	3	9	86	56	155
ssl3044	P74283	probable ferredoxin		ssl3044	Putative ferredoxins	Photosynthesis & Respiration	Unknown	10.8	0
slr0150	P74449	ferredoxin, petF-like protein	petF, fdx	petF, fdx, fdx IV	Putative ferredoxins	Photosynthesis & Respiration					WP_000206388.1	47.222	72	35	2	23	93	279	348	1.16e-11	56.2	1,2-phenylacetyl-CoA epoxidase subunit E	356	b1392		WP_000212426.1	47.619	42	22	0	26	67	306	347	3.54e-08	46.6	6-N-hydroxylaminopurine detoxification oxidoreductase	369	b0947		WP_000178677.1	31.746	63	41	1	28	90	258	318
slr1828	P73388	ferredoxin, petF-like protein	petF, fdx	petF, fdx, slr1828, fdx III	Putative ferredoxins	Photosynthesis & Respiration					WP_000206388.1	33.871	62	41	0	22	83	280	341	5.24e-07	43.1	1,2-phenylacetyl-CoA epoxidase subunit E	356	b1392		WP_000212426.1	29.762	84	49	3	8	89	292	367	1.17e-06	42.4	6-N-hydroxylaminopurine detoxification oxidoreductase	369	b0947		WP_000178677.1	30.435	69	48	0	21	89	253	321
ssr3184	P73649	4Fe-4S type iron-sulfur protein		petF, ssr3184, fdx8	Putative ferredoxins	Photosynthesis & Respiration					WP_000172749.1	35.849	53	31	1	8	57	58	110	1.82e-05	37.4	NADH-quinone oxidoreductase subunit I	180	b2281		WP_000493781.1	33.898	59	38	1	8	66	38	95	0.002	31.6	formate hydrogenlyase subunit 6	180	b2720		WP_000838428.1	35.849	53	26	2	5	57	53	97
slr1379	P73159	quinol oxidase subunit I	cydA	cydA, cyd-1	Quinol oxidase	Photosynthesis & Respiration					WP_000884361.1	33.992	506	265	7	7	449	3	502	8.76e-81	257	cytochrome bd-I ubiquinol oxidase subunit 1	522	b0733		WP_000263582.1	34.51	510	257	11	7	449	3	502	5.21e-80	255	cytochrome bd-II ubiquinol oxidase subunit 1	514	b0978		WP_001076046.1	44.681	47	21	3	251	292	63	109
slr1380	P73160	quinol oxidase subunit II	cydB	cydB	Quinol oxidase	Photosynthesis & Respiration					WP_000460803.1	25.41	366	223	10	14	336	10	368	5.55e-32	120	cytochrome bd-II ubiquinol oxidase subunit 2	378	b0979		WP_000568275.1	25.762	361	229	8	14	336	10	369	2.4e-30	115	cytochrome bd-I ubiquinol oxidase subunit 2	379	b0733
sll0199	P21697	plastocyanin	petE	petE	Soluble electron carriers	Photosynthesis & Respiration	Soluble proteins	13.1	0		WP_000536562.1	44	25	14	0	83	107	575	599	0.25	27.7	membrane protein	1337	n/a		WP_000008957.1	50	20	10	0	58	77	67	86	0.77	25.4	transcriptional regulator	117	b3499
sll0248	P27319	flavodoxin	isiB	isiB, fla	Soluble electron carriers	Photosynthesis & Respiration	Soluble proteins	18.8	0		WP_001018618.1	50.588	170	82	2	1	169	1	169	3.62e-56	171	flavodoxin-1	176	b0684		WP_001055874.1	45.732	164	86	3	3	164	2	164	1.02e-45	145	flavodoxin-2	173	b2895		WP_000029634.1	23.158	95	63	4	3	89	253	345
slr1643	Q55318	ferredoxin-NADP oxidoreductase	petH	petH	Soluble electron carriers	Photosynthesis & Respiration	Soluble proteins	46.3	0		WP_000211913.1	27.35	234	148	9	187	413	381	599	1.06e-16	79	sulfite reductase subunit alpha	599	b2764		WP_000206388.1	22.581	155	104	7	237	387	87	229	0.004	35.8	1,2-phenylacetyl-CoA epoxidase subunit E	356	b1392		WP_000796332.1	23.649	148	102	6	229	372	73	213
ssl0020	P27320	ferredoxin I, essential for growth	petF	petF, fed1, fedI, fed, ssl0020, fdx I	Soluble electron carriers	Photosynthesis & Respiration	Soluble proteins	10.4	0		WP_000206388.1	46.479	71	37	1	20	89	279	349	4.13e-15	65.9	1,2-phenylacetyl-CoA epoxidase subunit E	356	b1392		WP_000178677.1	34.848	66	43	0	23	88	256	321	6.52e-08	45.4	hybrid-cluster NAD(P)-dependent oxidoreductase	322	b0872		WP_000212426.1	35	60	35	1	25	84	308	363
sll1245	P42351	cytochrome cM	cytM	cytM	Soluble electron carriers	Photosynthesis & Respiration					WP_001214331.1	34.483	58	29	3	42	97	65	115	0.062	28.9	cytochrome c-type protein TorY	366	b1873		WP_000846217.1	37.736	53	28	2	11	61	256	305	0.12	28.1	ADP-ribosylglycohydrolase	334	b2099
sll1796	P46445	cytochrome c553	petJ	petJ, sll1796	Soluble electron carriers	Photosynthesis & Respiration
sll1899	Q79EF2	cytochrome c oxidase folding protein	ctaB	ctaB, coxD	Soluble electron carriers	Photosynthesis & Respiration					WP_000971336.1	34.812	293	189	2	19	310	4	295	1.38e-47	159	protoheme IX farnesyltransferase	296	b0428		WP_000455227.1	26.289	194	136	4	26	217	21	209	8.64e-10	55.5	4-hydroxybenzoate octaprenyltransferase	290	b4040
slr1137	Q06473	cytochrome c oxidase subunit I	ctaDI	coxA, ctaI, ctaDI, ctaD, ctaD1, catD, coxI	Terminal oxidase 1	Photosynthesis & Respiration	TM	61.3	12		WP_000467180.1	40.351	513	295	6	17	519	45	556	4.16e-120	366	cytochrome ubiquinol oxidase subunit I	663	b0431
slr1138	Q06475	cytochrome c oxidase subunit III	ctaEI	ctaEI, ctaE, coxC, ctaE1	Terminal oxidase 1	Photosynthesis & Respiration	TM	26.1	4		WP_000179819.1	32.338	201	127	5	40	233	3	201	4.62e-24	92.4	cytochrome bo(3) ubiquinol oxidase subunit 3	204	b0430
slr1136	Q06474	cytochrome c oxidase subunit II	ctaCI	coxB, ctaCI, ctaC, ctaC1, coxII	Terminal oxidase 1	Photosynthesis & Respiration					WP_001239436.1	30.935	139	90	4	168	303	125	260	3.44e-12	63.2	cytochrome ubiquinol oxidase subunit II	315	b0432		WP_000493470.1	25.49	51	36	1	228	278	450	498	0.87	28.1	sugar ABC transporter ATPase	503	b2547
sll0813	P74044	cytochrome c oxidase subunit II	ctaC	coxB, ctaC, ctaCII, cta2	Terminal oxidase 2	Photosynthesis & Respiration	PM	33.4	3		WP_001239436.1	22.963	135	101	3	152	284	125	258	3.39e-05	41.6	cytochrome ubiquinol oxidase subunit II	315	b0432
slr2082	P73907	cytochrome c oxidase subunit I	ctaDII	ctaD, ctaII, ctaDII, cta2, slr2082	Terminal oxidase 2	Photosynthesis & Respiration	PM	60.7	12		WP_000467180.1	37.572	519	311	7	15	525	45	558	1.02e-111	344	cytochrome ubiquinol oxidase subunit I	663	b0431
slr2083	P73908	cytochrome c oxidase subunit III	ctaEII	ctaE, ctaEII, cta2, slr2083	Terminal oxidase 2	Photosynthesis & Respiration	PM	22.2	5		WP_000179819.1	31.579	190	102	7	23	197	27	203	1.43e-14	66.2	cytochrome bo(3) ubiquinol oxidase subunit 3	204	b0430
slr0395	P74422	nitrate assimilation transcriptional activator, LysR family protein	ntcB	ntcB	Nitrogen regulatory proteins	Regulatory Functions	Soluble proteins	34.8	0		WP_001350493.1	24.918	305	208	6	3	301	5	294	4.99e-22	91.3	LysR family transcriptional regulator	317	b0768		WP_000776253.1	26.512	215	153	3	1	212	1	213	8.34e-18	79.3	LysR family transcriptional regulator CysB	324	b1275		WP_000952503.1	24.898	245	180	2	5	248	5	246
slr1529	P74210	nitrogen assimilation regulatory protein		ntrX	Nitrogen regulatory proteins	Regulatory Functions	TM	93.9	9		WP_000148503.1	30.435	253	153	6	152	385	134	382	1.58e-18	86.3	sigma-54-dependent Fis family transcriptional regulator	441	b4004		WP_000125282.1	29.31	232	135	7	176	385	162	386	2.1e-17	82.8	acetoacetate metabolism regulatory protein AtoC	461	b2220		WP_001251544.1	27.444	266	166	7	136	380	324	583
sll0750	Q55630	two-component sensor histidine kinase, KaiC-interacting protein, involved in circadian rhythm	hik8, sasA	hik8, sasA, sarA, sll0750	Regulatory Functions	Regulatory Functions	Large ribosomal protein	43.4	0		WP_001310640.1	30.702	228	149	4	153	380	662	880	3.55e-30	119	two-component sensor histidine kinase	894	b0695		WP_000559125.1	31.111	225	140	3	157	381	391	600	2.74e-25	104	two-component system sensor histidine kinase AtoS	608	b2219		WP_000675150.1	25.197	254	174	5	136	383	218	461
sll0337	Q55586	phosphate sensor, two-component sensor histidine kinase	phoR, hik7	phoR, hik7, sphS, sll0337	Regulatory Functions	Regulatory Functions	PM	43.6	0		WP_000675150.1	31.727	249	163	3	179	426	221	463	2.22e-28	113	two-component sensor histidine kinase	467	b2078		WP_000253839.1	34.199	231	133	8	198	421	261	479	1.21e-25	105	two-component sensor histidine kinase	480	b0570		WP_000893623.1	26.462	359	229	11	67	421	95	422
sll0474	Q55838	two-component hybrid sensor and regulator	hik28	hik28	Regulatory Functions	Regulatory Functions	PM	90.6	2		WP_000186450.1	38.095	252	142	7	396	645	273	512	2.97e-39	153	signal transduction histidine kinase	918	b2786		WP_000876011.1	36.226	265	152	4	388	650	440	689	4.96e-37	146	hybrid sensor histidine kinase/response regulator	949	b2217		WP_001300633.1	33.542	319	183	9	353	668	387	679
sll0646	P72951	guanylyl cyclase	cya2	cya2	Regulatory Functions	Regulatory Functions	PM	82.3	4
sll0776	P54735	serine/threonine kinase	spkD	spkD, pknA, spdK, sll0776	Regulatory Functions	Regulatory Functions	PM	55.2	0		WP_000784470.1	32.051	78	52	1	348	424	455	532	0.01	35.4	DUF3300 domain-containing protein	617	b0117		WP_001125331.1	30.612	49	30	1	450	498	36	80	0.46	29.3	signal transduction protein	206	b3055		WP_001311137.1	38.824	85	39	4	366	437	255	339
sll0798	Q55932	Ni(II)-sensor and/or redox sensor, two-component sensor histidine kinase	nrsS,rppB,hik30	nrsS, rppB, hik30, rppA, NII	Regulatory Functions	Regulatory Functions	PM	50.4	2		WP_000253839.1	29.694	229	157	3	217	445	255	479	2.65e-30	119	two-component sensor histidine kinase	480	b0570		WP_000893623.1	32.231	242	148	5	212	445	189	422	5.28e-30	118	PAS domain-containing sensor histidine kinase	431	b0400		WP_000580417.1	32.301	226	143	5	224	448	239	455
sll1205	P72595	transcriptional regulator		pchR, sll1205	Regulatory Functions	Regulatory Functions	PM	36.9	0		WP_000863142.1	28.44	109	77	1	215	322	196	304	1.37e-11	61.2	transcriptional regulator	312	b3905		WP_001300811.1	30.075	133	92	1	191	322	144	276	1.46e-10	58.2	arabinose operon regulatory protein	292	b0064		WP_000217137.1	36	75	48	0	246	320	193	267
sll1291	P73176	two-component response regulator PatA subfamily		rre12, taxP2, taxP, sll1291	Regulatory Functions	Regulatory Functions	PM	44.6	0		WP_000113933.1	35.345	116	75	0	282	397	5	120	1.3e-17	78.6	DNA-binding response regulator	229	b0399		WP_000137877.1	31.148	122	81	1	276	397	7	125	1.27e-14	70.1	DNA-binding response regulator	240	b2079		WP_001188654.1	28.099	121	83	2	278	397	2	119
sll1353	P73519	two-component sensor histidine kinase	hik15	hik15	Regulatory Functions	Regulatory Functions	PM	111.1	6		WP_000186450.1	37.931	290	171	3	543	828	232	516	6.73e-55	203	signal transduction histidine kinase	918	b2786		WP_001300633.1	37.729	273	150	5	563	829	403	661	1.5e-41	161	hybrid sensor histidine kinase/response regulator	914	b0993		WP_000876011.1	36.863	255	151	3	575	829	445	689
sll1544	P74670	two-component response regulator NarL subfamily		rre40	Regulatory Functions	Regulatory Functions	PM	25.7	0		WP_001310227.1	31.126	151	91	5	85	228	3	147	7.64e-12	58.5	helix-turn-helix transcriptional regulator	148	n/a		WP_001113639.1	27.922	154	102	4	73	219	55	206	1.26e-10	56.2	DNA-binding response regulator	215	b2188		WP_000633668.1	30.233	172	111	6	40	210	18	181
sll1594	P73862	ndhF3 operon transcriptional regulator, LysR family protein	ndhR	ndhR, ccmR, ndhF, rbcR, rbcR1, sll1594	Regulatory Functions	Regulatory Functions	PM	35.7	0		WP_000548294.1	28.966	290	200	3	1	289	1	285	1.05e-34	125	LysR family transcriptional regulator	293	b2157		WP_000952503.1	30.837	227	156	1	7	232	5	231	1.72e-33	122	transcriptional regulator	299	b0338		WP_001350493.1	30.435	207	143	1	1	206	1	207
sll1672	P72791	two-component hybrid sensor and regulator	hik12	hik12	Regulatory Functions	Regulatory Functions	PM	94	8		WP_000809774.1	32.3	387	230	8	353	734	271	630	4.68e-50	186	hybrid sensor histidine kinase/response regulator	778	b3210		WP_000186450.1	38.689	305	152	6	347	630	275	565	4.04e-48	181	signal transduction histidine kinase	918	b2786		WP_000186450.1	31.304	115	79	0	632	746	670	784
sll1871	P74137	two-component system sensory histidine kinase	hik6	hik6	Regulatory Functions	Regulatory Functions	PM	74.9	2		WP_000186450.1	36.769	359	187	10	310	658	184	512	6.34e-51	187	signal transduction histidine kinase	918	b2786		WP_001300633.1	34.358	358	201	11	311	663	333	661	5.25e-46	172	hybrid sensor histidine kinase/response regulator	914	b0993		WP_000876011.1	38.4	250	138	4	422	666	454	692
sll1879	P74126	two-component response regulator	ycf55	ycf55, rre23, crr23	Regulatory Functions	Regulatory Functions	PM	63.8	0		WP_000611335.1	26.016	123	89	1	6	128	2	122	1.61e-08	52.4	DNA-binding response regulator	218	b1914		WP_001188777.1	24.823	141	84	4	10	140	8	136	0.000304	40	nitrogen regulation protein NR(I)	469	b3868		WP_000598641.1	28.333	60	43	0	6	65	2	61
sll1957	P73808	transcriptional regulator		arsA, arsR	Regulatory Functions	Regulatory Functions	PM	12.3	0		WP_000008957.1	48.485	66	33	1	13	77	10	75	1.7e-15	63.9	transcriptional regulator	117	b3499		WP_000137280.1	28.205	78	55	1	13	89	18	95	2.05e-05	37.4	transcriptional regulator	99	b2667
sll5060	Q6ZES0	two-component hybrid sensor &amp; regulator		sll5060	Regulatory Functions	Regulatory Functions	PM	134.6	0		WP_000186450.1	30.693	707	399	18	481	1179	266	889	4.56e-81	283	signal transduction histidine kinase	918	b2786		WP_001300633.1	31.026	419	244	11	482	896	422	799	6.8e-47	179	hybrid sensor histidine kinase/response regulator	914	b0993		WP_001300633.1	25.207	242	142	7	933	1173	679	882
slr0321	Q55526	GTP-binding protein ERA homolog		era	Regulatory Functions	Regulatory Functions	PM	34.8	0		WP_000020749.1	36.177	293	181	5	22	311	8	297	2.55e-57	184	GTPase Era	301	b2566		WP_001282346.1	31.395	172	101	4	20	185	213	373	7.16e-16	74.7	tRNA uridine(34) 5-carboxymethylaminomethyl synthesis GTPase MnmE	454	b3706		WP_000639528.1	34.959	123	80	0	25	147	14	136
slr0533	Q55475	two-component sensor histidine kinase	hik10	hik10	Regulatory Functions	Regulatory Functions	PM	45	1		WP_000675150.1	36.429	280	168	3	126	404	189	459	3.95e-49	170	two-component sensor histidine kinase	467	b2078		WP_000893623.1	33.195	241	148	5	166	403	192	422	1.45e-33	127	PAS domain-containing sensor histidine kinase	431	b0400		WP_000253839.1	31.615	291	182	10	118	403	201	479
slr0599	P74745	serine/threonine kinase		spkC, pknE	Regulatory Functions	Regulatory Functions	PM	58.1	0		WP_000732240.1	42.105	38	20	1	328	363	27	64	0.4	28.9	hypothetical protein	130	n/a
slr1225	P73469	serine/threonine kinase		spkF, pknF	Regulatory Functions	Regulatory Functions	PM	53.8	0		WP_000032581.1	29.508	61	43	0	373	433	66	126	0.27	29.3	DUF2628 domain-containing protein	126	b3817		WP_001306211.1	32.813	64	37	3	229	291	420	478	0.4	30	quinoprotein glucose dehydrogenase	796	b0124
slr1305	P72843	two-component response regulator		rre41, nifL, slr1305	Regulatory Functions	Regulatory Functions	PM	96.2	0		WP_000859945.1	35.121	578	321	12	278	829	104	653	8.77e-95	308	cyclic di-GMP phosphodiesterase	661	b1285		WP_001248237.1	32.432	444	289	5	385	828	362	794	2.13e-69	242	oxygen-sensing cyclic-di-GMP phosphodiesterase	807	n/a		WP_001248237.1	27.338	139	92	2	268	401	127	261
slr1805	P73687	two-component sensor histidine kinase	hik16	hik16, chk16	Regulatory Functions	Regulatory Functions	PM	77.6	8		WP_001211892.1	28.333	240	156	5	513	749	232	458	5.13e-20	90.5	two-component sensor histidine kinase	465	b4003		WP_001300633.1	27.985	268	175	7	495	749	402	664	1.48e-18	87.4	hybrid sensor histidine kinase/response regulator	914	b0993		WP_001326970.1	27.004	237	149	8	527	749	712	938
slr1860	P37979	carbon metabolisms regulatory protein IcfG	icfG	icfG	Regulatory Functions	Regulatory Functions	PM	70.9	0		WP_032313496.1	28.235	85	48	3	194	265	74	158	0.32	30.8	hypothetical protein	803	b1404		WP_000725337.1	27.869	61	39	1	309	369	108	163	0.52	29.6	protein disulfide oxidoreductase DsbA	208	b3860
slr2024	P73243	two-component response regulator CheY subfamily		rre13, slr2024	Regulatory Functions	Regulatory Functions	PM	20.2	0		WP_000113933.1	34.351	131	79	3	3	131	2	127	1.32e-14	66.2	DNA-binding response regulator	229	b0399		WP_000763867.1	25.893	112	78	3	5	113	7	116	5.37e-10	52	two-component system response regulator	129	b1882		WP_001120125.1	25	120	87	1	4	123	3	119
slr2098	P73926	two-component hybrid sensor and regulator	hik21	hik21	Regulatory Functions	Regulatory Functions	PM	139.2	6		WP_000186450.1	35.231	650	370	10	512	1150	278	887	2.62e-104	349	signal transduction histidine kinase	918	b2786		WP_000876011.1	28.264	651	386	14	392	1029	345	927	2.58e-61	224	hybrid sensor histidine kinase/response regulator	949	b2217		WP_000876011.1	30.263	152	92	4	755	906	809	946
slr2104	P73932	two-component hybrid sensor and regulator	hik22	hik22	Regulatory Functions	Regulatory Functions	PM	106.7	1		WP_000809774.1	32.582	488	299	9	452	934	277	739	1.75e-71	249	hybrid sensor histidine kinase/response regulator	778	b3210		WP_000186450.1	34.884	430	243	12	417	834	245	649	3.03e-60	219	signal transduction histidine kinase	918	b2786		WP_000186450.1	26.522	230	148	2	719	938	669	887
slr6041	Q6YRW3	two-component sensor histidine kinase		pcopS, slr6041, hikP, chk46	Regulatory Functions	Regulatory Functions	PM	49.9	2		WP_000253839.1	34.764	233	147	3	209	441	252	479	9.47e-35	132	two-component sensor histidine kinase	480	b0570		WP_000893623.1	35.965	228	130	6	220	441	205	422	9.84e-35	131	PAS domain-containing sensor histidine kinase	431	b0400		WP_000876011.1	29.437	231	156	4	217	445	468	693
sll0039	Q55447	positive phototaxis protein, two-component response regulator CheY subfamily	pixH, pisH	pixH, pisH, cheY, rre35, taxY1, taxY	Regulatory Functions	Regulatory Functions	Soluble proteins	13.2	0		WP_000113933.1	32.143	112	76	0	5	116	6	117	4.14e-18	73.6	DNA-binding response regulator	229	b0399		WP_000137877.1	30.435	115	77	1	5	119	14	125	9.68e-17	70.1	DNA-binding response regulator	240	b2079		WP_001157751.1	30.357	112	76	1	5	116	8	117
sll0094	Q55885	two-component sensor histidine kinase	hik37	hik37	Regulatory Functions	Regulatory Functions	Soluble proteins	51.7	0		WP_000675150.1	25.532	235	152	6	208	435	229	447	9e-14	69.7	two-component sensor histidine kinase	467	b2078		WP_001211892.1	27.586	261	153	12	201	451	221	455	1.89e-13	68.9	two-component sensor histidine kinase	465	b4003		WP_000190577.1	24.506	253	161	10	205	451	118	346
sll0396	Q55733	two-component response regulator OmpR subfamily		rre28, slr0396	Regulatory Functions	Regulatory Functions	Soluble proteins	26	0		WP_000770953.1	42.273	220	126	1	4	222	2	221	5.1e-53	167	DNA-binding response regulator	227	b0571		WP_000113933.1	36.323	223	139	2	1	220	1	223	2.66e-49	158	DNA-binding response regulator	229	b0399		WP_001395354.1	37.327	217	134	2	4	220	2	216
sll0485	Q55820	two-component response regulator NarL subfamily		rre30	Regulatory Functions	Regulatory Functions	Soluble proteins	34.1	0		WP_000070491.1	34.167	120	65	4	3	119	4	112	3.49e-06	43.9	DNA-binding response regulator	216	b1221		WP_001113639.1	28.926	121	74	3	5	123	6	116	6.05e-06	43.1	DNA-binding response regulator	215	b2188		WP_001157751.1	28.571	133	83	5	3	134	2	123
sll0649	P72948	two-component response regulator OmpR subfamily		rre3	Regulatory Functions	Regulatory Functions	Soluble proteins	28.4	0		WP_000113933.1	39.474	228	131	3	14	241	5	225	4.26e-53	168	DNA-binding response regulator	229	b0399		WP_001157751.1	40.773	233	128	4	13	241	6	232	2.18e-51	164	DNA-binding response regulator	239	b3405		WP_000137877.1	41.991	231	126	3	12	242	11	233
sll1003	P73025	two-component sensor histidine kinase	hik13	hik13	Regulatory Functions	Regulatory Functions	Soluble proteins	75.5	0		WP_000043761.1	33.557	149	88	1	144	292	296	433	2.77e-22	99	sensor domain-containing diguanylate cyclase	1105	b2067		WP_000043761.1	34.559	136	89	0	295	430	295	430	1.42e-21	96.7	sensor domain-containing diguanylate cyclase	1105	b2067		WP_000043761.1	22.222	306	192	11	127	425	413	679
sll1005	P73023	MazG protein homolog			Regulatory Functions	Regulatory Functions	Soluble proteins	30.2	0		WP_001071648.1	38.722	266	149	5	8	266	1	259	2.6e-61	191	nucleoside triphosphate pyrophosphohydrolase	263	b2781		WP_001071648.1	29.412	119	74	4	20	132	149	263	0.024	32.3	nucleoside triphosphate pyrophosphohydrolase	263	b2781
sll1124	P73337	two-component sensor histidine kinase, phytochrome-like protein	plpA, hik3	plpA, hik3	Regulatory Functions	Regulatory Functions	Soluble proteins	154.5	0		WP_000893623.1	25.858	379	229	10	1000	1367	85	422	2.41e-25	107	PAS domain-containing sensor histidine kinase	431	b0400		WP_000809774.1	33.184	223	136	5	1147	1362	283	499	2.52e-24	107	hybrid sensor histidine kinase/response regulator	778	b3210		WP_000809774.1	21.675	203	141	4	542	730	139	337
sll1229	P74014	two-component hybrid sensor and regulator	hik41	hik41	Regulatory Functions	Regulatory Functions	Soluble proteins	42.4	0		WP_000125282.1	30.952	126	85	1	8	133	7	130	1.54e-15	74.7	acetoacetate metabolism regulatory protein AtoC	461	b2220		WP_001310640.1	30.342	234	145	5	143	372	661	880	1.55e-15	75.1	two-component sensor histidine kinase	894	b0695		WP_000137877.1	32.743	113	73	1	8	120	13	122
sll1296	P73172	two-component hybrid sensor and regulator	hik39	hik39, cheA, taxAY2, taxAY, sll1296	Regulatory Functions	Regulatory Functions	Soluble proteins	101.6	0		WP_000355059.1	29.412	340	231	6	437	773	300	633	5.42e-38	148	chemotaxis protein CheA	652	n/a		WP_000355059.1	24.085	328	202	12	16	338	8	293	0.000451	40.8	chemotaxis protein CheA	652	n/a		WP_000763867.1	32	125	81	2	796	918	2	124
sll1334	P74537	two-component sensor histidine kinase		sll1334	Regulatory Functions	Regulatory Functions	Soluble proteins	56.7	0		WP_000809774.1	24.528	159	101	7	256	407	298	444	0.14	31.6	hybrid sensor histidine kinase/response regulator	778	b3210		WP_001311037.1	25.287	87	64	1	238	324	247	332	0.15	31.6	two-component sensor histidine kinase	475	b2556		WP_000417791.1	22.642	106	75	2	51	156	18	116
sll1383	P74158	probable myo-inositol-1(or 4)-monophosphatase		suhB, ssyA	Regulatory Functions	Regulatory Functions	Soluble proteins	31.3	0		WP_000553451.1	40.824	267	145	5	14	269	1	265	2.75e-55	177	inositol monophosphatase	267	b2533		WP_000886919.1	34.066	91	58	1	52	140	37	127	1.49e-08	51.2	3'(2'),5'-bisphosphate nucleotidase CysQ	246	b4213
sll1555	P74288	two-component hybrid sensor and regulator	hik42	hik42	Regulatory Functions	Regulatory Functions	Soluble proteins	41.4	0		WP_000113933.1	31.933	119	81	0	3	121	4	122	1.37e-17	78.2	DNA-binding response regulator	229	b0399		WP_001395354.1	33.566	143	89	2	3	142	2	141	1.74e-17	77.8	DNA-binding response regulator	223	b1969		WP_000770953.1	35.135	148	85	3	3	143	2	145
sll1624	P73724	two-component response regulator		rre18, sll1624, crr18	Regulatory Functions	Regulatory Functions	Soluble proteins	37.6	0		WP_000113933.1	26.613	124	86	1	8	131	4	122	2.27e-10	57	DNA-binding response regulator	229	b0399		WP_001120125.1	32.576	132	77	4	6	135	2	123	2.2e-09	53.9	two-component system response regulator TorR	230	b0995		WP_001113639.1	27.826	115	76	3	1	114	1	109
sll1673	P72790	two-component response regulator		rre2, sll1673	Regulatory Functions	Regulatory Functions	Soluble proteins	51.3	0		WP_000628058.1	39.683	189	99	5	264	452	236	409	9.58e-32	122	sensor domain-containing diguanylate cyclase	410	b1341		WP_000878968.1	36.782	174	95	6	282	449	140	304	1.37e-23	97.8	GGDEF domain-containing protein	315	b1522		WP_000592814.1	35.882	170	98	5	284	451	125	285
sll1888	P74115	two-component sensor histidine kinase	hik5	hik5	Regulatory Functions	Regulatory Functions	Soluble proteins	47.4	0		WP_000186450.1	42.52	254	137	4	179	432	278	522	1.18e-48	175	signal transduction histidine kinase	918	b2786		WP_000809774.1	36.923	260	144	5	168	426	263	503	4.32e-44	161	hybrid sensor histidine kinase/response regulator	778	b3210		WP_000876011.1	34.241	257	155	4	172	428	448	690
sll1905	P73828	two-component hybrid sensor and regulator	hik19	hik19	Regulatory Functions	Regulatory Functions	Soluble proteins	111.5	0		WP_000186450.1	44.928	276	134	3	294	569	266	523	1.53e-58	214	signal transduction histidine kinase	918	b2786		WP_000186450.1	34.677	124	80	1	731	854	659	781	1.55e-17	84.7	signal transduction histidine kinase	918	b2786		WP_000186450.1	34.426	122	74	2	9	127	659	777
sll2014	P73664	sugar fermentation stimulation protein		sfsA	Regulatory Functions	Regulatory Functions	Soluble proteins	26.8	0		WP_000396036.1	40.625	224	129	4	8	229	5	226	1.63e-55	174	sugar fermentation stimulation protein SfsA	234	b0146		WP_001336442.1	30.435	69	38	3	8	70	105	169	0.28	28.9	carboxymethylenebutenolidase	271	b3830
sll5035	Q6ZEU5	transcriptional regulatory protein ArsR family			Regulatory Functions	Regulatory Functions	Soluble proteins	12.5	0		WP_000008957.1	37.313	67	41	1	19	84	8	74	4.77e-07	42.4	transcriptional regulator	117	b3499		WP_000137280.1	29.167	72	50	1	15	85	12	83	0.000279	34.7	transcriptional regulator	99	b2667		WP_000373366.1	33.333	48	32	0	23	70	10	57
sll5059	Q6ZES1	two-component response regulator		sll5059	Regulatory Functions	Regulatory Functions	Soluble proteins	33.4	0		WP_000137877.1	33.784	148	89	4	10	155	7	147	1.75e-16	74.3	DNA-binding response regulator	240	b2079		WP_000125282.1	29.114	158	106	4	16	173	7	158	3.02e-15	72.8	acetoacetate metabolism regulatory protein AtoC	461	b2220		WP_001157751.1	33.588	131	85	1	16	146	7	135
slr0115	Q55890	response regulator for energy transfer from phycobilisomes to photosystems	rpaA, ycf27	rpaA, rre31, crr31, ycf27	Regulatory Functions	Regulatory Functions	Soluble proteins	27.3	0		WP_000113933.1	36.444	225	138	3	3	227	4	223	1.04e-42	142	DNA-binding response regulator	229	b0399		WP_000770953.1	37.118	229	137	4	3	231	2	223	1.1e-41	139	DNA-binding response regulator	227	b0571		WP_000137877.1	39.13	230	132	5	2	230	11	233
slr0222	Q55693	two-component hybrid sensor and regulator	hik25	gidA, hik25	Regulatory Functions	Regulatory Functions	Soluble proteins	134.9	0		WP_000809774.1	30.709	254	158	9	912	1159	262	503	3.6e-28	119	hybrid sensor histidine kinase/response regulator	778	b3210		WP_000809774.1	25.893	112	79	3	1	111	521	629	0.002	38.9	hybrid sensor histidine kinase/response regulator	778	b3210		WP_000876011.1	32.794	247	146	7	925	1161	454	690
slr0473	Q55168	cyanobacterial phytochrome 1, two-component sensor histidine kinase	cph1, hik35	cph1, hik35, phy, chk35	Regulatory Functions	Regulatory Functions	Soluble proteins	84.2	0		WP_000876011.1	27.236	246	166	5	509	746	450	690	1.01e-19	91.3	hybrid sensor histidine kinase/response regulator	949	b2217		WP_001300633.1	27.119	236	151	9	523	746	436	662	5.74e-17	82.4	hybrid sensor histidine kinase/response regulator	914	b0993		WP_000559125.1	24.783	230	147	8	527	746	387	600
slr0527	Q55468	transcription regulator ExsB homolog		exsB	Regulatory Functions	Regulatory Functions	Soluble proteins	25	0		WP_000817220.1	34.112	214	131	4	3	211	2	210	6.06e-32	114	7-cyano-7-deazaguanine synthase QueC	231	b0444		WP_000337077.1	33.846	65	31	1	7	59	232	296	0.031	32	asparagine synthetase B	554	b0674		WP_000575125.1	29.333	75	44	2	3	69	21	94
slr0947	P74314	response regulator for energy transfer from phycobilisomes to photosystems	rpaB, ycf27	rpaB, ycf27, rre26, crr26	Regulatory Functions	Regulatory Functions	Soluble proteins	26.2	0		WP_001157751.1	42.731	227	124	4	1	224	9	232	3.68e-55	174	DNA-binding response regulator	239	b3405		WP_000113933.1	39.648	227	126	4	1	224	7	225	2.05e-49	159	DNA-binding response regulator	229	b0399		WP_000770953.1	39.381	226	128	5	1	225	5	222
slr1090	P72931	GTP-binding protein			Regulatory Functions	Regulatory Functions	Soluble proteins	39.2	0		WP_000673575.1	50.43	349	158	3	1	339	1	344	9.23e-97	290	GTPase ObgE	390	b3183		WP_000505866.1	41.284	109	48	2	161	253	4	112	2.16e-15	73.6	GTP-binding protein YchF	363	b1203		WP_000460362.1	30.055	183	104	6	122	286	147	323
slr1324	P74004	two-component hybrid sensor and regulator	hik23	hik23	Regulatory Functions	Regulatory Functions	Soluble proteins	46.8	0		WP_000809774.1	30.04	253	165	5	171	416	266	513	1.71e-28	115	hybrid sensor histidine kinase/response regulator	778	b3210		WP_000809774.1	32.955	88	47	4	29	111	524	604	0.051	32.7	hybrid sensor histidine kinase/response regulator	778	b3210		WP_001300633.1	32.258	279	161	10	144	408	398	662
slr1393	P73184	phytochrome-like protein, two-component sensor histidine kinase	hik1	hik1, slr1393	Regulatory Functions	Regulatory Functions	Soluble proteins	109.5	0		WP_000186450.1	34.274	248	139	7	720	961	287	516	3.75e-32	132	signal transduction histidine kinase	918	b2786		WP_001300633.1	35.714	266	140	8	710	966	427	670	1.59e-31	129	hybrid sensor histidine kinase/response regulator	914	b0993		WP_000876011.1	34.728	239	137	4	726	963	470	690
slr1400	P72936	two-component hybrid sensor and regulator	hik38	hik38	Regulatory Functions	Regulatory Functions	Soluble proteins	42	0		WP_001310640.1	30.043	233	142	7	135	358	662	882	2.66e-22	95.9	two-component sensor histidine kinase	894	b0695		WP_000876011.1	29.231	260	166	7	111	359	444	696	3.8e-22	95.5	hybrid sensor histidine kinase/response regulator	949	b2217		WP_000876011.1	33.654	104	67	1	6	109	827	928
slr1666	P74668	pleiotropic regulatory protein homolog		degT	Regulatory Functions	Regulatory Functions	Soluble proteins	41.6	0		WP_001295286.1	33.333	384	206	12	22	381	19	376	6.52e-47	161	UDP-4-amino-4-deoxy-L-arabinose-oxoglutarate aminotransferase	379	b2253		WP_000612043.1	29.94	334	196	8	59	374	54	367	2.6e-31	119	dTDP-4-amino-4,6-dideoxygalactose aminotransferase	376	b3791		WP_000074527.1	26.126	111	73	3	55	157	98	207
slr1693	P74294	two-component response regulator PatA subfamily		rre24, pixE	Regulatory Functions	Regulatory Functions	Soluble proteins	43.6	0		WP_000113933.1	25.455	110	74	4	268	373	15	120	5.66e-09	53.1	DNA-binding response regulator	229	b0399		WP_000770953.1	32.075	106	64	3	271	373	16	116	6.66e-08	49.7	DNA-binding response regulator	227	b0571		WP_001395354.1	31.579	114	74	2	268	380	13	123
slr1694	P74295	expression activator appA homolog		pixD, SyPixD, syn-bluf, bluf, sigH	Regulatory Functions	Regulatory Functions	Soluble proteins	17.3	0		WP_001299269.1	33.333	87	52	2	3	85	2	86	1.13e-07	46.6	blue light- and temperature-regulated antirepressor BluF	403	b1163
slr1783	P72781	two-component response regulator NarL subfamily	ycf29	ycf29, rre1, crr1	Regulatory Functions	Regulatory Functions	Soluble proteins	31.4	0		WP_000113933.1	37.815	119	73	1	58	176	5	122	1.36e-20	85.1	DNA-binding response regulator	229	b0399		WP_001157751.1	34.921	126	79	2	52	177	1	123	1.78e-17	76.6	DNA-binding response regulator	239	b3405		WP_000805428.1	25.561	223	145	5	54	275	2	204
slr1837	P73404	two-component system response regulator OmpR subfamily		manR rre16, manR, rre16, slr1837	Regulatory Functions	Regulatory Functions	Soluble proteins	25.6	0		WP_000770953.1	38.961	231	132	1	3	233	2	223	3.63e-52	166	DNA-binding response regulator	227	b0571		WP_001395354.1	36.797	231	134	3	3	233	2	220	1.99e-45	148	DNA-binding response regulator	223	b1969		WP_000697926.1	36.207	232	132	3	4	234	3	219
slr1871	P73624	transcriptional regulator		pirR	Regulatory Functions	Regulatory Functions	Soluble proteins	32.7	0		WP_000357790.1	32.646	291	193	2	1	289	1	290	4.18e-48	159	LysR family transcriptional regulator	299	b3521		WP_000935206.1	31.818	286	192	3	5	289	9	292	1.38e-45	153	transcriptional activator TtdR	310	b3060		WP_001061575.1	32.99	291	192	3	4	293	7	295
slr1975	P74124	N-acylglucosamine 2-epimerase		slr1975	Regulatory Functions	Regulatory Functions	Soluble proteins	45.6	0		WP_000870916.1	20.472	381	241	15	38	377	33	392	0.000272	39.7	sulfoquinovose isomerase	413	b3878
slr1982	P74138	two-component response regulator CheY subfamily		rre21	Regulatory Functions	Regulatory Functions	Soluble proteins	13.7	0		WP_001395354.1	31.304	115	76	1	6	120	2	113	8.88e-18	72.8	DNA-binding response regulator	223	b1969		WP_000186450.1	39.815	108	65	0	7	114	670	777	4.07e-16	70.1	signal transduction histidine kinase	918	b2786		WP_000113933.1	35.043	117	76	0	6	122	4	120
slr1983	P74139	two-component hybrid sensor and regulator		rre22, slr1983	Regulatory Functions	Regulatory Functions	Soluble proteins	66.7	0		WP_001395354.1	32.773	119	77	1	191	309	2	117	8.54e-16	73.9	DNA-binding response regulator	223	b1969		WP_001157751.1	35	120	76	1	191	310	6	123	4.22e-15	72	DNA-binding response regulator	239	b3405		WP_000113933.1	33.613	119	79	0	191	309	4	122
slr1991	P73823	adenylate cyclase	cya1	cya1, cya	Regulatory Functions	Regulatory Functions	Soluble proteins	37.6	0
slr2099	P73927	two-component hybrid sensor and regulator	hik40	hik40	Regulatory Functions	Regulatory Functions	Soluble proteins	40.3	0		WP_001310640.1	29.804	255	163	7	119	366	636	881	1.01e-22	96.7	two-component sensor histidine kinase	894	b0695		WP_000137877.1	38.525	122	70	3	9	129	9	126	1.48e-17	78.2	DNA-binding response regulator	240	b2079		WP_000113933.1	35.398	113	73	0	13	125	5	117
slr2100	P73928	two-component response regulator		rre20, slr2100, crr20	Regulatory Functions	Regulatory Functions	Soluble proteins	40.7	0		WP_000113933.1	54.795	73	33	0	53	125	45	117	1.8e-18	80.5	DNA-binding response regulator	229	b0399		WP_000137877.1	32.889	225	107	11	4	211	5	202	6.69e-18	79.3	DNA-binding response regulator	240	b2079		WP_000770953.1	37.705	122	73	2	13	134	4	122
slr6001	Q6YS03	two-component hybrid sensor and regulator			Regulatory Functions	Regulatory Functions	Soluble proteins	96.8	0		WP_001211892.1	28.409	264	163	5	458	712	209	455	1.98e-24	104	two-component sensor histidine kinase	465	b4003		WP_000559125.1	28.405	257	162	6	461	712	360	599	7.25e-21	94.4	two-component system sensor histidine kinase AtoS	608	b2219		WP_000190577.1	29.528	254	160	9	466	715	111	349
slr8026	Q6ZE66	transcriptional regulatory protein MarR family			Regulatory Functions	Regulatory Functions	Soluble proteins	19.8	0		WP_000378442.1	31.148	122	81	3	43	162	45	165	9.46e-12	57.4	transcriptional regulator	176	b2684		WP_000843414.1	27.273	121	74	3	42	155	29	142	3.86e-07	44.3	MarR family transcriptional regulator	144	b1530		WP_001296943.1	23.14	121	91	2	40	159	18	137
ssl0564	Q55540	transcriptional regulator		ompR, PedR, ssl0564	Regulatory Functions	Regulatory Functions	Soluble proteins	9.8	0		WP_001310227.1	38.889	72	43	1	2	73	76	146	1.07e-12	56.6	helix-turn-helix transcriptional regulator	148	n/a		WP_000481509.1	39.706	68	37	1	3	66	143	210	5.89e-10	50.4	transcriptional regulator CsgD	216	b1040		WP_001113639.1	36.765	68	43	0	1	68	143	210
slr1212	P73363	similar to two-component sensor histidine kinase		ETR1, uirS, slr1212, pixA	Regulatory Functions	Regulatory Functions	TM	97.3	3		WP_001248237.1	30.189	159	98	5	224	377	45	195	3.69e-07	50.8	oxygen-sensing cyclic-di-GMP phosphodiesterase	807	n/a		WP_000559125.1	23.729	177	116	5	151	324	224	384	1.23e-06	48.9	two-component system sensor histidine kinase AtoS	608	b2219		WP_001310640.1	23.045	243	149	9	576	800	599	821
sll0030	Q55459	cmp operon transcriptional regulator, LysR family protein	cmpR	cmpR, rbcR2, rbcR, sll0030	Regulatory Functions	Regulatory Functions	Unknown	34.1	0		WP_000548294.1	33.449	287	185	4	5	290	4	285	2.2e-42	145	LysR family transcriptional regulator	293	b2157		WP_000952503.1	31.05	219	150	1	12	229	9	227	1.56e-32	119	transcriptional regulator	299	b0338		WP_001350493.1	27.986	293	197	4	6	291	5	290
sll0038	Q55448	positive phototaxis protein, two-component response regulator PatA subfamily	pixG, pisG, taxP1, rer1	cheY, pixG, pisG, taxP1, rer1, rre36, patA, taxP	Regulatory Functions	Regulatory Functions	Unknown	44.8	0		WP_000137877.1	30.435	115	77	1	276	390	11	122	4.25e-12	62.4	DNA-binding response regulator	240	b2079		WP_001157751.1	29.752	121	83	1	278	398	7	125	2.94e-11	60.1	DNA-binding response regulator	239	b3405		WP_000113933.1	30.088	113	79	0	278	390	5	117
sll0043	Q55443	positive phototaxis protein, homologous to chemotaxis protein CheA, two-component hybrid histidine kinase	pixL, taxAY1, hik18	cheA, pixL, taxAY1, hik18, taxAY, sll0043	Regulatory Functions	Regulatory Functions	Unknown	153	0		WP_000355059.1	33.983	359	214	5	901	1258	315	651	1.27e-57	209	chemotaxis protein CheA	652	n/a		WP_000355059.1	36	100	62	2	5	103	2	100	1.52e-08	55.8	chemotaxis protein CheA	652	n/a		WP_000355059.1	29.358	109	71	2	350	452	7	115
sll0567	P74739	ferric uptake regulation protein	fur	fur, furA	Regulatory Functions	Regulatory Functions	Unknown	19.1	0		WP_000131702.1	35.606	132	82	2	12	143	8	136	8.12e-21	80.5	transcriptional repressor	148	b0683		WP_001295691.1	27.66	94	66	2	15	108	20	111	0.001	34.7	transcriptional regulator Zur	171	b4046
sll0792	Q55940	Zinc-responsive repressor ZiaR	ziaR	ziaR, smtB, pacR	Regulatory Functions	Regulatory Functions	Unknown	15.1	0		WP_000008957.1	35	80	50	2	48	126	8	86	8.62e-09	47.4	transcriptional regulator	117	b3499
sll0921	P74298	two-component response regulator NarL subfamily		rre25, ssp1, sll0921	Regulatory Functions	Regulatory Functions	Unknown	24.2	0		WP_001113639.1	32.381	210	132	2	4	213	7	206	1.38e-32	114	DNA-binding response regulator	215	b2188		WP_000070491.1	32.075	212	136	2	2	213	5	208	4.56e-26	97.8	DNA-binding response regulator	216	b1221		WP_000633668.1	29.858	211	127	4	4	214	2	191
sll0998	P73123	LysR family transcriptional regulator	ycf30	ycf30, rbcR, lysR	Regulatory Functions	Regulatory Functions	Unknown	38	0		WP_000952503.1	28.322	286	196	3	16	301	11	287	5.64e-33	121	transcriptional regulator	299	b0338		WP_000548294.1	31.507	292	189	6	6	297	3	283	5.47e-32	118	LysR family transcriptional regulator	293	b2157		WP_001025939.1	26.531	294	195	6	11	294	6	288
sll1228	P74015	two-component hybrid sensor and regulator	hik4	hik4	Regulatory Functions	Regulatory Functions	Unknown	69.9	0		WP_000809774.1	34.527	391	236	7	147	533	267	641	5.68e-58	205	hybrid sensor histidine kinase/response regulator	778	b3210		WP_001300633.1	31.959	388	240	9	151	535	432	798	2.17e-45	170	hybrid sensor histidine kinase/response regulator	914	b0993		WP_001326970.1	32.216	388	241	9	153	536	702	1071
sll1292	P73175	two-component response regulator CheY subfamily		rre11, taxY2, taxY, sll1292	Regulatory Functions	Regulatory Functions	Unknown	13.7	0		WP_000137877.1	38.261	115	65	4	4	117	13	122	6.98e-19	75.9	DNA-binding response regulator	240	b2079		WP_000113933.1	33.621	116	76	1	2	117	3	117	1.9e-17	72	DNA-binding response regulator	229	b0399		WP_001188654.1	34.454	119	69	4	2	117	4	116
sll1329	P74542	inositol monophosphate family protein		sll1329	Regulatory Functions	Regulatory Functions	Unknown	31.5	0		WP_000553451.1	26.009	223	133	6	39	241	15	225	1.2e-15	72	inositol monophosphatase	267	b2533		WP_000886919.1	28.906	128	75	3	54	174	31	149	1.03e-07	48.9	3'(2'),5'-bisphosphate nucleotidase CysQ	246	b4213
sll1330	P74541	two-component system response regulator OmpR subfamily		rre37, atpE, sll1330, crr37	Regulatory Functions	Regulatory Functions	Unknown	28.3	0		WP_001698099.1	35	220	141	2	6	223	4	223	9.75e-37	126	DNA-binding response regulator	225	b0694		WP_000113933.1	31.696	224	148	3	6	225	5	227	1.13e-34	121	DNA-binding response regulator	229	b0399		WP_001265471.1	33.486	218	141	4	8	223	5	220
sll1371	P74171	cAMP receptor protein, essential for motility	sycrp1	sycrp1, sigH	Regulatory Functions	Regulatory Functions	Unknown	26.1	0		WP_046608709.1	27.136	199	143	2	29	225	12	210	3.48e-19	79.7	transcriptional regulator Crp	210	b3357		WP_000634283.1	26.667	90	60	2	38	127	76	159	0.22	29.3	LPS biosynthesis protein	374	b3631		WP_001310587.1	43.333	30	17	0	188	217	75	104
sll1387	P74150	serine/threonine protein phosphatase PppA	pppA	pppA	Regulatory Functions	Regulatory Functions	Unknown	28.9	0		WP_000812724.1	29.825	114	72	3	10	120	23	131	1.57e-09	53.5	serine/threonine-protein phosphatase 1	218	b1838		WP_001271136.1	34.884	86	51	3	8	92	17	98	4.79e-09	52	serine/threonine protein phosphatase	221	b0772		WP_000257192.1	24.224	161	107	5	8	163	5	155
sll1423	P33779	global nitrogen regulator	ntcA, ycf28		Regulatory Functions	Regulatory Functions	Unknown	25	0		WP_046608709.1	26.178	191	137	3	27	216	21	208	1.18e-15	70.1	transcriptional regulator Crp	210	b3357		WP_000611911.1	24.607	191	141	1	32	222	54	241	2.97e-13	63.9	transcriptional regulator FNR	250	b1334		WP_000055741.1	52.381	21	10	0	160	180	130	150
sll1592	P73864	two-component response regulator NarL subfamily		rre19	Regulatory Functions	Regulatory Functions	Unknown	24.4	0		WP_000611335.1	33.028	218	138	2	8	225	2	211	3.53e-34	119	DNA-binding response regulator	218	b1914		WP_001113639.1	33.18	217	136	2	6	222	5	212	5.27e-33	115	DNA-binding response regulator	215	b2188		WP_000633668.1	28.846	208	128	2	8	215	2	189
sll1626	P73722	LexA repressor		lexA	Regulatory Functions	Regulatory Functions	Unknown	22.7	0		WP_000646078.1	29.064	203	135	5	1	199	1	198	1.94e-21	84.7	LexA repressor	202	b4043
sll1708	P73686	two-component response regulator NarL subfamily		rre17, narL	Regulatory Functions	Regulatory Functions	Unknown	24.3	0		WP_001113639.1	29.952	207	143	1	16	222	6	210	1.46e-31	112	DNA-binding response regulator	215	b2188		WP_000611335.1	29.577	213	141	4	17	225	2	209	1.45e-28	104	DNA-binding response regulator	218	b1914		WP_000070491.1	32.02	203	138	0	16	218	6	208
sll1742	P36265	transcription antitermination protein NusG	nusG	nusG	Regulatory Functions	Regulatory Functions	Unknown	23.4	0		WP_001287516.1	40.761	184	96	3	22	203	8	180	2.16e-40	133	transcription termination/antitermination protein NusG	181	b3982		WP_000012305.1	21.333	75	54	2	75	144	270	344	0.58	27.7	DUF2138 domain-containing protein	562	b2229
sll1771	P73626	protein serin-threonin phosphatase	pphA	pphA, sll1771	Regulatory Functions	Regulatory Functions	Unknown	28.5	0
sll1872	P74136	transcriptional regulator		lytR	Regulatory Functions	Regulatory Functions	Unknown	50.7	0		WP_011443591.1	30.769	52	36	0	228	279	1032	1083	0.41	30	hypothetical protein	1325	n/a		WP_000018760.1	23.353	167	106	5	98	264	9	153	0.47	29.3	NAD(P)-dependent oxidoreductase	294	b3003		WP_001061917.1	28.09	89	53	2	311	395	44	125
sll1924	P73234	cAMP receptor protein sycrp1 homolog	sycrp2	sycrp2	Regulatory Functions	Regulatory Functions	Unknown	27	0		WP_046608709.1	21.875	192	145	3	33	222	16	204	3.69e-08	49.3	transcriptional regulator Crp	210	b3357		WP_000611911.1	23.626	182	133	4	56	235	67	244	4.6e-06	43.5	transcriptional regulator FNR	250	b1334		WP_000833679.1	46.341	41	21	1	187	226	35	75
sll1937	P73084	ferric uptake regulation protein		fur, zur	Regulatory Functions	Regulatory Functions	Unknown	15.4	0		WP_000131702.1	28.571	112	77	3	22	130	22	133	8.01e-13	58.9	transcriptional repressor	148	b0683		WP_001295691.1	29.508	122	81	3	19	135	27	148	3.09e-06	41.6	transcriptional regulator Zur	171	b4046		WP_001311037.1	36.735	49	31	0	50	98	83	131
slr0081	Q55802	two-component response regulator OmpR subfamily		hisB, phoB, rre29, sphR, slr0081	Regulatory Functions	Regulatory Functions	Unknown	29.9	0		WP_000113933.1	42.373	236	122	5	30	262	2	226	1.06e-53	171	DNA-binding response regulator	229	b0399		WP_001157751.1	37.238	239	133	5	30	261	4	232	7.79e-46	150	DNA-binding response regulator	239	b3405		WP_000770953.1	37.826	230	129	4	32	259	2	219
slr0152	P74451	serine/threonine protein kinase		spkG, pknD	Regulatory Functions	Regulatory Functions	Unknown	70.6	0		WP_000105884.1	22.449	98	72	1	132	229	44	137	0.4	30.4	lipoate--protein ligase A	338	b4386
slr0210	Q55783	two-component sensor histidine kinase	hik9	hik9	Regulatory Functions	Regulatory Functions	Unknown	46.8	0		WP_001300633.1	36.481	233	122	6	190	411	448	665	7.67e-35	134	hybrid sensor histidine kinase/response regulator	914	b0993		WP_000186450.1	35.747	221	129	5	190	402	297	512	1.63e-31	124	signal transduction histidine kinase	918	b2786		WP_000809774.1	37.826	230	117	8	187	403	284	500
slr0312	Q55919	two-component response regulator NarL subfamily		rre32	Regulatory Functions	Regulatory Functions	Unknown	22.7	0		WP_001113639.1	39.336	211	121	2	1	204	1	211	4.85e-42	138	DNA-binding response regulator	215	b2188		WP_000633668.1	35.829	187	116	2	7	193	2	184	6.88e-34	117	DNA-binding response regulator	196	b3669		WP_000611335.1	31.429	210	136	1	7	208	2	211
slr0474	Q55169	two-component response regulator CheY subfamily, regulator for phytochrome 1 (Cph1)	rcp1	rcp1, rre27, rcp, crr27	Regulatory Functions	Regulatory Functions	Unknown	16.6	0		WP_001698099.1	31.092	119	66	4	11	127	4	108	2.46e-09	50.8	DNA-binding response regulator	225	b0694		WP_000113933.1	33.766	77	51	0	58	134	43	119	4.45e-09	50.1	DNA-binding response regulator	229	b0399		WP_000137877.1	30.303	132	78	5	3	134	7	124
slr0484	Q55177	two-component sensor histidine kinase	hik26	hik26	Regulatory Functions	Regulatory Functions	Unknown	75.8	0		WP_000186450.1	32.7	263	155	12	412	665	291	540	2.15e-24	105	signal transduction histidine kinase	918	b2786		WP_000876011.1	30.224	268	163	10	399	656	455	708	1.34e-22	100	hybrid sensor histidine kinase/response regulator	949	b2217		WP_000675150.1	27.632	228	152	5	401	623	225	444
slr0640	Q55718	two-component sensor histidine kinase	hik27	manS hik27, manS, Hik27	Regulatory Functions	Regulatory Functions	Unknown	49.2	2		WP_000253839.1	32.806	253	144	7	186	436	252	480	8.87e-30	117	two-component sensor histidine kinase	480	b0570		WP_000893623.1	30.29	241	143	7	197	435	205	422	1.51e-25	105	PAS domain-containing sensor histidine kinase	431	b0400		WP_000675150.1	31.765	255	136	10	189	435	234	458
slr0724	P72669	HtaR suppressor protein homolog		sohA, prlF	Regulatory Functions	Regulatory Functions	Unknown	12.2	0		WP_001307405.1	34.951	103	63	2	8	109	12	111	4.08e-14	60.5	antitoxin PrlF	111	b3129
slr0741	P72686	transcriptional regulator		phoU, nmpA, sphU, slr0741	Regulatory Functions	Regulatory Functions	Unknown	25.8	0		WP_000377786.1	22.477	218	168	1	6	222	3	220	1.32e-16	73.2	phosphate-specific transport system accessory protein PhoU	241	b3724
slr0835	Q55419	MoxR protein homolog		moxR	Regulatory Functions	Regulatory Functions	Unknown	33.4	0		WP_001299914.1	27.174	276	170	8	3	262	9	269	4.47e-11	60.1	ATPase RavA	498	b3746		WP_001350535.1	25.828	151	97	3	10	145	53	203	0.002	36.2	hexameric AAA+ MoxR family ATPase	362	b2119		WP_001295325.1	26.708	161	99	7	42	190	358	511
slr0895	Q55363	transcriptional regulator		prqR	Regulatory Functions	Regulatory Functions	Unknown	20.4	0		WP_000191701.1	36.842	95	56	2	3	97	9	99	2.9e-10	54.3	transcriptional regulator	212	b1013		WP_001295289.1	24.699	166	112	6	16	174	12	171	6.42e-06	41.6	DNA-binding transcriptional regulator	178	b0846		WP_000969092.1	32.836	67	39	2	13	73	10	76
slr1037	P73150	two-component response regulator CheY subfamily		rre10	Regulatory Functions	Regulatory Functions	Unknown	14.3	0		WP_001157751.1	37.398	123	67	3	5	125	6	120	1.39e-21	83.6	DNA-binding response regulator	239	b3405		WP_000113933.1	36.364	121	73	1	5	125	4	120	4.59e-20	79.3	DNA-binding response regulator	229	b0399		WP_000137877.1	36.364	121	70	3	5	125	12	125
slr1213	P73364	two-component response regulator AraC subfamily		rre14, lumQ, uirR, nixB, slr1213	Regulatory Functions	Regulatory Functions	Unknown	27.4	0		WP_000125282.1	34.028	144	86	6	2	139	4	144	2.2e-14	68.9	acetoacetate metabolism regulatory protein AtoC	461	b2220		WP_000148503.1	31.694	183	106	6	5	171	8	187	6.94e-14	67.4	sigma-54-dependent Fis family transcriptional regulator	441	b4004		WP_000113933.1	32.203	118	75	3	1	115	1	116
slr1234	P73481	protein kinase C inhibitor			Regulatory Functions	Regulatory Functions	Unknown	12.4	0		WP_000807125.1	50	110	54	1	1	109	1	110	1.03e-32	108	histidine triad nucleotide-binding protein	119	b1103
slr1285	P74199	two-component sensor histidine kinase	hik34	hik34	Regulatory Functions	Regulatory Functions	Unknown	52.6	0		WP_000186450.1	21.739	184	135	6	206	387	272	448	7.57e-06	45.4	signal transduction histidine kinase	918	b2786		WP_001211892.1	21.875	224	150	6	231	445	247	454	7.98e-05	41.6	two-component sensor histidine kinase	465	b4003		WP_000580417.1	24.503	151	106	3	232	382	242	384
slr1325	P74007	GTP pyrophosphokinase		spoT	Regulatory Functions	Regulatory Functions	Unknown	86.5	0		WP_000280488.1	41.051	704	383	8	56	756	25	699	0	545	bifunctional (p)ppGpp synthetase II/ guanosine-3',5'-bis pyrophosphate 3'-pyrophosphohydrolase	702	b3650		WP_000226815.1	38.036	723	413	15	55	757	34	741	1.45e-165	493	GTP pyrophosphokinase	744	b2784		WP_000063607.1	33.333	72	37	3	677	744	31	95
slr1414	P72728	two-component sensor histidine kinase	hik11	hik11	Regulatory Functions	Regulatory Functions	Unknown	39.4	0		WP_000559125.1	25.847	236	164	5	189	422	373	599	6.28e-16	76.6	two-component system sensor histidine kinase AtoS	608	b2219		WP_000893623.1	26.818	220	154	4	207	422	206	422	1.32e-15	75.1	PAS domain-containing sensor histidine kinase	431	b0400		WP_000876011.1	30.045	223	142	6	208	422	473	689
slr1416	P72730	similar to MorR protein		morR	Regulatory Functions	Regulatory Functions	Unknown	33.1	0		WP_001299914.1	25	280	186	8	6	274	11	277	1.63e-07	49.3	ATPase RavA	498	b3746		WP_000067755.1	26.429	140	91	3	4	138	15	147	5.81e-05	41.2	replication-associated recombination protein A	447	b0892		WP_001350535.1	26.19	168	108	5	17	169	59	225
slr1443	P73515	serine/threonine kinase		spkE, pknG	Regulatory Functions	Regulatory Functions	Unknown	68.7	0		WP_001263933.1	28.866	97	55	3	64	146	46	142	0.68	28.9	NAD(P)H-dependent FMN reductase	191	b0937		WP_001333507.1	25	92	66	2	313	403	11	100	0.81	29.3	DUF945 domain-containing protein	476	b3861
slr1584	P74626	two-component transcription regulator OmpR subfamily		rre38, ScaR, ccaR, slr1584	Regulatory Functions	Regulatory Functions	Unknown	26.4	0		WP_001221495.1	40.09	222	128	1	1	222	1	217	8.09e-50	159	two-component system response regulator QseB	219	b3025		WP_000770953.1	36.937	222	138	2	1	221	1	221	1.04e-46	152	DNA-binding response regulator	227	b0571		WP_000697926.1	39.819	221	128	1	1	221	1	216
slr1588	Q79EE5	two-component transcription regulator		rre39, ssp2, slr1588	Regulatory Functions	Regulatory Functions	Unknown	47.1	0		WP_000859945.1	37.302	252	154	3	161	410	407	656	1.39e-50	177	cyclic di-GMP phosphodiesterase	661	b1285		WP_001248237.1	34.495	287	170	4	144	420	528	806	5.97e-48	172	oxygen-sensing cyclic-di-GMP phosphodiesterase	807	n/a		WP_000019548.1	36.29	248	156	2	163	410	273	518
slr1697	P74297	serine/threonine kinase		spkB, pknH, rfrG, pknA	Regulatory Functions	Regulatory Functions	Unknown	63	0		WP_001270094.1	32.323	99	52	3	461	549	259	352	9.8e-06	45.1	hypothetical protein	430	b4065		WP_001270094.1	22.973	148	74	3	449	556	162	309	0.004	36.6	hypothetical protein	430	b4065		WP_001270094.1	24.51	102	77	0	445	546	143	244
slr1909	P73104	two-component response regulator NarL subfamily		rre9, slr1909	Regulatory Functions	Regulatory Functions	Unknown	24	0		WP_000137877.1	32.02	203	118	6	9	194	12	211	6.74e-29	105	DNA-binding response regulator	240	b2079		WP_001157751.1	39.2	125	70	2	5	127	2	122	1.27e-25	97.1	DNA-binding response regulator	239	b3405		WP_000113933.1	28.708	209	131	5	10	200	5	213
slr1969	P74111	two-component sensor histidine kinase	hik24	hik24, cikA, sycikA	Regulatory Functions	Regulatory Functions	Unknown	83.9	0		WP_000809774.1	29.63	432	256	17	318	732	230	630	1.62e-30	125	hybrid sensor histidine kinase/response regulator	778	b3210		WP_000186450.1	35.319	235	139	6	372	601	286	512	6.43e-29	120	signal transduction histidine kinase	918	b2786		WP_001300633.1	29.086	361	214	15	343	690	412	743
slr2041	P73078	probable two-component response regulator		divK, rre42	Regulatory Functions	Regulatory Functions	Unknown	14.5	0		WP_000186450.1	31.624	117	71	3	50	166	669	776	1.02e-10	56.6	signal transduction histidine kinase	918	b2786		WP_000876011.1	29.464	112	68	4	51	162	827	927	2.97e-08	49.7	hybrid sensor histidine kinase/response regulator	949	b2217		WP_000763867.1	26.786	112	70	3	52	161	9	110
slr6056	Q6YRU8	probable transcriptional regulator			Regulatory Functions	Regulatory Functions	Unknown	13	0
slr6110	Q6YRP4	putative signalling protein			Regulatory Functions	Regulatory Functions	Unknown	45.3	0		WP_000859945.1	36.735	245	153	2	161	404	410	653	7.18e-42	153	cyclic di-GMP phosphodiesterase	661	b1285		WP_001248237.1	34.348	230	149	1	177	404	569	798	5.69e-37	140	oxygen-sensing cyclic-di-GMP phosphodiesterase	807	n/a		WP_000019548.1	33.466	251	155	4	151	396	264	507
ssl0707	Q55247	nitrogen regulatory protein P-II	glnB	glnB, ssl0707	Regulatory Functions	Regulatory Functions	Unknown	12.4	0		WP_000717694.1	63.393	112	41	0	1	112	1	112	2.02e-46	142	nitrogen regulatory protein P-II 1	112	b2553		WP_000780338.1	55.357	112	50	0	1	112	1	112	1.22e-40	127	nitrogen regulatory protein P-II 2	112	b0450		WP_001078376.1	61.111	18	7	0	78	95	100	117
sll0594	Q55854	transcriptional regulator			Regulatory Functions	Regulatory Functions					WP_000611911.1	21.739	184	132	3	20	195	49	228	1.17e-06	44.7	transcriptional regulator FNR	250	b1334		WP_000642344.1	40	30	18	0	162	191	19	48	0.46	27.7	l-fucose operon activator	243	b2805
sll0690	Q55189	probable transcription regulator		vapC	Regulatory Functions	Regulatory Functions					WP_000931299.1	33.333	54	31	1	83	131	213	266	0.073	29.3	frv operon regulator; contains a PTS EIIA domain	582	b3896		WP_000681072.1	57.895	19	8	0	13	31	421	439	0.75	26.6	glucan biosynthesis protein G	517	n/a
sll0782	Q55952	transcriptional regulator			Regulatory Functions	Regulatory Functions					WP_001113639.1	48.077	52	27	0	308	359	153	204	3.62e-08	50.4	DNA-binding response regulator	215	b2188		WP_001167676.1	43.137	51	29	0	309	359	142	192	7.3e-07	46.2	helix-turn-helix transcriptional regulator	200	b3520		WP_000481509.1	45.614	57	31	0	308	364	155	211
sll0789	Q55942	two-component response regulator OmpR subfamily		copR, rre34, sll0789, rreC	Regulatory Functions	Regulatory Functions					WP_000770953.1	40.444	225	130	3	1	224	1	222	1.81e-50	161	DNA-binding response regulator	227	b0571		WP_000113933.1	34.222	225	142	4	2	223	4	225	1.5e-42	141	DNA-binding response regulator	229	b0399		WP_001221495.1	38.009	221	130	3	1	221	1	214
sll0790	Q55941	two-component sensor histidine kinase	hik31	hik31, copS, sll0790, hikC, chk31	Regulatory Functions	Regulatory Functions					WP_000893623.1	36	225	128	6	220	438	205	419	6.08e-34	129	PAS domain-containing sensor histidine kinase	431	b0400		WP_000253839.1	34.914	232	146	3	209	440	252	478	2.55e-33	128	two-component sensor histidine kinase	480	b0570		WP_000876011.1	28.27	237	163	4	217	451	468	699
sll0797	Q55933	redox-responsive and/or Ni(II)-responsive regulator, two-component response regulator OmpR subfamily	nrsR,rppA	nrsR, rppA, rre33, sll0797	Regulatory Functions	Regulatory Functions					WP_001221495.1	39.474	228	124	4	1	228	1	214	2.21e-43	143	two-component system response regulator QseB	219	b3025		WP_000770953.1	33.761	234	134	3	1	228	1	219	7.02e-40	134	DNA-binding response regulator	227	b0571		WP_000113933.1	34.764	233	139	6	2	231	4	226
sll1161	P73774	probable adenylate cyclase		cya3	Regulatory Functions	Regulatory Functions					WP_001124469.1	36.585	82	47	2	11	89	14	93	3.87e-08	48.1	(2Fe-2S) ferredoxin	111	b2525		WP_000020169.1	25	104	65	4	7	99	44	145	0.12	30.8	flagellar brake protein YcgR	244	b1194		WP_000745776.1	30.488	82	42	4	62	139	409	479
sll1286	P73186	transcriptional regulator			Regulatory Functions	Regulatory Functions					WP_001336528.1	40.816	49	29	0	45	93	22	70	6.53e-05	39.7	TetR family transcriptional regulator	210	b1111		WP_000969092.1	29.167	48	34	0	43	90	12	59	0.000234	37.7	TetR family transcriptional regulator	196	b1618		WP_001129518.1	35.714	56	35	1	39	93	7	62
sll1392	P72624	transcriptional regulator		pfsR	Regulatory Functions	Regulatory Functions					WP_000101737.1	41.935	62	35	1	9	70	2	62	1.81e-07	46.6	transcriptional regulator	215	b0464		WP_000969092.1	36.842	57	36	0	20	76	12	68	6.81e-07	45.1	TetR family transcriptional regulator	196	b1618		WP_001129518.1	28.07	114	76	3	9	117	2	114
sll1408	P72600	transcriptional regulator		pcrR	Regulatory Functions	Regulatory Functions					WP_001407451.1	29.487	78	55	0	259	336	209	286	4.18e-09	53.9	AraC family transcriptional regulator	299	b3010		WP_000339594.1	29.592	98	65	1	250	343	182	279	5.21e-09	53.5	transcriptional regulator	284	b0305		WP_000863142.1	30.682	88	61	0	250	337	215	302
sll1475	P74622	a part of phytochrome-like sensor histidine kinase gene (disrupted by insertion of IS)	hik32	sll1473-5, hik32, scaS, ccaS, sll1475	Regulatory Functions	Regulatory Functions					WP_001326970.1	28.671	286	168	9	21	288	667	934	1.35e-28	112	sensor protein EvgS	1197	b2370		WP_000809774.1	28.621	290	178	10	16	295	236	506	3.43e-25	102	hybrid sensor histidine kinase/response regulator	778	b3210		WP_001310640.1	26.891	238	166	3	53	290	652	881
sll1575	Q9FAB3	a part of spkA: serine/threonine protein kinase, regulates cellular motility ( disrupted by frameshift mutation)	spkA	spkA, pknC2, sll1575	Regulatory Functions	Regulatory Functions					WP_001045689.1	28.302	106	69	3	15	115	182	285	0.046	32.7	sulfate-binding protein	329	b3917		WP_001301079.1	31.579	76	43	4	147	218	174	244	0.075	32.3	cystathionine beta-lyase MetC	395	b3008
sll1575	Q9FAB3	a part of spkA: serine/threonine protein kinase, regulates cellular motility ( disrupted by frameshift mutation)	spkA	spkA, pknC2, sll1575	Regulatory Functions	Regulatory Functions					WP_001045689.1	28.302	106	69	3	15	115	182	285	0.046	32.7	sulfate-binding protein	329	b3917		WP_001301079.1	31.579	76	43	4	147	218	174	244	0.075	32.3	cystathionine beta-lyase MetC	395	b3008
sll1590	P73865	two-component sensor histidine kinase	hik20	hik20	Regulatory Functions	Regulatory Functions					WP_000876011.1	24.906	265	184	7	87	348	438	690	4.66e-21	91.7	hybrid sensor histidine kinase/response regulator	949	b2217		WP_001310640.1	26.667	270	176	8	82	347	629	880	2.15e-20	89.4	two-component sensor histidine kinase	894	b0695		WP_000675150.1	27.706	231	156	3	121	349	239	460
sll1670	P72795	heat-inducible transcription repressor HrcA homolog		hrcA	Regulatory Functions	Regulatory Functions					WP_001698633.1	30.208	96	57	3	10	104	6	92	0.067	31.6	DeoR/GlpR family transcriptional regulator	252	b3423		WP_000184811.1	29.787	47	33	0	180	226	459	505	0.89	28.5	formate C-acetyltransferase	765	b3951
sll5086	Q6ZEP4	transcriptional regulatory protein GntR family			Regulatory Functions	Regulatory Functions					WP_000760626.1	39.914	466	277	2	10	474	4	467	8.51e-117	348	transcriptional regulator	468	b1439		WP_000199300.1	37.1	469	287	3	8	472	2	466	1.38e-109	330	transcriptional regulator	470	b4340		WP_000785931.1	23.423	333	230	14	145	464	67	387
slr0240	P72695	transcriptional regulator		slr0240	Regulatory Functions	Regulatory Functions
slr0311	Q55918	two-component sensor histidine kinase	hik29	hik29	Regulatory Functions	Regulatory Functions					WP_001698424.1	29.412	255	166	8	510	755	305	554	2.74e-20	92	nitrate/nitrite two-component system sensor histidine kinase	566	b2469		WP_000918073.1	28.571	203	142	3	557	759	387	586	1.46e-15	77.4	nitrate/nitrite two-component system sensor histidine kinase	598	b1222		WP_001295243.1	30.986	213	138	4	548	756	288	495
slr0418	Q55739	putative transcripton factor DevT homolog			Regulatory Functions	Regulatory Functions
slr0449	P74678	probable transcriptional regulator		dnr	Regulatory Functions	Regulatory Functions					WP_000611911.1	26.389	216	148	5	20	230	34	243	6.2e-13	63.5	transcriptional regulator FNR	250	b1334		WP_046608709.1	19.487	195	154	2	25	218	12	204	3.32e-08	49.3	transcriptional regulator Crp	210	b3357		WP_000658575.1	21.311	122	94	2	41	161	40	160
slr0644	Q55724	nitrogen regulation protein NifR3 homolog			Regulatory Functions	Regulatory Functions					WP_001219652.1	38.769	325	176	7	33	345	1	314	5.35e-64	203	tRNA dihydrouridine synthase DusB	321	b3260		WP_001264861.1	33.742	326	189	12	43	353	2	315	1.63e-43	150	tRNA dihydrouridine(16) synthase DusC	315	b2140		WP_001307511.1	24.316	329	197	12	43	343	12	316
slr0687	P72956	probable two-component response regulator		pleD, rre4	Regulatory Functions	Regulatory Functions					WP_000484048.1	31.325	166	109	3	309	474	205	365	6.99e-24	99.8	diguanylate cyclase AdrA	371	b0385		WP_000628058.1	38.506	174	97	6	302	474	241	405	1.28e-21	93.6	sensor domain-containing diguanylate cyclase	410	b1341		WP_000426292.1	32.105	190	123	5	287	474	266	451
slr0701	Q55963	transcriptional regulator		merR	Regulatory Functions	Regulatory Functions					WP_000285607.1	33.913	115	75	1	4	117	1	115	2.87e-21	80.5	heavy metal-responsive transcriptional regulator	141	b3292		WP_001026747.1	30.357	112	78	0	5	116	1	112	1.35e-19	76.3	transcriptional regulator	135	b0487		WP_000412428.1	23.729	118	88	2	1	117	8	124
slr1147	P73276	two-component sensor histidine kinase	hik2	hik2	Regulatory Functions	Regulatory Functions					WP_000186450.1	28.148	270	151	13	165	428	282	514	8.89e-15	73.6	signal transduction histidine kinase	918	b2786		WP_000675150.1	28.685	251	137	11	168	412	235	449	2.01e-13	68.6	two-component sensor histidine kinase	467	b2078		WP_000809774.1	34.646	127	68	4	306	430	392	505
slr1214	P73365	two-component response regulator PatA subfamily		rre15, lsiR, nixC, slr1212, slr1214, patA	Regulatory Functions	Regulatory Functions					WP_000113933.1	26.606	109	80	0	249	357	5	113	2.29e-07	48.1	DNA-binding response regulator	229	b0399		WP_001395354.1	24.771	109	79	1	249	357	3	108	4.81e-07	47	DNA-binding response regulator	223	b1969		WP_000770953.1	29.348	92	63	1	266	357	20	109
slr1245	P73778	transcriptional regulator			Regulatory Functions	Regulatory Functions					WP_000440317.1	32.765	293	194	3	1	291	1	292	1.63e-51	169	HTH-type transcriptional activator AaeR	309	b3243		WP_000648572.1	31.597	288	194	3	10	295	11	297	2.02e-46	155	LysR family transcriptional regulator	304	b0208		WP_000357790.1	30.69	290	198	2	1	287	1	290
slr1489	P72608	transcriptional regulator		pchR, slr1489	Regulatory Functions	Regulatory Functions					WP_001300811.1	27.612	134	94	3	190	321	144	276	4.2e-09	53.5	arabinose operon regulatory protein	292	b0064		WP_000217137.1	31.579	76	52	0	244	319	192	267	2.13e-06	45.4	transcriptional activator RhaS	278	b3905		WP_000494484.1	22.523	111	78	2	211	321	281	383
slr1594	P72972	two-component response regulator PatA subfamily		rre5, patA, slr1594	Regulatory Functions	Regulatory Functions					WP_001395354.1	28.689	122	84	1	274	395	3	121	2.63e-12	62.8	DNA-binding response regulator	223	b1969		WP_000137877.1	28.906	128	85	4	265	390	3	126	1.11e-09	55.5	DNA-binding response regulator	240	b2079		WP_000113933.1	24.39	123	92	1	271	393	3	124
slr1738	P73729	transcription regulator Fur family		slr1738, perR	Regulatory Functions	Regulatory Functions					WP_001295691.1	27.344	128	89	3	14	137	19	146	5.09e-06	40.8	transcriptional regulator Zur	171	b4046		WP_000131702.1	29.808	104	69	3	11	111	7	109	4.1e-05	38.1	transcriptional repressor	148	b0683		WP_000334099.1	25.882	85	52	3	11	87	141	222
slr1759	P73035	two-component hybrid sensor and regulator	hik14	hik14, slr1759	Regulatory Functions	Regulatory Functions					WP_000186450.1	33.94	604	343	11	730	1322	247	805	2.03e-84	294	signal transduction histidine kinase	918	b2786		WP_001300633.1	33.82	411	233	8	751	1150	417	799	2.05e-55	206	hybrid sensor histidine kinase/response regulator	914	b0993		WP_001300633.1	24.691	243	148	5	1190	1431	682	890
slr1760	P73036	two-component response regulator		rre8, slr1760	Regulatory Functions	Regulatory Functions					WP_000426292.1	32.642	193	121	4	124	311	265	453	2.29e-25	102	diguanylate cyclase	460	b1490		WP_000409873.1	31.98	197	128	4	118	312	249	441	1.05e-22	94.7	GGDEF domain-containing protein	452	b1025		WP_001369861.1	33.649	211	104	7	116	314	369	555
slr6040	Q6YRW4	two-component response regulator		pcopR, slr6040, rreP	Regulatory Functions	Regulatory Functions					WP_000770953.1	40	225	131	3	1	224	1	222	8.04e-49	157	DNA-binding response regulator	227	b0571		WP_001221495.1	38.009	221	130	3	1	221	1	214	9.29e-43	141	two-component system response regulator QseB	219	b3025		WP_001395354.1	36.889	225	133	5	1	223	1	218
slr0922	Q59989	peptidyl-tRNA hydrolase	pth	PTH	Aminoacyl tRNA synthetases and tRNA modification	Transcription / Translation	Large ribosomal protein	21.5	0		WP_000152933.1	37.097	186	116	1	1	185	1	186	1.3e-32	113	peptidyl-tRNA hydrolase	194	b1204
sll0078	Q55806	threonyl-tRNA synthetase	thrS	thrS	Aminoacyl tRNA synthetases and tRNA modification	Transcription / Translation	Soluble proteins	68.8	0		WP_001144202.1	39.728	589	340	6	11	597	57	632	1.05e-159	469	threonine--tRNA ligase	642	b1719		WP_001260717.1	26.19	168	115	4	214	380	35	194	4.7e-11	62.4	proline--tRNA ligase	572	b0194		WP_001260717.1	24	100	72	1	498	593	467	566
sll0362	P74423	alanyl-tRNA synthetase	alaS	alaS, lovB	Aminoacyl tRNA synthetases and tRNA modification	Transcription / Translation	Soluble proteins	96.1	0		WP_000047184.1	45.998	887	445	12	9	876	4	875	0	744	alanine--tRNA ligase	876	b2697		WP_001144202.1	25	136	85	6	562	685	73	203	0.000536	40.4	threonine--tRNA ligase	642	b1719		WP_000168978.1	38.71	31	19	0	747	777	448	478
sll0454	Q55187	phenylalanyl-tRNA synthetase alpha chain	pheS	pheS	Aminoacyl tRNA synthetases and tRNA modification	Transcription / Translation	Soluble proteins	37.1	0		WP_000018596.1	55.521	326	143	2	7	331	2	326	1.24e-129	370	phenylalanine--tRNA ligase subunit alpha	327	b1714		WP_001283490.1	23.596	89	63	2	46	134	435	518	0.73	28.5	oxalyl-CoA decarboxylase	564	b2373
sll0495	P52276	asparaginyl-tRNA synthetase	asnS	asnS	Aminoacyl tRNA synthetases and tRNA modification	Transcription / Translation	Soluble proteins	58	0		WP_000117881.1	58.889	450	182	3	16	462	17	466	0	570	asparagine--tRNA ligase	466	b0930		WP_000003071.1	23.899	477	279	18	18	454	67	499	9.05e-16	76.3	lysine--tRNA ligase	505	b2889		WP_001295074.1	25.156	481	268	21	18	454	67	499
sll0502	Q55486	arginyl-tRNA-synthetase	argS	argS	Aminoacyl tRNA synthetases and tRNA modification	Transcription / Translation	Soluble proteins	65.2	0		WP_001025322.1	46.524	561	286	6	29	584	26	577	5.53e-175	505	arginine--tRNA ligase	577	b1876		WP_000758077.1	34.091	88	47	6	302	380	63	148	0.029	33.9	malate:quinone oxidoreductase	548	b2209		WP_001064193.1	38.235	34	21	0	126	159	89	122
sll0817	P74040	tRNA delta-2-isopentenylpyrophosphate (IPP) transferase		miaA, trpX	Aminoacyl tRNA synthetases and tRNA modification	Transcription / Translation	Soluble proteins	33.5	0		WP_001280345.1	36.271	295	177	5	2	285	7	301	6.37e-56	181	tRNA (adenosine(37)-N6)-dimethylallyltransferase MiaA	316	b4171		WP_001326838.1	21	100	73	1	121	220	36	129	0.69	28.5	transporter	442	b1006
sll0844	P73755	tRNA (5-methylaminomethyl-2-thiouridylate)-methyltransferase			Aminoacyl tRNA synthetases and tRNA modification	Transcription / Translation	Soluble proteins	39.1	0		WP_000575125.1	40.278	360	196	8	3	348	21	375	5.14e-81	249	tRNA(5-methylaminomethyl-2-thiouridine)-methyltransferase	383	n/a		WP_000138270.1	80.952	21	4	0	4	24	229	249	0.001	37.4	GMP synthetase	525	b2507		WP_001148481.1	62.069	29	10	1	5	33	151	178
sll1074	P73274	leucyl-tRNA synthetase	leuS	leuS	Aminoacyl tRNA synthetases and tRNA modification	Transcription / Translation	Soluble proteins	98.2	0		WP_001064193.1	44.521	876	461	10	1	868	48	906	0	715	leucine--tRNA ligase	907	n/a		WP_000416392.1	21.133	918	493	25	1	811	1	794	2.38e-30	125	valine--tRNA ligase	951	b4258		WP_001286857.1	21.533	548	277	21	314	785	308	778
sll1198	P72828	tRNA (guanine-N1)-methyltransferase		trmD	Aminoacyl tRNA synthetases and tRNA modification	Transcription / Translation	Soluble proteins	25.9	0		WP_000264777.1	47.085	223	115	2	1	220	1	223	7.54e-71	214	tRNA (guanosine(37)-N1)-methyltransferase TrmD	255	b2607		WP_000852686.1	26.25	80	51	2	136	215	214	285	0.023	32.3	sulfate ABC transporter permease	291	b2423		WP_000835039.1	32.308	65	41	1	90	151	235	299
sll1362	P73505	isoleucyl-tRNA synthetase	ileS	ileS	Aminoacyl tRNA synthetases and tRNA modification	Transcription / Translation	Soluble proteins	112.3	0		WP_001286857.1	40.462	996	510	21	7	987	4	931	0	711	isoleucine--tRNA ligase	938	b0026		WP_000416392.1	24.46	834	492	22	23	794	6	763	4.5e-52	194	valine--tRNA ligase	951	b4258		WP_001064193.1	22.888	734	354	24	28	647	58	693
sll1425	P73942	proline-tRNA ligase	proS	proS, drpA	Aminoacyl tRNA synthetases and tRNA modification	Transcription / Translation	Soluble proteins	66.9	0		WP_001260717.1	45.515	602	294	11	1	598	1	572	1.8e-171	496	proline--tRNA ligase	572	b0194		WP_001144202.1	25.503	149	105	4	47	194	271	414	1.5e-08	54.3	threonine--tRNA ligase	642	b1719		WP_001144202.1	26.38	163	100	6	444	598	484	634
sll1435	P74215	glutamyl-tRNA(Gln) amidotransferase subunit B		pet112	Aminoacyl tRNA synthetases and tRNA modification	Transcription / Translation	Soluble proteins	57.6	0		WP_001350538.1	33.333	54	28	2	208	260	100	146	0.25	30.4	deferrochelatase/peroxidase	299	b2431		WP_001005586.1	45.946	37	14	2	165	201	387	417	0.25	30.8	phosphoenolpyruvate carboxylase	883	b3956		WP_001049791.1	30.435	46	32	0	311	356	178	223
sll1553	P74296	phenylalanyl-tRNA synthetase	pheT	pheT	Aminoacyl tRNA synthetases and tRNA modification	Transcription / Translation	Soluble proteins	87.8	0		WP_000672380.1	35.774	833	472	19	1	809	1	794	4.42e-138	425	phenylalanine--tRNA ligase subunit beta	795	b1713		WP_000450594.1	28.037	107	60	4	47	149	16	109	0.000253	38.5	tRNA-binding protein	110	b3074
sll1820	P73295	tRNA pseudouridine synthase 1		truA, hisT	Aminoacyl tRNA synthetases and tRNA modification	Transcription / Translation	Soluble proteins	31.3	0		WP_001283586.1	36.653	251	156	3	11	260	11	259	5.77e-49	160	tRNA pseudouridine(38-40) synthase TruA	270	b2318
slr0070	Q55163	methionyl-tRNA formyltransferase	fmt	fmt	Aminoacyl tRNA synthetases and tRNA modification	Transcription / Translation	Soluble proteins	35.9	0		WP_000004473.1	43.385	325	158	7	2	324	5	305	6.86e-70	217	methionyl-tRNA formyltransferase	315	b3288		WP_000860273.1	34.921	252	152	5	2	248	1	245	3.76e-34	129	bifunctional UDP-glucuronic acid oxidase/UDP-4-amino-4-deoxy-L-arabinose formyltransferase	660	b2255		WP_001028612.1	26.984	126	86	1	52	171	44	169
slr0120	Q55896	probable tRNA/rRNA methyltransferase			Aminoacyl tRNA synthetases and tRNA modification	Transcription / Translation	Soluble proteins	26.9	0		WP_000940019.1	42.731	227	122	5	8	232	17	237	3.45e-44	146	tRNA (cytosine(32)/uridine(32)-2'-O)-methyltransferase TrmJ	246	b2532		WP_001223132.1	41.497	147	82	2	3	146	10	155	2e-25	97.1	RNA methyltransferase	228	b4403		WP_000932347.1	42	50	27	1	101	148	97	146
slr0220	Q55690	glycyl-tRNA synthetase beta chain	glyS	glyS	Aminoacyl tRNA synthetases and tRNA modification	Transcription / Translation	Soluble proteins	80	0		WP_001291772.1	34.25	727	426	13	1	716	1	686	9.48e-120	371	glycine--tRNA ligase subunit beta	689	b3559		WP_000323025.1	30.769	52	34	1	18	69	6	55	0.29	29.3	mRNA interferase RelE	95	b1563
slr0457	P74696	tRNA pseudouridine synthase B		truB, p35	Aminoacyl tRNA synthetases and tRNA modification	Transcription / Translation	Soluble proteins	32.1	0		WP_000089698.1	39.044	251	132	7	3	239	13	256	5.78e-47	157	tRNA pseudouridine(55) synthase TruB	314	b3166		WP_000209011.1	36.364	33	21	0	221	253	85	117	0.28	29.3	N-acetylmannosamine kinase	291	b3222
slr0557	Q55522	valyl-tRNA synthetase	valS	valS	Aminoacyl tRNA synthetases and tRNA modification	Transcription / Translation	Soluble proteins	102.7	0		WP_000416392.1	44.547	972	432	18	9	905	5	944	0	795	valine--tRNA ligase	951	b4258		WP_001286857.1	24.159	832	525	22	45	801	57	857	1.54e-57	211	isoleucine--tRNA ligase	938	b0026		WP_001064193.1	22.124	904	407	31	4	733	47	827
slr0638	Q55716	glycyl-tRNA synthetase alpha chain	glyQ	glyQ, glyS(a)	Aminoacyl tRNA synthetases and tRNA modification	Transcription / Translation	Soluble proteins	34.3	0		WP_001168544.1	63.851	296	101	2	2	291	6	301	5.03e-141	397	glycine--tRNA ligase subunit alpha	303	b3560		WP_001234768.1	21.212	66	50	1	1	66	116	179	0.81	27.7	deoxycytidine triphosphate deaminase	193	b2065
slr0713	Q55983	tRNA-guanine transglycosylase	tgt	tgt	Aminoacyl tRNA synthetases and tRNA modification	Transcription / Translation	Soluble proteins	41.5	0		WP_000667319.1	45.48	354	189	2	17	366	8	361	2.25e-110	325	tRNA guanosine(34) transglycosylase Tgt	375	b0406		WP_000130185.1	34.884	43	28	0	104	146	158	200	0.36	29.6	transaldolase 1	317	b0008
slr0877	P73558	glutamyl-tRNA(Gln) amidotransferase subunit A			Aminoacyl tRNA synthetases and tRNA modification	Transcription / Translation	Soluble proteins	51.4	0		WP_000010288.1	28.169	71	35	2	404	458	360	430	0.049	33.1	propionyl-CoA synthetase	628	b0335
slr0958	P74330	cysteinyl-tRNA synthetase	cysS	cysS	Aminoacyl tRNA synthetases and tRNA modification	Transcription / Translation	Soluble proteins	53.9	0		WP_000912385.1	44.353	487	237	10	3	483	2	460	6.04e-124	367	cysteine--tRNA ligase	461	b0526		WP_001286857.1	23.377	154	107	3	221	367	550	699	7.97e-05	42	isoleucine--tRNA ligase	938	b0026		WP_001350533.1	31.343	67	45	1	230	296	292	357
slr1031	P73141	tyrosyl tRNA synthetase	tyrS	tyrS, tryS	Aminoacyl tRNA synthetases and tRNA modification	Transcription / Translation	Soluble proteins	44.9	0		WP_001295400.1	29.337	392	241	11	40	400	33	419	4.34e-42	150	tyrosine--tRNA ligase	424	b1637		WP_000165552.1	28	100	55	3	177	261	126	223	0.024	33.5	tryptophan--tRNA ligase	334	b3384		WP_000736007.1	28.846	52	36	1	227	277	40	91
slr1560	P74592	histidyl tRNA synthetase	hisS	hisZ, hisS2	Aminoacyl tRNA synthetases and tRNA modification	Transcription / Translation	Soluble proteins	44.3	0		WP_001107167.1	27.937	383	232	16	8	372	10	366	3.03e-13	67.8	histidine--tRNA ligase	424	b2514		WP_001043339.1	24.457	184	121	4	62	241	285	454	0.001	37.7	hypothetical protein	502	b1614
slr1673	P74261	probable tRNA/rRNA methyltransferase		spoU	Aminoacyl tRNA synthetases and tRNA modification	Transcription / Translation	Soluble proteins	29.7	0		WP_001070177.1	31.333	150	96	3	121	267	20	165	5.15e-17	75.1	tRNA (guanosine(18)-2'-O)-methyltransferase TrmH	229	b3651		WP_001293282.1	28.276	145	104	0	123	267	98	242	5.24e-17	75.5	23S rRNA (guanosine(2251)-2'-O)-methyltransferase RlmB	243	b4180		WP_000997403.1	26.238	202	142	2	74	269	145	345
slr1703	P73201	seryl-tRNA synthetase	serS	serS	Aminoacyl tRNA synthetases and tRNA modification	Transcription / Translation	Soluble proteins	48	0		WP_000886683.1	46.189	433	215	6	1	425	1	423	1.56e-127	372	serine--tRNA ligase	430	b0893		WP_001260717.1	23.938	259	178	7	169	420	37	283	3.13e-07	49.3	proline--tRNA ligase	572	b0194
slr1720	P73851	aspartyl-tRNA synthetase	aspS	aspS	Aminoacyl tRNA synthetases and tRNA modification	Transcription / Translation	Soluble proteins	67.2	0		WP_001258678.1	49.832	594	278	13	1	587	1	581	0	568	aspartate--tRNA ligase	590	b1866		WP_000003071.1	27.119	295	175	11	18	294	68	340	3.87e-21	94	lysine--tRNA ligase	505	b2889		WP_000003071.1	32.558	86	54	1	480	561	414	499
slr1884	P73655	tryptophanyl-tRNA synthetase	trpS	trpS	Aminoacyl tRNA synthetases and tRNA modification	Transcription / Translation	Soluble proteins	37.7	0		WP_000165552.1	45.562	338	178	2	1	336	1	334	2.94e-101	298	tryptophan--tRNA ligase	334	b3384		WP_000198773.1	25.62	121	77	4	74	189	15	127	0.03	32.3	hypothetical protein	209	b4120
sll0467	Q55850	S-adenosylmethionine:tRNA ribosyltransferase-isomerase		queA	Aminoacyl tRNA synthetases and tRNA modification	Transcription / Translation	Unknown	41.2	0		WP_001266503.1	43.02	351	187	5	7	354	3	343	2.58e-93	280	tRNA preQ1(34) S-adenosylmethionine ribosyltransferase-isomerase QueA	356	b0405		WP_001263489.1	27.273	66	43	1	115	180	30	90	0.52	28.1	mRNA interferase YafO	132	b0233		WP_000118404.1	38.462	39	23	1	41	78	65	103
slr0357	Q55653	histidyl-tRNA synthetase	hisS	hisS, hisS1	Aminoacyl tRNA synthetases and tRNA modification	Transcription / Translation	Unknown	49.1	0		WP_001107167.1	51.134	397	188	4	4	395	5	400	1.49e-131	383	histidine--tRNA ligase	424	b2514		WP_001260717.1	29.915	117	73	6	14	125	43	155	0.059	32.7	proline--tRNA ligase	572	b0194		WP_001144202.1	32.692	52	35	0	344	395	558	609
slr0649	Q55729	methionyl-tRNA synthetase	metS	metS	Aminoacyl tRNA synthetases and tRNA modification	Transcription / Translation	Unknown	61.4	0		WP_001350533.1	27.168	519	336	11	11	495	10	520	2.84e-55	194	methionine--tRNA ligase	677	b2114		WP_001286857.1	25	312	188	15	177	468	483	768	5.06e-07	49.3	isoleucine--tRNA ligase	938	b0026		WP_001286857.1	30.909	55	38	0	17	71	59	113
slr0992	P74516	probable tRNA/rRNA methyltransferase			Aminoacyl tRNA synthetases and tRNA modification	Transcription / Translation	Unknown	17	0		WP_000932347.1	41.447	152	82	4	1	149	1	148	2.14e-33	112	tRNA (uridine(34)/cytosine(34)/5-carboxymethylaminomethyluridine(34)-2'-O)-methyltransferase TrmL	157	b3606		WP_001070177.1	31.944	144	92	5	12	153	30	169	2.88e-14	64.7	tRNA (guanosine(18)-2'-O)-methyltransferase TrmH	229	b3651		WP_001293282.1	40.278	72	37	3	82	148	171	241
slr1550	P73443	lysyl-tRNA synthetase	lysS	lysS, herC	Aminoacyl tRNA synthetases and tRNA modification	Transcription / Translation	Unknown	57.3	0		WP_001295074.1	49.197	498	241	6	11	505	17	505	1.05e-165	476	lysine--tRNA ligase heat inducible	505	b4129		WP_000003071.1	48.571	490	241	5	16	502	21	502	3.22e-161	464	lysine--tRNA ligase	505	b2889		WP_000004771.1	35.185	324	178	7	186	498	18	320
slr0033	Q55450	glutamyl-tRNA(Gln) amidotransferase subunit C		slr0033	Aminoacyl tRNA synthetases and tRNA modification	Transcription / Translation
slr0612	P72581	probable pseudouridine synthase			Aminoacyl tRNA synthetases and tRNA modification	Transcription / Translation					WP_001248691.1	51.5	200	77	3	36	234	36	216	8.63e-58	181	23S rRNA pseudouridine synthase E	217	b1135		WP_001291217.1	37.853	177	83	6	32	199	56	214	2.85e-22	90.5	23S rRNA pseudouridylate synthase B	291	b1269		WP_001234850.1	29.858	211	104	8	33	237	54	226
slr0955	P74328	probable tRNA/rRNA methyltransferase		slr0955	Aminoacyl tRNA synthetases and tRNA modification	Transcription / Translation					WP_001293282.1	40.083	242	142	3	124	364	3	242	6.9e-55	178	23S rRNA (guanosine(2251)-2'-O)-methyltransferase RlmB	243	b4180		WP_000997403.1	23.492	315	215	7	50	363	53	342	3.65e-18	81.6	methyltransferase	345	b2581		WP_001070177.1	32.432	148	93	3	220	364	22	165
slr1592	P72970	probable pseudouridine synthase			Aminoacyl tRNA synthetases and tRNA modification	Transcription / Translation					WP_000846343.1	26.199	271	173	5	21	272	42	304	1.04e-20	87	ribosomal large subunit pseudouridine synthase C	319	b1086		WP_000525176.1	29.864	221	127	7	61	271	14	216	1.77e-20	84.7	bifunctional tRNA pseudouridine(32) synthase/ribosomal large subunit pseudouridine synthase RluA	219	b0058		WP_000079100.1	28.028	289	168	10	14	277	33	306
ssr1720	P73144	similar to tyrosyl tRNA synthetase		tyrS, ssr1720	Aminoacyl tRNA synthetases and tRNA modification	Transcription / Translation					WP_001202177.1	43.243	37	21	0	5	41	445	481	0.07	27.7	cysteine/glutathione ABC transporter ATP-binding protein/permease CydC	573	b0886
sll1427	P73940	protease		hhoB, htrH, degS	Degradation of proteins, peptides, and glycopeptides	Transcription / Translation	PM	43.2	0		WP_001295271.1	36.391	338	196	7	68	400	28	351	4.45e-60	199	periplasmic pH-dependent serine endoprotease DegQ	455	b3234		WP_001295271.1	40	50	27	1	317	366	371	417	0.11	31.6	periplasmic pH-dependent serine endoprotease DegQ	455	b3234		WP_000753946.1	34.366	355	193	7	72	399	31	372
sll1679	P72780	periplasmic protease HhoA	hhoA	hhoA, degQ	Degradation of proteins, peptides, and glycopeptides	Transcription / Translation	PM	41.3	0		WP_001295271.1	39.009	323	175	9	67	384	51	356	3.41e-56	188	periplasmic pH-dependent serine endoprotease DegQ	455	b3234		WP_001295271.1	26.866	67	47	1	319	385	391	455	0.04	32.7	periplasmic pH-dependent serine endoprotease DegQ	455	b3234		WP_000753946.1	35.013	377	202	9	40	388	21	382
sll1703	P73689	protease IV		sppA1, sppA	Degradation of proteins, peptides, and glycopeptides	Transcription / Translation	PM	67.2	1		WP_001259810.1	34.194	620	355	16	3	599	20	609	1.36e-96	305	signal peptide peptidase SppA	618	b1766		WP_000422045.1	29.375	160	110	2	361	519	137	294	2.97e-15	74.3	protease	349	b1272		WP_000123343.1	24.519	208	142	6	321	519	82	283
slr0535	Q55477	protease			Degradation of proteins, peptides, and glycopeptides	Transcription / Translation	PM	65.8	5
sll0020	Q55662	ATP-dependent Clp protease ATPase subunit		clpC	Degradation of proteins, peptides, and glycopeptides	Transcription / Translation	Soluble proteins	91.1	0		WP_001235102.1	46.522	877	375	15	2	807	3	856	0	738	chaperone protein ClpB	857	b2592		WP_000934041.1	37.422	799	407	11	15	797	12	733	7.2e-175	520	ATP-dependent Clp protease ATP-binding subunit ClpA	758	b0882		WP_000934041.1	31.148	61	40	1	88	148	10	68
sll0136	P74468	aminopeptidase P		pepP	Degradation of proteins, peptides, and glycopeptides	Transcription / Translation	Soluble proteins	49.5	0		WP_001290136.1	43.864	440	232	7	5	440	4	432	9.86e-126	369	peptidase M24 family protein	441	b2908		WP_000173288.1	33.333	297	146	10	144	436	107	355	6.14e-36	133	aminopeptidase YpdF	361	b2385		WP_000444561.1	31.25	288	166	9	169	429	155	437
sll0195	Q55701	probable ATP-dependent protease		lons	Degradation of proteins, peptides, and glycopeptides	Transcription / Translation	Soluble proteins	24.5	0		WP_001295325.1	21.99	191	131	3	9	187	10	194	4.65e-09	52.8	Lon protease	784	b0439		WP_001326644.1	30.263	76	43	5	90	162	8	76	0.29	28.1	chorismate--pyruvate lyase	165	b4037
sll0534	Q59993	ATP-dependent Clp protease proteolytic subunit 2	clpP2	clpP2, clpP, clpP2s	Degradation of proteins, peptides, and glycopeptides	Transcription / Translation	Soluble proteins	24.8	0		WP_000122253.1	64.767	193	68	0	22	214	15	207	7.2e-94	271	ATP-dependent Clp protease proteolytic subunit	207	b0437		WP_001259810.1	39.706	68	32	5	62	123	350	414	0.75	27.7	signal peptide peptidase SppA	618	b1766		WP_000969784.1	47.826	23	12	0	195	217	170	192
sll0535	Q55510	ATP-dependent Clp protease ATPase subunit	clpX	clpX, clpXs	Degradation of proteins, peptides, and glycopeptides	Transcription / Translation	Soluble proteins	49.3	0		WP_000130305.1	61.137	422	136	5	8	428	13	407	6.35e-179	504	ATP-dependent Clp protease ATP-binding subunit ClpX	424	b0438		WP_001293341.1	41.284	109	57	2	83	191	6	107	2.17e-19	87	HslU--HslV peptidase ATPase subunit	443	b3927		WP_001293341.1	30.841	214	90	6	199	407	249	409
sll0915	P74305	periplasmic protease		pqqE	Degradation of proteins, peptides, and glycopeptides	Transcription / Translation	Soluble proteins	59.6	0		WP_001244968.1	26.022	269	141	10	57	318	29	246	1.03e-11	64.3	peptidase M16	927	n/a		WP_001138201.1	22.112	303	171	8	53	347	41	286	4.29e-08	52.8	protease 3	962	b2821		WP_001163141.1	38.298	47	29	0	278	324	203	249
sll2008	P73670	processing protease		prp1	Degradation of proteins, peptides, and glycopeptides	Transcription / Translation	Soluble proteins	47.9	0		WP_001244968.1	32.813	192	118	5	39	220	50	240	1.51e-17	82	peptidase M16	927	n/a		WP_001138201.1	25	192	135	3	24	208	49	238	4.35e-12	65.1	protease 3	962	b2821		WP_001163141.1	22.33	103	71	3	170	267	184	282
sll2009	P73669	processing protease		prp2	Degradation of proteins, peptides, and glycopeptides	Transcription / Translation	Soluble proteins	48.1	0		WP_001244968.1	18.905	201	152	6	12	203	36	234	0.2	30.8	peptidase M16	927	n/a		WP_001163141.1	22.308	130	95	3	106	231	133	260	0.22	30.8	peptidase M16	498	b3525
slr0008	Q55669	carboxyl-terminal processing protease	ctpA	ctpA	Degradation of proteins, peptides, and glycopeptides	Transcription / Translation	Soluble proteins	46.7	0		WP_001055791.1	30.383	339	211	9	64	379	194	530	3.4e-33	129	tail-specific protease	682	b1830
slr0156	P74459	ClpB protein	clpB2	clpB2, clpB1, clpB	Degradation of proteins, peptides, and glycopeptides	Transcription / Translation	Soluble proteins	101.3	0		WP_001235102.1	53.472	864	387	5	8	870	5	854	0	912	chaperone protein ClpB	857	b2592		WP_000934041.1	41.928	415	219	8	24	420	17	427	7.04e-90	299	ATP-dependent Clp protease ATP-binding subunit ClpA	758	b0882		WP_000934041.1	42.901	324	173	3	543	862	418	733
slr0164	P74466	ATP-dependent Clp protease proteolytic subunit	clpP4	clpP4, clpR, clpP	Degradation of proteins, peptides, and glycopeptides	Transcription / Translation	Soluble proteins	24.9	0		WP_000122253.1	38.647	207	103	3	6	212	21	203	8.55e-47	151	ATP-dependent Clp protease proteolytic subunit	207	b0437
slr0165	P74467	ATP-dependent Clp protease proteolytic subunit	clpP3	clpP3, clpP	Degradation of proteins, peptides, and glycopeptides	Transcription / Translation	Soluble proteins	22.4	0		WP_000122253.1	60.44	182	71	1	15	196	25	205	1.26e-79	233	ATP-dependent Clp protease proteolytic subunit	207	b0437		WP_000123343.1	24.865	185	103	8	45	198	108	287	0.11	30	phage capsid assembly protein	439	b0772		WP_001259810.1	41.509	53	27	2	58	106	362	414
slr0257	P75023	periplasmic carboxyl-terminal protease	ctpB	ctpB	Degradation of proteins, peptides, and glycopeptides	Transcription / Translation	Soluble proteins	50.3	0		WP_001055791.1	33.228	316	184	10	119	410	223	535	3.13e-35	135	tail-specific protease	682	b1830		WP_001295561.1	34.286	70	43	2	158	227	225	291	0.049	32.7	inner membrane zinc RIP metalloprotease; RpoE activator, by degrading RseA; cleaved signal peptide endoprotease	450	b0176		WP_000472412.1	50	28	13	1	132	159	113	139
slr0542	P54416	ATP-dependent protease ClpP	clpP	clpP1, clpP	Degradation of proteins, peptides, and glycopeptides	Transcription / Translation	Soluble proteins	21.7	0		WP_000122253.1	67.016	191	63	0	1	191	16	206	3.7e-97	278	ATP-dependent Clp protease proteolytic subunit	207	b0437
slr0659	P74571	oligopeptidase A		prlC, opdA	Degradation of proteins, peptides, and glycopeptides	Transcription / Translation	Soluble proteins	80.2	0		WP_001298719.1	44.813	694	357	8	25	708	1	678	0	575	oligopeptidase A	680	b3498		WP_000210373.1	29.971	694	455	13	27	708	5	679	1.59e-81	270	peptidyl-dipeptidase Dcp	681	b1538		WP_000901367.1	41.667	24	14	0	619	642	6	29
slr1331	P74016	periplasmic processing protease		ymxG	Degradation of proteins, peptides, and glycopeptides	Transcription / Translation	Soluble proteins	56.9	0		WP_001163141.1	28.916	83	47	2	224	302	190	264	0.000257	40.4	peptidase M16	498	b3525		WP_000861734.1	30.882	68	39	2	387	446	200	267	0.62	29.6	PFL-like enzyme TdcE	764	b3113		WP_001138201.1	20.524	229	170	5	77	296	43	268
slr1641	P74361	ClpB protein	clpB1	clpB1, clpB, clpB2, slr1641	Degradation of proteins, peptides, and glycopeptides	Transcription / Translation	Soluble proteins	98.1	0		WP_001235102.1	55.776	857	369	5	7	860	4	853	0	964	chaperone protein ClpB	857	b2592		WP_000934041.1	40.594	404	219	8	24	410	17	416	8.22e-85	284	ATP-dependent Clp protease ATP-binding subunit ClpA	758	b0882		WP_000934041.1	40.303	330	181	4	540	862	424	744
slr0021	Q55682	protease		sppA2, sppA	Degradation of proteins, peptides, and glycopeptides	Transcription / Translation	TM	30.3	0		WP_001259810.1	35.644	202	126	3	17	217	342	540	1.94e-28	110	signal peptide peptidase SppA	618	b1766		WP_001259810.1	27.108	166	111	3	53	208	125	290	1.9e-05	42.7	signal peptide peptidase SppA	618	b1766		WP_000422045.1	29.67	182	118	4	29	208	126	299
sll1343	P74527	aminopeptidase		ape2, pepN	Degradation of proteins, peptides, and glycopeptides	Transcription / Translation	Unknown	97.9	0		WP_000193841.1	28.101	395	253	11	141	516	118	500	6.4e-29	120	aminopeptidase N	870	b0932		WP_001036475.1	41.379	29	17	0	694	722	316	344	0.12	32.7	anion permease	477	b0770
slr1204	P73354	protease		htrA, degP, slr1204	Degradation of proteins, peptides, and glycopeptides	Transcription / Translation	Unknown	47.6	1		WP_001295271.1	37.994	329	182	8	122	443	45	358	2.5e-68	222	periplasmic pH-dependent serine endoprotease DegQ	455	b3234		WP_000753946.1	38.15	346	181	9	122	443	44	380	3.61e-65	214	periplasmic serine endoprotease DegP	474	b0161		WP_000753946.1	34.091	44	29	0	374	417	408	451
slr1751	P73458	periplasmic carboxyl-terminal protease		prc, tsp, ctpC	Degradation of proteins, peptides, and glycopeptides	Transcription / Translation	Unknown	46.8	0		WP_001055791.1	32.845	341	192	9	73	379	191	528	3.1e-36	137	tail-specific protease	682	b1830		WP_001295561.1	32.53	83	44	3	142	224	232	302	0.002	37	inner membrane zinc RIP metalloprotease; RpoE activator, by degrading RseA; cleaved signal peptide endoprotease	450	b0176		WP_001207520.1	31.944	72	40	2	129	192	228	298
sll0055	Q55159	processing protease		prp3	Degradation of proteins, peptides, and glycopeptides	Transcription / Translation					WP_001244968.1	29.534	193	127	3	18	201	36	228	1.33e-12	66.6	peptidase M16	927	n/a		WP_001138201.1	23.913	230	154	7	18	236	49	268	2.59e-10	59.3	protease 3	962	b2821		WP_001163141.1	20.27	370	238	11	17	358	37	377
slr1129	P72656	ribonuclease E	rne	rne, me	Degradation of RNA	Transcription / Translation	Small ribosomal protein	74.9	0		WP_000827360.1	36.148	379	233	4	32	404	36	411	2.59e-68	239	ribonuclease E	1061	b1084		WP_000123197.1	36.842	380	226	4	34	404	38	412	3.49e-65	220	ribonuclease E/G	489	b3247		WP_000698951.1	42.424	33	14	2	394	426	503	530
sll0320	Q55641	probable ribonuclease D		rnd	Degradation of RNA	Transcription / Translation	Soluble proteins	24.4	0		WP_001307844.1	32.692	156	101	3	21	176	11	162	9.87e-15	68.9	ribonuclease D	371	b1804
sll1290	P73177	probable ribonuclease II		rnb, synRNB	Degradation of RNA	Transcription / Translation	Soluble proteins	75.8	0		WP_000076332.1	24.902	510	305	12	228	665	225	728	1.44e-27	115	ribonuclease R	813	b4179		WP_000484984.1	28.485	330	199	7	263	555	189	518	1.77e-25	108	exoribonuclease 2	644	b1286		WP_001007138.1	26.984	63	41	1	437	499	40	97
slr0080	Q55801	ribonuclease H	rnhA	rnhA	Degradation of RNA	Transcription / Translation	Soluble proteins	17.8	0		WP_000917883.1	49.669	151	73	3	7	157	4	151	1.44e-48	151	ribonuclease HI, degrades RNA of DNA-RNA hybrids	155	b0214		WP_001295303.1	40	35	21	0	70	104	37	71	0.52	27.3	adenosylmethionine--8-amino-7-oxononanoate aminotransferase BioA	429	b0774
slr0346	Q55637	ribonuclease III	rnc	rnc	Degradation of RNA	Transcription / Translation	Soluble proteins	27.1	0		WP_001068343.1	31.507	219	124	8	11	218	6	209	5.06e-18	77	ribonuclease 3	226	b2567		WP_000583615.1	41.379	29	17	0	63	91	170	198	0.5	28.5	molybdopterin-dependent oxidoreductase Mo/Fe-S-binding subunit	956	b2881
slr1646	P74368	ribonuclease III	rnc	rnc	Degradation of RNA	Transcription / Translation	Soluble proteins	25.7	0		WP_001068343.1	34.112	214	127	3	17	229	25	225	5.15e-30	108	ribonuclease 3	226	b2567
slr1130	P72657	ribonuclease HII	rhnB	rhnB	Degradation of RNA	Transcription / Translation					WP_000569430.1	44.505	182	94	3	1	181	12	187	3.08e-38	127	ribonuclease HII	198	b0183		WP_000946938.1	27.536	69	45	1	50	118	168	231	0.14	29.6	RecBCD enzyme subunit RecC	1122	b2822
slr1469	Q55005	protein subunit of ribonuclease P (RNase P)	rnpA	rnpA, rnpB, rnp	Degradation of RNA	Transcription / Translation					WP_000239730.1	31.818	110	69	5	1	108	4	109	2.69e-06	40.4	ribonuclease P protein component	119	b3704
sll0767	P48957	50S ribosomal protein L20	rpl20	rplT, rpl20, sll0767, rpl	Large ribosomal subunit protein	Transcription / Translation	Large ribosomal protein	13.5	0		WP_000124850.1	61.261	111	43	0	1	111	1	111	3.45e-35	114	50S ribosomal protein L20	118	b1716		WP_001285993.1	46.429	28	15	0	49	76	253	280	0.34	26.9	RecBCD enzyme subunit RecB	1180	b2820
sll1244	P42352	50S ribosomal protein L9	rpl9	rplI, rpl9, rpl	Large ribosomal subunit protein	Transcription / Translation	Large ribosomal protein	16.6	0		WP_001196062.1	33.333	147	95	2	5	149	1	146	2.34e-18	73.9	50S ribosomal protein L9	149	b4203
sll1740	P36239	50S ribosomal protein L19	rpl19	rplS, rpl19, sll1740, rpl	Large ribosomal subunit protein	Transcription / Translation	Large ribosomal protein	13.8	0		WP_000065253.1	58.036	112	47	0	8	119	4	115	6.2e-41	129	50S ribosomal protein L19	115	b2606
sll1743	P36237	50S ribosomal protein L11	rpl11	rplK, rpl11, rpl	Large ribosomal subunit protein	Transcription / Translation	Large ribosomal protein	15	0		WP_001085926.1	61.702	141	53	1	1	140	1	141	1.69e-59	177	50S ribosomal protein L11	142	b3983
sll1744	P36236	50S ribosomal protein L1	rpl1	rplA, rpl1, rpl	Large ribosomal subunit protein	Transcription / Translation	Large ribosomal protein	25.8	0		WP_001096684.1	47.982	223	116	0	4	226	3	225	3.74e-66	202	50S ribosomal protein L1	234	b3984
sll1745	P23350	50S ribosomal protein L10	rpl10	rplJ, rpl10, rpl	Large ribosomal subunit protein	Transcription / Translation	Large ribosomal protein	18.7	0		WP_001207201.1	27.143	140	101	1	1	140	1	139	8.47e-17	70.9	50S ribosomal protein L10	165	b3985
sll1746	P23349	50S ribosomal protein L12	rpl12	rplL, rpl12, sll1746, rpl	Large ribosomal subunit protein	Transcription / Translation	Large ribosomal protein	13.3	0		WP_000028878.1	57.031	128	48	2	1	128	1	121	2.4e-29	100	50S ribosomal protein L7/L12	121	b3986
sll1799	P73320	50S ribosomal protein L3	rpl3	rplC, rpl3, rpl	Large ribosomal subunit protein	Transcription / Translation	Large ribosomal protein	22.7	0		WP_000579833.1	50	206	101	2	3	207	2	206	5.2e-64	194	50S ribosomal protein L3	209	b3320		WP_000480245.1	25	96	63	3	35	130	103	189	0.37	28.1	DNAse	265	b1100
sll1800	P73319	50S ribosomal protein L4	rpl4	rplD, rpl4, rpl	Large ribosomal subunit protein	Transcription / Translation	Large ribosomal protein	23.3	0		WP_000424395.1	42.778	180	96	3	32	209	27	201	7.46e-46	147	50S ribosomal protein L4	201	b3319		WP_001092082.1	43.75	32	17	1	147	178	367	397	0.22	29.3	D-alanyl-D-alanine carboxypeptidase	403	b0632		WP_000939375.1	27.5	80	53	2	91	168	120	196
sll1801	P73318	50S ribosomal protein L23	rpl23	rplW, rpl23, rpl	Large ribosomal subunit protein	Transcription / Translation	Large ribosomal protein	11.5	0		WP_000617544.1	41.935	93	53	1	4	95	1	93	1.12e-15	63.9	50S ribosomal protein L23	100	b3318
sll1802	P73317	50S ribosomal protein L2	rpl2	rplB, rpl2, rpl	Large ribosomal subunit protein	Transcription / Translation	Large ribosomal protein	30.4	0		WP_000301864.1	53.261	276	126	3	1	276	1	273	1.92e-94	276	50S ribosomal protein L2	273	b3317
sll1803	P73315	50S ribosomal protein L22	rpl22	rplV, rpl22, rpl	Large ribosomal subunit protein	Transcription / Translation	Large ribosomal protein	13.5	0		WP_000447529.1	51.402	107	52	0	9	115	2	108	4.21e-30	101	50S ribosomal protein L22	110	b3315		WP_000332037.1	39.394	33	20	0	15	47	71	103	0.69	26.2	ribonucleoside-diphosphate reductase 1 subunit beta	376	b2234
sll1805	P73313	50S ribosomal protein L16	rpl16	rplP, rpl16, sll1805, rpl	Large ribosomal subunit protein	Transcription / Translation	Large ribosomal protein	16	0		WP_000941212.1	59.701	134	53	1	1	134	1	133	3.79e-57	171	50S ribosomal protein L16	136	b3313
sll1806	P73310	50S ribosomal protein L14	rpl14	rplN, rpl14, rpl	Large ribosomal subunit protein	Transcription / Translation	Large ribosomal protein	13.3	0		WP_000613955.1	57.724	123	51	1	1	122	1	123	7.34e-47	144	50S ribosomal protein L14	123	b3310		WP_001024746.1	21.622	74	53	1	50	118	76	149	0.54	26.2	hypothetical protein	172	b1537
sll1807	P73309	50S ribosomal protein L24	rpl24	rplX, rpl24, rpl, sll1807	Large ribosomal subunit protein	Transcription / Translation	Large ribosomal protein	11.7	0		WP_000729185.1	35.644	101	62	3	15	114	5	103	9.32e-14	59.3	50S ribosomal protein L24	104	b3309		WP_001226928.1	26.829	41	30	0	11	51	123	163	0.084	28.5	acid phosphatase AphA	237	b4621
sll1808	P73308	50S ribosomal protein L5	rpl5	rplE, rpl5, rpl	Large ribosomal subunit protein	Transcription / Translation	Large ribosomal protein	22.5	0		WP_001096200.1	56.818	176	76	0	4	179	3	178	8.56e-77	224	50S ribosomal protein L5	179	b3308		WP_000056006.1	25.833	120	69	4	1	106	135	248	0.99	26.6	alkanesulfonate monooxygenase	381	b0935
sll1810	P73306	50S ribosomal protein L6	rpl6	rplF, rpl6, rpl	Large ribosomal subunit protein	Transcription / Translation	Large ribosomal protein	19.7	0		WP_000091945.1	41.714	175	102	0	1	175	1	175	1.25e-46	147	50S ribosomal protein L6	177	b3305		WP_001090758.1	26.667	90	53	4	58	141	178	260	0.11	29.6	melibiose operon regulatory protein	302	b4118
sll1811	P73305	50S ribosomal protein L18	rpl18	rplR, rpl18, rpl	Large ribosomal subunit protein	Transcription / Translation	Large ribosomal protein	13.2	0		WP_000358960.1	54.839	93	42	0	28	120	25	117	4.57e-22	81.3	50S ribosomal protein L18	117	b3304
sll1813	P73303	50S ribosomal protein L15	rpl15	rplO, rpl15, rpl	Large ribosomal subunit protein	Transcription / Translation	Large ribosomal protein	15.2	0		WP_001238914.1	45.205	146	73	4	1	143	1	142	5.2e-28	98.2	50S ribosomal protein L15	144	b3301		WP_000886683.1	27.66	47	24	1	85	131	233	269	0.68	26.6	serine--tRNA ligase	430	b0893
sll1819	P73296	50S ribosomal protein L17	rpl17	rplQ, rpl17, rpl	Large ribosomal subunit protein	Transcription / Translation	Large ribosomal protein	13.2	0		WP_001216368.1	45.69	116	63	0	1	116	1	116	4.67e-26	91.7	50S ribosomal protein L17	127	b3294		WP_001046829.1	39.024	41	25	0	17	57	107	147	0.32	26.9	DNA endonuclease SmrA	187	b1340
sll1821	P73294	50S ribosomal protein L13	rpl13	rplM, rpl13, rpl	Large ribosomal subunit protein	Transcription / Translation	Large ribosomal protein	17	0		WP_000847559.1	56.028	141	62	0	3	143	2	142	4.19e-56	169	50S ribosomal protein L13	142	b3231
sll1824	P73289	50S ribosomal protein L25	rpl25	rplY, rpl25, rpl	Large ribosomal subunit protein	Transcription / Translation	Large ribosomal protein	13.4	0		WP_000494183.1	23.404	94	67	3	1	93	2	91	0.002	32	50S ribosomal protein L25	94	b2184
slr1678	P74266	50S ribosomal protein L21	rpl21	rplU, rpl21, rpl	Large ribosomal subunit protein	Transcription / Translation	Large ribosomal protein	13.7	0		WP_000271401.1	36.634	101	64	0	3	103	2	102	5.53e-20	75.9	50S ribosomal protein L21	103	b3185
sml0006	P73300	50S ribosomal protein L36	rpl36	rpmJ, rpl36, sml0006, rpl	Large ribosomal subunit protein	Transcription / Translation	Large ribosomal protein	4.5	0		WP_000868187.1	68.421	38	12	0	1	38	1	38	2.84e-14	55.8	50S ribosomal protein L36	38	b3299		WP_000866436.1	48	25	13	0	14	38	17	41	3.51e-05	33.1	50S ribosomal protein L36	46	b4506		WP_001300352.1	35.294	34	22	0	3	36	589	622
smr0011	Q55004	50S ribosomal protein L34	rpl34	rpmH, rpl34, smr0011, rpl	Large ribosomal subunit protein	Transcription / Translation	Large ribosomal protein	5.3	0		WP_000831330.1	53.488	43	20	0	3	45	2	44	0.000663	30.4	50S ribosomal protein L34	46	b3703		WP_000490428.1	35.714	28	18	0	11	38	62	89	0.68	23.5	Zn-dependent exopeptidase M28	345	b2753
ssl1426	P48959	50S ribosomal protein L35	rpl35	rpmI, rpl35, ssl1426, rpl	Large ribosomal subunit protein	Transcription / Translation	Large ribosomal protein	7.9	0		WP_001124225.1	40.909	66	37	2	1	66	1	64	1.8e-06	38.1	50S ribosomal protein L35	65	b1717
ssl3436	P73312	50S ribosomal protein L29	rpl29	rpmC, rpl29, ssl3436, rpl	Large ribosomal subunit protein	Transcription / Translation	Large ribosomal protein	8.5	0		WP_012305462.1	39.13	23	14	0	49	71	766	788	0.37	25.4	glucan biosynthesis glucosyltransferase H	847	b1049
ssl3445	P73292	50S ribosomal protein L31	rpl31	rpmE, rpl31, ssl3445, rpl	Large ribosomal subunit protein	Transcription / Translation	Large ribosomal protein	9.3	0		WP_000710769.1	37.879	66	39	2	3	67	2	66	7.94e-12	52.4	50S ribosomal protein L31	70	b3936		WP_000803998.1	40	40	24	0	27	66	39	78	5.93e-08	42.7	50S ribosomal protein L31 type B	87	b0296		WP_011443591.1	41.379	29	17	0	52	80	361	389
ssr1604	P72851	50S ribosomal protein L28	rpl28	rpmB, rpl28, ssr1604, rpl	Large ribosomal subunit protein	Transcription / Translation	Large ribosomal protein	9	0		WP_000091955.1	37.143	70	44	0	1	70	1	70	1.51e-10	49.3	50S ribosomal protein L28	78	b3637		WP_000709082.1	40.741	27	16	0	49	75	415	441	0.15	26.9	DLP12 prophage; recombinase	508	b0544		WP_001002544.1	27.273	55	37	1	21	75	128	179
ssr1736	P73014	50S ribosomal protein L32	rpl32	rpmF, rpl32, ssr1736, rps32, rpl	Large ribosomal subunit protein	Transcription / Translation	Large ribosomal protein	6.5	0
ssr2799	P74267	50S ribosomal protein L27	rpl27	rpmA, rpl27, ssr2799, rpl	Large ribosomal subunit protein	Transcription / Translation	Large ribosomal protein	9.4	0		WP_000940595.1	67.073	82	26	1	1	81	1	82	4.93e-33	106	50S ribosomal protein L27	85	b3185
ssr1398	P48958	50S ribosomal protein L33	rpl33	rpmG, rpl33, ssr1398, rpl	Large ribosomal subunit protein	Transcription / Translation					WP_001051798.1	51.515	33	16	0	33	65	21	53	7.79e-06	36.2	50S ribosomal protein L33	55	b3636
slr1540	P73424	mRNA-binding protein			Nucleoproteins	Transcription / Translation	Soluble proteins	35.1	0		WP_001265438.1	25.145	346	180	18	1	286	1	327	2.83e-08	51.2	UDP-glucose 4-epimerase	338	b0759		WP_001226601.1	21.922	333	206	11	2	286	3	329	2.31e-07	48.5	dTDP-glucose 4,6-dehydratase	355	b3788		WP_000699460.1	23.59	195	126	7	111	294	157	339
slr1894	P73321	probable DNA-binding stress protein		mrgA	Nucleoproteins	Transcription / Translation	Soluble proteins	17.7	0		WP_000100800.1	28.378	74	53	0	8	81	21	94	0.01	32	DNA starvation/stationary phase protection protein	167	b0812		WP_000130185.1	30.263	76	49	1	5	76	229	304	0.15	28.9	transaldolase 1	317	b0008
ssr1480	P73557	putative RNA-binding protein	rbp2	rbp2, ssr1480, rbpA	Nucleoproteins	Transcription / Translation	Soluble proteins	9.4	0		WP_000072850.1	50	22	11	0	46	67	197	218	0.75	25	hypothetical protein	280	b3594
sll0517	Q57014	putative RNA binding protein	rbp1,rbpA	rbp1, rbpA, rbpA1, sll0517	Nucleoproteins	Transcription / Translation	Unknown	11	0
sll1120	P73340	chromosome segregation protein SMC1			Nucleoproteins	Transcription / Translation	Unknown	136.1	0		WP_000880910.1	31.618	136	69	7	21	156	18	129	0.000177	42.4	DNA repair protein RecN	553	b2616		WP_000880910.1	30	70	48	1	1102	1170	421	490	0.001	39.7	DNA repair protein RecN	553	b2616		WP_000698951.1	29.67	91	45	5	7	87	6	87
sll1712	P73418	DNA binding protein HU			Nucleoproteins	Transcription / Translation	Unknown	10.9	0		WP_001044513.1	41.053	95	50	1	1	95	1	89	1.81e-21	78.2	DNA-binding protein HU-alpha	90	b4000		WP_001043542.1	43.158	95	48	1	1	95	1	89	5.75e-21	77	DNA-binding protein HU-beta	90	b0440		WP_000167336.1	34.043	94	57	1	1	94	1	89
slr0193	Q55765	RNA-binding protein	rbp3	rbp3	Nucleoproteins	Transcription / Translation	Unknown	16.6	0
ssl3441	P73301	initiation factor IF-1	infA	infA, ssl3441	Protein modification and translation factors	Transcription / Translation	Large ribosomal protein	7.7	0		WP_001040187.1	70	70	21	0	1	70	1	70	1.6e-34	109	translation initiation factor IF-1	72	b0884		WP_001131096.1	31.034	58	28	2	21	66	669	726	0.019	29.3	usher protein EcpC	841	b0291		WP_000357259.1	32.5	40	27	0	25	64	49	88
sll0145	P74456	ribosome releasing factor	frr, rrf	frr, rrf	Protein modification and translation factors	Transcription / Translation	Soluble proteins	20.2	0		WP_000622418.1	49.708	171	86	0	9	179	12	182	7.45e-52	161	ribosome-recycling factor	185	b0172		WP_000331377.1	40.625	32	19	0	134	165	7	38	0.26	28.5	formate dehydrogenase-O iron-sulfur subunit	300	b3892		WP_000627995.1	27.835	97	64	3	59	152	249	342
sll0408	Q55118	peptidyl-prolyl cis-trans isomerase			Protein modification and translation factors	Transcription / Translation	Soluble proteins	43.9	0		WP_000477225.1	29.412	170	89	7	189	358	26	164	1.15e-08	51.6	peptidylprolyl isomerase A	190	b3363		WP_000255997.1	28.049	164	88	6	194	356	2	136	1.79e-06	44.7	peptidyl-prolyl cis-trans isomerase	164	b0525		WP_000366501.1	23.469	98	68	2	160	256	90	181
sll0830	Q55421	elongation factor EF-G	fus	fus	Protein modification and translation factors	Transcription / Translation	Soluble proteins	73.3	0		WP_000124700.1	31.686	688	433	12	10	663	11	695	3.62e-106	335	elongation factor G	704	b3340		WP_000175940.1	23.404	470	324	11	10	458	14	468	1.22e-21	95.9	peptide chain release factor 3	529	b4375		WP_000790168.1	29.348	184	108	7	297	461	193	373
sll1098	P74228	elongation factor EF-G	fus	fus, fusB, fusA	Protein modification and translation factors	Transcription / Translation	Soluble proteins	75.4	0		WP_000124700.1	60.085	704	265	7	1	689	1	703	0	845	elongation factor G	704	b3340		WP_000175940.1	29.615	493	285	17	11	478	14	469	3.74e-46	169	peptide chain release factor 3	529	b4375		WP_000570668.1	36.946	203	114	4	7	201	2	198
sll1099	P74227	elongation factor Tu	tufA	tufA, tuf	Protein modification and translation factors	Transcription / Translation	Soluble proteins	43.7	0		WP_000031784.1	73.869	398	99	1	1	398	1	393	0	580	translation elongation factor EF-Tu 2	394	b3980		WP_000031783.1	73.869	398	99	1	1	398	1	393	0	580	translation elongation factor EF-Tu 1	394	b3339		WP_000582468.1	33.033	333	180	12	15	342	3	297
sll1110	P74707	peptide chain release factor 1	prfA	prfA, sueB	Protein modification and translation factors	Transcription / Translation	Soluble proteins	41.1	0		WP_000804726.1	43.017	358	198	3	6	361	5	358	1.07e-102	304	peptide chain release factor 1	360	b1211		WP_060667209.1	37.574	338	193	8	18	348	2	328	7.8e-69	216	peptide chain release factor 2	332	n/a		WP_001352051.1	40.541	74	43	1	226	299	90	162
sll1261	P74070	elongation factor TS	tsf	tsf	Protein modification and translation factors	Transcription / Translation	Soluble proteins	24.2	0		WP_000818114.1	55.102	98	42	1	1	98	1	96	2.64e-29	107	elongation factor Ts	283	b0170		WP_000818114.1	39.49	157	78	5	61	217	142	281	2.24e-24	94.7	elongation factor Ts	283	b0170		WP_000145975.1	31.429	70	43	3	95	160	113	181
sll2001	P73971	leucine aminopeptidase		lap	Protein modification and translation factors	Transcription / Translation	Soluble proteins	53.9	0		WP_000397144.1	33.742	489	302	10	17	491	17	497	5.19e-73	236	cytosol aminopeptidase	503	b4260		WP_000133592.1	38.125	320	176	11	181	485	111	423	9.84e-49	170	peptidase B	427	b2523
slr0328	Q55535	low molecular weight phosphotyrosine protein phosphatase			Protein modification and translation factors	Transcription / Translation	Soluble proteins	17.5	0		WP_000057871.1	30.921	152	92	6	3	153	9	148	8.83e-15	64.7	protein-tyrosine-phosphatase	148	b0982		WP_000482901.1	28.125	160	92	5	3	156	5	147	4.32e-11	54.7	protein-tyrosine-phosphatase	147	b2061		WP_000214516.1	34	50	32	1	104	152	224	273
slr0434	Q55119	elongation factor P	efp	efp	Protein modification and translation factors	Transcription / Translation	Soluble proteins	20.4	0		WP_000257278.1	48.066	181	94	0	4	184	6	186	3.74e-54	167	elongation factor P	188	b4147		WP_001136827.1	32.979	188	122	3	1	184	1	188	7.87e-33	113	elongation factor P-like protein YeiP	190	b2170		WP_000362388.1	26	100	64	2	85	176	87	184
slr1105	P72749	GTP-binding protein TypA/BipA homolog		fus	Protein modification and translation factors	Transcription / Translation	Soluble proteins	61.8	0		WP_000570668.1	54.003	587	265	2	5	588	5	589	0	628	GTP-binding protein TypA	607	b3871		WP_000790168.1	29.96	504	287	16	5	473	4	476	8.21e-40	150	elongation factor 4	599	b2569		WP_000124700.1	37.838	148	83	2	6	144	11	158
slr1228	P73473	peptide-chain-release factor 3		prfC, tos	Protein modification and translation factors	Transcription / Translation	Soluble proteins	61.2	0		WP_000175940.1	50.316	475	233	2	16	490	3	474	7.25e-166	478	peptide chain release factor 3	529	b4375		WP_000124700.1	27.8	500	295	15	23	479	7	483	1.11e-38	147	elongation factor G	704	b3340		WP_000790168.1	33.88	183	108	3	27	203	5	180
slr1251	P73789	peptidyl-prolyl cis-trans isomerase		cyp, rot1	Protein modification and translation factors	Transcription / Translation	Soluble proteins	18.4	0		WP_000255997.1	31.25	144	73	6	17	149	9	137	1.24e-11	57	peptidyl-prolyl cis-trans isomerase	164	b0525		WP_000477225.1	29.078	141	81	6	15	149	36	163	1.01e-07	46.6	peptidylprolyl isomerase A	190	b3363		WP_001061575.1	32	50	27	1	5	54	142	184
slr1463	P28371	elongation factor EF-G	fus	fus, fusA, fusB, slr1463	Protein modification and translation factors	Transcription / Translation	Soluble proteins	76.7	0		WP_000124700.1	53.746	694	309	4	5	686	7	700	0	741	elongation factor G	704	b3340		WP_000175940.1	25.155	485	314	9	3	470	8	460	2.14e-31	125	peptide chain release factor 3	529	b4375		WP_000790168.1	37.748	151	86	2	9	154	5	152
slr1549	P73441	polypeptide deformylase		def, fms, pdf	Protein modification and translation factors	Transcription / Translation	Soluble proteins	21	0		WP_000114984.1	37.241	145	88	2	17	161	4	145	2.06e-27	99	peptide deformylase	169	b3287		WP_000575125.1	29.091	55	39	0	21	75	224	278	0.58	27.3	tRNA(5-methylaminomethyl-2-thiouridine)-methyltransferase	383	n/a
sll0227	P72704	peptidyl-prolyl cis-trans isomerase B, periplasmic protein	ppiB	ppiB, cdv1	Protein modification and translation factors	Transcription / Translation	Unknown	26.6	0		WP_000477225.1	36.538	156	64	3	77	228	40	164	4.15e-24	92.8	peptidylprolyl isomerase A	190	b3363		WP_000255997.1	31.548	168	75	4	68	227	2	137	1.16e-17	74.7	peptidyl-prolyl cis-trans isomerase	164	b0525		WP_001023871.1	36.842	38	24	0	58	95	253	290
sll0546	Q55397	probable translation initiation factor			Protein modification and translation factors	Transcription / Translation	Unknown	11.9	0		WP_001295580.1	37.615	109	65	2	4	111	2	108	1.28e-15	64.3	translation initiation factor	108	b1282		WP_000035670.1	31.707	41	26	1	8	48	680	718	0.26	27.3	DNA polymerase II	783	b0060		WP_001102108.1	29.231	65	37	2	40	101	141	199
sll1865	P74476	peptide chain release factor 2	prfB	pfbB, prfB	Protein modification and translation factors	Transcription / Translation	Unknown	37.6	0		WP_060667209.1	42.462	325	179	5	44	365	10	329	1.39e-87	265	peptide chain release factor 2	332	n/a		WP_000804726.1	38.683	243	146	3	123	364	105	345	3.63e-47	161	peptide chain release factor 1	360	b1211		WP_001352051.1	31.405	121	77	1	177	297	32	146
slr0744	P72689	translation initiation factor IF-2	infB	infB	Protein modification and translation factors	Transcription / Translation	Unknown	108.1	0		WP_000133044.1	49.336	602	271	5	412	1000	310	890	1.76e-175	531	translation initiation factor IF-2	890	b3168		WP_000790168.1	30.303	231	128	7	498	707	7	225	4.95e-17	82.8	elongation factor 4	599	b2569		WP_000582468.1	31.05	219	138	7	497	710	2	212
slr0918	P53579	methionine aminopeptidase		pepM, map-1, map, mapA	Protein modification and translation factors	Transcription / Translation	Unknown	27.2	0		WP_001018194.1	52.016	248	118	1	5	251	3	250	6.6e-92	269	methionine aminopeptidase	264	b0168		WP_000173288.1	25.728	206	131	7	12	208	132	324	4.29e-10	56.2	aminopeptidase YpdF	361	b2385		WP_001290136.1	23.81	273	148	9	9	250	178	421
slr0974	P72874	initiation factor IF-3	infC	infC	Protein modification and translation factors	Transcription / Translation	Unknown	20.5	0		WP_001700733.1	49.419	172	82	2	6	176	11	178	5.12e-46	146	translation initiation factor IF-3	180	b1718
slr1938	P74497	putative translation initiation factor EIF-2b subunit 1			Protein modification and translation factors	Transcription / Translation	Unknown	38.3	0
sll0555	P53581	methionine aminopeptidase		map-3, mapC	Protein modification and translation factors	Transcription / Translation					WP_001018194.1	43.426	251	140	2	54	303	3	252	3.93e-73	223	methionine aminopeptidase	264	b0168		WP_000173288.1	29.327	208	130	7	55	256	126	322	3.42e-14	69.3	aminopeptidase YpdF	361	b2385		WP_001290136.1	25.688	218	137	5	56	256	176	385
sll0869	P73571	Leu/Phe-tRNA-protein transferase	aat	aat	Protein modification and translation factors	Transcription / Translation					WP_001241678.1	32.955	176	115	2	9	182	39	213	8.62e-29	104	leucyl/phenylalanyl-tRNA--protein transferase	234	b0885		WP_000996005.1	52	25	12	0	143	167	331	355	0.51	27.7	putrescine transport ATP-binding protein PotG	377	b0855
slr0786	P53580	methionine aminopeptidase		pepM, map-2, amp2, map, mapB	Protein modification and translation factors	Transcription / Translation					WP_001018194.1	51.6	250	113	4	26	273	7	250	2.16e-87	258	methionine aminopeptidase	264	b0168		WP_001290136.1	25.532	282	157	10	16	272	168	421	1.09e-13	67.4	peptidase M24 family protein	441	b2908		WP_000173288.1	27.184	206	129	7	29	228	132	322
sll0825	Q55428	polyA polymerase		pcnB	Ribosomal proteins: synthesis and modification	Transcription / Translation	Soluble proteins	46.4	0		WP_000708487.1	36.559	186	101	9	28	199	5	187	1.67e-14	71.6	multifunctional CCA tRNA nucleotidyl transferase/2'3'-cyclic phosphodiesterase/2'nucleotidase/phosphatase	412	b3056		WP_000174643.1	28.846	208	113	6	25	204	68	268	8.12e-14	69.7	polynucleotide adenylyltransferase PcnB	472	b0143
sll1237	P74003	N(5)-glutamine methyltransferase	hemK	hemK	Ribosomal proteins: synthesis and modification	Transcription / Translation	Soluble proteins	33.8	0		WP_000456467.1	34.802	227	134	8	71	296	61	274	1.84e-23	94.4	protein-(glutamine-N5) methyltransferase, release factor-specific	277	b1212		WP_001300582.1	32.447	188	120	4	72	259	82	262	6.41e-22	90.5	ribosomal protein L3 N(5)-glutamine methyltransferase	310	b2330		WP_000018695.1	34.409	93	57	2	123	213	225	315
sll1909	P73820	probable methyltransferase		prmA	Ribosomal proteins: synthesis and modification	Transcription / Translation	Soluble proteins	33.7	0		WP_001145827.1	34.884	215	125	7	85	296	90	292	3.05e-24	96.7	ribosomal protein L11 methyltransferase	293	b3259		WP_000018695.1	43.478	46	21	2	160	202	232	275	0.005	35	ribosomal RNA large subunit methyltransferase G	378	b3084		WP_000783975.1	33.333	60	36	2	59	114	41	100
sll0754	Q55625	ribosome binding factor A			Ribosomal proteins: synthesis and modification	Transcription / Translation	Unknown	14.7	0		WP_001040205.1	35.2	125	78	2	6	128	7	130	3.51e-18	72.4	ribosome-binding factor A	133	b3167
sll1967	P73374	probable RNA methyltransferase			Ribosomal proteins: synthesis and modification	Transcription / Translation	Unknown	51.5	0		WP_000046812.1	30.222	450	277	11	18	462	16	433	3.9e-53	181	23S rRNA (uracil(1939)-C(5))-methyltransferase RlmD	433	b2785		WP_001149682.1	25.729	377	264	7	86	458	8	372	1.95e-29	115	23S rRNA (uracil(747)-C(5))-methyltransferase RlmC	375	b0859		WP_000187022.1	28.037	214	122	6	264	460	167	365
slr0361	Q55578	probable ribosomal large subunit pseudouridine synthase B			Ribosomal proteins: synthesis and modification	Transcription / Translation	Unknown	28.2	0		WP_001291217.1	39.844	256	136	8	1	248	1	246	7.16e-38	131	23S rRNA pseudouridylate synthase B	291	b1269		WP_001234850.1	35.565	239	138	8	4	239	2	227	1.5e-35	123	16S rRNA pseudouridine(516) synthase	231	b2183		WP_001248691.1	37	200	101	5	48	232	24	213
slr0808	P74035	16S rRNA processing protein RimM homolog		rimM	Ribosomal proteins: synthesis and modification	Transcription / Translation	Unknown	20.7	0		WP_046608383.1	28.492	179	104	7	17	183	16	182	6.17e-13	61.2	ribosome maturation factor RimM	182	b2608		WP_000515496.1	40	35	20	1	90	123	705	739	0.49	27.7	host specificity protein J	1132	b0772
slr1629	P74346	ribosomal large subunit pseudouridine synthase D			Ribosomal proteins: synthesis and modification	Transcription / Translation	Unknown	36	0		WP_000079100.1	44.201	319	159	6	16	323	3	313	2.92e-72	224	ribosomal large subunit pseudouridine synthase D	326	b2594		WP_000846343.1	30.678	339	185	11	10	323	3	316	4.64e-34	124	ribosomal large subunit pseudouridine synthase C	319	b1086		WP_000525176.1	33.796	216	127	6	98	310	14	216
slr0853	P73741	ribosomal-protein-alanine acetyltransferase		rimI	Ribosomal proteins: synthesis and modification	Transcription / Translation					WP_001092461.1	36.029	136	79	4	18	149	11	142	9.88e-18	72.4	ribosomal-protein-alanine N-acetyltransferase RimI	148	b4372		WP_000617473.1	31.884	69	42	1	67	135	62	125	0.000479	35.4	GNAT family acetyltransferase	146	b3550		WP_001295206.1	23.636	55	41	1	86	139	91	145
ssl0438	P73901	similar to 50S ribosomal protein L12			Ribosomal proteins: synthesis and modification	Transcription / Translation					WP_000028878.1	46.154	39	19	1	47	83	51	89	0.005	30.8	50S ribosomal protein L7/L12	121	b3986		WP_000870916.1	43.333	30	17	0	22	51	124	153	0.087	27.7	sulfoquinovose isomerase	413	b3878		WP_000859945.1	26.923	52	36	1	26	77	99	148
sll1787	P77965	RNA polymerase beta subunit	rpoB	rpoB, rpo	RNA polymerase	Transcription / Translation	Unknown	123.3	0		WP_000263098.1	56.811	602	256	3	193	793	339	937	0	688	DNA-directed RNA polymerase subunit beta	1342	b3987		WP_000263098.1	39.549	488	226	10	621	1054	865	1337	7.22e-86	301	DNA-directed RNA polymerase subunit beta	1342	b3987		WP_000263098.1	40.376	213	104	5	9	205	24	229
sll1789	P73334	RNA polymerase beta prime subunit	rpoC2	rpoC2, rpoC, rpo	RNA polymerase	Transcription / Translation	Unknown	144.7	0		WP_000653944.1	45.429	350	177	3	2	337	590	939	1.84e-89	315	DNA-directed RNA polymerase subunit beta'	1407	b3988		WP_000653944.1	39.691	388	204	7	845	1228	1007	1368	3.21e-61	227	DNA-directed RNA polymerase subunit beta'	1407	b3988		WP_000990765.1	28.947	114	61	4	631	738	96	195
sll1818	P73297	RNA polymerase alpha subunit	rpoA	rpoA, bacA, rpo	RNA polymerase	Transcription / Translation	Unknown	35	0		WP_001162094.1	37.374	297	172	6	20	307	23	314	1.02e-59	191	DNA-directed RNA polymerase subunit alpha	329	b3295
slr1265	P74177	RNA polymerase gamma-subunit	rpoC1	rpoC1, rpo	RNA polymerase	Transcription / Translation	Unknown	70.9	0		WP_000653944.1	57.751	587	226	7	1	585	8	574	0	715	DNA-directed RNA polymerase subunit beta'	1407	b3988
ssl2982	P74352	probable DNA-directed RNA polymerase omega subunit - RNA polymerase omega subunit	ycf61	ycf61, ssl298, rpoZ	RNA polymerase	Transcription / Translation	Unknown	8.7	0		WP_000981388.1	39.394	33	18	1	43	73	1009	1041	0.28	25.8	type I restriction-modification system deoxyribonuclease	1170	n/a
sll0271	P74395	N utilization substance protein B homolog		nusB	RNA synthesis, modification, and DNA transcription	Transcription / Translation	Soluble proteins	30.6	0		WP_000801125.1	48.214	56	28	1	150	204	74	129	7.69e-12	58.2	N utilization substance protein B	139	b0416		WP_000166270.1	33.333	48	30	1	89	134	45	92	0.43	27.7	hypothetical protein	183	b4234
sll1043	P72659	polyribonucleotide nucleotidyltransferase		pnp	RNA synthesis, modification, and DNA transcription	Transcription / Translation	Soluble proteins	77.8	0		WP_001295554.1	47.77	695	349	6	6	699	7	688	0	619	polyribonucleotide nucleotidyltransferase	711	b3164		WP_001247096.1	28.125	192	111	5	25	195	23	208	1.87e-06	46.6	ribonuclease PH	238	b3643		WP_001247096.1	22.439	205	134	6	323	512	1	195
slr0743	P72688	similar to N utilization substance protein		nusA	RNA synthesis, modification, and DNA transcription	Transcription / Translation	Soluble proteins	51.3	0		WP_001031057.1	32.778	360	213	8	11	369	7	338	3.19e-54	186	transcription termination protein NusA	495	b3169
slr1859	P73609	anti-sigma f factor antagonist		slr1859	RNA synthesis, modification, and DNA transcription	Transcription / Translation	Soluble proteins	12	0		WP_000073623.1	33.333	39	26	0	55	93	203	241	0.12	27.7	glycerophosphoryl diester phosphodiesterase	247	b3449		WP_001300558.1	25.253	99	59	3	16	99	30	128	0.21	27.3	ABC transporter ATPase	217	b1756
slr1861	P73611	probable sigma regulatory factor			RNA synthesis, modification, and DNA transcription	Transcription / Translation	Soluble proteins	15.8	0		WP_000580417.1	28.75	80	49	2	37	114	350	423	0.015	31.6	two-component sensor histidine kinase	457	b3911		WP_000939767.1	32.609	46	30	1	67	112	465	509	0.53	26.9	sensor histidine kinase	552	b0619
ssr1600	P74326	similar to anti-sigma f factor antagonist		ssr1600	RNA synthesis, modification, and DNA transcription	Transcription / Translation	Soluble proteins	12.7	0		WP_000357790.1	37.037	27	17	0	31	57	92	118	0.8	24.3	LysR family transcriptional regulator	299	b3521
slr0083	Q55804	RNA helicase Light	crhR	crhR, crhL, deaD, crh, chrR, slr0083	RNA synthesis, modification, and DNA transcription	Transcription / Translation	Unknown	55.1	0		WP_001295553.1	45.433	427	225	4	7	426	6	431	4.19e-122	368	DEAD/DEAH box family ATP-dependent RNA helicase	629	b3162		WP_000007101.1	42.781	374	206	3	8	374	2	374	1.21e-95	294	ATP-dependent RNA helicase RhlE	454	b0797		WP_000047499.1	38.259	379	223	3	2	370	4	381
slr1856	P73607	phosphoprotein substrate of icfG gene cluster		icfG	RNA synthesis, modification, and DNA transcription	Transcription / Translation	Unknown	11.9	0
slr1912	P73108	putative PP2C-type protein phosphatase			RNA synthesis, modification, and DNA transcription	Transcription / Translation
slr1564	P74595	group 3 RNA polymerase sigma factor	sigF	sigF, rpoF	Sigma factors	Transcription / Translation	PM	29.5	0		WP_001087467.1	29.333	225	138	6	39	253	23	236	9.09e-16	71.6	RNA polymerase sigma factor FliA	239	b1922		WP_000437376.1	25.909	220	153	7	29	244	376	589	2.63e-13	66.2	RNA polymerase sigma factor RpoD	613	b3065		WP_000130217.1	24.312	218	132	6	57	253	77	282
sll0184	Q59996	group2 RNA polymerase sigma factor SigC	sigC	rpoD, sigC	Sigma factors	Transcription / Translation	Unknown	46.6	0		WP_000437376.1	45.283	265	137	2	146	402	349	613	4.78e-75	242	RNA polymerase sigma factor RpoD	613	b3065		WP_000437376.1	34	50	31	1	47	96	94	141	0.014	34.3	RNA polymerase sigma factor RpoD	613	b3065		WP_000130217.1	29.63	243	144	6	163	388	47	279
sll0306	Q55525	RNA polymerase group 2 sigma factor	sigB	rpoD, sigB, sigB2, sll0306	Sigma factors	Transcription / Translation	Unknown	39.3	0		WP_000437376.1	45.041	242	128	2	96	332	358	599	9.23e-73	234	RNA polymerase sigma factor RpoD	613	b3065		WP_000437376.1	46.341	41	22	0	23	63	84	124	0.01	34.7	RNA polymerase sigma factor RpoD	613	b3065		WP_000130217.1	28.745	247	157	9	98	332	40	279
sll1689	P73710	group2 RNA polymerase sigma factor SigE	sigE,rpoD2-V	rpoD, sigE, rpoD2-V, rpo, sll1689	Sigma factors	Transcription / Translation	Unknown	42.3	0		WP_000437376.1	45.035	282	149	3	92	369	332	611	4.02e-76	243	RNA polymerase sigma factor RpoD	613	b3065		WP_000130217.1	28.926	242	145	8	132	357	49	279	9.46e-19	82.4	RNA polymerase sigma factor RpoH	284	b3460		WP_001087467.1	33.171	205	124	5	156	357	39	233
sll2012	P73666	group2 RNA polymerase sigma factor SigD	sigD	sigD, rpoD, rre17, sll2012	Sigma factors	Transcription / Translation	Unknown	36.3	0		WP_000437376.1	47.059	238	123	2	82	316	374	611	4.26e-71	228	RNA polymerase sigma factor RpoD	613	b3065		WP_000437376.1	46.667	45	22	1	6	50	94	136	0.00025	39.3	RNA polymerase sigma factor RpoD	613	b3065		WP_000130217.1	26.971	241	149	7	83	306	49	279
slr0653	P74565	principal RNA polymerase sigma factor SigA	sigA,rpoDI	sigA, rpoDI, rpoD1, cax, rpo	Sigma factors	Transcription / Translation	Unknown	49.9	0		WP_000437376.1	59.414	239	96	1	187	424	373	611	3.54e-94	293	RNA polymerase sigma factor RpoD	613	b3065		WP_000437376.1	43.75	32	18	0	69	100	94	125	0.029	33.5	RNA polymerase sigma factor RpoD	613	b3065		WP_000130217.1	25.714	280	173	9	155	412	13	279
sll0687	Q55192	RNA polymerase ECF-type (group 3) sigma factor	sigI	sigI	Sigma factors	Transcription / Translation					WP_001295364.1	30.939	181	109	8	15	184	14	189	1.43e-08	49.3	ECF RNA polymerase sigma-E factor	191	b2573		WP_001283626.1	25.17	147	108	2	20	166	10	154	1.43e-05	40.4	RNA polymerase sigma factor FecI	173	b4293		WP_001087467.1	35.211	71	46	0	113	183	169	239
sll0856	P73744	RNA polymerase ECF-type (group 3) sigma-E factor	sigH	rpoE, sigH, sigE	Sigma factors	Transcription / Translation					WP_001295364.1	32.065	184	112	4	1	178	10	186	1.17e-24	92.4	ECF RNA polymerase sigma-E factor	191	b2573		WP_000091466.1	36.207	58	36	1	94	151	6	62	0.35	28.1	transcriptional regulator	240	b3346
slr1545	P73431	RNA polymerase ECF-type (group 3) sigma-E factor	sigG	sigG, rpoE	Sigma factors	Transcription / Translation					WP_001295364.1	33.333	186	117	3	38	221	9	189	1.09e-24	93.6	ECF RNA polymerase sigma-E factor	191	b2573		WP_001283626.1	28.986	138	81	4	75	209	37	160	9.2e-09	50.1	RNA polymerase sigma factor FecI	173	b4293		WP_000144363.1	34.884	43	26	1	56	96	120	162
ssl0601	P48949	30S ribosomal protein S21	rps21	rpsU, rps21, ssl0601, rps	Small ribosomal subunit protein	Transcription / Translation	Large ribosomal protein	7.3	0		WP_001144069.1	41.176	51	30	0	1	51	1	51	2.38e-10	47.8	30S ribosomal protein S21	71	b3065
sll1096	P74230	30S ribosomal protein S12	rps12	rpsL, rps12, rps, sll1096, rps12-6803	Small ribosomal subunit protein	Transcription / Translation	Small ribosomal protein	14.2	0		WP_001319024.1	75	124	31	0	1	124	1	124	1.46e-66	194	30S ribosomal protein S12	124	b3342		WP_000839153.1	41.667	24	13	1	86	109	118	140	0.61	26.2	protein Sxy	209	b0959
sll1097	P74229	30S ribosomal protein S7	rps7	rpsG, rps7, rps, sll1097	Small ribosomal subunit protein	Transcription / Translation	Small ribosomal protein	17.4	0		WP_001138045.1	55.128	156	70	0	1	156	1	156	1.28e-59	180	30S ribosomal protein S7	179	b3341		WP_000495367.1	27.119	59	40	1	14	69	354	412	0.04	30.4	DUF1116 domain-containing protein	419	b0518
sll1101	P74226	30S ribosomal protein S10	rps10	rpsJ, rps10, rps, sll1101	Small ribosomal subunit protein	Transcription / Translation	Small ribosomal protein	12	0		WP_001181004.1	57.843	102	43	0	4	105	1	102	2.31e-42	131	30S ribosomal protein S10	103	b3321
sll1260	P74071	30S ribosomal protein S2	rps2	rpsB, rps2, rps	Small ribosomal subunit protein	Transcription / Translation	Small ribosomal protein	30.1	0		WP_000246882.1	48.523	237	120	1	1	237	1	235	1.75e-79	237	30S ribosomal protein S2	241	b0169
sll1767	P73636	30S ribosomal protein S6	rps6	rpsF, rps6, sll1767, rps	Small ribosomal subunit protein	Transcription / Translation	Small ribosomal protein	13.2	0		WP_001216676.1	29.213	89	62	1	6	94	4	91	9.89e-10	49.7	30S ribosomal protein S6	131	b4200
sll1804	P73314	30S ribosomal protein S3	rps3	rpsC, rps3, rps, rpl3	Small ribosomal subunit protein	Transcription / Translation	Small ribosomal protein	27.1	0		WP_000529945.1	53.448	232	104	2	1	232	1	228	2.46e-82	243	30S ribosomal protein S3	233	b3314		WP_001285661.1	37.037	54	24	2	110	163	88	131	0.25	29.3	phosphatase	293	b1266		WP_001273238.1	24.194	124	77	3	64	186	671	778
sll1809	P73307	30S ribosomal protein S8	rps8	rpsH, rps8, rps	Small ribosomal subunit protein	Transcription / Translation	Small ribosomal protein	14.7	0		WP_000062611.1	50.376	133	61	3	1	132	1	129	1.75e-44	139	30S ribosomal protein S8	130	b3306		WP_000450476.1	34.146	41	25	1	42	82	314	352	0.33	27.3	serine transporter	429	b2796		WP_001380786.1	31.579	38	26	0	41	78	204	241
sll1812	P73304	30S ribosomal protein S5	rps5	rpsE, rps5, rps	Small ribosomal subunit protein	Transcription / Translation	Small ribosomal protein	18.2	0		WP_000940121.1	45.963	161	86	1	11	171	5	164	8.78e-43	137	30S ribosomal protein S5	167	b3303		WP_001301264.1	35.714	42	27	0	94	135	135	176	0.18	28.9	cyclic di-GMP phosphodiesterase YahA	362	b0315		WP_001200891.1	42.857	21	12	0	43	63	129	149
sll1816	P73299	30S ribosomal protein S13	rps13	rpsM, rps13, rps, rpl13	Small ribosomal subunit protein	Transcription / Translation	Small ribosomal protein	14.6	0		WP_000090775.1	55.263	114	50	1	1	114	1	113	1.12e-38	123	30S ribosomal protein S13	118	b3298		WP_000996005.1	30.508	59	26	1	74	117	319	377	0.41	26.9	putrescine transport ATP-binding protein PotG	377	b0855		WP_001065497.1	44	25	14	0	71	95	112	136
sll1817	P73298	30S ribosomal protein S11	rps11	rpsK, rps11, rps	Small ribosomal subunit protein	Transcription / Translation	Small ribosomal protein	13.8	0		WP_001029684.1	61.667	120	46	0	11	130	10	129	8.87e-53	160	30S ribosomal protein S11	129	b3297		WP_000140327.1	32.895	76	40	3	43	108	396	470	0.12	28.5	30S ribosomal protein S1	557	b0911
sll1822	P73293	30S ribosomal protein S9	rps9	rpsI, rps9, sll1822, rps	Small ribosomal subunit protein	Transcription / Translation	Small ribosomal protein	15.1	0		WP_000829818.1	42.063	126	72	1	12	137	6	130	2.13e-32	108	30S ribosomal protein S9	130	b3230		WP_000194927.1	37.037	27	17	0	14	40	322	348	0.18	28.1	ABC transporter ATP-binding protein	529	b2180		WP_001295325.1	24.719	89	61	2	28	112	618	704
slr0469	P48939	30S ribosomal protein S4	rps4	rpsD, rps4, rps	Small ribosomal subunit protein	Transcription / Translation	Small ribosomal protein	23.2	0		WP_000135224.1	41.827	208	111	2	1	200	1	206	9.8e-48	152	30S ribosomal protein S4	206	b3296
slr1356	P73530	30S ribosomal protein S1	rps1a	rps1, rps1a, rps	Small ribosomal subunit protein	Transcription / Translation	Small ribosomal protein	36.5	0		WP_000140327.1	31.047	277	171	6	15	277	3	273	8.69e-35	130	30S ribosomal protein S1	557	b0911		WP_000140327.1	26.908	249	167	8	34	270	195	440	7.09e-15	72	30S ribosomal protein S1	557	b0911		WP_000140327.1	22.887	284	201	8	28	295	274	555
slr1984	P74142	30S ribosomal protein S1 homolog	nbp1,rps1b	nbp1, rps1b, rps1, rps	Small ribosomal subunit protein	Transcription / Translation	Small ribosomal protein	33.8	0		WP_000140327.1	26.104	249	172	3	29	268	21	266	1.09e-20	89	30S ribosomal protein S1	557	b0911		WP_000140327.1	25.097	259	169	9	27	268	103	353	1.1e-06	46.6	30S ribosomal protein S1	557	b0911		WP_000140327.1	23.664	262	169	9	27	268	190	440
ssl1784	P72866	30S ribosomal protein S15	rps15	rpsO, rps15, ssl1784, rps	Small ribosomal subunit protein	Transcription / Translation	Small ribosomal protein	10.4	0		WP_000059466.1	43.82	89	50	0	1	89	1	89	2.7e-23	82.4	30S ribosomal protein S15	89	b3165
ssl2233	P73336	30S ribosomal protein S20	rps20	rpsT, rps20, ssl2233, rps	Small ribosomal subunit protein	Transcription / Translation	Small ribosomal protein	10.7	0		WP_001274021.1	34.884	86	49	1	1	86	1	79	2.71e-07	41.6	30S ribosomal protein S20	87	b0023
ssl3432	P73316	30S ribosomal protein S19	rps19	rpsS, rps19, rps	Small ribosomal subunit protein	Transcription / Translation	Small ribosomal protein	10.3	0		WP_001138117.1	68.675	83	26	0	1	83	1	83	9.28e-41	126	30S ribosomal protein S19	92	b3316		WP_001196613.1	40.625	32	19	0	46	77	41	72	0.57	25.8	molecular chaperone HscA	616	b2526
ssl3437	P73311	30S ribosomal protein S17	rps17	rpsQ, rps17, rps, ssl3437	Small ribosomal subunit protein	Transcription / Translation	Small ribosomal protein	9.3	0		WP_000130100.1	51.429	70	34	0	8	77	10	79	2.76e-22	79.3	30S ribosomal protein S17	84	b3311		WP_000626685.1	28.889	45	32	0	21	65	27	71	0.21	26.6	UDP-N-acetylmuramoyl-tripeptide--D-alanyl-D-alanine ligase	452	b0086		WP_000871504.1	26.415	53	38	1	11	63	180	231
ssr0482	P74410	30S ribosomal protein S16	rps16	rpsP, rps16, ssr0482, rps	Small ribosomal subunit protein	Transcription / Translation	Small ribosomal protein	9.6	0		WP_000256450.1	36	75	44	1	1	71	1	75	1.17e-11	52.4	30S ribosomal protein S16	82	b2609		WP_001295431.1	32.5	40	22	1	25	59	492	531	0.7	25	sensor histidine kinase	561	b2126
ssr1399	P48946	30S ribosomal protein S18	rps18	rpsR, rps18, ssr1399, rps	Small ribosomal subunit protein	Transcription / Translation	Small ribosomal protein	8.4	0		WP_000135199.1	53.571	56	26	0	15	70	19	74	3.63e-17	65.5	30S ribosomal protein S18	75	b4201		WP_001340286.1	29.268	41	29	0	22	62	162	202	0.99	24.3	bifunctional indole-3-glycerol phosphate synthase/phosphoribosylanthranilate isomerase	452	b1262
slr0628	P48944	30S ribosomal protein S14	rps14	rpsN, rps14, slr0628, rps	Small ribosomal subunit protein	Transcription / Translation					WP_001118930.1	47.525	101	52	1	1	100	1	101	2.02e-24	85.9	30S ribosomal protein S14	101	b3307
slr1795	P72800	peptide methionine sulfoxide reductase		msrA, pms	Stress Response	Transcription / Translation	TM	23.6	0		WP_001295196.1	40.426	188	99	4	11	186	9	195	3e-43	141	peptide-methionine (S)-S-oxide reductase	212	b4219		WP_001034469.1	27.273	66	47	1	132	196	1201	1266	0.84	27.7	and surface-associated lipoprotein mucinase	1520	b4466
sll1394	P72622	peptide methionine sulfoxide reductase		msrA, pms, msrA1	Stress Response	Transcription / Translation	Unknown	24.2	0		WP_001295196.1	58.5	200	77	3	1	199	1	195	4.85e-80	236	peptide-methionine (S)-S-oxide reductase	212	b4219		WP_001062128.1	28.947	76	50	1	139	210	172	247	0.099	30.4	S-adenosylmethionine synthase	384	b2942
[truncated: 1,825 more columns]
