# Supplementary material for: Current knowledge and recent advances in understanding metabolism of the model cyanobacterium Synechocystis sp. PCC 6803
Source: Biosci Rep. 2020 Apr 3;40(4):BSR20193325. doi: 10.1042/BSR20193325 (PMC7133116; doi:10.1042/BSR20193325)
Supplement: Supplementary Table S4 [file BSR-2019-3325C_supp4.xlsx]

## Sheet: Sheet1
Table 4: Comparison of Synechocystis sp. PCC 6803's uncharacterised proteins with their predicted homologs in Escherichia coli K12 using NCBI's Blast Algorithm.
KEGG ID	Uniprot ID	Gene Product	Gene Name	Other Gene Names	Func. Sub-Cat.	Func. Cat.	Localisation	MW (kDa)	No. of TMH's		K12 Accession	% Identity	AL	M	GO	6803 Start	6803 End	K12 Start	K12 End	E-value	Bit Score	Gene Name	AA Length	KEGG ID		K12 Accession	% Identity	AL	M	GO	6803 Start	6803 End	K12 Start	K12 End	E-value	Bit Score	Gene Name	AA Length (aa)	KEGG ID		K12 Accession	% Identity	AL	M	GO	6803 Start	6803 End	K12 Start	K12 End
sll0088	Q55789	hypothetical protein		sufR	Iron-sulfur cluster biosynthesis	Amino acid biosynthesis	Soluble proteins	27.4	0		WP_000137280.1	28.986	69	44	1	30	98	22	85	0.011	31.6	transcriptional regulator	99	b2667		WP_000228473.1	30.952	42	29	0	36	77	18	59	0.26	28.5	leucine-responsive regulatory protein	164	b0889		WP_000091016.1	37.209	43	26	1	36	77	43	85
slr0899	Q55367	cyanate lyase	cynS	cynS	Random proteins (Glutamate family / Nitrogen assimilation)	Amino acid biosynthesis	Soluble proteins	16.5	0		WP_000616243.1	40.288	139	81	2	13	149	18	156	2.06e-31	107	cyanate hydratase	156	b0340		WP_001009397.1	46.667	30	16	0	61	90	7	36	0.3	26.2	hypothetical protein	68	n/a		WP_001698742.1	29.688	64	43	1	18	79	470	533
slr2143	P73679	L-cysteine/cystine lyase			Random proteins (Glutamate family / Nitrogen assimilation)	Amino acid biosynthesis	Soluble proteins	44	0		WP_000577988.1	31.203	266	155	10	89	347	95	339	2.52e-20	89	cysteine desulfurase	406	b1680		WP_001300698.1	28.879	232	150	9	11	235	10	233	2.12e-14	71.2	cysteine desulfurase CsdA	401	b2810		WP_001295373.1	28.324	173	111	5	68	236	55	218
sll0100	P54984	N-acyl-L-amino acid amidohydrolase		ama	Random proteins (Glutamate family / Nitrogen assimilation)	Amino acid biosynthesis	Unknown	42.6	0		WP_000444929.1	25.629	437	263	12	3	387	4	430	2.78e-19	85.9	p-aminobenzoyl-glutamate hydrolase subunit A	436	b1338		WP_001156451.1	25	340	211	14	13	336	18	329	1.56e-07	50.1	p-aminobenzoyl-glutamate hydrolase subunit B	481	b1337		WP_001295225.1	28	100	65	3	89	188	13	105
slr1653	P74654	N-acyl-L-amino acid amidohydrolase		ama	Random proteins (Glutamate family / Nitrogen assimilation)	Amino acid biosynthesis	Unknown	44.1	0		WP_000444929.1	29.954	434	241	9	32	413	8	430	8.77e-44	155	p-aminobenzoyl-glutamate hydrolase subunit A	436	b1338		WP_001156451.1	28.481	158	88	8	45	188	25	171	3.15e-06	45.8	p-aminobenzoyl-glutamate hydrolase subunit B	481	b1337		WP_001310618.1	25	208	136	8	181	379	183	379
sll0450	P74677	cytochrome b subunit of nitric oxide reductase	norB	norB, norZ	Random proteins (Glutamate family / Nitrogen assimilation)	Amino acid biosynthesis
sll0784	Q55949	nitrilase	merR	merR	Random proteins (Glutamate family / Nitrogen assimilation)	Amino acid biosynthesis
slr1022	P73133	N-acetylornithine aminotransferase	argD	argD, dtu	Biotin	Biosynthesis of cofactors, prosthetic groups, and carriers					WP_000081983.1	42.643	401	221	4	30	429	9	401	3.72e-107	320	succinylornithine aminotransferase	406	b1748		WP_000963792.1	41.045	402	228	4	29	429	11	404	1.16e-104	313	aspartate aminotransferase family protein	406	b3359		WP_001301395.1	34.794	388	239	7	49	428	71	452
slr2141	P73677	hypothetical protein			Folate biosynthesis	Biosynthesis of cofactors, prosthetic groups, and carriers	Unknown	37	0		WP_000007523.1	23.711	291	189	13	59	337	25	294	1.41e-05	43.1	5,10-methylenetetrahydrofolate reductase	296	b3941		WP_000154398.1	29	100	64	3	151	247	159	254	0.013	33.9	iron uptake system component EfeO	375	b1018		WP_000878893.1	22.778	180	118	10	157	327	81	248
sll0809	P74052	hypothetical protein		lplA	Lipoate biosynthesis	Biosynthesis of cofactors, prosthetic groups, and carriers					WP_000105884.1	24.638	207	113	10	29	216	43	225	0.002	35	lipoate--protein ligase A	338	b4386
sll0794	Q55938	cobalt-dependent transcriptional regulator	corR, coaR	cbiC, cobH, coaR, corR, merR	Vitamin B12 biosynthesis	Biosynthesis of cofactors, prosthetic groups, and carriers	PM	40.6	0		WP_000285607.1	42.857	56	32	0	19	74	13	68	2.37e-09	52.4	heavy metal-responsive transcriptional regulator	141	b3292		WP_001026747.1	37.931	58	36	0	18	75	11	68	4.52e-07	45.8	transcriptional regulator	135	b0487		WP_000332303.1	28.916	83	55	3	18	99	14	93
slr0191	Q55763	amidase enhancer, periplasmic protein		lytB, spoIID	Peptidoglycan degradation	Cell Envelope	Soluble proteins	59.3	0		WP_001104549.1	31.522	92	49	3	182	273	283	360	0.005	36.6	host defense protein	549	b2224		WP_000941942.1	27.941	68	48	1	81	148	8	74	0.079	30.4	hypothetical protein	94	b0391		WP_000058964.1	26.744	86	52	2	178	258	50	129
slr0624	Q55867	UDP-N-acetylglucosamine 2-epimerase			Peptidoglycan degradation	Cell Envelope	Soluble proteins	40.6	0		WP_001340422.1	48.118	372	182	3	6	367	1	371	1.26e-114	335	UDP-N-acetyl glucosamine 2-epimerase	376	b3786
sll0828	Q55424	putative amidase		nylA	Peptidoglycan degradation	Cell Envelope
slr1708	P73214	probable peptidase			Peptidoglycan degradation	Cell Envelope					WP_001184045.1	43.86	114	62	2	257	369	285	397	4.63e-20	88.6	murein DD-endopeptidase MepM	440	b1856		WP_001214147.1	37.778	135	69	5	239	372	294	414	2.6e-11	61.6	murein hydrolase activator EnvC	427	b3613		WP_001272592.1	37.079	89	53	3	285	372	279	365
sll1550	P74655	probable porin; major outer membrane protein		sll1550	Random proteins (Membranes, lipoproteins, and porins)	Cell Envelope	Unknown	58.6	0
slr1272	P74184	probable porin; major outer membrane protein		slr1272	Random proteins (Membranes, lipoproteins, and porins)	Cell Envelope	Unknown	28	0
slr1841	P73409	probable porin; major outer membrane protein		slr1841	Random proteins (Membranes, lipoproteins, and porins)	Cell Envelope	Unknown	67.6	0
slr1908	P73103	probable porin; major outer membrane protein		slr1908	Random proteins (Membranes, lipoproteins, and porins)	Cell Envelope	Unknown	64.5	0
sll0772	P15730	probable porin; major outer membrane protein		sll0772	Random proteins (Membranes, lipoproteins, and porins)	Cell Envelope
sll1187	P72846	prolipoprotein diacylglyceryl transferase		lgt, umpA	Random proteins (Membranes, lipoproteins, and porins)	Cell Envelope					WP_000204658.1	27.273	286	170	11	9	266	7	282	1.88e-25	99.4	prolipoprotein diacylglyceryl transferase	291	b2828
sll1271	P73543	probable porin; major outer membrane protein		sll1271	Random proteins (Membranes, lipoproteins, and porins)	Cell Envelope					WP_001098105.1	33.333	57	28	2	358	410	119	169	0.76	29.3	MFS transporter	445	b2771
slr0042	Q59991	probable porin; major outer membrane protein		porB, slr0042	Random proteins (Membranes, lipoproteins, and porins)	Cell Envelope
slr0495	Q55185	HetI protein homolog			Random proteins (Membranes, lipoproteins, and porins)	Cell Envelope					WP_000285774.1	33.108	148	92	3	16	163	4	144	7.71e-20	81.3	4'-phosphopantetheinyl transferase	195	b3475		WP_001296581.1	32.051	78	46	3	38	113	33	105	1.12e-05	42.4	4'-phosphopantetheinyl transferase	249	b3712		WP_001090506.1	36	50	32	0	101	150	205	254
slr0819	P74055	apolipoprotein N-acyltransferase		int, cutE	Random proteins (Membranes, lipoproteins, and porins)	Cell Envelope					WP_000853021.1	24.485	388	251	13	149	519	148	510	9.6e-21	92	apolipoprotein N-acyltransferase	512	b0656
sll0380	Q55745	probable glycosyltransferase		rfbW	Random proteins (Surface polysaccharides, lipopolysaccharides and antigens)	Cell Envelope	PM	41.1	0		WP_000634283.1	24.183	153	107	3	178	327	188	334	1.79e-06	46.2	LPS biosynthesis protein	374	b3631		WP_000520320.1	28.421	95	64	2	203	297	214	304	0.001	37.4	LPS biosynthesis protein	372	b2032		WP_000862592.1	22.876	153	107	3	158	304	195	342
sll1457	P73444	probable glycosyltransferase		rfbJ	Random proteins (Surface polysaccharides, lipopolysaccharides and antigens)	Cell Envelope	PM	35.7	2		WP_000610451.1	18.644	118	88	3	11	120	77	194	0.002	36.2	poly-beta-1,6 N-acetyl-D-glucosamine synthase	441	b1022		WP_000461657.1	20.606	165	111	6	10	160	9	167	0.012	33.9	undecaprenyl-phosphate 4-deoxy-4-formamido-L-arabinose transferase	322	b2254		WP_000667481.1	29.167	48	34	0	249	296	341	388
slr0344	Q55635	probable glycosyltransferase		rfbW	Random proteins (Surface polysaccharides, lipopolysaccharides and antigens)	Cell Envelope	PM	54.3	0		WP_000862592.1	31.343	67	39	2	236	296	277	342	0.001	37.7	colanic acid biosynthesis glycosyltransferase WcaL	406	b2044		WP_000634283.1	22.941	170	114	7	128	287	137	299	0.012	34.7	LPS biosynthesis protein	374	b3631		WP_001023871.1	24	175	102	6	130	296	193	344
slr1064	P72900	probable glycosyltransferase		rfbU, mtfA	Random proteins (Surface polysaccharides, lipopolysaccharides and antigens)	Cell Envelope	PM	41.8	0		WP_000520320.1	24.342	152	109	4	189	337	196	344	8.62e-05	40.8	LPS biosynthesis protein	372	b2032		WP_000862592.1	26.829	82	54	1	232	307	262	343	0.07	32	colanic acid biosynthesis glycosyltransferase WcaL	406	b2044		WP_001125202.1	31.429	70	41	2	35	101	102	167
slr1271	P74183	probable UDP-N-acetyl-D-mannosaminuronic acid transferase		rffM, gumM	Random proteins (Surface polysaccharides, lipopolysaccharides and antigens)	Cell Envelope	PM	28.1	0		WP_001064040.1	26.786	224	158	3	9	228	6	227	1.22e-24	95.5	UDP-N-acetyl-D-mannosaminuronic acid transferase	246	b3794
sll0083	Q55797	phosphoheptose isomerase		gmhA	Random proteins (Surface polysaccharides, lipopolysaccharides and antigens)	Cell Envelope	Soluble proteins	21.1	0		WP_000284050.1	40.462	173	93	3	17	184	23	190	7.55e-39	129	phosphoheptose isomerase	192	b0222		WP_001158034.1	33.505	194	119	2	5	188	1	194	1.09e-37	126	DnaA initiator-associating protein DiaA	196	b3149		WP_001159160.1	30.909	55	35	1	108	159	133	187
slr0583	Q55412	similar to GDP-fucose synthetase			Random proteins (Surface polysaccharides, lipopolysaccharides and antigens)	Cell Envelope	Soluble proteins	35.2	0		WP_000043654.1	29.154	319	206	11	2	304	5	319	6.33e-30	112	GDP-fucose synthetase	321	b2052		WP_001226601.1	23.032	343	211	10	2	301	3	335	3.17e-09	54.3	dTDP-glucose 4,6-dehydratase	355	b3788		WP_000699460.1	23.864	352	199	15	1	299	1	336
slr2116	P73983	probable glycosyltransferase		spsA	Random proteins (Surface polysaccharides, lipopolysaccharides and antigens)	Cell Envelope	Unknown	32.7	0		WP_000982115.1	37	100	61	1	11	108	8	107	1.01e-14	70.1	LPS(HepIII)-glucuronic acid glycosyltransferase	344	b3615		WP_000794699.1	36.275	102	62	2	10	108	6	107	7.57e-13	63.9	colanic acid biosynthesis glycosyltransferase WcaA	279	b2059		WP_000610451.1	33.333	90	55	2	11	96	77	165
sll1535	P74347	putative sugar transferase		rfbP, gumD, sll1535	Random proteins (Surface polysaccharides, lipopolysaccharides and antigens)	Cell Envelope					WP_000183107.1	37.563	197	98	5	44	231	274	454	2.84e-30	114	UDP-glucose--undecaprenyl-phosphate glucose-1-phosphate transferase	464	b2047		WP_000197686.1	28.169	71	50	1	170	239	32	102	0.073	30.8	outer membrane protein assembly factor BamD	245	b2595		WP_001223227.1	28.571	63	39	2	115	174	14	73
sll1724	P73401	probable glycosyltransferase		icsA	Random proteins (Surface polysaccharides, lipopolysaccharides and antigens)	Cell Envelope					WP_000862592.1	25.641	156	114	1	174	327	197	352	1.08e-06	47	colanic acid biosynthesis glycosyltransferase WcaL	406	b2044		WP_000683964.1	24	150	108	4	194	341	173	318	0.000101	40.8	glycosyl transferase	359	b3628		WP_000775955.1	26.923	78	53	3	241	317	4	78
slr1118	P72632	probable UDP-N-acetyl-D-mannosaminuronic acid transferase		rffM, gumM	Random proteins (Surface polysaccharides, lipopolysaccharides and antigens)	Cell Envelope					WP_001064040.1	34.197	193	119	5	36	225	41	228	3.51e-27	102	UDP-N-acetyl-D-mannosaminuronic acid transferase	246	b3794		WP_001219652.1	29.412	51	31	1	128	173	55	105	0.13	30	tRNA dihydrouridine synthase DusB	321	b3260
slr2114	P73981	perosamine synthetase		spsC	Random proteins (Surface polysaccharides, lipopolysaccharides and antigens)	Cell Envelope					WP_001295286.1	39.823	339	184	8	21	343	42	376	2.02e-71	224	UDP-4-amino-4-deoxy-L-arabinose-oxoglutarate aminotransferase	379	b2253		WP_000612043.1	33.531	337	202	7	26	345	45	376	4.51e-48	163	dTDP-4-amino-4,6-dideoxygalactose aminotransferase	376	b3791		WP_000074527.1	25.225	111	74	3	31	133	98	207
sll1568	P73219	fibrillin		pgl1	Random proteins (Surface structures)	Cell Envelope	PM	22.7	0		WP_001295243.1	37.838	37	22	1	58	94	63	98	0.48	28.1	sensor protein UhpB	500	b3668
slr1024	P73135	fibrillin		pgl2	Random proteins (Surface structures)	Cell Envelope	Unknown	23.6	0
slr0983	P72885	glucose-1-phosphate cytidylyltransferase	rfbF	rfbF, slr0983	Rhamnose or EPSLPS biosynthesis	Cell Envelope	Soluble proteins	28.8	0		WP_000253975.1	22.105	190	135	4	3	186	22	204	1.81e-05	42.4	glucose-1-phosphate adenylyltransferase	431	b3430		WP_000183060.1	22.936	218	140	8	1	193	4	218	2.68e-05	41.6	UTP--glucose-1-phosphate uridylyltransferase	297	b2042		WP_000718995.1	22.066	213	144	6	2	193	10	221
slr0984	P72886	CDP-glucose 4,6-dehydratase	rfbG	rfbG, slr0984	Rhamnose or EPSLPS biosynthesis	Cell Envelope	Soluble proteins	40	0		WP_001226601.1	27.859	341	213	13	10	328	2	331	1.05e-20	89	dTDP-glucose 4,6-dehydratase	355	b3788		WP_000699460.1	27.714	350	212	15	12	333	3	339	4.51e-18	81.3	dTDP-glucose 4,6-dehydratase	361	b2041		WP_001265438.1	24.709	344	227	12	12	334	3	335
slr1615	P72893	perosamine synthetase	rfbE	rfbE	Rhamnose or EPSLPS biosynthesis	Cell Envelope	Soluble proteins	41.9	0		WP_001295286.1	32.353	374	229	9	8	364	7	373	1.18e-52	176	UDP-4-amino-4-deoxy-L-arabinose-oxoglutarate aminotransferase	379	b2253		WP_000612043.1	31.234	381	233	10	6	366	2	373	3.87e-47	162	dTDP-4-amino-4,6-dideoxygalactose aminotransferase	376	b3791		WP_000835039.1	45	40	18	1	207	242	57	96
sll1181	P74175	similar to hemolysin secretion protein		hlyD	Random proteins (Cell killing)	Cellular Processes	PM	64.7	0		WP_001326681.1	28.859	149	87	6	419	556	205	345	5.23e-06	45.8	multidrug export protein EmrA	390	b2685		WP_000446378.1	20.426	235	129	5	315	533	131	323	0.014	34.7	multidrug resistance protein MdtN	343	b4082		WP_001081984.1	32.813	64	41	1	420	483	160	221
slr1747	P73738	cell death suppressor protein Lls1 homolog			Random proteins (Cell killing)	Cellular Processes	TM	52.5	2		WP_000211172.1	24.651	215	133	6	34	229	43	247	1.81e-07	50.1	3-phenylpropionate/cinnamic acid dioxygenase subunit alpha	453	b2538		WP_000067822.1	30.357	56	38	1	53	108	67	121	0.003	36.6	ring-hydroxylating oxygenase subunit alpha	374	b1802		WP_001080102.1	34.146	41	26	1	74	113	40	80
slr0950	P74319	hemolysin-like protein			Random proteins (Cell killing)	Cellular Processes	Unknown	30	0		WP_000660483.1	37.255	51	31	1	8	58	10	59	0.031	31.2	heat-shock protein 15	133	b3400		WP_001264584.1	27.941	68	49	0	7	74	85	152	0.62	28.1	LPS heptosyltransferase 1	319	b3621
sll0720	P74650	RTX toxin activating protein homolog			Random proteins (Cell killing)	Cellular Processes					WP_001295377.1	52.632	19	9	0	6	24	25	43	0.57	26.2	glycine cleavage system protein H	129	b2904
sll1615	P73839	thiophen and furan oxidation protein		thdF, trmE	Random proteins (Detoxification)	Cellular Processes	Soluble proteins	50	0		WP_001282346.1	36.287	474	264	11	1	456	1	454	4.02e-78	247	tRNA uridine(34) 5-carboxymethylaminomethyl synthesis GTPase MnmE	454	b3706		WP_000639528.1	45.299	117	62	1	224	338	14	130	8.08e-21	91.7	ribosome biogenesis GTPase Der	499	n/a		WP_000639528.1	37.705	122	71	2	222	338	212	333
sll1987	P73911	catalase peroxidase	cpx, katG	cpx, katG	Random proteins (Detoxification)	Cellular Processes	Soluble proteins	81.4	0		WP_001295695.1	55.463	723	304	8	35	751	15	725	0	777	catalase-peroxidase	726	b3942		WP_001023871.1	30	60	41	1	122	181	137	195	0.34	30.8	colanic acid biosynthesis glycosyltransferase WcaC	405	b2057		WP_000642196.1	37.209	43	27	0	622	664	37	79
slr1516	P77968	superoxide dismutase	sodB	sodB	Random proteins (Detoxification)	Cellular Processes	Soluble proteins	21.7	0		WP_000007283.1	52.261	199	88	3	1	198	1	193	3.02e-74	219	superoxide dismutase	193	b1656		WP_000122641.1	45.894	207	100	5	1	198	1	204	3.68e-55	171	superoxide dismutase	206	b3908
sll1980	P73920	thiol:disulfide interchange protein TrxA	trxA	txlA, trxA, trxA3	Random proteins (Detoxification)	Cellular Processes	TM	19.5	1		WP_001280776.1	35.616	73	42	3	56	127	25	93	8.8e-09	48.1	thiol reductase thioredoxin	109	b3779		WP_001098726.1	27.273	66	46	1	45	110	45	108	3.97e-05	38.9	thiol disulfide reductase thioredoxin	139	b2582		WP_000068922.1	44.444	18	10	0	51	68	467	484
sll0755	Q55624	thioredoxin peroxidase	tpx, ycf42	tpx, 2-CP, 2-cys prx, ycf42	Random proteins (Detoxification)	Cellular Processes	Unknown	22.5	0		WP_000052796.1	35.465	172	108	1	14	185	11	179	1.27e-39	131	alkyl hydroperoxide reductase subunit C	187	b0605		WP_001068682.1	25.175	143	87	6	5	139	4	134	9.56e-09	49.7	peroxiredoxin	156	b2480
slr6037	Q6YRW7	arsenate reductase		arsI2	Random proteins (Detoxification)	Cellular Processes	Unknown	15.5	0		WP_000065769.1	48.905	137	70	0	2	138	4	140	6.6e-45	140	arsenate reductase	141	b3503		WP_000166446.1	32.456	114	76	1	2	114	5	118	3.15e-16	67	arsenate reductase (glutaredoxin)	119	b2495		WP_000065803.1	43.478	46	26	0	2	47	4	49
sll5104	Q6ZEM6	arsenate reductase		arsI1	Random proteins (Detoxification)	Cellular Processes					WP_000065769.1	48.905	137	70	0	6	142	4	140	6.51e-45	140	arsenate reductase	141	b3503		WP_000166446.1	32.456	114	76	1	6	118	5	118	3.98e-16	67	arsenate reductase (glutaredoxin)	119	b2495		WP_000065803.1	43.478	46	26	0	6	51	4	49
sll0533	Q55511	trigger factor		tig	Random proteins (Protein and peptide secretion)	Cellular Processes	Unknown	52.6	0		WP_001198386.1	26.952	397	231	11	22	403	26	378	6.88e-22	94.7	trigger factor	432	b0436		WP_001282346.1	29.078	141	87	5	35	169	94	227	0.11	31.6	tRNA uridine(34) 5-carboxymethylaminomethyl synthesis GTPase MnmE	454	b3706		WP_001141271.1	36	50	31	1	126	174	5	54
slr1366	P73540	lipoprotein signal peptidase (signal peptidase II)		lspA	Random proteins (Protein and peptide secretion)	Cellular Processes					WP_000083372.1	31.325	166	104	5	1	159	1	163	1.48e-17	72.4	lipoprotein signal peptidase	164	b0027
sll1929	P73100	competence protein ComE	comE	comEC	Random proteins (Transformation)	Cellular Processes	PM	77.8	12		WP_000705764.1	21.311	244	160	7	239	459	194	428	0.001	39.3	ComEC family protein	754	b0913
slr0197	Q55769	competence protein	comA	comA, comEA	Random proteins (Transformation)	Cellular Processes	Unknown	61.2	1		WP_000680312.1	40.741	54	30	2	494	545	62	115	0.000217	38.5	hypothetical protein	123	b0442		WP_000811065.1	31.373	51	32	1	333	383	148	195	0.1	32	2-dehydro-3-deoxyphosphooctonate aldolase	284	b1215		WP_000349936.1	30.952	42	23	1	364	405	248	283
slr0904	Q55372	competence protein ComM homolog	comM	comM	Random proteins (Transformation)	Cellular Processes	Unknown	55.1	0		WP_000058964.1	45.898	512	255	8	2	508	3	497	8.01e-145	422	ATP-dependent protease	506	b3765		WP_000130305.1	25.243	103	55	3	213	314	111	192	0.000632	38.9	ATP-dependent Clp protease ATP-binding subunit ClpX	424	b0438		WP_000067755.1	26.23	122	61	4	209	330	45	137
ssl2922	P72994	similar to virulence-associated protein VapB	vapB	vapB, ssl2922	Virulence-associated proteins	Cellular Processes
ssl2923	P72993	similar to virulence-associated protein VapC	vapC	vapC, ssl2923	Virulence-associated proteins	Cellular Processes					WP_001285993.1	38.235	34	20	1	35	67	994	1027	0.21	26.6	RecBCD enzyme subunit RecB	1180	b2820
slr0451	P74686	putative helicase		ski2	Poorly characterised	DNA replication, restriction, modification, recombination, and repair	Large ribosomal protein	113.3	0		WP_001310858.1	27.604	192	106	6	30	191	43	231	4.68e-09	57.4	ATP-dependent helicase	1538	b1653		WP_001310858.1	30.986	71	41	1	409	479	355	417	0.013	36.2	ATP-dependent helicase	1538	b1653		WP_000035581.1	30	80	48	1	407	486	264	335
slr1134	P73258	mutator MutT homolog			Poorly characterised	DNA replication, restriction, modification, recombination, and repair	PM	16.5	0		WP_000373940.1	30.357	112	71	4	17	126	127	233	1.05e-06	43.5	NADH pyrophosphatase	257	b3996		WP_000045744.1	37.705	61	31	3	15	69	43	102	0.000356	36.2	ADP compounds hydrolase NudE	186	b3397		WP_000476093.1	27.711	83	48	4	13	88	1	78
sll0021	Q55661	probable exonuclease			Poorly characterised	DNA replication, restriction, modification, recombination, and repair	Soluble proteins	45.9	0		WP_001221319.1	22.588	425	285	14	2	408	1	399	5.21e-10	57.8	exonuclease sbcCD subunit D	400	b0398
sll0709	P72665	putative endonuclease		llaI.2, llal.2, sll0709	Poorly characterised	DNA replication, restriction, modification, recombination, and repair	Soluble proteins	54.1	0		WP_000443951.1	25.322	233	94	9	105	335	198	352	1.99e-06	46.6	5-methylcytosine-specific restriction enzyme B	459	b4346		WP_001350535.1	32.258	62	37	1	311	367	198	259	0.39	29.6	hexameric AAA+ MoxR family ATPase	362	b2119
sll0729	P74637	probable DNA methyltransferase			Poorly characterised	DNA replication, restriction, modification, recombination, and repair	Soluble proteins	32.8	0		WP_000742143.1	25.888	197	119	6	24	207	8	190	2.01e-09	54.3	DNA adenine methylase	278	b3387		WP_001295467.1	23.741	139	93	4	137	270	54	184	0.069	31.2	phosphoribosylaminoimidazolesuccinocarboxamide synthase	237	b2476
sll0887	Q55361	putative modulator of DNA gyrase; PmbA homolog			Poorly characterised	DNA replication, restriction, modification, recombination, and repair	Soluble proteins	47.6	0		WP_001162171.1	22.596	416	305	8	35	446	48	450	2.84e-19	86.7	metalloprotease PmbA	450	b4235		WP_000055909.1	24.294	177	117	6	267	433	285	454	0.000102	41.2	metalloprotease TldD	481	b3244
sll1366	P74552	putative SNF2 helicase			Poorly characterised	DNA replication, restriction, modification, recombination, and repair	Soluble proteins	115.8	0
slr0920	Q55381	mutator MutT protein			Poorly characterised	DNA replication, restriction, modification, recombination, and repair	Soluble proteins	17.4	0		WP_001289128.1	35.714	56	36	0	10	65	20	75	1.57e-07	45.1	NUDIX pyrophosphatase	160	n/a		WP_001300564.1	33.846	65	37	2	33	91	30	94	0.000199	36.2	nucleoside triphosphatase	141	b2248		WP_001393539.1	40.984	61	31	3	5	63	15	72
slr1322	P74002	putative modulator of DNA gyrase; TldD	tldD		Poorly characterised	DNA replication, restriction, modification, recombination, and repair	Soluble proteins	53.1	0		WP_000055909.1	35.062	482	280	9	24	488	14	479	6.72e-74	238	metalloprotease TldD	481	b3244		WP_001162171.1	22.656	256	170	7	216	466	208	440	2.66e-09	55.8	metalloprotease PmbA	450	b4235		WP_001295343.1	28.986	69	47	2	67	134	40	107
slr1543	P73427	DNA-damage-inducible protein F			Poorly characterised	DNA replication, restriction, modification, recombination, and repair	TM	51.6	11		WP_001326646.1	29.056	413	287	3	32	444	11	417	3.91e-28	113	MATE family efflux transporter	441	n/a
sll1537	P74341	similar to mutator MutT protein			Poorly characterised	DNA replication, restriction, modification, recombination, and repair	Unknown	15.9	0		WP_001393539.1	33.043	115	69	4	6	112	16	130	3.04e-10	52.4	GDP-mannose mannosyl hydrolase	159	b2051		WP_001300564.1	30.328	122	75	3	18	129	14	135	5.54e-09	48.5	nucleoside triphosphatase	141	b2248		WP_000781888.1	29.365	126	80	2	10	132	6	125
slr0915	Q57253	putative endonuclease [encoded in trnfM-intron: 2791054 - 2791708]		I-Ssp6803I, trnfM	Poorly characterised	DNA replication, restriction, modification, recombination, and repair	Unknown	17.3	0		WP_000389818.1	30.508	59	39	1	41	97	141	199	0.075	29.6	small-conductance mechanosensitive channel	286	b2923
sll7103	Q6ZE95	exodeoxyribonuclease V, alpha chain			Poorly characterised	DNA replication, restriction, modification, recombination, and repair					WP_000775955.1	29.825	114	80	0	1	114	483	596	1.27e-10	54.7	RecBCD enzyme subunit RecD	608	b2819		WP_001285993.1	61.111	18	7	0	54	71	739	756	0.037	30	RecBCD enzyme subunit RecB	1180	b2820		WP_001238899.1	28.049	82	46	3	47	115	548	629
sll7106	Q6ZE92	exodeoxyribonuclease V, alpha chain			Poorly characterised	DNA replication, restriction, modification, recombination, and repair					WP_000775955.1	26.452	310	140	7	375	619	198	484	9.77e-21	93.2	RecBCD enzyme subunit RecD	608	b2819		WP_000443951.1	29.577	71	38	3	348	417	197	256	0.061	33.1	5-methylcytosine-specific restriction enzyme B	459	b4346		WP_001295166.1	34.409	93	46	4	376	453	72	164
slr0733	P72680	integrase-recombinase protein		xerC	Poorly characterised	DNA replication, restriction, modification, recombination, and repair					WP_000130691.1	24.514	257	158	7	66	307	53	288	4.32e-15	71.2	tyrosine recombinase XerC	298	b3811		WP_000790583.1	26.531	147	105	2	148	294	33	176	6.16e-08	49.3	type 1 fimbriae regulatory protein FimB	200	b4312		WP_000806638.1	28.75	160	87	6	148	294	134	279
slr0790	Q55931	similar to ultraviolet light resistance protein B		umuC	Poorly characterised	DNA replication, restriction, modification, recombination, and repair					WP_000457616.1	55	80	33	1	33	109	45	124	2.28e-22	87	protein UmuC	422	b1184
slr6084	Q6YRS0	probable antirestriction protein			Poorly characterised	DNA replication, restriction, modification, recombination, and repair
sll1019	P72933	hydroxyacylglutathione hydrolase		gloB	Pyruvate and acetyl-CoA metabolism	Energy Metabolism	Soluble proteins	28.7	0		WP_001052715.1	41.379	261	139	4	1	257	1	251	3.4e-61	190	hydroxyacylglutathione hydrolase	251	b0212		WP_001109486.1	31.977	172	89	7	16	166	17	181	1.32e-11	59.3	metal-binding enzyme	215	b0927		WP_001299507.1	39.535	43	25	1	37	78	234	276
slr0091	Q55811	aldehyde dehydrogenase		SynAlh1	Pyruvate and acetyl-CoA metabolism	Energy Metabolism	TM	51.2	0		WP_000138615.1	31.304	345	223	7	98	431	157	498	3.05e-44	159	NAD-dependent phenylacetaldehyde dehydrogenase	499	b1385		WP_000183980.1	29.138	429	274	11	22	429	82	501	3.41e-44	159	aldehyde dehydrogenase	512	b3588		WP_001009090.1	28.539	438	287	11	7	428	62	489
sll1641	P73043	glutamate decarboxylase		gad	Random proteins (Amino acids and amines)	Energy Metabolism	Soluble proteins	53	0		WP_000358930.1	48.932	468	230	5	6	467	1	465	6.66e-164	468	glutamate decarboxylase beta	466	b1493		WP_000372240.1	49.561	456	222	4	17	467	13	465	4.69e-163	466	glutamate decarboxylase alpha	466	b3517		WP_000991805.1	26.087	115	71	6	171	278	84	191
sll0034	Q55454	putative carboxypeptidase		vanY	Other	Other Categories	PM	28.6	1
sll0501	Q55487	probable glycosyltransferase			Other	Other Categories	PM	36.6	2		WP_000703651.1	46.179	301	162	0	3	303	1	301	2.57e-96	284	bactoprenol glucosyl transferase	306	b2351		WP_000461657.1	33.657	309	195	5	4	306	9	313	5.01e-57	184	undecaprenyl-phosphate 4-deoxy-4-formamido-L-arabinose transferase	322	b2254		WP_000610451.1	35.484	93	57	1	4	96	76	165
sll1020	P72930	probable glycosyltransferase			Other	Other Categories	PM	31.3	0		WP_000461657.1	24.603	252	139	8	23	272	9	211	1.45e-13	67	undecaprenyl-phosphate 4-deoxy-4-formamido-L-arabinose transferase	322	b2254		WP_000610451.1	25.926	135	59	3	23	157	76	169	0.000315	38.9	poly-beta-1,6 N-acetyl-D-glucosamine synthase	441	b1022		WP_000703651.1	22.523	222	108	8	22	232	1	169
sll1369	P74173	putative peptidase			Other	Other Categories	PM	46.4	0		WP_001212622.1	30.682	88	60	1	77	164	50	136	1.1e-07	50.4	serine-type D-Ala-D-Ala carboxypeptidase	477	b3182		WP_001212622.1	28.834	163	92	5	220	364	277	433	1.71e-05	43.5	serine-type D-Ala-D-Ala carboxypeptidase	477	b3182		WP_000187530.1	27.059	85	50	3	95	168	251	334
sll1968	P73373	photomixotrophic growth related protein, PmgA	pmgA	pmgA	Other	Other Categories	PM	25.3	0
sll5052	Q6ZES8	similar to exopolysaccharide export protein		gumC	Other	Other Categories	PM	82.9	1		WP_000208650.1	21.774	372	258	14	382	737	345	699	3.76e-06	47	tyrosine-protein kinase etk	726	b0981		WP_000208650.1	21.324	136	94	2	128	263	201	323	0.36	30.8	tyrosine-protein kinase etk	726	b0981		WP_000137196.1	22.546	377	244	16	382	737	345	694
slr6070	Q6YRT4	probable nuclease			Other	Other Categories					WP_000794699.1	27.027	37	27	0	123	159	221	257	0.54	27.3	colanic acid biosynthesis glycosyltransferase WcaA	279	b2059		WP_000884971.1	23.81	42	32	0	60	101	148	189	0.93	26.6	alpha-ketoglutarate-dependent dioxygenase AlkB	216	b2209
sll0135	P0DJF8	putative 5'-methylthioadenosine phosphorylase			Other	Other Categories	Soluble proteins	34.5	0		WP_000084573.1	26.457	223	137	9	38	244	28	239	6.5e-07	47	purine-nucleoside phosphorylase	277	b2407		WP_001267498.1	30.667	75	36	3	105	172	215	280	0.23	29.6	neutral zinc metallopeptidase	287	b2475
sll0222	P72715	putative purple acid phosphatase		phoA	Other	Other Categories	Soluble proteins	36	1
sll0245	P73886	probable GTP binding protein			Other	Other Categories	Soluble proteins	39.3	0		WP_000505866.1	57.3	363	152	3	2	363	3	363	8.02e-145	411	GTP-binding protein YchF	363	b1203		WP_000673575.1	33.099	142	69	5	5	144	163	280	4.24e-14	69.7	GTPase ObgE	390	b3183		WP_000639528.1	51.351	37	18	0	6	42	16	52
sll0395	Q55734	phosphoglycerate mutase		sll0395	Other	Other Categories	Soluble proteins	23.7	0		WP_001241872.1	26.38	163	120	0	3	165	1	163	6.73e-18	75.5	adenosylcobalamin/alpha-ribazole phosphatase	203	b0638		WP_000942344.1	26.57	207	144	4	3	203	2	206	1.32e-10	55.8	phosphoglycerate mutase GpmB	215	b4395		WP_001295305.1	26.606	109	73	2	5	107	6	113
sll0576	P74729	putative sugar-nucleotide epimerase/dehydratease			Other	Other Categories	Soluble proteins	34.9	0		WP_001265438.1	25	264	164	8	3	234	1	262	9.06e-08	49.7	UDP-glucose 4-epimerase	338	b0759		WP_001226601.1	25.357	280	179	14	2	255	1	276	1.13e-07	49.3	dTDP-glucose 4,6-dehydratase	355	b3788		WP_000860273.1	24.324	185	125	7	4	176	317	498
sll0644	P72953	probable esterase			Other	Other Categories	Soluble proteins	36.4	0		WP_000801813.1	26.608	342	205	15	9	329	3	319	1.28e-16	76.3	acetylesterase	319	b0476		WP_001351265.1	39.474	38	20	1	51	85	8	45	0.95	28.1	type I pantothenate kinase	318	n/a		WP_001333903.1	36.508	63	32	2	147	202	645	706
sll1033	P72756	probable protein phosphatase			Other	Other Categories	Soluble proteins	73.7	0		WP_000876011.1	28.378	74	51	1	193	264	602	675	0.11	32.3	hybrid sensor histidine kinase/response regulator	949	b2217
sll1129	P73490	2-hydroxy-6-oxohepta-2,4-dienoate hydrolase		todF	Other	Other Categories	Soluble proteins	32.8	0		WP_000121907.1	23.938	259	179	7	41	286	23	276	2e-10	57.4	2-hydroxy-6-oxononadienedioate/2-hydroxy-6-oxononatrienedioate hydrolase	288	b0349		WP_000773288.1	20.233	257	180	5	48	295	12	252	2.54e-05	41.6	alpha/beta hydrolase	254	b0686		WP_001060070.1	22.568	257	161	9	46	284	6	242
sll1298	P73163	putative carboxymethylenebutenolidase		clcD	Other	Other Categories	Soluble proteins	26.9	0		WP_001336442.1	32.917	240	155	4	5	242	28	263	9.22e-39	133	carboxymethylenebutenolidase	271	b3830		WP_000399036.1	29.412	85	47	4	128	209	169	243	0.88	27.7	aromatic amino acid transporter AroP	456	b0112
sll1300	P73161	putative methyltransferase			Other	Other Categories	Soluble proteins	24.4	0		WP_000786911.1	31.655	139	91	2	34	171	63	198	5.04e-17	73.9	tRNA (guanosine(46)-N7)-methyltransferase TrmB	239	b2960		WP_000456467.1	31.373	51	35	0	39	89	114	164	0.011	32.7	protein-(glutamine-N5) methyltransferase, release factor-specific	277	b1212		WP_001149682.1	32.653	49	31	1	40	88	239	285
sll1305	P73598	probable hydrolase		sll1305	Other	Other Categories	Soluble proteins	32.9	0		WP_000777653.1	26.667	90	65	1	37	125	16	105	0.002	36.2	reactive intermediate detoxifying aminoacrylate hydrolase	266	b1009		WP_001060070.1	29.167	96	63	2	30	125	9	99	0.01	33.9	pimeloyl-[acyl-carrier protein] methyl ester esterase	256	b3412		WP_000121907.1	33.824	68	40	3	61	125	66	131
sll1308	P73591	probable oxidoreductase			Other	Other Categories	Soluble proteins	25.8	0		WP_000517431.1	28.571	231	149	6	7	222	4	233	1.3e-18	79.7	NAD(P)-dependent oxidoreductase	263	b2426		WP_001008535.1	29.016	193	131	3	5	193	1	191	2.38e-16	73.2	beta-ketoacyl-ACP reductase	244	b1093		WP_000636571.1	26.047	215	142	4	12	210	3	216
sll1459	P73440	stationary-phase survival protein SurE homolog			Other	Other Categories	Soluble proteins	24.9	0		WP_001295182.1	31.276	243	135	8	1	225	1	229	7.47e-22	87.4	5'/3'-nucleotidase SurE	253	b2744
sll1466	P73434	probable glycosyltransferase			Other	Other Categories	Soluble proteins	47.1	0		WP_000443067.1	36.585	41	26	0	72	112	3	43	0.35	29.6	tryptophan synthase subunit alpha	268	b1260
sll1489	P74601	circadian phase modifier CpmA homolog	cpmA	cpmA	Other	Other Categories	Soluble proteins	29.3	0		WP_001059169.1	31.429	70	40	1	9	78	100	161	0.01	33.9	NAD(+) kinase	292	b2615
sll1621	P73728	AhpC/TSA family protein		type II prx, aphC, PrxII, ahpC, sodB, type II prx, sll1621	Other	Other Categories	Soluble proteins	21.2	0		WP_000290230.1	31.429	70	48	0	54	123	61	130	0.000644	36.6	thiosulfate-binding protein	338	b2425		WP_001160737.1	21.429	70	48	1	15	84	21	83	0.48	26.9	hypothetical protein	107	b0866		WP_001296867.1	34.783	46	22	1	96	141	34	71
sll1636	P73050	ferripyochelin binding protein		fbp, yrdA	Other	Other Categories	Soluble proteins	19.5	0		WP_001123464.1	36.667	150	88	3	24	167	1	149	4.62e-24	90.9	phenylacetic acid degradation protein PaaY	196	b1400		WP_001286216.1	32.941	170	99	4	31	188	13	179	1.21e-21	84.3	gamma carbonic anhydrase family protein	184	b3279		WP_000122871.1	34.286	140	90	1	31	168	11	150
sll1704	P73688	probable short chain dehydrogenase		csgA, spoC	Other	Other Categories	Soluble proteins	28.4	0		WP_000347651.1	28.082	146	92	5	69	212	51	185	5.67e-09	52.4	2,3-dihydro-2,3-dihydroxybenzoate dehydrogenase	248	b0596		WP_000500731.1	21.667	240	154	10	13	249	7	215	0.000204	38.5	oxidoreductase	237	b4249		WP_000517431.1	22.17	212	145	6	13	219	7	203
sll1723	P73402	probable glycosyltransferase			Other	Other Categories	Soluble proteins	46.2	0		WP_000862592.1	30.446	381	219	8	1	360	1	356	1.99e-36	134	colanic acid biosynthesis glycosyltransferase WcaL	406	b2044		WP_000634283.1	38.462	65	39	1	324	387	286	350	0.000189	40	LPS biosynthesis protein	374	b3631		WP_000683964.1	24.324	222	129	11	171	374	118	318
sll1900	Q79EF3	acetyltransferase	act	act	Other	Other Categories	Soluble proteins	23.3	0		WP_000102564.1	54.902	51	23	0	117	167	132	182	4.27e-12	59.3	maltose O-acetyltransferase	183	b0459		WP_001335915.1	45.098	51	28	0	117	167	134	184	6.65e-10	53.5	galactoside O-acetyltransferase	203	b0342		WP_001153547.1	33.333	57	38	0	116	172	126	182
sll1959	P73806	probable inositol monophosphatase		suhB, ssyA	Other	Other Categories	Soluble proteins	29.2	0		WP_000553451.1	24.675	231	154	6	45	267	40	258	5.91e-14	67	inositol monophosphatase	267	b2533		WP_000886919.1	27.692	130	81	4	14	136	7	130	1.28e-07	48.1	3'(2'),5'-bisphosphate nucleotidase CysQ	246	b4213		WP_000354251.1	29.07	86	56	3	15	97	43	126
sll1971	P73369	probable hexosyltransferase			Other	Other Categories	Soluble proteins	45.1	0		WP_000634283.1	22.047	254	177	7	142	389	114	352	1.82e-09	55.8	LPS biosynthesis protein	374	b3631		WP_001197646.1	23.472	409	227	18	60	395	81	476	2.2e-08	52.8	glycogen synthase	477	b3426		WP_000862592.1	22.745	255	172	7	101	346	118	356
sll5066	Q6ZER4	probable plasmid partitioning protein, ParA family		parA	Other	Other Categories	Soluble proteins	22.5	0		WP_000101055.1	57.895	38	15	1	2	38	3	40	0.00039	37.4	septum site-determining protein MinD	270	b1175		WP_000208650.1	35.616	73	38	2	3	74	533	597	0.002	35.8	tyrosine-protein kinase etk	726	b0981		WP_001005448.1	50	38	18	1	2	38	108	145
sll6060	Q6YRU4	probable acetyltransferase			Other	Other Categories	Soluble proteins	19.1	0		WP_000908554.1	33.588	131	81	2	6	135	1	126	8.79e-17	70.9	N-acetyltransferase	167	b3156		WP_001092461.1	35.294	34	22	0	86	119	69	102	0.046	30	ribosomal-protein-alanine N-acetyltransferase RimI	148	b4372		WP_000405996.1	34.653	101	44	7	50	139	42	131
sll6093	Q6YRR1	chromosome partitioning protein, ParA family		parA	Other	Other Categories	Soluble proteins	21.6	0		WP_000101055.1	55.263	38	16	1	2	38	4	41	0.000696	36.2	septum site-determining protein MinD	270	b1175		WP_000681072.1	27.419	62	39	2	68	129	90	145	0.49	28.1	glucan biosynthesis protein G	517	n/a
sll7044	Q6ZEF4	plasmid partition protein ParA homolog		parA	Other	Other Categories	Soluble proteins	20.7	0		WP_000101055.1	65	20	7	0	3	22	5	24	0.4	28.1	septum site-determining protein MinD	270	b1175		WP_000168475.1	36.207	58	34	2	78	132	197	254	0.7	27.3	acetolactate synthase isozyme 1 large subunit	562	b3671		WP_001005448.1	40.351	57	26	2	3	51	110	166
slr0007	Q55668	probable sugar-phosphate nucleotidyltransferase			Other	Other Categories	Soluble proteins	27.2	0		WP_000676056.1	22.131	244	171	6	11	242	4	240	2.93e-07	47.4	glucose-1-phosphate thymidylyltransferase 2	293	b3789		WP_000253975.1	26.776	183	118	7	5	172	17	198	4.23e-06	44.3	glucose-1-phosphate adenylyltransferase	431	b3430		WP_000783975.1	22.083	240	176	5	11	242	7	243
slr0201	Q55771	heterodisulfide reductase subunit B		hdrB	Other	Other Categories	Soluble proteins	32.6	0		WP_001698742.1	23.288	73	54	2	102	173	221	292	0.87	28.1	malate synthase A	533	b4014
slr0245	P72702	Histone deacetylase family protein		bcp	Other	Other Categories	Soluble proteins	33.6	0		WP_001007138.1	28.947	76	50	1	182	257	66	137	0.18	30	enterobactin synthase component B	285	b0593
slr0315	Q55922	probable oxidoreductase			Other	Other Categories	Soluble proteins	25.9	0		WP_000636571.1	28.926	242	164	4	8	244	2	240	4.36e-29	107	NAD(P)-dependent oxidoreductase	248	b1539		WP_000517431.1	34.146	205	125	4	1	199	1	201	8.78e-26	99	NAD(P)-dependent oxidoreductase	263	b2426		WP_001008535.1	29.515	227	154	3	2	225	1	224
slr0338	Q55548	probable oxidoreductase			Other	Other Categories	Soluble proteins	39	0		WP_000736158.1	27.301	326	209	10	21	339	1	305	2.29e-20	87.4	oxidoreductase	307	b1068		WP_000611568.1	26.316	228	148	6	24	233	2	227	1.51e-11	62	oxidoreductase	372	b4280		WP_001395397.1	27.778	126	87	3	23	144	9	134
slr0381	Q55595	lactoylglutathione lyase		gloA	Other	Other Categories	Soluble proteins	14.7	0		WP_001237796.1	64.8	125	44	0	1	125	1	125	3.95e-59	176	lactoylglutathione lyase	135	b1651		WP_000901099.1	28.462	130	74	6	5	125	9	128	0.008	31.6	VOC family protein	129	b0187
slr0537	Q55480	putative sugar kinase			Other	Other Categories	Soluble proteins	35.2	0		WP_000369231.1	26.592	267	186	6	54	315	34	295	4.92e-16	74.7	kinase	315	b1772		WP_000853353.1	26.692	266	168	7	54	315	17	259	6.18e-12	62	fructoselysine 6-kinase	261	b3374		WP_000012001.1	25.475	263	180	6	57	311	46	300
slr0626	Q55870	probable glycosyltransferase			Other	Other Categories	Soluble proteins	44.3	0		WP_000982115.1	29.808	104	44	3	2	87	4	96	0.000649	38.1	LPS(HepIII)-glucuronic acid glycosyltransferase	344	b3615		WP_000461657.1	22.34	94	61	3	5	86	9	102	0.33	29.6	undecaprenyl-phosphate 4-deoxy-4-formamido-L-arabinose transferase	322	b2254		WP_000802080.1	30.526	95	54	4	289	372	65	158
slr0697	Q55959	5-oxoprolinase homolog			Other	Other Categories	Soluble proteins	136	0
slr0782	Q55629	putative flavin-containing monoamine oxidase		slr0782	Other	Other Categories	Soluble proteins	51.4	0		WP_000272486.1	40.625	64	37	1	24	87	3	65	8.07e-07	47.8	UDP-galactopyranose mutase	367	b2036		WP_001287715.1	46.939	49	20	1	24	66	7	55	0.001	38.1	protein FixC	428	b0043		WP_000872833.1	45.238	42	23	0	241	282	157	198
slr0825	Q55413	probable peptidase			Other	Other Categories	Soluble proteins	70.1	0		WP_000569707.1	24.516	155	100	4	450	594	69	216	5.84e-07	48.1	esterase	249	b4188		WP_001336442.1	33.871	62	41	0	548	609	177	238	2.38e-06	46.6	carboxymethylenebutenolidase	271	b3830		WP_001297705.1	24.812	133	81	8	375	504	50	166
slr0862	P73753	probable sugar kinase		lmbP	Other	Other Categories	Soluble proteins	36.3	0		WP_000241662.1	30.882	68	40	3	66	129	55	119	0.19	30	homoserine kinase	310	b0003
slr0880	P73561	similar to fibronectin binding protein			Other	Other Categories	Soluble proteins	67.4	0		WP_001384057.1	26.357	129	79	5	235	363	45	157	0.34	30.4	NADH-quinone oxidoreductase subunit C/D	596	n/a		WP_000971886.1	31.944	72	43	2	438	505	20	89	0.52	29.3	ribose 1,5-bisphosphate phosphokinase PhnN	185	b4094
slr1109	P72763	similar to ankyrin		ank	Other	Other Categories	Soluble proteins	46.8	0		WP_000023635.1	26.733	202	116	5	119	299	11	201	3.68e-06	44.7	transcriptional regulator	201	b0318		WP_000023635.1	26.257	179	92	5	211	353	10	184	4.05e-05	41.6	transcriptional regulator	201	b0318		WP_000023635.1	26.087	138	96	3	281	418	12	143
slr1115	P72628	probable methyltransferase			Other	Other Categories	Soluble proteins	28.7	0		WP_000019590.1	28.261	138	92	5	73	207	59	192	4.93e-08	49.3	carboxy-S-adenosyl-L-methionine synthase CmoA	247	b1870		WP_000227958.1	23.81	126	87	4	74	196	67	186	1.95e-06	44.7	ubiquinone/menaquinone biosynthesis C-methyltransferase UbiE	251	b3833		WP_000246761.1	26.984	126	81	3	64	189	36	150
slr1140	P73264	DegT/DnrJ/EryC1/StrS family protein			Other	Other Categories	Soluble proteins	41.5	0		WP_001295286.1	26.455	378	231	13	21	372	17	373	5.13e-23	96.3	UDP-4-amino-4-deoxy-L-arabinose-oxoglutarate aminotransferase	379	b2253		WP_000612043.1	25.279	269	181	9	21	276	14	275	2.25e-10	58.5	dTDP-4-amino-4,6-dideoxygalactose aminotransferase	376	b3791
slr1197	P73345	SMF protein		smf	Other	Other Categories	Soluble proteins	43.6	0		WP_000228551.1	32.813	320	182	5	75	392	68	356	4.76e-39	140	protein smf	374	b4473		WP_001126348.1	24.737	190	115	7	39	205	15	199	0.11	31.6	carbamoyl-phosphate synthase large chain	1073	b0033		WP_001265438.1	26.667	45	31	1	269	311	14	58
slr1205	P73355	similar to chlorobenzene dioxygenase, ferredoxin component			Other	Other Categories	Soluble proteins	12.5	0		WP_001080102.1	28.704	108	59	4	57	162	10	101	4.74e-10	51.2	3-phenylpropionate/cinnamic acid dioxygenase ferredoxin subunit	106	b2540		WP_000067822.1	29.167	72	48	2	50	118	47	118	0.002	35	ring-hydroxylating oxygenase subunit alpha	374	b1802
slr1208	P73359	probable oxidoreductase			Other	Other Categories	Soluble proteins	71.5	0		WP_000347651.1	30.159	252	161	8	407	653	3	244	4.94e-20	87	2,3-dihydro-2,3-dihydroxybenzoate dehydrogenase	248	b0596		WP_000603502.1	29.67	182	119	4	409	584	10	188	2.25e-18	82.4	2-dehydro-3-deoxy-D-gluconate 5-dehydrogenase	253	b2842		WP_000018760.1	32.086	187	112	3	412	588	52	233
slr1501	P72625	probable acetyltransferase		slr1501	Other	Other Categories	Soluble proteins	25	0		WP_001092461.1	34.375	64	41	1	143	206	68	130	0.001	35	ribosomal-protein-alanine N-acetyltransferase RimI	148	b4372		WP_000405996.1	35.849	53	34	0	144	196	72	124	0.057	30	acetyltransferase YpeA	141	b2434		WP_000405651.1	28.571	63	42	2	111	170	2	64
slr1610	P72888	putative C-3 methyl transferase		slr1610	Other	Other Categories	Soluble proteins	48	0		WP_000990765.1	22.535	142	94	3	94	221	16	155	0.002	36.6	bifunctional 3-demethylubiquinone 3-O-methyltransferase/2-octaprenyl-6-hydroxy phenol methylase	240	b2229		WP_000704857.1	32.394	71	32	2	138	206	321	377	0.017	33.9	UDP-glucose 6-dehydrogenase	388	b2028		WP_000797560.1	32.308	65	40	3	91	151	74	138
slr1748	P73454	probable phosphoglycerate mutase		slr1748	Other	Other Categories	Soluble proteins	24.2	0		WP_001241872.1	27.976	168	113	2	3	167	1	163	2.55e-16	71.2	adenosylcobalamin/alpha-ribazole phosphatase	203	b0638		WP_000942344.1	25.455	165	121	1	3	167	2	164	1.38e-09	53.1	phosphoglycerate mutase GpmB	215	b4395
slr1763	P73040	probable methyltransferase			Other	Other Categories	Soluble proteins	45.3	0		WP_000586732.1	31.429	70	45	2	79	148	14	80	0.36	29.3	tellurite methyltransferase	197	b1430		WP_000207680.1	22.667	75	43	1	302	361	119	193	0.52	29.3	argininosuccinate synthase	447	b3172
slr1772	P72765	probable hydrolase, periplasmic protein			Other	Other Categories	Soluble proteins	41.6	1
slr1853	P73604	carboxymuconolactone decarboxylase		slr1853	Other	Other Categories	Soluble proteins	12.1	0		WP_001056490.1	40.741	27	16	0	44	70	23	49	0.91	25.4	YciE/YciF family protein	166	b1258
slr1888	P73661	4-hydroxybutyrate coenzyme A transferase.			Other	Other Categories	Soluble proteins	70.9	0		WP_000083005.1	28.402	169	121	0	459	627	710	878	3.66e-19	89	protein lysine acetyltransferase Pka	886	b2584		WP_000449965.1	23.858	394	235	16	101	444	92	470	1.1e-15	77	propionyl-CoA--succinate CoA transferase	492	b2919		WP_001092461.1	27.848	79	54	1	534	612	45	120
slr2123	P73990	similar to D-3-phosphoglycerate dehydrogenase			Other	Other Categories	Soluble proteins	34.3	0		WP_000762236.1	32	300	180	7	23	307	25	315	1.56e-42	146	lactate dehydrogenase	329	b1379		WP_000805038.1	32.673	303	190	5	16	312	16	310	4.64e-41	142	bifunctional glyoxylate/hydroxypyruvate reductase B	324	b3553		WP_001151604.1	34.498	229	141	3	73	295	75	300
slr5022	Q6ZEV8	probable aminotransferase			Other	Other Categories	Soluble proteins	41.9	0		WP_001295373.1	41.207	381	209	8	2	375	5	377	2.23e-90	275	IscS subfamily cysteine desulfurase	404	b2530		WP_000577988.1	26.045	311	208	6	1	292	24	331	1.08e-21	92.8	cysteine desulfurase	406	b1680		WP_001300698.1	26.95	282	184	6	2	264	21	299
slr5088	Q6ZEP2	probable short-chain dehydrogenase			Other	Other Categories	Soluble proteins	26.2	0		WP_001008535.1	24.607	191	123	5	4	185	9	187	4.78e-12	60.8	beta-ketoacyl-ACP reductase	244	b1093		WP_000517431.1	21.364	220	153	6	4	216	10	216	7.38e-09	51.6	NAD(P)-dependent oxidoreductase	263	b2426		WP_000500731.1	24.017	229	148	8	3	229	9	213
slr7041	Q6ZEF7	probable growth inhibitor, PemK-like protein			Other	Other Categories	Soluble proteins	13.3	0		WP_000239577.1	32.432	111	69	3	12	119	8	115	1.23e-11	54.3	mRNA interferase ChpB	116	b4225		WP_000254738.1	28.182	110	74	4	11	120	7	111	2.72e-07	43.1	mRNA interferase MazF	111	b2782		WP_001393538.1	34.545	55	32	2	35	88	244	295
slr8015	Q6ZE77	plasmid partitioning protein, ParA family		parA	Other	Other Categories	Soluble proteins	21.5	0		WP_000101055.1	35	40	22	1	1	36	1	40	0.49	27.7	septum site-determining protein MinD	270	b1175		WP_000137196.1	26.708	161	72	8	14	130	538	696	0.74	27.3	tyrosine-protein kinase wzc	720	b2060		WP_001043156.1	29.31	58	39	1	39	94	382	439
slr8016	Q6ZE76	plasmid partitioning protein, ParB		parB	Other	Other Categories	Soluble proteins	32.4	0		WP_000802216.1	23.288	146	96	5	110	250	60	194	0.9	27.3	DUF1454 domain-containing protein	199	b3917
slr8023	Q6ZE69	probable esterase			Other	Other Categories	Soluble proteins	48	0
ssl7004	Q6ZEJ4	probable plasmid stability protein			Other	Other Categories	Soluble proteins	8.7	0		WP_000176549.1	31.667	60	38	1	11	70	122	178	0.6	25	tRNA lysidine(34) synthetase TilS	432	b0188
sll0264	P74403	probable dioxygenase Rieske iron-sulfur component			Other	Other Categories	TM	41.1	1		WP_000211172.1	22.727	110	75	4	57	156	43	152	0.07	32	3-phenylpropionate/cinnamic acid dioxygenase subunit alpha	453	b2538		WP_000130380.1	27.273	77	46	2	147	223	268	334	0.62	28.9	luciferase-like monooxygenase	335	b3160		WP_000067822.1	22.785	79	59	2	53	129	43	121
sll1513	P72978	c-type cytochrome synthesis protein	ccsA, ycf5	ycf5, ccsA	Other	Other Categories	TM	36.1	8		WP_000982447.1	34.524	84	47	3	249	327	218	298	5.72e-06	44.7	cytochrome c-type biogenesis protein CcmF	647	b2188		WP_071524917.1	42.105	57	31	1	237	291	208	264	0.000114	40.4	heme lyase NrfEFG subunit NrfE	572	b4073		WP_001338897.1	28.472	144	95	4	19	157	6	146
sll1534	P74348	probable glycosyltransferase		rfbZ	Other	Other Categories	TM	42.9	0		WP_000862592.1	26.471	170	102	5	159	305	174	343	0.008	35	colanic acid biosynthesis glycosyltransferase WcaL	406	b2044		WP_001300698.1	31.579	76	37	2	237	310	148	210	0.36	29.6	cysteine desulfurase CsdA	401	b2810		WP_001303900.1	36.111	36	20	1	92	127	13	45
sll1664	P72806	probable glycosyl transferase			Other	Other Categories	TM	35.6	0		WP_000982115.1	34.409	93	56	1	3	95	8	95	2.79e-14	69.3	LPS(HepIII)-glucuronic acid glycosyltransferase	344	b3615		WP_000610451.1	32.258	93	57	2	4	95	78	165	3.79e-08	51.2	poly-beta-1,6 N-acetyl-D-glucosamine synthase	441	b1022		WP_000794699.1	26.904	197	120	9	2	188	6	188
sll5050	Q6ZET0	probable glycosyltransferase			Other	Other Categories	TM	48.9	1		WP_000862592.1	31.905	210	131	4	235	432	195	404	1.24e-25	105	colanic acid biosynthesis glycosyltransferase WcaL	406	b2044		WP_000683964.1	27.848	158	103	5	250	399	166	320	1.76e-10	58.9	glycosyl transferase	359	b3628		WP_000634283.1	26.027	146	97	5	262	402	199	338
slr0309	Q55914	probable methyltransferase			Other	Other Categories	TM	54.4	0		WP_000162740.1	21.983	232	152	9	145	354	120	344	3.82e-05	42.7	tRNA (N6-isopentenyl adenosine(37)-C2)-methylthiotransferase MiaB	474	b0661		WP_000049367.1	22.449	147	96	7	67	206	44	179	0.001	38.1	ribosomal protein S12 methylthiotransferase RimO	441	b0835		WP_001296746.1	27.083	96	61	3	288	381	360	448
slr1065	P72901	probable glycosyltransferase			Other	Other Categories	TM	37.7	0		WP_000610451.1	31.858	113	69	2	23	132	60	167	5.41e-11	60.5	poly-beta-1,6 N-acetyl-D-glucosamine synthase	441	b1022		WP_000982115.1	30.328	122	78	3	44	163	7	123	1.22e-09	55.8	LPS(HepIII)-glucuronic acid glycosyltransferase	344	b3615		WP_000927089.1	34.694	98	55	2	72	164	33	126
slr1076	P72911	probable glycosyltransferase			Other	Other Categories	TM	43.3	0		WP_000862592.1	29.134	254	149	10	90	327	118	356	1.57e-13	68.2	colanic acid biosynthesis glycosyltransferase WcaL	406	b2044		WP_000520320.1	25	164	115	3	179	335	171	333	1.14e-05	43.9	LPS biosynthesis protein	372	b2032		WP_000634283.1	23.316	193	138	7	161	349	158	344
slr1077	P72912	probable glycosyltransferase		gumH	Other	Other Categories	TM	43.5	0		WP_000862592.1	25.431	232	142	10	148	360	172	391	3.87e-07	48.5	colanic acid biosynthesis glycosyltransferase WcaL	406	b2044		WP_000634283.1	40.541	37	22	0	269	305	265	301	0.008	35	LPS biosynthesis protein	374	b3631		WP_000200120.1	29.126	103	67	3	7	107	249	347
slr1106	P72754	prohibitin		phb, slr1106	Other	Other Categories	TM	30.6	1		WP_000050265.1	35.714	42	27	0	133	174	188	229	0.095	30.8	protein WzxE	416	b3792		WP_001202874.1	36	25	16	0	28	52	105	129	0.4	28.1	type II secretion system protein GspG	145	b3328		WP_000312488.1	24.123	228	131	12	30	236	97	303
sll0506	Q55482	undecaprenyl pyrophosphate synthetase			Other	Other Categories	Unknown	28.8	0		WP_001295562.1	47.863	234	118	1	18	247	10	243	8.58e-75	224	(2E,6E)-farnesyl- diphosphate-specific ditrans,polycis-undecaprenyl-diphosphate synthase	252	b0174
sll0816	P74041	probable oxidoreductase			Other	Other Categories	Unknown	41.5	0		WP_001395397.1	28.643	199	136	4	1	197	5	199	3.2e-16	75.9	NADH-binding oxidoreductase	351	b1315		WP_000236293.1	25	260	165	8	15	263	9	249	2.1e-15	73.6	oxidoreductase	345	b3439		WP_000611568.1	22.286	175	131	3	7	181	2	171
sll0990	P73138	glutathione-dependent formaldehyde dehydrogenase			Other	Other Categories	Unknown	39.2	0		WP_000842106.1	84.824	369	56	0	1	369	1	369	0	635	S-(hydroxymethyl)glutathione dehydrogenase	369	b0356		WP_000798110.1	27.446	368	215	13	1	355	1	329	7.35e-27	106	Zn-dependent NAD(P)-binding oxidoreductase	347	b1774		WP_000836066.1	27.731	357	217	12	6	357	3	323
sll1108	P74709	stationary-phase survival protein SurE homolog		surE	Other	Other Categories	Unknown	30.4	0		WP_001295182.1	35.206	267	154	6	7	273	1	248	6.01e-47	154	5'/3'-nucleotidase SurE	253	b2744		WP_000018003.1	27.679	112	65	3	164	275	107	202	0.18	29.6	transcriptional regulator	207	b3071		WP_000323025.1	35	40	25	1	51	90	19	57
sll1253	P74081	similar to polyA polymerase		pcnB	Other	Other Categories	Unknown	105.8	0		WP_000708487.1	32	250	121	13	512	751	3	213	1.41e-12	67.4	multifunctional CCA tRNA nucleotidyl transferase/2'3'-cyclic phosphodiesterase/2'nucleotidase/phosphatase	412	b3056		WP_000174643.1	39.744	78	42	2	620	695	160	234	7.99e-10	58.9	polynucleotide adenylyltransferase PcnB	472	b0143		WP_001299507.1	31.132	106	67	3	340	442	98	200
sll1284	P73192	esterase			Other	Other Categories	Unknown	22.2	0		WP_000679799.1	32.609	138	79	6	64	191	60	193	2.93e-07	46.2	hydrolase	232	b2473		WP_001054864.1	38.095	63	27	4	82	132	524	586	0.82	27.3	PTS 2-O-a-mannosyl-D-glycerate transporter subunit IIABC	638	n/a		WP_001297705.1	39.024	41	20	1	133	168	197	237
sll1297	P73170	probable dioxygenase, Rieske iron-sulfur component		pobA	Other	Other Categories	Unknown	39.2	0		WP_000067822.1	24.044	183	123	7	4	171	43	224	7.15e-08	50.4	ring-hydroxylating oxygenase subunit alpha	374	b1802		WP_000211172.1	31.395	86	54	2	9	91	45	128	7.4e-07	47.4	3-phenylpropionate/cinnamic acid dioxygenase subunit alpha	453	b2538		WP_001080102.1	27.381	84	49	4	40	121	33	106
sll1407	P72601	probable methyltransferase		sll1407	Other	Other Categories	Unknown	30.7	0		WP_000227958.1	29.752	121	80	2	31	146	54	174	5.88e-07	46.2	ubiquinone/menaquinone biosynthesis C-methyltransferase UbiE	251	b3833		WP_000016007.1	28.431	102	65	2	46	146	8	102	4.67e-06	43.1	SAM-dependent methyltransferase	207	b0210		WP_000246761.1	27.434	113	78	1	24	136	26	134
sll1647	P73034	probable phosphinothricin N-acetyltransferase			Other	Other Categories	Unknown	19.6	0		WP_001310799.1	29.268	164	113	2	6	168	1	162	3.78e-15	66.6	L-amino acid N-acyltransferase MnaT	172	b1448		WP_001295206.1	27.848	79	56	1	80	157	73	151	1.13e-06	43.5	N-acetyltransferase	162	b3441		WP_000237004.1	26.667	90	52	3	57	146	51	126
sll5036	Q6ZEU4	sulfide-quinone reductase			Other	Other Categories	Unknown	46.8	0		WP_000211045.1	23.269	361	238	10	1	332	5	355	0.000112	41.2	NADH dehydrogenase	434	b1109
sll5042	Q6ZET8	probable sulfotransferase			Other	Other Categories	Unknown	32.9	0		WP_000366501.1	24.211	95	71	1	27	120	63	157	0.45	28.5	LysR family transcriptional regulator	293	b1526
sll5048	Q6ZET2	probable glycosyltransferase			Other	Other Categories	Unknown	39.9	0		WP_001023871.1	22.293	157	113	3	158	309	209	361	1.05e-05	43.9	colanic acid biosynthesis glycosyltransferase WcaC	405	b2057		WP_000862592.1	33.333	66	37	2	247	305	291	356	0.019	33.5	colanic acid biosynthesis glycosyltransferase WcaL	406	b2044		WP_001295646.1	30.488	82	48	2	248	323	345	423
sll5079	Q6ZEQ1	probable short chain dehydrogenase			Other	Other Categories	Unknown	28.7	0		WP_001008535.1	37.652	247	146	4	27	272	3	242	4.98e-45	149	beta-ketoacyl-ACP reductase	244	b1093		WP_000951964.1	36.032	247	148	5	31	270	3	246	1.82e-42	142	NAD(P)-dependent oxidoreductase	247	b2902		WP_000483353.1	37.5	248	146	6	26	270	8	249
sll6036	Q6YRW8	chromosome partitioning protein, ParA family		parA	Other	Other Categories	Unknown	21.7	0		WP_000101055.1	51.351	37	17	1	2	37	4	40	0.006	33.5	septum site-determining protein MinD	270	b1175		WP_001040654.1	38.776	49	24	2	10	52	302	350	0.026	32	signal recognition particle-docking protein FtsY	497	b3463		WP_001005448.1	51.351	37	17	1	2	37	109	145
slr0078	Q55798	putative 6-pyruvoyl tetrahydrobiopterin synthase			Other	Other Categories	Unknown	14.5	0		WP_000108294.1	47.899	119	54	5	4	120	5	117	5.85e-29	99.4	6-carboxytetrahydropterin synthase QueD	120	n/a		WP_001000379.1	45.161	31	15	1	84	114	344	372	0.73	26.2	anaerobic glycerol-3-phosphate dehydrogenase subunit C	396	b2243
slr0541	Q55488	probable amidotransferase			Other	Other Categories	Unknown	25.7	0		WP_000138270.1	23.415	205	130	9	49	233	54	251	0.000273	38.5	GMP synthetase	525	b2507		WP_000601847.1	70	20	6	0	83	102	74	93	0.012	32.7	glutamine amidotransferase	187	b3360		WP_001103560.1	46.429	28	15	0	68	95	57	84
slr1063	P72899	probable glycosyltransferase			Other	Other Categories	Unknown	79.9	0		WP_000794699.1	29.717	212	131	8	5	206	3	206	3.18e-14	70.5	colanic acid biosynthesis glycosyltransferase WcaA	279	b2059		WP_000610451.1	27.273	88	64	0	5	92	73	160	4.65e-06	46.2	poly-beta-1,6 N-acetyl-D-glucosamine synthase	441	b1022		WP_000982115.1	30	90	62	1	9	98	8	96
slr1085	P72922	probable glycosyltransferase			Other	Other Categories	Unknown	47.4	0		WP_000699693.1	35.115	131	81	2	196	323	203	332	8.61e-12	63.2	colanic acid biosynthesis glycosyltransferase WcaI	407	b2050
slr1420	P74524	probable sugar kinase			Other	Other Categories	Unknown	46.3	0		WP_000951856.1	24.756	307	172	15	9	260	3	305	1.97e-06	46.6	ribulokinase	566	b0063		WP_000808392.1	22.273	440	303	14	8	417	4	434	3.88e-06	45.8	L-fuculokinase	472	b2803		WP_000136788.1	27	200	123	9	6	182	3	202
slr1521	P73965	GTP-binding protein		hflX	Other	Other Categories	Unknown	58.5	0		WP_000460362.1	47.671	365	180	3	166	528	6	361	3.31e-100	306	GTPase HflX	426	b4173		WP_000673575.1	27.778	180	112	7	364	531	162	335	7.7e-08	51.2	GTPase ObgE	390	b3183		WP_000505866.1	51.111	45	22	0	364	408	5	49
slr1639	P74355	SsrA-binding protein		smpB	Other	Other Categories	Unknown	18.1	0		WP_000162574.1	47.222	144	76	0	10	153	13	156	1.54e-42	135	SsrA-binding protein	160	b2620
slr1761	P73037	FKBP-type peptidyl-prolyl cis-trans isomerase, periplasmic protein		ytfC, slr1761	Other	Other Categories	Unknown	21.5	1		WP_000211225.1	54.955	111	48	1	90	200	97	205	1.28e-30	108	FKBP-type peptidyl-prolyl cis-trans isomerase	206	b4206		WP_000838250.1	46.429	112	57	2	90	201	141	249	3.32e-21	85.5	FKBP-type peptidyl-prolyl cis-trans isomerase	270	b3347		WP_000004655.1	33.871	62	41	0	116	177	11	72
slr1974	P74120	GTP binding protein			Other	Other Categories	Unknown	50.8	0		WP_000639528.1	39.744	468	236	9	3	435	11	467	2.38e-104	316	ribosome biogenesis GTPase Der	499	n/a		WP_001282346.1	49.451	91	43	1	177	267	217	304	4.29e-18	83.2	tRNA uridine(34) 5-carboxymethylaminomethyl synthesis GTPase MnmE	454	b3706		WP_001282346.1	38.202	89	52	2	6	93	219	305
slr2053	P73096	putative hydrolase			Other	Other Categories	Unknown	31.9	0		WP_000569707.1	41.176	34	20	0	29	62	28	61	0.25	29.3	esterase	249	b4188		WP_000121433.1	26.126	111	71	4	89	195	226	329	0.37	29.3	NADPH-dependent 2,4-dienoyl-CoA reductase	672	b3081		WP_001115472.1	32.353	34	23	0	40	73	239	272
slr2087	P73912	c-type cytochrome biogenesis protein Ccs1	ccs1, ycf44	ycf44, ccsB	Other	Other Categories	Unknown	50.6	3
slr5054	Q6ZES6	probable glycosyltransferase			Other	Other Categories	Unknown	37.6	1		WP_000982115.1	34.375	96	52	3	4	93	8	98	1.36e-06	46.2	LPS(HepIII)-glucuronic acid glycosyltransferase	344	b3615		WP_000903596.1	35.366	82	39	6	90	166	12	84	0.27	28.9	DeoR family transcriptional regulator	148	b2086		WP_001300687.1	28.986	69	35	2	29	83	207	275
sll0621	P74579	putative c-type cytochrome biogenesis protein CcdA	ccdA	dsbD, cycZ	Other	Other Categories					WP_000068922.1	30.457	197	124	5	22	208	157	350	6.99e-12	61.6	thiol:disulfide interchange protein DsbD	565	b4136
sll0654	P72939	alkaline phosphatase		phoA	Other	Other Categories					WP_000771748.1	22.204	608	339	24	516	1101	12	507	2.99e-10	61.2	bifunctional UDP-sugar hydrolase/5'-nucleotidase	550	b0480		WP_000589431.1	28.448	116	51	5	620	724	105	199	0.029	35.4	2',3'-cyclic-nucleotide 2'-phosphodiesterase/3'-nucleotidase	647	b4213		WP_001292679.1	39.063	64	35	2	358	419	124	185
sll0686	Q55193	probable cytochrome c-type biogenesis protein			Other	Other Categories					WP_000068922.1	26.638	229	137	9	64	269	158	378	3.69e-05	41.6	thiol:disulfide interchange protein DsbD	565	b4136
sll0777	Q55957	putative carboxypeptidase			Other	Other Categories					WP_001297068.1	27.273	88	54	3	138	223	42	121	0.25	29.6	GNAT family N-acetyltransferase	313	n/a
sll0818	P74038	tetrapyrrole methylase family protein			Other	Other Categories					WP_000809262.1	48.387	279	131	4	2	274	12	283	7.87e-78	235	rRNA (cytidine-2'-O-)-methyltransferase	286	b3146		WP_000853247.1	34.722	72	45	2	57	127	211	281	0.22	29.6	Zn-binding dehydrogenase	425	b4465
sll0829	Q55423	probable methyltransferase		rapQ	Other	Other Categories					WP_000227958.1	26.582	158	99	5	1	149	25	174	2.87e-10	55.5	ubiquinone/menaquinone biosynthesis C-methyltransferase UbiE	251	b3833		WP_000990765.1	35.652	115	66	5	46	154	57	169	6.26e-10	54.3	bifunctional 3-demethylubiquinone 3-O-methyltransferase/2-octaprenyl-6-hydroxy phenol methylase	240	b2229		WP_000246761.1	31.193	109	70	2	41	146	35	141
sll0873	P73562	carboxynorspermidine decarboxylase		napC	Other	Other Categories					WP_001120711.1	20.866	254	161	8	135	355	141	387	0.071	32	diaminopimelate decarboxylase	420	b2838
sll0992	P73137	putative esterase			Other	Other Categories					WP_000419081.1	57.664	274	116	0	1	274	1	274	9.4e-118	336	S-formylglutathione hydrolase FrmB	277	b0355		WP_000425438.1	55.036	278	123	1	1	276	1	278	6.35e-112	321	S-formylglutathione hydrolase YeiG	278	b2154		WP_001336377.1	25.595	168	110	5	18	175	147	309
sll1849	P74496	probable dioxygenase Rieske iron-sulfur component			Other	Other Categories					WP_000067822.1	32.836	134	79	6	8	134	41	170	4.69e-11	58.2	ring-hydroxylating oxygenase subunit alpha	374	b1802		WP_000211172.1	18.947	95	75	2	8	100	37	131	0.33	28.5	3-phenylpropionate/cinnamic acid dioxygenase subunit alpha	453	b2538
sll5043	Q6ZET7	probable glycosyltransferase			Other	Other Categories					WP_000982115.1	32.432	111	69	5	14	123	7	112	3.79e-05	41.6	LPS(HepIII)-glucuronic acid glycosyltransferase	344	b3615		WP_000448136.1	30.769	65	43	2	249	311	395	459	0.56	28.9	aerobic glycerol-3-phosphate dehydrogenase	501	b3426		WP_000903373.1	26.471	68	48	1	185	252	9	74
sll5049	Q6ZET1	similar to polysaccharide biosynthesis protein			Other	Other Categories					WP_000058424.1	25.874	286	192	6	3	278	2	277	7.69e-13	67	lipopolysaccharide biosynthesis protein	492	b2046
sll5057	Q6ZES3	probable glycosyltransferase			Other	Other Categories					WP_000183107.1	45.026	191	87	5	124	306	274	454	4.05e-40	143	UDP-glucose--undecaprenyl-phosphate glucose-1-phosphate transferase	464	b2047
sll5084	Q6ZEP6	probable plasmid partitioning protein, ParB			Other	Other Categories
sll5094	Q6ZEN6	plasmid stabilization protein			Other	Other Categories					WP_000818228.1	37.5	40	18	1	63	102	29	61	0.42	26.9	3-isopropylmalate dehydratase small subunit	201	b0071		WP_000591359.1	28.125	64	37	2	22	81	15	73	0.89	26.6	vitamin B12 transporter BtuB	614	b3966
sll7003	Q6ZEJ5	plasmid stability protein			Other	Other Categories
sll8034	Q6ZE58	2-nitropropane dioxygenase			Other	Other Categories					WP_001299507.1	36.667	60	35	1	2	58	30	89	0.000203	39.7	IMP dehydrogenase	488	b2508		WP_000047091.1	28.283	99	64	3	102	198	65	158	0.056	31.6	monofunctional biosynthetic peptidoglycan transglycosylase	242	b3208
slr0095	Q55813	O-methyltransferase			Other	Other Categories					WP_000456467.1	35.417	48	30	1	63	110	112	158	0.026	32	protein-(glutamine-N5) methyltransferase, release factor-specific	277	b1212		WP_000970479.1	45.161	31	16	1	72	102	36	65	0.12	30	ribosomal RNA small subunit methyltransferase H	313	b0082		WP_001300582.1	25.472	106	61	5	62	157	134	231
slr0231	Q55703	probable DNA-3-methyladenine glycosylase			Other	Other Categories					WP_000288420.1	29.688	128	75	5	16	140	157	272	1.54e-07	46.2	3-methyladenine DNA glycosylase 2	282	b2068
slr0298	Q55902	FraH protein homolog		fraH	Other	Other Categories					WP_001301269.1	31.707	41	24	1	1	37	442	482	0.18	29.6	primosomal protein N'	732	b3935
slr0314	Q55921	non-heme chloroperoxidase			Other	Other Categories					WP_000121907.1	30.42	286	163	10	8	275	18	285	1.84e-20	85.9	2-hydroxy-6-oxononadienedioate/2-hydroxy-6-oxononatrienedioate hydrolase	288	b0349		WP_001060070.1	23.881	268	182	10	15	276	3	254	5.47e-08	49.7	pimeloyl-[acyl-carrier protein] methyl ester esterase	256	b3412		WP_000777653.1	22.266	256	162	8	27	268	16	248
slr0679	P72943	sun protein		fmu, fmv, sun	Other	Other Categories					WP_000744778.1	36.804	413	239	9	35	445	36	428	1.68e-66	216	16S rRNA m5C967 methyltransferase	429	b3289		WP_001352260.1	30.258	271	182	4	181	445	41	310	4.14e-28	113	16S rRNA (cytosine(1407)-C(5))-methyltransferase RsmF	479	b1835		WP_000801125.1	29.07	86	61	0	39	124	44	129
slr0700	Q55962	probable amino acid permease			Other	Other Categories					WP_000015837.1	26.776	366	214	17	48	391	38	371	3.83e-10	58.5	hypothetical protein	418	b4141		WP_001395398.1	22.906	406	266	17	12	398	17	394	1.48e-08	53.5	putrescine importer	461	b1296		WP_000228346.1	31.21	157	92	7	203	353	216	362
slr1019	P73125	phenazine biosynthetic protein PhzF homolog			Other	Other Categories					WP_000804385.1	27.619	315	183	13	1	297	1	288	2.84e-19	83.2	hypothetical protein	297	b1464
slr1192	P74721	probable alcohol dehydrogenase		adhA, slr1192	Other	Other Categories					WP_001309160.1	49.102	334	168	1	1	332	3	336	3.54e-109	319	aldehyde reductase Ahr	339	b4269		WP_000692754.1	36.047	344	208	5	2	334	3	345	4.87e-59	191	aldehyde reductase YahK	349	b0325		WP_000642433.1	26.752	314	225	3	23	332	21	333
slr1520	P73964	oxidoreductase, aldo/keto reductase family			Other	Other Categories					WP_001199800.1	32	125	65	7	14	124	44	162	8.17e-10	56.2	2-carboxybenzaldehyde reductase	324	b0419		WP_000013149.1	24.771	218	144	9	3	208	19	228	1.05e-09	55.5	2,5-diketo-D-gluconic acid reductase A	275	b3012		WP_000997010.1	26.22	164	113	6	10	169	18	177
slr2097	P73925	cyanoglobin	glbN	glbN, slr2097	Other	Other Categories
slr2126	P73993	probable glycosyltransferase			Other	Other Categories					WP_000461657.1	25.984	127	85	3	1	121	1	124	1.73e-05	42.4	undecaprenyl-phosphate 4-deoxy-4-formamido-L-arabinose transferase	322	b2254		WP_000794699.1	25.253	99	67	4	4	99	1	95	0.008	33.9	colanic acid biosynthesis glycosyltransferase WcaA	279	b2059		WP_000703651.1	26.05	119	80	3	10	123	3	118
slr5055	Q6ZES5	similar to UDP-N-acetyl-D-mannosaminuronic acid transferase			Other	Other Categories					WP_001064040.1	26.339	224	157	5	1	223	12	228	5.27e-22	89	UDP-N-acetyl-D-mannosaminuronic acid transferase	246	b3794		WP_000024872.1	31.034	116	63	6	138	247	241	345	0.017	33.1	multidrug efflux RND transporter permease subunit	1037	b3512		WP_000140647.1	23.81	84	51	2	12	85	178	258
slr5056	Q6ZES4	probable glycosyltransferase			Other	Other Categories					WP_000610451.1	22.672	247	171	7	101	337	77	313	2.01e-09	56.2	poly-beta-1,6 N-acetyl-D-glucosamine synthase	441	b1022		WP_000860444.1	27.805	205	122	9	101	292	32	223	3.1e-08	52.4	family 2 glycosyl transferase	398	b0363		WP_000982115.1	25.478	157	103	7	100	247	7	158
slr5093	Q6ZEN7	probable flavin-containing amine oxidase			Other	Other Categories					WP_000272486.1	37.5	40	25	0	40	79	5	44	0.005	35.8	UDP-galactopyranose mutase	367	b2036		WP_001136389.1	46.341	41	20	1	39	79	127	165	0.02	33.9	NAD-dependent dihydropyrimidine dehydrogenase subunit PreT	412	b2146		WP_001287715.1	34.426	61	27	2	40	87	9	69
slr5105	Q6ZEM5	plasmid partitioning protein, ParA family		parA	Other	Other Categories					WP_000101055.1	51.351	37	17	1	2	37	4	40	0.006	33.5	septum site-determining protein MinD	270	b1175		WP_001040654.1	38.776	49	24	2	10	52	302	350	0.025	32	signal recognition particle-docking protein FtsY	497	b3463		WP_001005448.1	51.351	37	17	1	2	37	109	145
slr8036	Q6ZE56	probable acetyltransferase			Other	Other Categories					WP_000237004.1	30.337	89	53	2	116	204	52	131	5.01e-05	39.3	GNAT family acetyltransferase	147	b4012		WP_000617473.1	34.247	73	42	2	129	201	60	126	0.000439	36.6	GNAT family acetyltransferase	146	b3550		WP_001310799.1	31.707	82	51	3	129	208	68	146
slr8037	Q6ZE55	probable acetyltransferase			Other	Other Categories					WP_000405996.1	22.115	104	75	2	84	187	37	134	1.15e-05	42	acetyltransferase YpeA	141	b2434		WP_001092461.1	29.487	78	53	1	98	175	47	122	0.000485	37.4	ribosomal-protein-alanine N-acetyltransferase RimI	148	b4372		WP_001005586.1	25	68	51	0	337	404	88	155
ssr7040	Q6ZEF8	probable cell growth regulatory protein		abrB	Other	Other Categories					WP_000581937.1	41.176	34	18	1	5	36	6	39	0.007	29.6	antitoxin MazE	82	b2783		WP_001223208.1	28.07	57	41	0	1	57	1	57	0.028	28.1	antitoxin ChpS	83	b4224		WP_000686620.1	43.75	32	16	1	20	49	19	50
slr0143	P74442	WD-repeat protein, Hat protein, involved in the control of a high-affinity transport system for inorganic carbon	hat	hat	WD repeat protein	Other Categories	PM	131.8	0		WP_000854021.1	25.806	93	59	2	443	530	57	144	0.13	32.7	p-hydroxybenzoic acid efflux pump subunit AaeA	310	b3241		WP_001336371.1	28.125	96	62	4	693	781	294	389	0.56	30.8	hypothetical protein	404	n/a		WP_000815435.1	25.434	173	103	10	690	836	132	304
sll0163	Q55563	WD-repeat protein			WD repeat protein	Other Categories	Soluble proteins	189.8	0		WP_001235102.1	36.667	60	26	2	517	568	187	242	0.23	33.1	chaperone protein ClpB	857	b2592		WP_001013892.1	31.034	58	31	2	1489	1537	15	72	0.98	29.6	hypothetical protein	165	b0317
slr1409	P73594	periplasmic WD-repeat protein			WD repeat protein	Other Categories	Soluble proteins	35.7	0		WP_001336371.1	25.532	141	81	7	200	321	264	399	0.06	32	hypothetical protein	404	n/a		WP_001018040.1	37.037	54	28	3	41	91	32	82	0.6	28.5	PhoH-like protein	346	n/a
sll1491	P74598	periplasmic WD-repeat protein			WD repeat protein	Other Categories					WP_001336371.1	33.333	54	32	2	115	165	343	395	0.03	32.7	hypothetical protein	404	n/a		WP_001220077.1	25.248	202	127	9	28	218	537	725	0.29	30	adhesin	1250	b2229
slr1410	P73595	periplasmic WD-repeat protein			WD repeat protein	Other Categories	Unknown	36	0
slr8038	Q6ZE54	WD-repeat protein			WD repeat protein	Other Categories	Unknown	138.9	0		WP_001336371.1	30.172	116	71	5	1063	1172	289	400	0.012	36.2	hypothetical protein	404	n/a		WP_001336371.1	26.19	84	57	3	999	1078	308	390	0.89	30.4	hypothetical protein	404	n/a		WP_000866395.1	17.857	84	69	0	327	410	102	185
sll0098	Q55880	hypothetical protein			Random proteins (Hypothetical)	Random proteins (Hypothetical)	Large ribosomal protein	38.8	0		WP_000003317.1	38.304	342	194	7	8	335	20	358	1.09e-71	225	bifunctional tRNA (adenosine(37)-C2)-methyltransferase TrmG/ribosomal RNA large subunit methyltransferase RlmN	384	b2517		WP_001065718.1	29.245	106	60	5	198	296	301	398	0.46	29.3	adenine deaminase	588	b3665		WP_001060244.1	24.457	184	116	7	89	270	272	434
sll0175	Q55555	hypothetical protein			Random proteins (Hypothetical)	Random proteins (Hypothetical)	Large ribosomal protein	59.2	0		WP_001287715.1	25.197	254	147	11	103	336	9	239	0.002	37.7	protein FixC	428	b0043		WP_001278525.1	34.615	52	31	1	94	145	3	51	0.02	34.3	electron transfer flavoprotein-quinone oxidoreductase	429	b1699		WP_000273290.1	40	30	18	0	95	124	97	126
slr0064	Q55156	hypothetical protein			Random proteins (Hypothetical)	Random proteins (Hypothetical)	Large ribosomal protein	43	0		WP_001086539.1	36	375	234	2	15	383	5	379	1.66e-76	247	ribosomal RNA large subunit methyltransferase K/L	702	b0948
slr0374	Q55589	hypothetical protein			Random proteins (Hypothetical)	Random proteins (Hypothetical)	Large ribosomal protein	56.4	0		WP_001107467.1	32.051	234	146	8	225	450	150	378	1.61e-21	94.7	ATP-dependent zinc metalloprotease FtsH	644	b3178		WP_001235102.1	31.579	95	53	3	262	344	203	297	0.002	38.1	chaperone protein ClpB	857	b2592		WP_000934041.1	29.545	88	51	2	262	338	211	298
ssr3189	P73656	hypothetical protein		ssr3189	Random proteins (Hypothetical)	Random proteins (Hypothetical)	Large ribosomal protein	6.2	0
sll0071	Q55134	hypothetical protein			Random proteins (Hypothetical)	Random proteins (Hypothetical)	PM	38	0		WP_000862592.1	28.571	56	38	1	180	235	291	344	0.34	29.6	colanic acid biosynthesis glycosyltransferase WcaL	406	b2044
sll0095	Q55884	hypothetical protein		spkL	Random proteins (Hypothetical)	Random proteins (Hypothetical)	PM	60.7	0		WP_000187530.1	31.649	376	247	4	68	437	64	435	8.68e-58	199	ubiquinone biosynthesis protein UbiB	546	b3835		WP_000615254.1	30.12	83	49	4	246	327	119	193	0.25	30.4	LPS core heptose(II) kinase RfaY	232	b3625		WP_000865568.1	28.182	110	69	4	174	279	261	364
sll0141	P74462	hypothetical protein			Random proteins (Hypothetical)	Random proteins (Hypothetical)	PM	51	0		WP_000746442.1	23.961	409	220	13	54	452	40	367	6.81e-13	66.6	MacA family efflux pump subunit	371	b0878		WP_000446378.1	28.704	216	134	6	147	351	78	284	1e-09	56.6	multidrug resistance protein MdtN	343	b4082		WP_000361477.1	26.899	316	187	8	47	354	17	296
sll0160	Q55570	hypothetical protein			Random proteins (Hypothetical)	Random proteins (Hypothetical)	PM	25.7	5
sll0178	Q55359	hypothetical protein			Random proteins (Hypothetical)	Random proteins (Hypothetical)	PM	151.8	1		WP_000645439.1	25.758	66	49	0	162	227	27	92	0.1	33.5	mannitol-1-phosphate 5-dehydrogenase	382	b3600
sll0180	Q55776	hypothetical protein			Random proteins (Hypothetical)	Random proteins (Hypothetical)	PM	53.9	0		WP_001081984.1	23.81	504	216	19	3	478	4	367	1.51e-14	72	multidrug resistance protein MdtE	385	b3512		WP_001300356.1	29.605	152	91	5	254	399	128	269	1.26e-08	53.1	membrane fusion protein (MFP) of YdhJK efflux pump	285	b1644		WP_001300356.1	27.419	124	67	3	65	186	45	147
sll0192	Q55704	hypothetical protein			Random proteins (Hypothetical)	Random proteins (Hypothetical)	PM	46.3	0
sll0260	P74409	hypothetical protein			Random proteins (Hypothetical)	Random proteins (Hypothetical)	PM	49.2	4		WP_000935036.1	32.093	430	283	5	13	440	8	430	1.05e-74	238	hypothetical protein	447	b4218		WP_001307349.1	29.439	428	262	10	16	430	1	401	3.16e-50	172	membrane protein	413	n/a		WP_000454701.1	33.218	289	173	9	163	442	249	526
sll0283	Q55913	hypothetical protein			Random proteins (Hypothetical)	Random proteins (Hypothetical)	PM	47.5	4		WP_001181706.1	28.571	77	41	2	106	168	16	92	0.029	31.2	acetolactate synthase isozyme 1 small subunit	96	b3670		WP_000848528.1	40	40	20	1	182	217	23	62	0.78	26.9	hypothetical protein	85	b3014
sll0325	Q55634	hypothetical protein			Random proteins (Hypothetical)	Random proteins (Hypothetical)	PM	55.5	1		WP_000568943.1	31.25	80	52	3	59	136	227	305	0.003	36.6	tRNA pseudouridine(13) synthase TruD	349	b2745		WP_000339804.1	36.667	30	19	0	109	138	358	387	0.17	31.2	3-octaprenyl-4-hydroxybenzoate decarboxylase	497	b3843		WP_000578178.1	29	100	46	4	239	338	171	245
sll0361	P74424	hypothetical protein			Random proteins (Hypothetical)	Random proteins (Hypothetical)	PM	17.2	0		WP_001187559.1	25	72	53	1	40	111	136	206	0.066	30	bifunctional phosphoribosylaminoimidazolecarboxamide formyltransferase/inosine monophosphate cyclohydrolase	529	b4006		WP_000703651.1	27.143	70	43	1	95	156	29	98	0.15	28.9	bactoprenol glucosyl transferase	306	b2351
sll0381	Q55744	hypothetical protein			Random proteins (Hypothetical)	Random proteins (Hypothetical)	PM	31	0		WP_001311175.1	50	24	12	0	235	258	5	28	0.69	28.1	fructoselysine transporter	462	b3370
sll0413	Q55114	hypothetical protein			Random proteins (Hypothetical)	Random proteins (Hypothetical)	PM	23.1	0		WP_001295191.1	26.761	71	47	2	64	134	26	91	0.25	28.9	L-ascorbate-6-phosphate lactonase	354	b4188
sll0498	Q55491	hypothetical protein			Random proteins (Hypothetical)	Random proteins (Hypothetical)	PM	16.6	1		WP_001117838.1	32.692	52	30	1	104	150	27	78	0.57	26.2	RnfH family protein	96	b2618
sll0505	Q55483	hypothetical protein			Random proteins (Hypothetical)	Random proteins (Hypothetical)	PM	33.6	2		WP_001272991.1	22.951	61	43	1	117	173	180	240	0.42	28.9	L-cystine ABC transporter ATP-binding protein YecC	250	b1917
sll0544	Q55399	hypothetical protein			Random proteins (Hypothetical)	Random proteins (Hypothetical)	PM	37.2	0
sll0565	P74742	hypothetical protein			Random proteins (Hypothetical)	Random proteins (Hypothetical)	PM	15.2	0		WP_000634798.1	31.034	58	39	1	27	84	522	578	0.19	28.1	ABC transporter ATP-binding protein	637	b3352
sll0602	Q55726	hypothetical protein			Random proteins (Hypothetical)	Random proteins (Hypothetical)	PM	77.7	1
sll0606	Q55723	hypothetical protein			Random proteins (Hypothetical)	Random proteins (Hypothetical)	PM	50.6	1		WP_001326754.1	30.201	149	95	5	130	272	31	176	7.53e-08	51.2	branched chain amino acid ABC transporter substrate-binding protein	372	n/a		WP_000827696.1	31.008	129	81	4	149	272	46	171	2.63e-06	46.2	branched chain amino acid ABC transporter substrate-binding protein	369	b3458		WP_001300728.1	33.333	42	22	1	267	302	1	42
sll0727	P74642	hypothetical protein			Random proteins (Hypothetical)	Random proteins (Hypothetical)	PM	65.5	10		WP_000936927.1	24.242	165	106	6	217	362	316	480	0.002	37.7	oligopeptidase B	686	b1845		WP_000789592.1	25.833	120	72	3	100	209	148	260	0.11	32	proton glutamate symport protein	437	b4077		WP_000370879.1	26.984	63	40	2	273	331	28	88
sll0737	O06944	hypothetical protein			Random proteins (Hypothetical)	Random proteins (Hypothetical)	PM	96.6	12		WP_000093814.1	20.357	280	174	11	90	353	45	291	0.2	32	trifunctional nicotinamide-nucleotide adenylyltransferase/ribosylnicotinamide kinase/transcriptional regulator NadR	410	b4390
sll0749	Q55631	hypothetical protein		sll0749	Random proteins (Hypothetical)	Random proteins (Hypothetical)	PM	21.2	0
sll0752	Q55627	hypothetical protein		sll0752	Random proteins (Hypothetical)	Random proteins (Hypothetical)	PM	31.4	0		WP_000932839.1	22.857	70	52	1	205	272	115	184	0.71	27.7	ribosomal RNA small subunit methyltransferase G	207	b3740
sll0827	Q55425	hypothetical protein			Random proteins (Hypothetical)	Random proteins (Hypothetical)	PM	58.1	1		WP_001336293.1	33.333	42	27	1	9	50	303	343	0.39	30	inner membrane transporter YjeM	500	b4156		WP_001350560.1	42.105	38	16	2	130	161	42	79	0.44	29.6	lipopolysaccharide core heptosyltransferase RfaQ	356	b3632
sll0832	Q55417	hypothetical protein			Random proteins (Hypothetical)	Random proteins (Hypothetical)	PM	17.1	0		WP_000980727.1	31.343	67	40	2	19	79	330	396	0.026	31.2	RNA-binding transcriptional accessory protein	773	b3407
sll0839	P73760	hypothetical protein			Random proteins (Hypothetical)	Random proteins (Hypothetical)	PM	21.6	1		WP_001192332.1	37.209	43	21	2	143	185	24	60	0.54	27.7	cell division protein ZapE	375	b3232
sll0931	P72868	hypothetical protein			Random proteins (Hypothetical)	Random proteins (Hypothetical)	PM	16.6	1		WP_001225124.1	42.5	40	23	0	63	102	624	663	0.001	35.4	cellulose synthase operon protein C	1157	b3530		WP_001225124.1	26.19	42	31	0	72	113	58	99	0.11	29.3	cellulose synthase operon protein C	1157	b3530		WP_000197686.1	35.065	77	42	3	73	141	28	104
sll0932	P72867	hypothetical protein			Random proteins (Hypothetical)	Random proteins (Hypothetical)	PM	36.7	8		WP_000147574.1	23.741	139	100	2	4	142	67	199	0.001	37.4	permease	346	b3151		WP_000147574.1	30.263	76	51	2	226	299	82	157	0.14	30.8	permease	346	b3151
sll0994	P73131	hypothetical protein			Random proteins (Hypothetical)	Random proteins (Hypothetical)	PM	29.3	3		WP_000705001.1	31.707	41	28	0	105	145	72	112	0.99	27.7	D-galactonate dehydratase 2	382	b4478
sll1002	P73029	hypothetical protein YCF22	ycf22	ycf22, sltB1	Random proteins (Hypothetical)	Random proteins (Hypothetical)	PM	49.2	0		WP_001296448.1	36.111	72	44	1	38	107	38	109	0.001	36.6	outer membrane lipid asymmetry maintenance protein MlaD	183	b3193		WP_000445533.1	34.375	64	38	3	47	109	294	354	0.37	30	paraquat-inducible protein B	546	b0951		WP_000059908.1	29.412	68	38	3	375	439	45	105
sll1021	P72929	hypothetical protein			Random proteins (Hypothetical)	Random proteins (Hypothetical)	PM	74.4	1		WP_001311137.1	27.75	591	334	17	61	629	12	531	1.09e-45	168	flotillin	553	b3051		WP_000421020.1	35.714	56	33	2	255	307	252	307	0.31	30.8	ISAs1 family transposase	378	b1460
sll1053	P72647	hypothetical protein			Random proteins (Hypothetical)	Random proteins (Hypothetical)	PM	56.2	1		WP_000678989.1	26.37	292	180	8	237	518	133	399	4.67e-17	80.1	multidrug resistance protein MdtA	415	b2074		WP_000678989.1	28.495	186	95	6	55	210	23	200	1.66e-07	50.4	multidrug resistance protein MdtA	415	b2074		WP_000361477.1	28.155	412	210	13	41	445	10	342
sll1060	P72637	hypothetical protein			Random proteins (Hypothetical)	Random proteins (Hypothetical)	PM	114.8	9
sll1080	P73267	ABC transport system substrate-binding protein		sll1080	Random proteins (Hypothetical)	Random proteins (Hypothetical)	PM	38.2	0		WP_001018417.1	25.806	248	169	8	64	300	35	278	6.79e-09	53.5	taurine-binding periplasmic protein	320	b0365		WP_001244308.1	23.707	232	167	5	54	280	31	257	8.3e-08	50.1	sulfonate ABC transporter substrate-binding protein	319	b0936		WP_000634283.1	30.357	56	38	1	239	294	152	206
sll1150	P73793	hypothetical protein			Random proteins (Hypothetical)	Random proteins (Hypothetical)	PM	26.7	7		WP_000373624.1	28.571	161	80	5	100	244	88	229	0.015	32.7	hypothetical protein	234	b0786
sll1162	P73773	hypothetical protein			Random proteins (Hypothetical)	Random proteins (Hypothetical)	PM	26.9	6		WP_000091016.1	33.929	56	22	1	122	162	89	144	0.009	32.7	transcriptional regulator MntR	155	b0817
sll1166	P74204	hypothetical protein			Random proteins (Hypothetical)	Random proteins (Hypothetical)	PM	40	5		WP_000892044.1	23.867	331	234	5	31	351	31	353	9.62e-15	71.6	AI-2E family transporter	353	b2493		WP_001300885.1	25.217	115	84	1	235	347	218	332	7.76e-07	47.4	pheromone autoinducer 2 transporter	349	b3474		WP_001118241.1	26.786	112	76	2	243	348	222	333
sll1193	P72833	hypothetical protein			Random proteins (Hypothetical)	Random proteins (Hypothetical)	PM	19.4	0
sll1254	P74078	hypothetical protein			Random proteins (Hypothetical)	Random proteins (Hypothetical)	PM	38.3	4		WP_001307349.1	22.83	311	229	3	15	316	5	313	2.86e-26	105	membrane protein	413	n/a		WP_001278605.1	33.735	166	107	1	150	315	28	190	2.59e-25	100	magnesium and cobalt efflux protein CorC	292	b0656		WP_000935036.1	23.481	362	247	6	1	339	1	355
sll1280	P73529	hypothetical protein			Random proteins (Hypothetical)	Random proteins (Hypothetical)	PM	33	0		WP_000984520.1	31.148	61	42	0	96	156	94	154	0.000136	39.7	protease HtpX	293	b1829		WP_001350496.1	30.769	78	50	2	122	195	115	192	0.00057	37.7	molecular chaperone	254	b0909		WP_001326497.1	30.667	75	48	2	122	192	111	185
sll1350	P73524	hypothetical protein		rfrA	Random proteins (Hypothetical)	Random proteins (Hypothetical)	PM	44.5	3
sll1372	P74170	hypothetical protein			Random proteins (Hypothetical)	Random proteins (Hypothetical)	PM	31	3
sll1376	P74167	hypothetical protein			Random proteins (Hypothetical)	Random proteins (Hypothetical)	PM	45.9	2		WP_001008535.1	26.866	134	80	4	178	297	1	130	0.000435	38.5	beta-ketoacyl-ACP reductase	244	b1093		WP_001136554.1	25.342	146	98	5	183	322	3	143	0.015	34.3	NAD(P)-dependent oxidoreductase	476	b0869		WP_000636571.1	28.049	82	52	1	185	259	3	84
sll1386	P74151	hypothetical protein			Random proteins (Hypothetical)	Random proteins (Hypothetical)	PM	19.4	0
sll1424	P73944	hypothetical protein			Random proteins (Hypothetical)	Random proteins (Hypothetical)	PM	55.6	2		WP_001236847.1	27.751	209	111	10	91	275	31	223	0.29	30.8	miniconductance mechanosensitive channel MscM	1107	b4157
sll1473	P74623	a part of phytochrome-like sensor histidine kinase gene (disrupted by insertion of IS)		sll1473-5, scaS, ccaS, hik32, sll1473	Random proteins (Hypothetical)	Random proteins (Hypothetical)	PM	55	0		WP_001248237.1	29.444	180	92	6	276	439	32	192	2.13e-11	63.2	oxygen-sensing cyclic-di-GMP phosphodiesterase	807	n/a		WP_000043761.1	25	168	112	4	225	384	517	678	1.29e-07	51.2	sensor domain-containing diguanylate cyclase	1105	b2067		WP_000809774.1	25.103	243	155	6	154	379	39	271
sll1486	P74612	hypothetical protein			Random proteins (Hypothetical)	Random proteins (Hypothetical)	PM	23.1	4
sll1571	P73216	hypothetical protein			Random proteins (Hypothetical)	Random proteins (Hypothetical)	PM	34.5	6		WP_000471889.1	40	40	22	1	3	40	177	216	0.19	30.4	magnesium-translocating P-type ATPase	898	b4242
sll1606	P73847	hypothetical protein			Random proteins (Hypothetical)	Random proteins (Hypothetical)	PM	29.3	2		WP_000899600.1	30.864	162	105	3	56	216	58	213	1.48e-12	62.8	envelope biogenesis factor ElyC	259	b0920		WP_000920064.1	24.855	173	102	6	53	216	24	177	0.021	32.3	protein SanA	239	b2144		WP_001027942.1	24.752	202	118	8	79	247	16	216
sll1608	P73845	hypothetical protein			Random proteins (Hypothetical)	Random proteins (Hypothetical)	PM	87.8	7
sll1628	P73719	hypothetical protein			Random proteins (Hypothetical)	Random proteins (Hypothetical)	PM	43.1	0		WP_000802080.1	33.803	71	44	2	263	333	93	160	0.11	31.2	lipoprotein NlpI	294	b3163		WP_000802080.1	30.303	66	46	0	306	371	68	133	0.3	29.6	lipoprotein NlpI	294	b3163		WP_000362702.1	28.125	96	55	3	279	365	313	403
sll1696	P73702	hypothetical protein			Random proteins (Hypothetical)	Random proteins (Hypothetical)	PM	30.3	0
sll1757	P73652	hypothetical protein			Random proteins (Hypothetical)	Random proteins (Hypothetical)	PM	31.7	3		WP_000981388.1	24.468	94	61	2	168	256	152	240	0.005	35.4	type I restriction-modification system deoxyribonuclease	1170	n/a
sll1921	P73240	hypothetical protein			Random proteins (Hypothetical)	Random proteins (Hypothetical)	PM	28.3	0		WP_000383932.1	39.216	51	31	0	5	55	658	708	0.002	35.8	bacteriophage N4 adsorption protein B	745	b0568		WP_000130217.1	32.895	76	46	2	63	135	59	132	0.054	31.2	RNA polymerase sigma factor RpoH	284	b3460		WP_001054340.1	32.203	59	39	1	107	164	35	93
sll2003	P73678	hypothetical protein			Random proteins (Hypothetical)	Random proteins (Hypothetical)	PM	58.1	9		WP_000844057.1	26.37	292	195	8	7	285	75	359	5.07e-13	67.8	4-amino-4-deoxy-L-arabinose lipid A transferase	550	b2257		WP_000854447.1	41.667	48	23	2	250	292	278	325	0.42	29.6	PTS fructose transporter subunit EIIBC	563	b2163		WP_000208757.1	32.558	43	27	1	288	328	57	99
slr0013	Q55671	hypothetical protein			Random proteins (Hypothetical)	Random proteins (Hypothetical)	PM	18.7	1
slr0104	P54371	hypothetical protein			Random proteins (Hypothetical)	Random proteins (Hypothetical)	PM	90.2	7		WP_000177732.1	26.852	108	52	4	465	557	836	931	0.37	31.2	mechanosensitive channel MscK	1120	b0465		WP_000415584.1	34.884	43	25	1	29	71	57	96	0.72	28.1	mRNA interferase MqsR	98	b3022
slr0105	Q55876	hypothetical protein			Random proteins (Hypothetical)	Random proteins (Hypothetical)	PM	51.9	0		WP_000101055.1	24.51	204	104	11	173	363	5	171	6.15e-05	41.6	septum site-determining protein MinD	270	b1175		WP_001005448.1	28.947	190	101	10	173	354	110	273	0.12	31.6	protein mrp	369	b2113
slr0181	Q55569	hypothetical protein			Random proteins (Hypothetical)	Random proteins (Hypothetical)	PM	29.4	0		WP_000399404.1	25.641	156	110	4	10	164	8	158	5.42e-05	40.4	DNA repair protein RecO	242	b2565
slr0238	P72692	hypothetical protein			Random proteins (Hypothetical)	Random proteins (Hypothetical)	PM	15.5	2
slr0254	P72718	hypothetical protein			Random proteins (Hypothetical)	Random proteins (Hypothetical)	PM	30.4	2
slr0285	P74407	hypothetical protein			Random proteins (Hypothetical)	Random proteins (Hypothetical)	PM	26.4	0		WP_000576690.1	39.535	43	23	1	142	184	54	93	0.39	28.1	transcriptional regulator GadE	175	b3512
slr0359	Q55576	hypothetical protein		syn-lov, slr0359	Random proteins (Hypothetical)	Random proteins (Hypothetical)	PM	141.6	0		WP_000859945.1	38.771	472	281	4	742	1213	184	647	1.77e-101	334	cyclic di-GMP phosphodiesterase	661	b1285		WP_001248237.1	30.465	430	285	6	798	1225	387	804	3.49e-60	219	oxygen-sensing cyclic-di-GMP phosphodiesterase	807	n/a		WP_001248237.1	22.939	279	170	12	315	559	36	303
slr0397	P74427	hypothetical protein			Random proteins (Hypothetical)	Random proteins (Hypothetical)	PM	21	0		WP_001306211.1	36.842	38	23	1	138	175	168	204	0.62	27.7	quinoprotein glucose dehydrogenase	796	b0124
slr0510	Q55830	hypothetical protein			Random proteins (Hypothetical)	Random proteins (Hypothetical)	PM	57.1	2		WP_000177732.1	29.412	255	180	0	72	326	866	1120	5.12e-36	139	mechanosensitive channel MscK	1120	b0465		WP_001236847.1	25.373	268	200	0	28	295	810	1077	7.02e-28	115	miniconductance mechanosensitive channel MscM	1107	b4157		WP_000389818.1	23.79	248	185	4	53	299	31	275
slr0516	Q55837	hypothetical protein		rfrD	Random proteins (Hypothetical)	Random proteins (Hypothetical)	PM	17.9	0		WP_001270094.1	25.833	120	74	1	41	145	225	344	1.8e-05	40.8	hypothetical protein	430	b4065		WP_001270094.1	27.826	115	78	1	42	151	206	320	2.74e-05	40	hypothetical protein	430	b4065		WP_001270094.1	27.869	122	83	1	44	160	248	369
slr0545	Q55493	hypothetical protein			Random proteins (Hypothetical)	Random proteins (Hypothetical)	PM	34.6	0		WP_001186371.1	31.449	283	160	8	29	310	22	271	1.21e-29	111	aldo/keto reductase	284	b1781		WP_000723710.1	28.443	334	209	8	1	314	1	324	2.17e-29	111	oxidoreductase	326	b1771		WP_000262172.1	29.595	321	182	12	1	295	13	315
slr0565	Q55392	hypothetical protein		SyndsbAB	Random proteins (Hypothetical)	Random proteins (Hypothetical)	PM	35.4	5		WP_000725337.1	32.558	43	20	1	234	276	38	71	0.35	28.9	protein disulfide oxidoreductase DsbA	208	b3860
slr0594	P74738	hypothetical protein			Random proteins (Hypothetical)	Random proteins (Hypothetical)	PM	43	4		WP_000188144.1	36.946	406	237	7	4	404	254	645	1.29e-65	218	macrolide ABC transporter permease/ATP-binding protein MacB	648	b0879		WP_000561872.1	26.214	103	67	3	311	406	270	370	0.032	33.5	ABC transporter permease	804	b0496
slr0625	Q55868	hypothetical protein		slr0625	Random proteins (Hypothetical)	Random proteins (Hypothetical)	PM	52.7	11		WP_000468833.1	26.103	272	153	13	142	400	118	354	0.000251	40	sodium/glutamate symport carrier protein	401	b3653
slr0643	Q55722	hypothetical protein		slr0643	Random proteins (Hypothetical)	Random proteins (Hypothetical)	PM	54.3	9
slr0688	P72959	hypothetical protein			Random proteins (Hypothetical)	Random proteins (Hypothetical)	PM	37.9	0		WP_000770780.1	20.076	264	170	7	62	292	113	368	0.000339	38.9	colanic acid biosynthesis pyruvyl transferase WcaK	426	b2044		WP_001286857.1	20.183	109	83	2	91	196	391	498	0.1	31.6	isoleucine--tRNA ligase	938	b0026
slr0723	P72668	hypothetical protein			Random proteins (Hypothetical)	Random proteins (Hypothetical)	PM	41.4	0		WP_000934041.1	34	50	33	0	210	259	350	399	0.31	30	ATP-dependent Clp protease ATP-binding subunit ClpA	758	b0882		WP_001300573.1	38.776	49	29	1	106	153	105	153	0.89	28.1	co-chaperone YbbN	284	b0492
slr0740	P72684	hypothetical protein			Random proteins (Hypothetical)	Random proteins (Hypothetical)	PM	14.5	0		WP_001130308.1	50	26	12	1	14	38	242	267	0.081	28.9	ABC transporter substrate-binding protein	305	b2131
slr0765	Q55987	hypothetical protein		mscS	Random proteins (Hypothetical)	Random proteins (Hypothetical)	PM	68.8	5		WP_001267253.1	28.44	218	154	1	376	593	505	720	2.56e-17	82.8	moderate conductance mechanosensitive channel YbiO	741	b0808		WP_000389818.1	29.814	161	103	3	378	535	63	216	6.86e-12	63.5	small-conductance mechanosensitive channel	286	b2923		WP_000177732.1	25.439	228	148	6	381	598	882	1097
slr0848	Q55436	hypothetical protein		cdv3	Random proteins (Hypothetical)	Random proteins (Hypothetical)	PM	31.8	0		WP_000628648.1	24.638	69	47	1	63	131	143	206	0.75	28.1	transcriptional regulator	346	b2151
slr0872	P73768	hypothetical protein			Random proteins (Hypothetical)	Random proteins (Hypothetical)	PM	41.5	0
slr0882	P73566	hypothetical protein YCF84	ycf84	ycf84	Random proteins (Hypothetical)	Random proteins (Hypothetical)	PM	44.4	6
slr0883	P73567	hypothetical protein		psr, slr0883	Random proteins (Hypothetical)	Random proteins (Hypothetical)	PM	53.1	1		WP_001272156.1	25.532	47	35	0	302	348	15	61	0.068	30	DNA-binding protein	74	b0279		WP_000198328.1	32.911	79	45	2	29	99	70	148	0.78	28.9	uracil/xanthine transporter	429	b2497		WP_001256538.1	27.451	51	37	0	18	68	147	197
slr0971	P72863	hypothetical protein			Random proteins (Hypothetical)	Random proteins (Hypothetical)	PM	49.6	1
slr1050	P73015	hypothetical protein			Random proteins (Hypothetical)	Random proteins (Hypothetical)	PM	54.7	9
slr1100	P72744	hypothetical protein			Random proteins (Hypothetical)	Random proteins (Hypothetical)	PM	14.9	0
slr1114	P72627	hypothetical protein			Random proteins (Hypothetical)	Random proteins (Hypothetical)	PM	65.5	12
slr1128	P72655	hypothetical protein			Random proteins (Hypothetical)	Random proteins (Hypothetical)	PM	35.7	1		WP_000904502.1	40.924	303	170	4	4	303	3	299	4.78e-77	235	paraslipin	305	b0489		WP_000312488.1	25.604	207	148	4	23	225	100	304	9e-10	56.2	protease modulator HflK	419	b4174		WP_001232412.1	22.887	284	155	7	19	250	19	290
slr1177	P74704	hypothetical protein			Random proteins (Hypothetical)	Random proteins (Hypothetical)	PM	30.7	3
slr1178	P74705	hypothetical protein			Random proteins (Hypothetical)	Random proteins (Hypothetical)	PM	16.6	1
slr1207	P73357	hypothetical protein			Random proteins (Hypothetical)	Random proteins (Hypothetical)	PM	55.7	0		WP_000746442.1	27.391	230	135	5	281	493	148	362	5.89e-08	51.6	MacA family efflux pump subunit	371	b0878		WP_000746442.1	33.621	116	60	5	167	266	95	209	0.000437	39.3	MacA family efflux pump subunit	371	b0878		WP_000746442.1	23.881	201	118	6	9	205	5	174
slr1218	P73461	hypothetical protein YCF39	ycf39	ycf39	Random proteins (Hypothetical)	Random proteins (Hypothetical)	PM	17.7	1
slr1230	P73475	hypothetical protein			Random proteins (Hypothetical)	Random proteins (Hypothetical)	PM	31.2	0		WP_001262123.1	29.63	81	54	2	209	287	67	146	0.034	32.3	universal stress protein E	316	b1333
slr1235	P73482	hypothetical protein			Random proteins (Hypothetical)	Random proteins (Hypothetical)	PM	32.8	0		WP_000600499.1	24.535	269	165	12	23	281	2	242	1.25e-06	45.4	2-succinyl-6-hydroxy-2,4-cyclohexadiene-1-carboxylate synthase	252	b2263		WP_000121907.1	22.876	306	197	14	3	290	2	286	1.56e-06	45.4	2-hydroxy-6-oxononadienedioate/2-hydroxy-6-oxononatrienedioate hydrolase	288	b0349		WP_001060070.1	28.829	111	74	1	38	148	16	121
slr1270	P74182	periplasmic protein, function unknown		TolC	Random proteins (Hypothetical)	Random proteins (Hypothetical)	PM	57.7	0		WP_000074234.1	25.581	172	110	2	117	288	283	436	0.61	29.6	cation efflux system protein CusC	457	b0571
slr1413	P72727	hypothetical protein			Random proteins (Hypothetical)	Random proteins (Hypothetical)	PM	52.9	2		WP_001282346.1	29.412	102	65	4	119	220	218	312	0.005	36.2	tRNA uridine(34) 5-carboxymethylaminomethyl synthesis GTPase MnmE	454	b3706		WP_001407542.1	25.301	83	47	3	161	231	250	329	0.12	31.6	beta-1,6-galactofuranosyltransferase WbbI	330	b2034
slr1415	P72729	hypothetical protein			Random proteins (Hypothetical)	Random proteins (Hypothetical)	PM	42.3	1		WP_000004473.1	29.487	78	40	2	60	122	238	315	0.095	31.2	methionyl-tRNA formyltransferase	315	b3288		WP_001170664.1	26.744	86	53	2	126	204	77	159	0.35	29.6	mannose-6-phosphate isomerase	391	b1613
slr1431	P74540	hypothetical protein		slr1431	Random proteins (Hypothetical)	Random proteins (Hypothetical)	PM	52.8	0
slr1462	P74555	hypothetical protein			Random proteins (Hypothetical)	Random proteins (Hypothetical)	PM	62.6	2		WP_001282346.1	36.275	102	56	3	122	219	209	305	2.46e-06	47	tRNA uridine(34) 5-carboxymethylaminomethyl synthesis GTPase MnmE	454	b3706		WP_000787597.1	24.873	197	129	6	102	282	7	200	3.64e-06	45.8	hypothetical protein	287	b2632		WP_001065553.1	23.59	195	129	6	134	311	41	232
slr1513	P73954	periplasmic protein, function unknown		sbtB, slr1513	Random proteins (Hypothetical)	Random proteins (Hypothetical)	PM	12	0		WP_000241662.1	30	30	21	0	65	94	269	298	0.8	25.8	homoserine kinase	310	b0003
slr1515	P73958	putative membrane protein required for bicarbonate uptake	ictB	ictB	Random proteins (Hypothetical)	Random proteins (Hypothetical)	PM	52.2	12
slr1547	P73433	hypothetical protein			Random proteins (Hypothetical)	Random proteins (Hypothetical)	PM	36.6	7
slr1570	P74603	hypothetical protein			Random proteins (Hypothetical)	Random proteins (Hypothetical)	PM	23.9	0		WP_000753690.1	27.273	44	32	0	115	158	96	139	0.59	27.7	transcriptional regulator	350	b2437
slr1572	P74605	hypothetical protein			Random proteins (Hypothetical)	Random proteins (Hypothetical)	PM	32.1	0		WP_001295331.1	32.558	43	29	0	69	111	70	112	0.86	27.7	pyrroline-5-carboxylate reductase	269	b0386
slr1603	P72990	hypothetical protein			Random proteins (Hypothetical)	Random proteins (Hypothetical)	PM	49.2	4		WP_001220077.1	24.719	89	55	2	354	430	1105	1193	0.13	31.6	adhesin	1250	b2229		WP_000248636.1	39.13	46	24	1	97	138	49	94	0.57	29.3	hypothetical protein	370	b1688
slr1608	P73001	putative glucose dehydrogenase-B, periplasmic protein		gdhB	Random proteins (Hypothetical)	Random proteins (Hypothetical)	PM	45.1	0		WP_000555031.1	37.853	354	196	7	63	410	32	367	1.1e-70	224	soluble aldose sugar dehydrogenase YliI	371	b0837		WP_000022766.1	33.333	39	26	0	212	250	122	160	0.65	28.9	tagatose-1,6-bisphosphate aldolase	286	b3137
slr1664	P74666	hypothetical protein			Random proteins (Hypothetical)	Random proteins (Hypothetical)	PM	74.7	3		WP_001295624.1	25.455	110	76	3	2	108	244	350	0.001	38.1	voltage-gated potassium channel Kch	417	b1250		WP_000377098.1	23.81	147	107	4	326	469	354	498	0.002	38.1	glutathione-regulated potassium-efflux system protein KefC	620	b0047		WP_000399147.1	24.324	148	104	4	330	470	354	500
slr1692	P74293	hypothetical protein			Random proteins (Hypothetical)	Random proteins (Hypothetical)	PM	38	0		WP_001248237.1	38.783	263	158	1	61	320	539	801	1.44e-59	201	oxygen-sensing cyclic-di-GMP phosphodiesterase	807	n/a		WP_000859945.1	32.937	252	164	3	61	309	396	645	3.8e-49	171	cyclic di-GMP phosphodiesterase	661	b1285		WP_000019548.1	36.82	239	149	2	74	312	274	510
slr1721	P73852	hypothetical protein			Random proteins (Hypothetical)	Random proteins (Hypothetical)	PM	54.4	1		WP_001295307.1	27.703	148	88	6	340	480	178	313	0.013	34.7	protein TolB	430	b0740
slr1799	P72813	hypothetical protein			Random proteins (Hypothetical)	Random proteins (Hypothetical)	PM	71.3	1
slr1820	P73712	hypothetical protein			Random proteins (Hypothetical)	Random proteins (Hypothetical)	PM	55.8	8		WP_000844057.1	25.135	370	237	13	6	365	1	340	9.93e-24	101	4-amino-4-deoxy-L-arabinose lipid A transferase	550	b2257		WP_001175728.1	34.426	61	39	1	263	322	65	125	0.063	32.7	sodium:pantothenate symporter	483	b3258
slr1875	P73633	hypothetical protein		exoD	Random proteins (Hypothetical)	Random proteins (Hypothetical)	PM	23	4		WP_000911112.1	29.167	120	58	9	84	201	202	296	0.24	28.9	peptide ABC transporter permease	306	b1244		WP_000845394.1	41.379	29	17	0	174	202	215	243	0.69	27.7	ClC family H(+)/Cl(-) exchange transporter	473	b0155
slr1927	P74479	hypothetical protein			Random proteins (Hypothetical)	Random proteins (Hypothetical)	PM	45.8	2
slr1971	P74114	hypothetical protein			Random proteins (Hypothetical)	Random proteins (Hypothetical)	PM	31.5	0		WP_000489667.1	30.924	249	152	4	14	246	9	253	1.34e-26	105	beta-barrel assembly-enhancing protease	487	b2494		WP_001326497.1	27.149	221	139	8	38	245	27	238	4.58e-11	58.5	metalloprotease LoiP	252	b2935		WP_001350496.1	26.201	229	143	8	42	255	35	252
slr1978	P74129	hypothetical protein			Random proteins (Hypothetical)	Random proteins (Hypothetical)	PM	33.8	4		WP_000955028.1	28.395	81	48	3	6	81	142	217	0.98	27.7	transporter	314	b2372
slr2000	P73831	hypothetical protein		slr2000	Random proteins (Hypothetical)	Random proteins (Hypothetical)	PM	34.5	0
slr2003	P73834	hypothetical protein			Random proteins (Hypothetical)	Random proteins (Hypothetical)	PM	24.5	1		WP_000809057.1	43.59	39	21	1	104	141	7	45	0.97	26.9	RNA polymerase sigma-54 factor	477	b3202
slr2011	P73231	hypothetical protein		mrpA, slr201	Random proteins (Hypothetical)	Random proteins (Hypothetical)	PM	21.2	3
slr2013	P73233	hypothetical protein		slr2013	Random proteins (Hypothetical)	Random proteins (Hypothetical)	PM	48.5	2
slr2042	P73079	hypothetical protein			Random proteins (Hypothetical)	Random proteins (Hypothetical)	PM	31.9	0		WP_001302302.1	30.165	242	158	7	34	272	14	247	7.85e-22	89	protein MtfA	265	b1976		WP_000719962.1	26.437	87	58	3	49	135	15	95	0.31	28.1	hypothetical protein	124	b2419		WP_000997403.1	32.075	53	35	1	93	145	194	245
slr2103	P73931	hypothetical protein			Random proteins (Hypothetical)	Random proteins (Hypothetical)	PM	33.2	0		WP_000945878.1	27.451	51	31	2	52	102	139	183	0.49	28.9	beta-glucuronidase	603	b1617		WP_001230242.1	33.333	45	24	1	212	250	16	60	0.74	28.1	cytochrome c-type protein TorC	390	b0996
slr2105	P73934	hypothetical protein			Random proteins (Hypothetical)	Random proteins (Hypothetical)	PM	65.4	4
slr6058	Q6YRU6	hypothetical protein			Random proteins (Hypothetical)	Random proteins (Hypothetical)	PM	22.1	0		WP_000812796.1	41.379	29	17	0	42	70	128	156	0.29	28.5	DUF484 domain-containing protein	235	b3810
slr6108	Q6YRP6	hypothetical protein			Random proteins (Hypothetical)	Random proteins (Hypothetical)	PM	30.5	0		WP_001129722.1	41.86	43	20	1	210	252	15	52	2.67e-05	40.8	ssDNA-binding protein, function unknown	180	b3283		WP_001129722.1	40	45	22	1	210	254	64	103	0.001	36.2	ssDNA-binding protein, function unknown	180	b3283		WP_001129722.1	34.783	46	25	2	204	248	100	141
ssl0294	P74786	hypothetical protein			Random proteins (Hypothetical)	Random proteins (Hypothetical)	PM	7.8	0		WP_000583277.1	35	40	20	1	3	36	70	109	0.49	25	peptide ABC transporter permease	321	b1293		WP_000165552.1	26.667	60	37	1	16	68	3	62	0.62	24.6	tryptophan--tRNA ligase	334	b3384		WP_000564725.1	34.483	29	19	0	38	66	258	286
ssl0788	P72570	hypothetical protein		ssl0788	Random proteins (Hypothetical)	Random proteins (Hypothetical)	PM	10.6	1
ssr3341	P74112	hypothetical protein		hfq	Random proteins (Hypothetical)	Random proteins (Hypothetical)	PM	7.8	0		WP_000012305.1	36.364	44	26	1	16	59	216	257	0.32	25.4	DUF2138 domain-containing protein	562	b2229		WP_000451243.1	41.667	24	14	0	36	59	94	117	0.42	25	shikimate dehydrogenase	272	b3281
sll0269	P74398	hypothetical protein			Random proteins (Hypothetical)	Random proteins (Hypothetical)	Small ribosomal protein	15	1		WP_001124935.1	25.581	43	32	0	64	106	17	59	0.34	26.2	exodeoxyribonuclease 7 small subunit	80	b0422
sll0314	Q55648	periplasmic protein, function unknown			Random proteins (Hypothetical)	Random proteins (Hypothetical)	Small ribosomal protein	35.4	0		WP_000287458.1	29.31	116	62	6	193	291	80	192	0.048	32.3	poly-beta-1,6 N-acetyl-D-glucosamine export porin PgaA	807	b1024
sll0451	P74676	hypothetical protein			Random proteins (Hypothetical)	Random proteins (Hypothetical)	Small ribosomal protein	17.6	0		WP_000574091.1	36.667	150	92	2	3	150	2	150	8.9e-28	98.2	protein ElaA	153	b2264		WP_000003820.1	29.114	79	38	3	56	134	550	610	0.14	28.9	pyruvate dehydrogenase E1 component	887	b0114		WP_001189321.1	32.5	40	25	1	31	68	235	274
sll0617	Q55707	plasma membrane protein essential for thylakoid formation	vipp1	vipp1, im30	Random proteins (Hypothetical)	Random proteins (Hypothetical)	Small ribosomal protein	28.9	0		WP_000511025.1	32.127	221	142	2	1	217	1	217	5.94e-33	117	phage shock protein A	222	b1304		WP_001145183.1	54.545	22	10	0	237	258	71	92	0.56	28.1	dTDP-fucosamine acetyltransferase	224	b3790
sll1142	P73466	hypothetical protein			Random proteins (Hypothetical)	Random proteins (Hypothetical)	Small ribosomal protein	19.4	0
ssr3188	P73653	hypothetical protein			Random proteins (Hypothetical)	Random proteins (Hypothetical)	Small ribosomal protein	10.4	0		WP_001271136.1	36.364	33	21	0	23	55	79	111	0.62	25.4	serine/threonine protein phosphatase	221	b0772		WP_000632913.1	58.333	12	5	0	58	69	143	154	0.99	25	ankyrin repeat protein A	728	b4014
sll0036	Q55452	hypothetical protein			Random proteins (Hypothetical)	Random proteins (Hypothetical)	Soluble proteins	45.9	0		WP_000424181.1	47.414	116	61	0	4	119	13	128	1.23e-34	123	methylglyoxal synthase	152	b0963		WP_000807348.1	27.899	276	169	11	165	429	36	292	6.98e-14	68.9	phosphatidylglycerol kinase metal-dependent	299	b2086		WP_000013950.1	22.892	166	114	6	66	220	548	710
sll0069	Q55137	hypothetical protein			Random proteins (Hypothetical)	Random proteins (Hypothetical)	Soluble proteins	28.9	0		WP_001253618.1	30	60	40	1	168	225	903	962	0.075	31.2	DUF3971 domain-containing protein	1266	b4472
sll0096	Q55883	hypothetical protein			Random proteins (Hypothetical)	Random proteins (Hypothetical)	Soluble proteins	49.7	0		WP_000678419.1	53.571	28	13	0	382	409	568	595	0.039	33.1	ATP-dependent DNA helicase RecG	693	b3652		WP_001136554.1	39.474	38	23	0	2	39	5	42	0.078	32	NAD(P)-dependent oxidoreductase	476	b0869		WP_001338420.1	28.916	83	46	3	2	81	3	75
sll0102	Q55875	hypothetical protein			Random proteins (Hypothetical)	Random proteins (Hypothetical)	Soluble proteins	40.1	0		WP_000156701.1	32.203	59	40	0	53	111	317	375	0.16	30.8	NADH-quinone oxidoreductase subunit N	485	b2276
sll0148	P74453	hypothetical protein			Random proteins (Hypothetical)	Random proteins (Hypothetical)	Soluble proteins	78.5	0
sll0157	Q55571	hypothetical protein			Random proteins (Hypothetical)	Random proteins (Hypothetical)	Soluble proteins	28.1	0		WP_000465928.1	21.505	93	60	3	63	149	65	150	0.65	27.7	fimbrial chaperone	246	b0140
sll0173	Q55557	virginiamycin B hydrolase, periplasmic protein	vgb	vgb	Random proteins (Hypothetical)	Random proteins (Hypothetical)	Soluble proteins	38.5	0
sll0174	Q55556	hypothetical protein			Random proteins (Hypothetical)	Random proteins (Hypothetical)	Soluble proteins	30.5	0		WP_001296168.1	23.504	234	161	10	52	275	34	259	0.000134	39.3	cystine-binding periplasmic protein	266	b1920
sll0183	Q55773	hypothetical protein		rfrB, sll0183	Random proteins (Hypothetical)	Random proteins (Hypothetical)	Soluble proteins	27.4	0		WP_000802080.1	27.941	68	49	0	129	196	86	153	0.000899	37	lipoprotein NlpI	294	b3163		WP_001270094.1	30.667	75	47	1	31	100	274	348	0.011	33.5	hypothetical protein	430	b4065		WP_001270094.1	27.419	62	45	0	55	116	148	209
sll0185	Q55770	hypothetical protein		sll0185	Random proteins (Hypothetical)	Random proteins (Hypothetical)	Soluble proteins	47	0		WP_000876011.1	25.564	133	75	5	252	362	458	588	0.14	31.2	hybrid sensor histidine kinase/response regulator	949	b2217
sll0198	Q55699	hypothetical protein			Random proteins (Hypothetical)	Random proteins (Hypothetical)	Soluble proteins	21.3	0
sll0205	Q55691	hypothetical protein			Random proteins (Hypothetical)	Random proteins (Hypothetical)	Soluble proteins	14.8	0		WP_001143253.1	37.255	51	27	2	57	107	470	515	0.23	27.7	glycine radical enzyme, YjjI family	516	b4379		WP_000422182.1	30	40	28	0	21	60	174	213	0.69	26.2	ABC transporter ATP-binding protein	547	b2209
sll0216	P72724	hypothetical protein			Random proteins (Hypothetical)	Random proteins (Hypothetical)	Soluble proteins	23.8	0		WP_001295575.1	42.079	202	115	2	1	202	1	200	7.09e-59	181	RNA-binding protein	206	b1267		WP_001301412.1	28.261	138	95	2	13	147	6	142	6.94e-17	72.4	L-threonylcarbamoyladenylate synthase type 1 TsaC	190	b3282		WP_001107704.1	28.462	130	78	5	38	164	224	341
sll0230	P72699	hypothetical protein			Random proteins (Hypothetical)	Random proteins (Hypothetical)	Soluble proteins	10.9	0		WP_000626685.1	39.344	61	26	3	37	93	336	389	0.26	27.3	UDP-N-acetylmuramoyl-tripeptide--D-alanyl-D-alanine ligase	452	b0086		WP_000861734.1	23.077	52	39	1	54	104	123	174	0.64	26.2	PFL-like enzyme TdcE	764	b3113
sll0284	Q55912	hypothetical protein			Random proteins (Hypothetical)	Random proteins (Hypothetical)	Soluble proteins	64.7	0		WP_001698830.1	27.551	196	114	9	347	531	179	357	0.004	37	ATPase	500	b4263		WP_001296794.1	31.915	47	32	0	93	139	484	530	0.39	30.4	hypothetical protein	686	b3524
sll0294	Q55546	hypothetical protein			Random proteins (Hypothetical)	Random proteins (Hypothetical)	Soluble proteins	45.5	0
sll0295	Q55543	hypothetical protein			Random proteins (Hypothetical)	Random proteins (Hypothetical)	Soluble proteins	31.2	0
sll0296	Q55539	hypothetical protein			Random proteins (Hypothetical)	Random proteins (Hypothetical)	Soluble proteins	21	0
sll0335	Q55587	hypothetical protein			Random proteins (Hypothetical)	Random proteins (Hypothetical)	Soluble proteins	53.7	0		WP_000844874.1	27.273	77	51	1	360	431	74	150	0.34	29.3	primosomal replication protein N''	175	b0467		WP_001300779.1	22.131	122	69	3	149	270	53	148	0.64	28.9	transcriptional regulator	238	b3684
sll0400	Q55129	hypothetical protein			Random proteins (Hypothetical)	Random proteins (Hypothetical)	Soluble proteins	18.3	0		WP_001195819.1	32.184	87	56	2	1	86	1	85	2.76e-07	45.1	phosphohistidine phosphatase	161	b2340		WP_001241872.1	39.706	68	37	2	1	66	1	66	1.26e-06	43.5	adenosylcobalamin/alpha-ribazole phosphatase	203	b0638		WP_000942344.1	34.328	67	40	2	1	65	2	66
sll0470	Q55847	hypothetical protein			Random proteins (Hypothetical)	Random proteins (Hypothetical)	Soluble proteins	20.7	0		WP_001235459.1	32	75	37	4	1	63	1	73	0.3	28.1	antitermination protein	207	b0772
sll0471	Q55846	hypothetical protein			Random proteins (Hypothetical)	Random proteins (Hypothetical)	Soluble proteins	76.4	0		WP_001091940.1	28.235	85	49	3	128	206	188	266	0.14	32	NAD-dependent D-mannonate oxidoreductase	488	b2172		WP_000134870.1	26.531	49	36	0	19	67	9	57	0.23	31.2	gamma-glutamylputrescine oxidoreductase	426	b1301
sll0487	Q55818	hypothetical protein		cpcM	Random proteins (Hypothetical)	Random proteins (Hypothetical)	Soluble proteins	45.8	0		WP_000990765.1	32.323	99	63	2	57	155	59	153	1.02e-08	52.4	bifunctional 3-demethylubiquinone 3-O-methyltransferase/2-octaprenyl-6-hydroxy phenol methylase	240	b2229		WP_001298300.1	29.825	114	76	3	54	166	44	154	1.62e-05	43.1	tRNA uridine 5-oxyacetic acid(34) methyltransferase CmoM	261	b0921		WP_000098896.1	32.692	104	59	4	56	157	169	263
sll0488	Q55817	hypothetical protein			Random proteins (Hypothetical)	Random proteins (Hypothetical)	Soluble proteins	22.6	0		WP_000985494.1	27.517	149	78	7	75	203	138	276	0.25	28.9	glycine betaine/L-proline ABC transporter ATP-binding protein	400	b2677
sll0497	Q55492	hypothetical protein			Random proteins (Hypothetical)	Random proteins (Hypothetical)	Soluble proteins	31.5	0		WP_001272145.1	27.5	80	49	4	2	73	101	179	0.36	28.5	fimbrial-like adhesin protein	183	b3043
sll0499	Q55489	hypothetical protein			Random proteins (Hypothetical)	Random proteins (Hypothetical)	Soluble proteins	104.8	0		WP_001295331.1	33.962	53	31	1	785	837	188	236	0.5	30.4	pyrroline-5-carboxylate reductase	269	b0386		WP_000915778.1	34.884	43	28	0	50	92	360	402	0.86	30	electron transporter RsxC	740	b1629
sll0524	Q55521	hypothetical protein			Random proteins (Hypothetical)	Random proteins (Hypothetical)	Soluble proteins	47.4	0
sll0529	Q55517	hypothetical protein			Random proteins (Hypothetical)	Random proteins (Hypothetical)	Soluble proteins	78.3	0		WP_000087280.1	29.323	133	88	4	502	633	455	582	3.63e-06	47	transketolase	667	b2441		WP_000087280.1	29.06	117	65	4	56	159	7	118	0.012	35.8	transketolase	667	b2441		WP_000098614.1	23.485	132	97	2	502	633	456	583
sll0553	Q55390	hypothetical protein			Random proteins (Hypothetical)	Random proteins (Hypothetical)	Soluble proteins	33.8	0		WP_000121907.1	22.553	235	145	9	87	304	36	250	8.68e-06	43.5	2-hydroxy-6-oxononadienedioate/2-hydroxy-6-oxononatrienedioate hydrolase	288	b0349		WP_000600499.1	55	40	15	2	89	128	17	53	0.004	35.4	2-succinyl-6-hydroxy-2,4-cyclohexadiene-1-carboxylate synthase	252	b2263		WP_046607878.1	35.484	31	20	0	117	147	390	420
sll0572	P74734	hypothetical protein			Random proteins (Hypothetical)	Random proteins (Hypothetical)	Soluble proteins	52	0
sll0585	Q55865	hypothetical protein			Random proteins (Hypothetical)	Random proteins (Hypothetical)	Soluble proteins	34.7	0		WP_000069437.1	29.167	72	39	2	175	236	243	312	0.39	29.3	aspartate ammonia-lyase	478	b4139
sll0596	Q55852	hypothetical protein			Random proteins (Hypothetical)	Random proteins (Hypothetical)	Soluble proteins	26.3	0
sll0638	P72963	periplasmic protein, function unknown			Random proteins (Hypothetical)	Random proteins (Hypothetical)	Soluble proteins	49.4	0
sll0639	P72962	hypothetical protein			Random proteins (Hypothetical)	Random proteins (Hypothetical)	Soluble proteins	45.9	0		WP_000208205.1	24.107	112	70	3	210	306	319	430	0.11	31.6	D-mannonate oxidoreductase	486	b4323
sll0735	P74630	hypothetical protein			Random proteins (Hypothetical)	Random proteins (Hypothetical)	Soluble proteins	62	0		WP_001235254.1	53.125	32	14	1	257	287	95	126	0.002	37	succinate dehydrogenase iron-sulfur subunit	238	b0724		WP_000425438.1	25.352	71	42	2	399	458	171	241	0.9	28.9	S-formylglutathione hydrolase YeiG	278	b2154
sll0740	Q55992	hypothetical protein			Random proteins (Hypothetical)	Random proteins (Hypothetical)	Soluble proteins	27	0
sll0742	Q55991	hypothetical protein			Random proteins (Hypothetical)	Random proteins (Hypothetical)	Soluble proteins	17.9	0		WP_000582468.1	31.507	73	41	3	19	84	110	180	0.043	30.4	selenocysteine-specific translation factor	614	b3590
sll0744	Q55989	hypothetical protein			Random proteins (Hypothetical)	Random proteins (Hypothetical)	Soluble proteins	38.4	0		WP_000956071.1	22.188	320	225	9	2	304	5	317	2.47e-11	61.2	dihydropyrimidine dehydrogenase subunit B	411	b2147		WP_001136613.1	28.09	89	53	3	84	169	55	135	0.14	30.4	dihydrodipicolinate synthase family protein	302	b0268		WP_001307511.1	33.333	75	43	3	104	172	65	138
sll0781	Q55953	hypothetical protein			Random proteins (Hypothetical)	Random proteins (Hypothetical)	Soluble proteins	18.6	0		WP_000134870.1	27.368	95	62	3	28	122	79	166	0.058	30	gamma-glutamylputrescine oxidoreductase	426	b1301		WP_000139543.1	25.926	54	38	1	82	133	681	734	0.76	26.9	ATP-dependent helicase	1300	b1413
sll0837	P73762	periplasmic protein, function unknown			Random proteins (Hypothetical)	Random proteins (Hypothetical)	Soluble proteins	32.9	0		WP_000891353.1	26.136	88	64	1	93	179	190	277	0.008	34.3	LPS assembly protein B	389	b1280		WP_000812896.1	24.37	119	84	3	80	195	70	185	0.026	32.3	heme lysase NrfEFG subunit NrfG	198	b4076		WP_001225124.1	26.49	151	92	5	103	237	289	436
sll0854	P73746	hypothetical protein			Random proteins (Hypothetical)	Random proteins (Hypothetical)	Soluble proteins	34.5	0
sll0858	P73742	hypothetical protein		sll0858	Random proteins (Hypothetical)	Random proteins (Hypothetical)	Soluble proteins	22.6	0		WP_000828222.1	34.177	79	50	2	82	158	28	106	6e-07	44.3	zinc resistance-associated protein	141	b4002		WP_001228984.1	28.205	117	66	4	84	192	48	154	0.000325	36.6	ATP-independent periplasmic protein-refolding chaperone	161	b1743		WP_000364884.1	27.632	76	41	3	98	170	161	225
sll0860	P73586	hypothetical protein			Random proteins (Hypothetical)	Random proteins (Hypothetical)	Soluble proteins	19.3	0		WP_001243431.1	32.258	62	36	3	80	135	28	89	0.52	26.9	heat-shock protein IbpB	142	b3686
sll0867	P73573	hypothetical protein			Random proteins (Hypothetical)	Random proteins (Hypothetical)	Soluble proteins	45.8	0		WP_001199800.1	28.743	167	100	6	29	185	1	158	9.7e-10	56.6	2-carboxybenzaldehyde reductase	324	b0419		WP_000723710.1	26.5	200	103	7	74	247	41	222	7.74e-09	53.9	oxidoreductase	326	b1771		WP_000262172.1	24.432	176	101	6	29	188	13	172
sll0877	P73552	hypothetical protein			Random proteins (Hypothetical)	Random proteins (Hypothetical)	Soluble proteins	51.9	0		WP_001200455.1	34.043	47	19	2	316	362	9	43	0.92	26.6	ferrous iron transporter A	75	b3408
sll0888	Q55360	hypothetical protein			Random proteins (Hypothetical)	Random proteins (Hypothetical)	Soluble proteins	21.9	0		WP_000198828.1	32.895	76	38	3	87	153	187	258	0.13	29.6	GTPase	328	b2173		WP_000386551.1	34.545	55	34	2	52	105	213	266	0.92	26.9	DNA-binding protein YbiB	320	b0800
sll0913	P74316	hypothetical protein			Random proteins (Hypothetical)	Random proteins (Hypothetical)	Soluble proteins	23	0
sll0925	P72873	hypothetical protein			Random proteins (Hypothetical)	Random proteins (Hypothetical)	Soluble proteins	23	0		WP_000572698.1	35.714	56	29	3	40	93	207	257	0.89	27.3	chromosome partition protein MukB	1486	b0924
sll0983	P73151	hypothetical protein			Random proteins (Hypothetical)	Random proteins (Hypothetical)	Soluble proteins	33.9	0		WP_000683799.1	37.778	90	52	1	58	147	171	256	3.38e-10	55.8	bifunctional tRNA (5-methylaminomethyl-2-thiouridine)(34)-methyltransferase MnmD/FAD-dependent 5-carboxymethylaminomethyl-2-thiouridine(34) oxidoreductase MnmC	668	b2324		WP_000228551.1	42.105	38	21	1	91	127	141	178	0.37	28.5	protein smf	374	b4473
sll0995	P73130	hypothetical protein			Random proteins (Hypothetical)	Random proteins (Hypothetical)	Soluble proteins	26.2	0
sll0996	P73127	hypothetical protein			Random proteins (Hypothetical)	Random proteins (Hypothetical)	Soluble proteins	50.9	0		WP_000162740.1	42.825	446	242	6	6	446	3	440	3.69e-113	338	tRNA (N6-isopentenyl adenosine(37)-C2)-methylthiotransferase MiaB	474	b0661		WP_000049367.1	27.412	456	280	12	10	443	12	438	6.66e-44	156	ribosomal protein S12 methylthiotransferase RimO	441	b0835		WP_001299745.1	26.471	68	48	1	269	336	144	209
sll0997	P73126	hypothetical protein			Random proteins (Hypothetical)	Random proteins (Hypothetical)	Soluble proteins	40.6	0
sll1025	P72924	hypothetical protein			Random proteins (Hypothetical)	Random proteins (Hypothetical)	Soluble proteins	42.9	0		WP_001287715.1	32.53	83	40	3	4	74	6	84	0.000766	38.1	protein FixC	428	b0043		WP_001278525.1	29.412	85	45	3	2	76	4	83	0.007	35	electron transfer flavoprotein-quinone oxidoreductase	429	b1699		WP_001278525.1	39.13	46	23	1	168	208	131	176
sll1039	P72738	hypothetical protein			Random proteins (Hypothetical)	Random proteins (Hypothetical)	Soluble proteins	38.5	0
sll1049	P72653	hypothetical protein		sll1049	Random proteins (Hypothetical)	Random proteins (Hypothetical)	Soluble proteins	63.9	0		WP_001285288.1	36.364	33	21	0	83	115	307	339	0.78	29.3	glutamate 5-kinase	367	b0242
sll1054	P72646	hypothetical protein			Random proteins (Hypothetical)	Random proteins (Hypothetical)	Soluble proteins	21	0		WP_001300814.1	27.174	184	106	7	22	187	17	190	1.96e-13	62.8	GDP-mannose pyrophosphatase NudK	191	b2467		WP_000045744.1	23.464	179	132	3	11	187	5	180	8.5e-10	52.8	ADP compounds hydrolase NudE	186	b3397		WP_000917117.1	25.98	204	125	8	1	184	1	198
sll1063	P72633	hypothetical protein			Random proteins (Hypothetical)	Random proteins (Hypothetical)	Soluble proteins	24	0		WP_001220966.1	34.646	127	79	3	16	140	4	128	2.43e-09	52.4	tRNA (adenosine(37)-N6)-threonylcarbamoyltransferase complex dimerization subunit type 1 TsaB	231	b1807		WP_000365562.1	48.485	33	15	2	13	44	134	165	0.74	27.3	phosphohydrolase	231	b1962
sll1064	P72631	hypothetical protein			Random proteins (Hypothetical)	Random proteins (Hypothetical)	Soluble proteins	64.7	0		WP_001698647.1	33.333	63	37	2	357	419	315	372	0.78	29.3	glutathione-disulfide reductase	450	b3499
sll1084	P73260	hypothetical protein			Random proteins (Hypothetical)	Random proteins (Hypothetical)	Soluble proteins	97.3	0		WP_000095187.1	45.714	35	17	1	238	272	361	393	0.01	36.2	YgiQ family radical SAM protein	739	b4469		WP_000940549.1	29.06	117	54	7	171	272	25	127	0.14	32.3	EF-P beta-lysylation protein EpmB	342	b4145
sll1092	P74243	hypothetical protein			Random proteins (Hypothetical)	Random proteins (Hypothetical)	Soluble proteins	14.8	0		WP_001059922.1	21.978	91	68	1	1	88	19	109	0.48	26.6	hydrogenase expression/formation protein HypE	336	b2730
sll1109	P74708	hypothetical protein			Random proteins (Hypothetical)	Random proteins (Hypothetical)	Soluble proteins	22	0		WP_000139543.1	28.205	78	56	0	10	87	52	129	0.27	28.9	ATP-dependent helicase	1300	b1413
sll1118	P73346	hypothetical protein			Random proteins (Hypothetical)	Random proteins (Hypothetical)	Soluble proteins	11.4	0		WP_001160737.1	43.81	105	57	1	1	105	1	103	1.47e-27	94.4	hypothetical protein	107	b0866		WP_000208205.1	30.769	52	35	1	15	65	435	486	0.012	30.8	D-mannonate oxidoreductase	486	b4323		WP_001281242.1	30.909	55	30	2	57	105	753	805
sll1121	P73339	hypothetical protein			Random proteins (Hypothetical)	Random proteins (Hypothetical)	Soluble proteins	85.4	0		WP_001295354.1	26.061	330	212	13	41	358	208	517	3.11e-11	63.5	helicase IV	684	b0962		WP_001295354.1	50	28	14	0	711	738	639	666	0.11	32.7	helicase IV	684	b0962		WP_000383406.1	20.763	708	404	25	19	675	1	602
sll1123	P73338	hypothetical protein			Random proteins (Hypothetical)	Random proteins (Hypothetical)	Soluble proteins	28.9	0
sll1138	P73470	hypothetical protein			Random proteins (Hypothetical)	Random proteins (Hypothetical)	Soluble proteins	27.9	0		WP_001031729.1	29.452	146	80	3	70	215	94	216	2.17e-10	56.2	phosphoglycolate phosphatase	252	b3385		WP_000273290.1	25.352	213	118	6	4	209	7	185	7.12e-08	48.1	fructose-1-phosphate/6-phosphogluconate phosphatase	188	b2690		WP_000775794.1	21.327	211	142	4	2	210	3	191
sll1186	P72847	hypothetical protein			Random proteins (Hypothetical)	Random proteins (Hypothetical)	Soluble proteins	25.1	0		WP_000621011.1	31.667	60	38	1	127	183	63	122	0.21	28.9	AraC family transcriptional regulator, partial	228	n/a		WP_000559286.1	28.07	57	35	1	154	204	184	240	0.61	27.7	NAD(P)-dependent oxidoreductase	252	b1271
sll1188	P72845	hypothetical protein			Random proteins (Hypothetical)	Random proteins (Hypothetical)	Soluble proteins	18.8	0
sll1218	P74029	hypothetical protein YCF39	ycf39	ycf39	Random proteins (Hypothetical)	Random proteins (Hypothetical)	Soluble proteins	23.5	0		WP_001338420.1	30.709	127	75	3	1	119	1	122	4.31e-07	46.6	NAD(P)H-dependent oxidoreductase	337	b0868		WP_000560561.1	25.828	151	96	5	3	151	2	138	0.002	35	NAD(P)-dependent oxidoreductase	286	b4211		WP_001289167.1	34.375	64	39	1	3	63	7	70
sll1233	P74011	hypothetical protein			Random proteins (Hypothetical)	Random proteins (Hypothetical)	Soluble proteins	33.2	0
sll1251	P74084	hypothetical protein			Random proteins (Hypothetical)	Random proteins (Hypothetical)	Soluble proteins	35.3	0		WP_001225124.1	22.143	140	81	2	107	242	286	401	0.000352	38.9	cellulose synthase operon protein C	1157	b3530		WP_000802080.1	24.49	147	89	5	59	195	66	200	0.24	29.6	lipoprotein NlpI	294	b3163
sll1307	P73596	periplasmic protein, function unknown		sll1307	Random proteins (Hypothetical)	Random proteins (Hypothetical)	Soluble proteins	17.8	0		WP_000617544.1	30.38	79	45	4	24	99	23	94	0.28	27.3	50S ribosomal protein L23	100	b3318
sll1314	P73589	putative C4-dicarboxylase binding protein, periplasmic protein		dctP	Random proteins (Hypothetical)	Random proteins (Hypothetical)	Soluble proteins	41.1	0		WP_000776887.1	27.358	212	145	7	81	291	53	256	1.89e-15	73.6	2,3-diketo-L-gulonate ABC transporter substrate-binding protein	328	b3579		WP_001220077.1	26.667	105	55	3	92	181	698	795	0.069	32	adhesin	1250	b2229		WP_001336277.1	25	76	40	2	27	102	42	100
sll1318	P72733	hypothetical protein			Random proteins (Hypothetical)	Random proteins (Hypothetical)	Soluble proteins	24.9	0		WP_000281400.1	24.074	54	35	1	129	182	23	70	0.74	27.3	type I-E CRISPR-associated protein Cas6/Cse3/CasE	199	b2756
sll1388	P74148	hypothetical protein			Random proteins (Hypothetical)	Random proteins (Hypothetical)	Soluble proteins	17.3	0		WP_000278509.1	26.797	153	98	5	3	153	2	142	1.21e-08	48.1	universal stress protein G	142	b0607		WP_001300461.1	23.529	153	99	6	6	153	5	144	2.24e-07	44.7	universal stress protein F	144	b1376		WP_001262123.1	37.5	56	35	0	98	153	245	300
sll1400	P72615	hypothetical protein			Random proteins (Hypothetical)	Random proteins (Hypothetical)	Soluble proteins	13	0
sll1433	P74217	hypothetical protein			Random proteins (Hypothetical)	Random proteins (Hypothetical)	Soluble proteins	55.2	0		WP_001339108.1	30.649	447	268	13	28	459	30	449	1.32e-36	139	carbohydrate kinase	510	n/a		WP_000378026.1	30.769	65	40	1	307	366	100	164	0.86	28.9	LysR family transcriptional regulator	317	b0627
sll1446	P74206	hypothetical protein		rfrL	Random proteins (Hypothetical)	Random proteins (Hypothetical)	Soluble proteins	34.7	0		WP_001270094.1	24.779	226	156	4	79	290	146	371	1.06e-11	62	hypothetical protein	430	b4065		WP_001270094.1	24.096	249	154	6	7	235	139	372	1.48e-09	55.5	hypothetical protein	430	b4065		WP_001270094.1	27.835	97	41	2	226	318	148	219
sll1461	P73439	hypothetical protein			Random proteins (Hypothetical)	Random proteins (Hypothetical)	Soluble proteins	25.5	0		WP_000069375.1	33.333	57	38	0	136	192	665	721	0.035	32	phosphoenolpyruvate synthase	792	b1702
sll1464	P73436	hypothetical protein			Random proteins (Hypothetical)	Random proteins (Hypothetical)	Soluble proteins	54	0		WP_000175703.1	39.514	329	189	5	20	346	15	335	3.09e-73	236	hypothetical protein	478	b1705
sll1500	P73003	hypothetical protein		cobT	Random proteins (Hypothetical)	Random proteins (Hypothetical)	Soluble proteins	39	0		WP_001206197.1	38.636	44	26	1	196	238	329	372	0.81	28.5	3-oxoadipyl-CoA/3-oxo-5,6-dehydrosuberyl-CoA thiolase	401	b1397		WP_000284280.1	32.727	55	36	1	34	88	131	184	0.84	28.1	isomerase/hydrolase	219	b1179
sll1505	P72996	hypothetical protein			Random proteins (Hypothetical)	Random proteins (Hypothetical)	Soluble proteins	13.1	0		WP_000026117.1	35.897	39	25	0	50	88	343	381	0.12	28.1	glycolate oxidase	499	b2979		WP_000885458.1	28.302	53	38	0	58	110	117	169	0.25	27.3	transcriptional regulator	302	b1339		WP_000190939.1	31.707	41	27	1	67	106	649	689
sll1507	P72989	salt-induced periplasmic protein			Random proteins (Hypothetical)	Random proteins (Hypothetical)	Soluble proteins	20.1	0		WP_000813200.1	27.027	74	43	1	7	80	216	278	0.061	30.4	single-stranded-DNA-specific exonuclease RecJ	577	b2889
sll1516	P72974	hypothetical protein			Random proteins (Hypothetical)	Random proteins (Hypothetical)	Soluble proteins	70.9	0
sll1532	P74351	hypothetical protein			Random proteins (Hypothetical)	Random proteins (Hypothetical)	Soluble proteins	23.2	0		WP_000272486.1	27.778	90	50	3	42	131	187	261	0.01	33.1	UDP-galactopyranose mutase	367	b2036
sll1541	P74334	hypothetical protein		syc2, SynAco	Random proteins (Hypothetical)	Random proteins (Hypothetical)	Soluble proteins	54.3	0
sll1542	P74675	hypothetical protein			Random proteins (Hypothetical)	Random proteins (Hypothetical)	Soluble proteins	34.8	0		WP_001282683.1	42.105	38	22	0	209	246	52	89	0.001	36.6	flagellar assembly protein FliH	228	b1940		WP_000983609.1	29.091	55	38	1	146	200	104	157	0.31	28.9	protein phosphatase CheZ	214	b1881		WP_000339954.1	26	50	34	1	230	279	250	296
sll1549	P74656	salt-enhanced periplasmic protein			Random proteins (Hypothetical)	Random proteins (Hypothetical)	Soluble proteins	26.6	0		WP_001295305.1	26.563	128	67	4	75	180	6	128	0.16	29.6	2,3-bisphosphoglycerate-dependent phosphoglycerate mutase	250	b0755		WP_000057138.1	25.641	117	69	4	36	144	37	143	0.19	29.6	3-phosphoserine/phosphohydroxythreonine aminotransferase	362	b0907
sll1573	P73210	hypothetical protein			Random proteins (Hypothetical)	Random proteins (Hypothetical)	Soluble proteins	17.1	0		WP_001295429.1	37.931	29	18	0	5	33	18	46	0.85	25	DUF1307 domain-containing protein	153	b2123
sll1581	P73198	hypothetical protein		gumB	Random proteins (Hypothetical)	Random proteins (Hypothetical)	Soluble proteins	54.1	0		WP_000978094.1	28.727	275	141	11	41	294	56	296	1.55e-15	75.1	lipoprotein	379	b2062		WP_000978094.1	22.886	201	121	6	300	491	191	366	2.79e-05	43.1	lipoprotein	379	b2062		WP_001295357.1	31.818	176	99	6	62	225	84	250
sll1618	P73733	hypothetical protein			Random proteins (Hypothetical)	Random proteins (Hypothetical)	Soluble proteins	21.4	0
sll1620	P73730	hypothetical protein			Random proteins (Hypothetical)	Random proteins (Hypothetical)	Soluble proteins	17.2	0		WP_000130217.1	34.615	52	28	2	40	85	10	61	0.19	28.5	RNA polymerase sigma factor RpoH	284	b3460
sll1623	P73725	ABC transporter ATP-binding protein		ndhM	Random proteins (Hypothetical)	Random proteins (Hypothetical)	PM	24.3	0		WP_000996005.1	33.772	228	133	5	3	216	17	240	7.92e-34	121	putrescine transport ATP-binding protein PotG	377	b0855		WP_000531594.1	35.577	208	117	4	26	219	37	241	5.31e-29	108	Fe3+/spermidine/putrescine ABC transporter ATP-binding protein	378	b1126		WP_000021036.1	37.186	199	108	4	22	204	18	215
sll1634	P73453	hypothetical protein		cnaT	Random proteins (Hypothetical)	Random proteins (Hypothetical)	Soluble proteins	38.5	0		WP_000386551.1	24.603	252	180	6	4	252	2	246	5.14e-13	65.9	DNA-binding protein YbiB	320	b0800		WP_000763511.1	24.809	262	174	10	17	272	208	452	0.001	37.4	bifunctional glutamine amidotransferase/anthranilate phosphoribosyltransferase	531	b1263		WP_000853353.1	30	80	46	2	232	301	96	175
sll1640	P73046	hypothetical protein			Random proteins (Hypothetical)	Random proteins (Hypothetical)	Soluble proteins	35.6	0		WP_001118036.1	23.377	231	115	9	57	275	37	217	7.44e-06	43.5	hydrolase YafV	256	b0219
sll1652	P72819	hypothetical protein			Random proteins (Hypothetical)	Random proteins (Hypothetical)	Soluble proteins	9.5	0		WP_001138624.1	75	16	4	0	65	80	79	94	0.61	26.6	transcriptional regulator	551	b0069
sll1659	P72811	hypothetical protein			Random proteins (Hypothetical)	Random proteins (Hypothetical)	Soluble proteins	43.3	0		WP_000847447.1	24.444	135	95	4	17	151	30	157	0.000183	40	2-iminoacetate synthase	377	b3990		WP_000042632.1	25.51	196	111	8	73	258	93	263	0.012	34.3	lipoyl synthase	321	b0627
sll1667	P72802	periplasmic protein, similar to mitochondrial outer membrane 72K protein		mom72	Random proteins (Hypothetical)	Random proteins (Hypothetical)	Soluble proteins	29.9	0		WP_000802080.1	26.506	83	55	2	72	151	58	137	0.053	31.6	lipoprotein NlpI	294	b3163		WP_000802080.1	25.316	79	59	0	132	210	84	162	0.62	28.1	lipoprotein NlpI	294	b3163		WP_001225124.1	28.723	94	56	3	128	216	287	374
sll1692	P73707	hypothetical protein			Random proteins (Hypothetical)	Random proteins (Hypothetical)	Soluble proteins	17.2	0
sll1693	P73705	hypothetical protein			Random proteins (Hypothetical)	Random proteins (Hypothetical)	Soluble proteins	50.7	0		WP_001286597.1	30.841	107	61	3	57	159	29	126	7.45e-05	41.2	trans-aconitate 2-methyltransferase	252	b1519		WP_000456467.1	30.137	73	48	2	62	133	113	183	7.65e-05	41.2	protein-(glutamine-N5) methyltransferase, release factor-specific	277	b1212		WP_001300582.1	34.783	46	30	0	62	107	136	181
sll1766	P73639	hypothetical protein		aslB, astB	Random proteins (Hypothetical)	Random proteins (Hypothetical)	Soluble proteins	45.7	0		WP_001301030.1	27.298	359	206	12	29	361	3	332	9.13e-30	115	anaerobic sulfatase maturase	385	b1497		WP_000941517.1	24.384	365	236	10	29	367	12	362	1.84e-29	115	anaerobic sulfatase maturase AslB	411	b3800
sll1773	P73623	hypothetical protein		pirA	Random proteins (Hypothetical)	Random proteins (Hypothetical)	Soluble proteins	25.7	0		WP_000639811.1	51.502	233	108	4	1	232	1	229	5.01e-81	239	quercetin 2,3-dioxygenase	231	b3439		WP_000633576.1	32.489	237	150	3	1	232	1	232	4.48e-40	135	pirin-like protein YhaK	233	b3106		WP_000606257.1	23.333	90	48	2	33	113	22	99
sll1775	P73619	hypothetical protein			Random proteins (Hypothetical)	Random proteins (Hypothetical)	Soluble proteins	92.3	0
sll1783	P73602	hypothetical protein			Random proteins (Hypothetical)	Random proteins (Hypothetical)	Soluble proteins	16.8	0		WP_000958598.1	24.706	85	54	2	50	124	2	86	0.002	32.7	quinol monooxygenase YgiN	104	b3029		WP_000014036.1	37.5	32	20	0	22	53	188	219	0.77	26.6	NAD(P) transhydrogenase subunit beta	462	b1602
sll1825	P73288	hypothetical protein			Random proteins (Hypothetical)	Random proteins (Hypothetical)	Soluble proteins	20.3	0		WP_001008535.1	27.869	183	109	6	12	171	2	184	9.48e-10	53.5	beta-ketoacyl-ACP reductase	244	b1093		WP_001136554.1	31.579	76	40	2	16	79	4	79	3.76e-05	40.8	NAD(P)-dependent oxidoreductase	476	b0869		WP_000500731.1	27.168	173	100	6	17	168	9	176
sll1895	P74101	hypothetical protein			Random proteins (Hypothetical)	Random proteins (Hypothetical)	Soluble proteins	79.6	0		WP_000859945.1	30.07	429	295	4	248	676	222	645	1.24e-67	231	cyclic di-GMP phosphodiesterase	661	b1285		WP_001248237.1	31.954	435	285	4	252	686	377	800	2.94e-64	225	oxygen-sensing cyclic-di-GMP phosphodiesterase	807	n/a		WP_001360263.1	28.218	404	272	8	277	676	379	768
sll1897	P74098	hypothetical protein			Random proteins (Hypothetical)	Random proteins (Hypothetical)	Soluble proteins	16.7	0
sll1902	P73835	hypothetical protein			Random proteins (Hypothetical)	Random proteins (Hypothetical)	Soluble proteins	45.9	0		WP_000042442.1	28.571	105	74	1	43	147	6	109	5.85e-06	43.9	glutathione S-transferase	214	b2301		WP_000566471.1	23.81	210	109	8	53	233	9	196	0.001	37	thiol:disulfide oxidoreductase	215	b2302		WP_000780912.1	28.261	92	58	4	43	132	1	86
sll1913	P73250	hypothetical protein			Random proteins (Hypothetical)	Random proteins (Hypothetical)	Soluble proteins	66.6	0		WP_000081674.1	36.842	38	24	0	15	52	149	186	0.094	32.3	glutamate synthase	472	b3213		WP_000102485.1	32.609	46	31	0	10	55	4	49	0.24	31.2	dihydrolipoyl dehydrogenase	474	b0116		WP_001350545.1	39.474	38	23	0	15	52	313	350
sll1938	P73083	hypothetical protein			Random proteins (Hypothetical)	Random proteins (Hypothetical)	Soluble proteins	22.5	0		WP_001163141.1	26.23	61	35	1	9	59	394	454	0.72	27.3	peptidase M16	498	b3525		WP_000832437.1	34.328	67	31	2	79	145	69	122	0.83	27.3	TonB-dependent receptor	790	b1495
sll1940	P73080	hypothetical protein			Random proteins (Hypothetical)	Random proteins (Hypothetical)	Soluble proteins	17	0		WP_000973083.1	29.73	74	46	2	11	84	549	616	0.11	29.3	acyl-CoA dehydrogenase	814	b0221
sll1956	P73813	hypothetical protein			Random proteins (Hypothetical)	Random proteins (Hypothetical)	Soluble proteins	21.9	0		WP_000091263.1	31.481	54	34	2	108	160	152	203	0.5	27.7	1-phosphofructokinase	312	b2163
sll1979	P73921	hypothetical protein			Random proteins (Hypothetical)	Random proteins (Hypothetical)	Soluble proteins	15.9	0		WP_000812896.1	20.339	59	47	0	16	74	46	104	0.18	28.1	heme lysase NrfEFG subunit NrfG	198	b4076		WP_000107384.1	31.646	79	40	2	61	125	512	590	0.38	27.3	hydrogenase-1 large chain	597	b0973		WP_000094721.1	36.364	33	21	0	17	49	326	358
sll2015	P73663	hypothetical protein			Random proteins (Hypothetical)	Random proteins (Hypothetical)	Soluble proteins	23.4	0
sll5003	Q6ZEX7	hypothetical protein			Random proteins (Hypothetical)	Random proteins (Hypothetical)	Soluble proteins	15.1	0
sll5004	Q6ZEX6	hypothetical protein			Random proteins (Hypothetical)	Random proteins (Hypothetical)	Soluble proteins	11.6	0		WP_000637046.1	32.075	53	29	1	2	54	279	324	0.4	26.6	ABC transporter substrate-binding protein	604	b2177
sll5034	Q6ZEU6	hypothetical protein			Random proteins (Hypothetical)	Random proteins (Hypothetical)	Soluble proteins	23.2	0		WP_000910026.1	30.275	109	64	5	43	147	246	346	0.038	31.6	hypothetical protein	768	b1407		WP_000212426.1	30	60	32	1	128	187	110	159	0.61	27.7	6-N-hydroxylaminopurine detoxification oxidoreductase	369	b0947
sll6076	Q6YRS8	hypothetical protein			Random proteins (Hypothetical)	Random proteins (Hypothetical)					WP_001214248.1	45.238	42	21	1	214	253	187	228	0.05	31.2	hypothetical protein	232	b0278		WP_001283626.1	41.026	39	22	1	216	253	121	159	0.36	28.5	RNA polymerase sigma factor FecI	173	b4293		WP_000339954.1	40	25	15	0	58	82	80	104
sll6053	Q6YRV1	hypothetical protein			Random proteins (Hypothetical)	Random proteins (Hypothetical)	Soluble proteins	52.7	0		WP_000829217.1	33.088	136	84	3	203	336	33	163	2.05e-11	60.8	molybdopterin-synthase adenylyltransferase	249	b0826		WP_000999737.1	27.647	170	107	3	184	351	9	164	9.39e-10	56.2	thiamine biosynthesis protein ThiS	251	b3992		WP_000117728.1	38.75	80	45	2	184	262	13	89
sll6055	Q6YRU9	hypothetical protein			Random proteins (Hypothetical)	Random proteins (Hypothetical)	Soluble proteins	17.4	0		WP_000520676.1	20.455	88	63	1	6	93	92	172	0.11	29.3	fimbrial-like adhesin protein	304	b1502
sll7028	Q6ZEH0	hypothetical protein			Random proteins (Hypothetical)	Random proteins (Hypothetical)	Soluble proteins	47	0		WP_001355538.1	28.889	90	50	4	80	160	66	150	0.78	28.9	outer membrane usher protein YraJ	838	b3144
sll7033	Q6ZEG5	hypothetical protein			Random proteins (Hypothetical)	Random proteins (Hypothetical)	Soluble proteins	12.6	0		WP_000081983.1	58.824	17	7	0	75	91	338	354	0.58	26.2	succinylornithine aminotransferase	406	b1748		WP_001065497.1	42.308	26	15	0	53	78	184	209	0.75	25.8	stress response kinase A	328	b3859
sll7077	Q6ZEC1	hypothetical protein			Random proteins (Hypothetical)	Random proteins (Hypothetical)	Soluble proteins	21.8	0		WP_000280488.1	32.609	138	81	4	6	137	16	147	4.84e-13	63.9	bifunctional (p)ppGpp synthetase II/ guanosine-3',5'-bis pyrophosphate 3'-pyrophosphohydrolase	702	b3650		WP_001008535.1	25.234	107	74	3	72	173	67	172	0.15	29.3	beta-ketoacyl-ACP reductase	244	b1093		WP_000023635.1	37.736	53	28	2	45	92	146	198
sll8001	Q6ZE91	hypothetical protein			Random proteins (Hypothetical)	Random proteins (Hypothetical)	Soluble proteins	39.6	0
sll8027	Q6ZE65	hypothetical protein			Random proteins (Hypothetical)	Random proteins (Hypothetical)	Soluble proteins	15.5	0		WP_000101658.1	36.364	33	21	0	79	111	20	52	0.061	29.6	DUF1190 domain-containing protein	212	b4185		WP_000096011.1	45.455	33	16	1	59	89	871	903	0.89	26.6	methionine synthase	1227	b4019
slr0001	Q55660	hypothetical protein			Random proteins (Hypothetical)	Random proteins (Hypothetical)	Soluble proteins	17.4	0		WP_000085899.1	26.897	145	98	4	10	146	15	159	1.28e-09	51.6	flavin reductase-like protein	189	b1462		WP_001028083.1	25.243	103	75	2	31	133	33	133	0.001	34.3	FMN reductase	164	b1007		WP_000445533.1	28	50	36	0	91	140	136	185
slr0031	Q55449	hypothetical protein			Random proteins (Hypothetical)	Random proteins (Hypothetical)	Soluble proteins	66.9	0		WP_000642849.1	35.417	48	30	1	519	565	141	188	0.95	28.5	DUF421 domain-containing protein	230	b0906
slr0039	Q55458	hypothetical protein		slr0039	Random proteins (Hypothetical)	Random proteins (Hypothetical)	Soluble proteins	38.4	0		WP_000086722.1	23.276	232	153	7	135	355	162	379	0.000151	40.4	phosphate acetyltransferase	714	b2297		WP_001298920.1	24.272	103	71	2	18	120	30	125	0.16	30.4	selenium-dependent hydroxylase accessory protein	256	b2876
slr0049	Q55131	hypothetical protein			Random proteins (Hypothetical)	Random proteins (Hypothetical)	Soluble proteins	44	0		WP_001056384.1	26.154	65	46	1	225	287	213	277	0.95	28.1	transpeptidase	306	b0819
slr0050	Q55132	hypothetical protein YCF56	ycf56	ycf56	Random proteins (Hypothetical)	Random proteins (Hypothetical)	Soluble proteins	36.1	0		WP_001300687.1	44.337	309	166	3	1	307	1	305	7.91e-85	255	ribonuclease Z	305	b2268		WP_000059908.1	29.078	141	72	5	10	150	41	153	0.006	34.7	phosphoribosyl 1,2-cyclic phosphodiesterase	252	b4092
slr0144	P74443	hypothetical protein			Random proteins (Hypothetical)	Random proteins (Hypothetical)	Soluble proteins	29.6	0		WP_000208650.1	25.49	51	34	1	122	172	92	138	0.23	29.6	tyrosine-protein kinase etk	726	b0981
slr0146	P74445	hypothetical protein			Random proteins (Hypothetical)	Random proteins (Hypothetical)	Soluble proteins	19.7	0
slr0147	P74446	hypothetical protein		slr0147	Random proteins (Hypothetical)	Random proteins (Hypothetical)	Soluble proteins	24.3	0
slr0149	P74448	hypothetical protein		slr0149	Random proteins (Hypothetical)	Random proteins (Hypothetical)	Soluble proteins	18.4	0		WP_000089481.1	25.899	139	76	7	1	116	1	135	0.013	32	3-keto-L-gulonate-6-phosphate decarboxylase sgbH	220	b3581		WP_000448564.1	52.632	19	9	0	80	98	55	73	0.37	26.9	transcriptional regulator	135	b1570
slr0169	Q55550	hypothetical protein			Random proteins (Hypothetical)	Random proteins (Hypothetical)	Soluble proteins	22.7	0
slr0199	P54004	hypothetical protein		slr0199	Random proteins (Hypothetical)	Random proteins (Hypothetical)	Soluble proteins	32.7	0		WP_000333380.1	25.616	203	88	10	106	278	69	238	1.83e-07	48.1	class II glutamine amidotransferase	255	b0223		WP_000334099.1	36.364	55	29	2	127	181	84	132	0.003	36.2	glutamine--fructose-6-phosphate aminotransferase	609	b3729		WP_000043761.1	29.412	51	33	1	75	122	206	256
slr0207	Q55779	hypothetical protein			Random proteins (Hypothetical)	Random proteins (Hypothetical)	Soluble proteins	62.7	0		WP_000108330.1	27.068	133	72	7	363	486	10	126	0.011	34.3	gluconokinase	175	b3437		WP_046608203.1	29.825	57	37	1	351	404	91	147	0.03	33.9	PrkA family serine protein kinase	642	b1782		WP_001293341.1	27.941	68	45	1	333	396	18	85
slr0208	Q55780	hypothetical protein			Random proteins (Hypothetical)	Random proteins (Hypothetical)	Soluble proteins	29.9	0		WP_000024872.1	55.556	18	8	0	232	249	106	123	0.41	28.9	multidrug efflux RND transporter permease subunit	1037	b3512
slr0280	P74396	hypothetical protein			Random proteins (Hypothetical)	Random proteins (Hypothetical)	Soluble proteins	65.4	0
slr0287	P74411	hypothetical protein			Random proteins (Hypothetical)	Random proteins (Hypothetical)	Soluble proteins	13.6	0		WP_000035670.1	36.111	36	20	1	47	82	625	657	0.19	27.7	DNA polymerase II	783	b0060		WP_001126780.1	40.741	27	16	0	59	85	56	82	0.55	25.8	aminoacrylate deaminase reactive intermediate detoxification; weak enamine/imine deaminase activity	128	b1010
slr0303	Q55907	hypothetical protein		SsarsM	Random proteins (Hypothetical)	Random proteins (Hypothetical)	Soluble proteins	35.2	0		WP_000227958.1	29.915	117	71	3	63	176	67	175	1.41e-06	45.8	ubiquinone/menaquinone biosynthesis C-methyltransferase UbiE	251	b3833		WP_000016007.1	25.258	194	110	7	119	312	45	203	1.29e-05	42.4	SAM-dependent methyltransferase	207	b0210		WP_000246761.1	36.957	46	27	1	123	168	91	134
slr0326	Q55533	hypothetical protein			Random proteins (Hypothetical)	Random proteins (Hypothetical)	Soluble proteins	16.9	0		WP_000841714.1	31.579	19	13	0	16	34	470	488	0.49	27.3	trehalase	565	b1197
slr0337	Q55545	hypothetical protein			Random proteins (Hypothetical)	Random proteins (Hypothetical)	Soluble proteins	84.1	0
slr0351	Q57456	hypothetical protein			Random proteins (Hypothetical)	Random proteins (Hypothetical)	Soluble proteins	46.5	0		WP_001086539.1	26.357	129	68	8	229	334	303	427	0.22	30.4	ribosomal RNA large subunit methyltransferase K/L	702	b0948		WP_001222883.1	29.412	34	24	0	76	109	178	211	0.44	29.6	periplasmic dipeptide transporter	535	b3539		WP_001301334.1	25.287	174	98	7	9	171	228	380
slr0373	Q55588	hypothetical protein			Random proteins (Hypothetical)	Random proteins (Hypothetical)	Soluble proteins	14	0		WP_000827360.1	37.143	35	18	1	71	105	402	432	0.086	28.9	ribonuclease E	1061	b1084		WP_000830156.1	23.077	91	63	2	2	92	37	120	0.15	28.1	D-alanyl-D-alanine carboxypeptidase	388	b2010
slr0376	Q55590	hypothetical protein		slr0376	Random proteins (Hypothetical)	Random proteins (Hypothetical)	Soluble proteins	12.8	0
slr0402	P74432	hypothetical protein			Random proteins (Hypothetical)	Random proteins (Hypothetical)	Soluble proteins	21.2	0		WP_001174777.1	46.875	192	92	5	1	183	1	191	2.15e-47	151	non-canonical purine NTP pyrophosphatase	197	b2954
slr0407	P74439	hypothetical protein			Random proteins (Hypothetical)	Random proteins (Hypothetical)	Soluble proteins	30.6	0		WP_000227958.1	31.496	127	85	1	29	153	44	170	1.33e-15	71.6	ubiquinone/menaquinone biosynthesis C-methyltransferase UbiE	251	b3833		WP_000246761.1	29.365	126	81	3	27	152	21	138	1.61e-06	45.1	malonyl-[acyl-carrier protein] O-methyltransferase BioC	251	b0777		WP_000010115.1	30	110	65	4	51	160	88	185
slr0431	Q55113	hypothetical protein			Random proteins (Hypothetical)	Random proteins (Hypothetical)	Soluble proteins	27	0		WP_000669834.1	25.882	255	159	10	1	247	1	233	2.42e-06	44.3	oxidative stress defense protein	246	b2922
slr0443	P74379	hypothetical protein			Random proteins (Hypothetical)	Random proteins (Hypothetical)	Soluble proteins	14.6	0		WP_000347714.1	29.825	114	61	5	15	112	69	179	0.018	30.8	DNA recombination protein RmuC	475	b3832		WP_000406871.1	34.694	49	27	1	73	116	275	323	0.46	26.9	arabinosidase	536	b0271
slr0445	P74385	hypothetical protein			Random proteins (Hypothetical)	Random proteins (Hypothetical)	Soluble proteins	23.8	0		WP_000870036.1	23.276	116	67	4	88	185	267	378	0.79	27.3	DNA ligase B	560	b3647
slr0453	P74690	hypothetical protein			Random proteins (Hypothetical)	Random proteins (Hypothetical)	Soluble proteins	92.4	0		WP_000545677.1	43.243	37	20	1	510	546	448	483	0.61	30	trk system potassium uptake protein trkH	483	b3849
slr0459	P74698	hypothetical protein			Random proteins (Hypothetical)	Random proteins (Hypothetical)	Soluble proteins	52.3	0		WP_001254790.1	52.174	23	11	0	94	116	204	226	0.59	29.3	transcriptional regulator	301	b3383
slr0479	Q55173	hypothetical protein			Random proteins (Hypothetical)	Random proteins (Hypothetical)	Soluble proteins	28.2	0		WP_001087218.1	27.941	68	42	2	166	230	226	289	0.57	28.1	hypothetical protein	614	n/a		WP_001253696.1	35.185	54	26	3	18	64	71	122	0.57	28.1	two-component sensor histidine kinase	450	b3404
slr0480	Q55174	hypothetical protein YCF46	ycf46	ycf46	Random proteins (Hypothetical)	Random proteins (Hypothetical)	Soluble proteins	55.9	0		WP_001107467.1	35.135	222	130	5	228	440	152	368	3.41e-26	109	ATP-dependent zinc metalloprotease FtsH	644	b3178		WP_001119478.1	22.973	148	95	4	130	275	37	167	0.38	29.6	OapA family protein	212	b4206		WP_000156255.1	43.333	30	17	0	362	391	24	53
slr0487	Q55178	hypothetical protein			Random proteins (Hypothetical)	Random proteins (Hypothetical)	Soluble proteins	18.6	0		WP_001333621.1	34.694	49	32	0	50	98	19	67	0.029	31.2	glycerate kinase	381	b0514
slr0552	Q55514	hypothetical protein			Random proteins (Hypothetical)	Random proteins (Hypothetical)	Soluble proteins	26.7	0		WP_001188520.1	27.826	115	67	4	89	192	73	182	0.43	28.1	transcriptional regulator	191	b4131		WP_001194860.1	28.571	77	50	2	166	240	129	202	0.6	28.1	autoinducer 2 import ATP-binding protein LsrA	511	b1513		WP_000459630.1	24.306	144	83	6	99	239	21	141
slr0556	P52056	hypothetical protein		ylmE	Random proteins (Hypothetical)	Random proteins (Hypothetical)	Soluble proteins	24	0		WP_000997795.1	38.756	209	117	5	15	217	26	229	8.88e-33	115	YggS family pyridoxal phosphate enzyme	234	b2951
slr0586	P74722	hypothetical protein			Random proteins (Hypothetical)	Random proteins (Hypothetical)	Soluble proteins	29.6	0		WP_001031729.1	22.059	136	98	3	122	254	116	246	0.003	35	phosphoglycolate phosphatase	252	b3385		WP_000153129.1	28.986	69	45	3	181	245	178	246	0.34	28.9	ribonucleotide monophosphatase NagD	250	b0675
slr0590	P74728	hypothetical protein			Random proteins (Hypothetical)	Random proteins (Hypothetical)	Soluble proteins	26.3	0		WP_000942785.1	30.357	56	39	0	55	110	107	162	0.99	26.9	membrane-anchored secretion pathway M-type protein	178	b2968
slr0596	P74740	hypothetical protein			Random proteins (Hypothetical)	Random proteins (Hypothetical)	Soluble proteins	30.2	0		WP_001143253.1	29.293	99	54	3	22	104	7	105	0.23	29.6	glycine radical enzyme, YjjI family	516	b4379		WP_001281379.1	31.034	87	42	4	160	243	189	260	0.9	27.7	3-phenylpropionate-dihydrodiol/cinnamic acid-dihydrodiol dehydrogenase	270	b2541
slr0605	P74752	hypothetical protein			Random proteins (Hypothetical)	Random proteins (Hypothetical)	Soluble proteins	36.5	0		WP_000531213.1	66.562	317	105	1	1	316	1	317	1.73e-147	415	glutathione-dependent reductase	328	b3102		WP_000186853.1	23.881	134	77	5	19	145	101	216	0.005	34.7	exonuclease	226	b0772
slr0619	Q55861	hypothetical protein			Random proteins (Hypothetical)	Random proteins (Hypothetical)	Soluble proteins	38.3	0
slr0630	Q55708	hypothetical protein			Random proteins (Hypothetical)	Random proteins (Hypothetical)	Soluble proteins	24.8	0
slr0650	Q55730	hypothetical protein			Random proteins (Hypothetical)	Random proteins (Hypothetical)	Soluble proteins	22.5	0		WP_001170162.1	29.231	65	35	1	108	161	70	134	0.43	28.1	L-asparaginase 1	338	b1767		WP_001350545.1	39.474	38	23	0	133	170	481	518	0.46	28.1	oxidoreductase (Fe-S)-binding subunit	639	b2887		WP_001059169.1	29.508	61	38	2	80	140	29	84
slr0651	P74560	hypothetical protein			Random proteins (Hypothetical)	Random proteins (Hypothetical)	Soluble proteins	14	0		WP_000235391.1	38.462	26	16	0	5	30	216	241	0.54	26.6	glucarate dehydratase-related protein	446	b2788
slr0664	P74581	hypothetical protein		relEs	Random proteins (Hypothetical)	Random proteins (Hypothetical)	Soluble proteins	13.7	0		WP_000323025.1	27.66	94	52	3	25	113	13	95	0.0004	34.3	mRNA interferase RelE	95	b1563
slr0689	P72961	hypothetical protein			Random proteins (Hypothetical)	Random proteins (Hypothetical)	Soluble proteins	42.5	0		WP_000186631.1	24.286	140	91	5	140	276	19	146	0.59	28.5	aminoacyl-tRNA deacylase	159	b0481
slr0698	Q55960	hypothetical protein			Random proteins (Hypothetical)	Random proteins (Hypothetical)	Soluble proteins	18	0		WP_000125282.1	22.222	135	94	3	28	151	63	197	0.87	26.6	acetoacetate metabolism regulatory protein AtoC	461	b2220
slr0722	P72667	hypothetical protein			Random proteins (Hypothetical)	Random proteins (Hypothetical)	Soluble proteins	26	0		WP_001222509.1	27.426	237	143	6	77	300	15	235	4.24e-18	79	ribosomal RNA small subunit methyltransferase E	243	b2946		WP_000204658.1	46.667	30	16	0	254	283	45	74	0.24	29.6	prolipoprotein diacylglyceryl transferase	291	b2828
slr0731	P72675	hypothetical protein			Random proteins (Hypothetical)	Random proteins (Hypothetical)	Soluble proteins	44.7	0
slr0734	P72682	hypothetical protein			Random proteins (Hypothetical)	Random proteins (Hypothetical)	Soluble proteins	41.1	0		WP_001266908.1	22.082	317	228	9	55	370	103	401	8.89e-05	41.2	D-amino acid dehydrogenase small subunit	432	b1189		WP_000251727.1	32.653	49	32	1	153	201	144	191	0.078	31.6	ATP-dependent 6-phosphofructokinase	309	b1723		WP_000832573.1	25.641	78	57	1	275	351	8	85
slr0755	P74640	hypothetical protein			Random proteins (Hypothetical)	Random proteins (Hypothetical)	Soluble proteins	21.5	0
slr0771	Q55606	hypothetical protein			Random proteins (Hypothetical)	Random proteins (Hypothetical)	Soluble proteins	12.5	0
slr0773	Q55608	hypothetical protein			Random proteins (Hypothetical)	Random proteins (Hypothetical)	Soluble proteins	24.1	0		WP_000691382.1	21.239	226	166	5	1	218	1	222	3.07e-11	59.3	trk system potassium uptake protein trkA	458	b3290		WP_000377098.1	32.727	110	72	2	3	111	402	510	2.32e-07	47.8	glutathione-regulated potassium-efflux system protein KefC	620	b0047		WP_000718893.1	38.889	36	22	0	7	42	8	43
slr0780	Q55622	hypothetical protein			Random proteins (Hypothetical)	Random proteins (Hypothetical)	Soluble proteins	19.2	0		WP_000543535.1	39.865	148	89	0	1	148	1	148	6.06e-36	119	NrdR family transcriptional regulator	149	b0413
slr0821	P74060	hypothetical protein			Random proteins (Hypothetical)	Random proteins (Hypothetical)	Soluble proteins	9.7	0		WP_001336528.1	33.333	39	26	0	42	80	38	76	0.22	26.9	TetR family transcriptional regulator	210	b1111		WP_000598619.1	31.868	91	49	4	21	109	2	81	0.3	26.2	molybdopterin synthase sulfur carrier subunit	81	b0784
slr0842	Q55427	hypothetical protein			Random proteins (Hypothetical)	Random proteins (Hypothetical)	Soluble proteins	45.4	0		WP_000470560.1	34.44	241	152	2	156	393	267	504	3.91e-42	152	protein Rtn	518	b2176		WP_001248237.1	35.918	245	154	3	153	395	552	795	5.64e-42	154	oxygen-sensing cyclic-di-GMP phosphodiesterase	807	n/a		WP_001310610.1	36.752	234	143	2	157	390	275	503
slr0863	P73754	hypothetical protein			Random proteins (Hypothetical)	Random proteins (Hypothetical)	Soluble proteins	50.3	0		WP_000055909.1	29.655	435	275	11	47	462	59	481	1.86e-38	142	metalloprotease TldD	481	b3244		WP_001162171.1	23.831	449	267	18	20	435	32	438	1.43e-10	59.7	metalloprotease PmbA	450	b4235
slr0865	P73759	hypothetical protein			Random proteins (Hypothetical)	Random proteins (Hypothetical)	Soluble proteins	37.9	0		WP_000942785.1	27.027	74	51	2	253	324	60	132	0.26	29.3	membrane-anchored secretion pathway M-type protein	178	b2968
slr0869	P73765	hypothetical protein		slr0869	Random proteins (Hypothetical)	Random proteins (Hypothetical)	Soluble proteins	92.5	0
slr0885	P73570	hypothetical protein			Random proteins (Hypothetical)	Random proteins (Hypothetical)	Soluble proteins	21.8	0
slr0923	Q55385	hypothetical protein YCF65	ycf65	ycf65	Random proteins (Hypothetical)	Random proteins (Hypothetical)	Soluble proteins	12.6	0		WP_001184045.1	29.091	55	39	0	27	81	380	434	0.23	27.3	murein DD-endopeptidase MepM	440	b1856
slr0924	Q55386	periplasmic protein, function unknown		tic22	Random proteins (Hypothetical)	Random proteins (Hypothetical)	Soluble proteins	26.1	0		WP_000437376.1	33.333	42	27	1	186	227	6	46	0.4	28.9	RNA polymerase sigma factor RpoD	613	b3065
slr0941	P74307	hypothetical protein			Random proteins (Hypothetical)	Random proteins (Hypothetical)	Soluble proteins	17.2	0		WP_000600189.1	25	68	48	2	18	83	28	94	0.055	29.6	ubiquinone-binding protein	158	b2619
slr0967	P72857	hypothetical protein		rfrP, slr0967	Random proteins (Hypothetical)	Random proteins (Hypothetical)	Soluble proteins	15.5	0		WP_001270094.1	33.333	87	58	0	47	133	288	374	3.48e-05	39.7	hypothetical protein	430	b4065		WP_001270094.1	24.107	112	65	2	47	138	163	274	0.003	33.9	hypothetical protein	430	b4065		WP_001270094.1	24.51	102	72	1	48	144	244	345
slr0981	P72883	hypothetical protein		slr0981	Random proteins (Hypothetical)	Random proteins (Hypothetical)	Soluble proteins	20.9	0		WP_000091263.1	26.23	61	42	2	110	169	147	205	0.46	27.7	1-phosphofructokinase	312	b2163
slr1034	P73145	hypothetical protein YCF41	ycf41	ycf41	Random proteins (Hypothetical)	Random proteins (Hypothetical)	Soluble proteins	14.4	0		WP_000168305.1	25.316	79	53	1	1	73	6	84	0.092	28.5	ssDNA-binding protein	178	b4058
slr1035	P73146	hypothetical protein			Random proteins (Hypothetical)	Random proteins (Hypothetical)	Soluble proteins	19.9	0
slr1039	P73155	hypothetical protein			Random proteins (Hypothetical)	Random proteins (Hypothetical)	Soluble proteins	26.1	0		WP_000016007.1	33.333	93	53	2	69	157	20	107	3.67e-08	49.3	SAM-dependent methyltransferase	207	b0210		WP_000227958.1	26.606	109	79	1	45	152	66	174	2.55e-06	43.9	ubiquinone/menaquinone biosynthesis C-methyltransferase UbiE	251	b3833		WP_000990765.1	27.5	120	82	3	32	151	48	162
slr1081	P72918	hypothetical protein			Random proteins (Hypothetical)	Random proteins (Hypothetical)	Soluble proteins	23.9	0		WP_000177906.1	45.714	35	13	2	65	95	3	35	0.4	28.5	beta-galactosidase	1024	b0344
slr1083	P72920	hypothetical protein			Random proteins (Hypothetical)	Random proteins (Hypothetical)	Soluble proteins	21	0		WP_001235102.1	26.136	88	61	2	9	95	277	361	0.2	28.9	chaperone protein ClpB	857	b2592		WP_000678989.1	39.394	33	20	0	60	92	224	256	0.28	28.5	multidrug resistance protein MdtA	415	b2074
slr1094	P72737	hypothetical protein			Random proteins (Hypothetical)	Random proteins (Hypothetical)	Soluble proteins	29.5	0		WP_000046749.1	37.5	48	26	2	16	63	172	215	0.71	28.1	energy-dependent translational throttle protein EttA	555	b4391
slr1103	P72747	hypothetical protein			Random proteins (Hypothetical)	Random proteins (Hypothetical)	Soluble proteins	79.8	0		WP_000859945.1	29.302	430	297	5	258	686	222	645	5.06e-64	222	cyclic di-GMP phosphodiesterase	661	b1285		WP_001248237.1	30.072	419	278	4	275	689	386	793	4.7e-59	210	oxygen-sensing cyclic-di-GMP phosphodiesterase	807	n/a		WP_001300629.1	27.64	445	304	7	251	689	209	641
slr1116	P72629	hypothetical protein			Random proteins (Hypothetical)	Random proteins (Hypothetical)	Soluble proteins	20.1	0		WP_001219813.1	28.571	91	58	3	73	157	46	135	0.25	28.5	UDP-N-acetylmuramate L-alanyl-gamma-D-glutamyl-meso-2,6-diaminoheptandioate ligase	457	b4233
slr1117	P72630	hypothetical protein			Random proteins (Hypothetical)	Random proteins (Hypothetical)	Soluble proteins	28.8	0		WP_001286597.1	26.563	192	118	9	31	213	20	197	1.27e-05	42.4	trans-aconitate 2-methyltransferase	252	b1519		WP_000354251.1	25	160	115	5	44	201	39	195	5.46e-05	40.4	SAM-dependent methyltransferase	248	b4306		WP_000456467.1	33.846	65	42	1	22	86	91	154
slr1119	P72634	hypothetical protein			Random proteins (Hypothetical)	Random proteins (Hypothetical)	Soluble proteins	26.6	0		WP_001295836.1	24.324	185	111	7	22	206	29	184	0.001	35.8	arylesterase	207	b0494
slr1143	P73272	hypothetical protein			Random proteins (Hypothetical)	Random proteins (Hypothetical)	Soluble proteins	38.7	0		WP_000426292.1	34.831	178	111	5	167	341	280	455	1.17e-25	103	diguanylate cyclase	460	b1490		WP_000484048.1	30.168	179	123	2	164	342	194	370	3.57e-22	93.2	diguanylate cyclase AdrA	371	b0385		WP_001369861.1	35.185	162	96	3	180	336	392	549
slr1160	P74233	periplasmic protein, function unknown			Random proteins (Hypothetical)	Random proteins (Hypothetical)	Soluble proteins	22.2	0
slr1161	P74236	hypothetical protein			Random proteins (Hypothetical)	Random proteins (Hypothetical)	Soluble proteins	22.9	0		WP_001273747.1	22.727	66	48	2	6	68	146	211	0.71	27.3	D-galactarate dehydratase	523	b3128
slr1206	P73356	hypothetical protein			Random proteins (Hypothetical)	Random proteins (Hypothetical)	Soluble proteins	24	0
slr1223	P73467	hypothetical protein		sulA, rcp	Random proteins (Hypothetical)	Random proteins (Hypothetical)	Soluble proteins	33.2	0		WP_001028341.1	40.85	306	170	4	1	305	1	296	3.51e-76	232	epimerase	297	b2304		WP_001226601.1	24.342	152	107	4	2	148	3	151	0.000455	38.1	dTDP-glucose 4,6-dehydratase	355	b3788		WP_001265438.1	22.667	150	100	7	1	141	1	143
slr1263	P73803	hypothetical protein			Random proteins (Hypothetical)	Random proteins (Hypothetical)	Soluble proteins	51.7	0
slr1278	P74192	hypothetical protein YCF62	ycf62	ycf62	Random proteins (Hypothetical)	Random proteins (Hypothetical)	Soluble proteins	37.7	0		WP_000176549.1	33.79	219	126	7	21	230	10	218	2.56e-16	76.3	tRNA lysidine(34) synthetase TilS	432	b0188		WP_071828412.1	25.926	162	86	8	8	158	16	154	0.00013	40	tRNA 2-thiocytidine(32) synthetase TtcA	399	n/a		WP_071828412.1	24.818	137	87	5	22	145	126	259
slr1287	P74202	hypothetical protein			Random proteins (Hypothetical)	Random proteins (Hypothetical)	Soluble proteins	35.9	0
slr1301	P72839	hypothetical protein			Random proteins (Hypothetical)	Random proteins (Hypothetical)	Soluble proteins	61.7	0		WP_000991805.1	25.532	94	65	3	231	319	78	171	0.000759	37.7	electron transport complex subunit RsxB	192	b1628		WP_000051560.1	36.111	72	35	4	34	101	147	211	0.77	28.9	murein tetrapeptide carboxypeptidase	304	b1192
slr1315	P72589	hypothetical protein			Random proteins (Hypothetical)	Random proteins (Hypothetical)	Soluble proteins	23.1	0
slr1338	P74074	hypothetical protein			Random proteins (Hypothetical)	Random proteins (Hypothetical)	Soluble proteins	22.4	0		WP_001046187.1	22.656	128	82	4	5	126	143	259	0.68	27.3	D-allose-binding periplasmic protein	311	b4088
slr1342	P74079	hypothetical protein			Random proteins (Hypothetical)	Random proteins (Hypothetical)	Soluble proteins	48.5	0		WP_000134870.1	26.786	56	41	0	86	141	67	122	0.58	29.3	gamma-glutamylputrescine oxidoreductase	426	b1301
slr1343	P74080	hypothetical protein			Random proteins (Hypothetical)	Random proteins (Hypothetical)	Soluble proteins	58.1	0		WP_000916281.1	33.929	56	36	1	68	123	37	91	0.78	28.9	thiamine import ATP-binding protein ThiQ	232	b0066
slr1353	P42350	hypothetical protein			Random proteins (Hypothetical)	Random proteins (Hypothetical)	Soluble proteins	31.3	0		WP_000773156.1	27.941	68	42	2	92	156	156	219	0.52	28.9	bifunctional chitinase/lysozyme	897	b3338
slr1362	P73535	hypothetical protein			Random proteins (Hypothetical)	Random proteins (Hypothetical)	Soluble proteins	14.8	0
slr1376	P73156	hypothetical protein			Random proteins (Hypothetical)	Random proteins (Hypothetical)	Soluble proteins	12.9	0		WP_000015300.1	36.538	52	25	3	36	87	502	545	0.085	28.5	RHS element protein RhsA	1377	b3593		WP_000015200.1	36.538	52	25	3	36	87	502	545	0.091	28.5	RHS element protein	1397	b0699		WP_000015298.1	36.538	52	25	3	36	87	502	545
slr1395	P73187	hypothetical protein			Random proteins (Hypothetical)	Random proteins (Hypothetical)	Soluble proteins	40.5	0		WP_001029013.1	38.889	36	22	0	141	176	18	53	0.95	26.6	barnase inhibitor	90	b3239
slr1425	P74530	hypothetical protein			Random proteins (Hypothetical)	Random proteins (Hypothetical)	Soluble proteins	13.1	0
slr1429	P74538	hypothetical protein			Random proteins (Hypothetical)	Random proteins (Hypothetical)	Soluble proteins	32.8	0		WP_000746151.1	30	60	35	1	79	131	8	67	0.078	31.6	LPS-assembly protein LptD	784	b0054
slr1444	P73516	hypothetical protein			Random proteins (Hypothetical)	Random proteins (Hypothetical)	Soluble proteins	38.6	0
slr1464	P74557	hypothetical protein			Random proteins (Hypothetical)	Random proteins (Hypothetical)	Soluble proteins	29.3	0		WP_001350494.1	21.267	221	148	7	17	219	9	221	0.002	35.8	cyclic pyranopterin monophosphate synthase	329	b0781
slr1472	P74156	hypothetical protein			Random proteins (Hypothetical)	Random proteins (Hypothetical)	Soluble proteins	18.7	0		WP_001360120.1	31.25	64	38	2	78	135	73	136	0.19	28.1	hypothetical protein	157	n/a
slr1474	P74160	hypothetical protein			Random proteins (Hypothetical)	Random proteins (Hypothetical)	Soluble proteins	30.4	0		WP_000241011.1	28.947	114	54	5	116	226	82	171	3.85e-08	49.3	bifunctional murein DD-endopeptidase/murein LD-carboxypeptidase	188	b2175		WP_000101193.1	30.645	124	60	7	92	209	134	237	5.24e-08	49.7	murein DD-endopeptidase MepH	271	b1655		WP_001209795.1	30.303	99	46	3	116	210	50	129
slr1506	P73946	hypothetical protein			Random proteins (Hypothetical)	Random proteins (Hypothetical)	Soluble proteins	63.7	0		WP_000600499.1	39.13	46	25	2	287	329	8	53	0.69	29.3	2-succinyl-6-hydroxy-2,4-cyclohexadiene-1-carboxylate synthase	252	b2263
slr1519	P73963	hypothetical protein		hglK, rfrF	Random proteins (Hypothetical)	Random proteins (Hypothetical)	Soluble proteins	26.5	0		WP_001270094.1	23.56	191	122	5	49	235	139	309	6.46e-09	52.4	hypothetical protein	430	b4065		WP_001270094.1	25.439	114	75	1	59	162	258	371	0.004	34.7	hypothetical protein	430	b4065		WP_001333345.1	20.645	155	99	3	82	235	8	139
slr1533	P74219	hypothetical protein			Random proteins (Hypothetical)	Random proteins (Hypothetical)	Soluble proteins	12.8	0		WP_000489587.1	37.838	37	23	0	1	37	1	37	0.11	27.7	hypothetical protein	103	b1044		WP_000334099.1	32.53	83	49	3	7	88	195	271	0.44	26.6	glutamine--fructose-6-phosphate aminotransferase	609	b3729
slr1535	P73420	hypothetical protein			Random proteins (Hypothetical)	Random proteins (Hypothetical)	Soluble proteins	55	0
slr1541	P73425	hypothetical protein			Random proteins (Hypothetical)	Random proteins (Hypothetical)	Soluble proteins	24.2	0
slr1573	P74606	hypothetical protein			Random proteins (Hypothetical)	Random proteins (Hypothetical)	Soluble proteins	29.1	0		WP_000040169.1	31.658	199	101	7	57	253	67	232	1.76e-16	73.6	hypothetical protein	243	b2593		WP_000932839.1	28.571	133	64	6	41	172	88	190	0.012	33.1	ribosomal RNA small subunit methyltransferase G	207	b3740
slr1577	P74610	hypothetical protein			Random proteins (Hypothetical)	Random proteins (Hypothetical)	Soluble proteins	18.2	0		WP_000710769.1	27.778	36	26	0	112	147	9	44	0.97	25	50S ribosomal protein L31	70	b3936
slr1600	P72985	hypothetical protein			Random proteins (Hypothetical)	Random proteins (Hypothetical)	Soluble proteins	17.1	0
slr1612	P72890	hypothetical protein			Random proteins (Hypothetical)	Random proteins (Hypothetical)	Soluble proteins	33	0		WP_000030637.1	35.065	77	40	3	199	267	53	127	0.2	30	cell envelope integrity/translocation protein TolA	421	b0738
slr1613	P72891	hypothetical protein			Random proteins (Hypothetical)	Random proteins (Hypothetical)	Soluble proteins	22.3	0		WP_046608307.1	42.5	40	21	1	31	70	49	86	0.04	31.2	PTS N-acetylmuramic acid transporter subunits IIBC	474	b2429		WP_000100800.1	41.176	34	18	1	78	109	83	116	0.54	27.3	DNA starvation/stationary phase protection protein	167	b0812		WP_000593273.1	37.209	43	26	1	46	87	3	45
slr1619	P72897	hypothetical protein			Random proteins (Hypothetical)	Random proteins (Hypothetical)	Soluble proteins	27.7	0		WP_000990333.1	34	50	32	1	73	121	63	112	0.057	31.2	N-acetylmuramoyl-L-alanine amidase	445	b4169
slr1648	P74370	hypothetical protein		syc1, SynDiox2	Random proteins (Hypothetical)	Random proteins (Hypothetical)	Soluble proteins	54	0
slr1649	P74371	hypothetical protein		cpcT	Random proteins (Hypothetical)	Random proteins (Hypothetical)	Soluble proteins	22.6	0		WP_000973083.1	50	24	12	0	84	107	293	316	0.51	28.1	acyl-CoA dehydrogenase	814	b0221
slr1659	P74660	hypothetical protein			Random proteins (Hypothetical)	Random proteins (Hypothetical)	Soluble proteins	13.3	0
slr1679	P74268	hypothetical protein		SynVanX	Random proteins (Hypothetical)	Random proteins (Hypothetical)	Soluble proteins	28.4	0		WP_001285833.1	42.5	80	35	2	140	219	98	166	1.42e-12	61.6	D-alanyl-D-alanine dipeptidase	193	b1488		WP_001295962.1	27.083	48	35	0	44	91	55	102	0.041	30.4	hypothetical protein	106	n/a
slr1717	P73846	hypothetical protein			Random proteins (Hypothetical)	Random proteins (Hypothetical)	Soluble proteins	30.2	0		WP_000138270.1	25.532	47	34	1	1	47	213	258	0.14	30.4	GMP synthetase	525	b2507		WP_000121005.1	31.818	66	35	3	179	234	809	874	0.21	30	outer membrane usher protein FimD	878	b4317		WP_001071648.1	33.333	42	27	1	89	130	16	56
slr1718	P73849	hypothetical protein			Random proteins (Hypothetical)	Random proteins (Hypothetical)	Soluble proteins	26	0		WP_000939263.1	24.348	115	66	5	126	223	6	116	0.031	31.2	hypothetical protein	160	b1457
slr1732	P73716	hypothetical protein			Random proteins (Hypothetical)	Random proteins (Hypothetical)	Soluble proteins	16.8	0		WP_001230242.1	22.951	61	47	0	23	83	236	296	0.35	27.7	cytochrome c-type protein TorC	390	b0996
slr1752	P73459	hypothetical protein			Random proteins (Hypothetical)	Random proteins (Hypothetical)	Soluble proteins	25.6	0
slr1753	P73032	hypothetical protein			Random proteins (Hypothetical)	Random proteins (Hypothetical)	Soluble proteins	184.9	0		WP_001300494.1	30.303	99	66	3	1019	1115	86	183	0.001	40	FtsZ stabilizer	328	b2412		WP_001300494.1	30.303	99	66	3	1051	1147	86	183	0.001	40	FtsZ stabilizer	328	b2412		WP_001300494.1	30.303	99	66	3	1083	1179	86	183
slr1762	P73039	hypothetical protein			Random proteins (Hypothetical)	Random proteins (Hypothetical)	Soluble proteins	26.9	0		WP_000106833.1	23.358	137	104	1	85	220	82	218	2.04e-07	47	2-deoxyglucose-6-phosphate phosphatase	222	b1727		WP_001031729.1	30.612	98	55	3	96	186	112	203	1.02e-06	45.1	phosphoglycolate phosphatase	252	b3385		WP_000775794.1	28.696	115	55	4	77	180	79	177
slr1767	P73045	hypothetical protein		slr1767	Random proteins (Hypothetical)	Random proteins (Hypothetical)	Soluble proteins	12.5	0		WP_000156615.1	50	18	9	0	15	32	44	61	0.96	25.4	succinate semialdehyde dehydrogenase	462	b1525
slr1800	P72814	hypothetical protein			Random proteins (Hypothetical)	Random proteins (Hypothetical)	Soluble proteins	39.4	0		WP_000151261.1	48.387	31	16	0	238	268	198	228	0.85	28.5	dehydratase	655	b0269
slr1811	P73696	hypothetical protein			Random proteins (Hypothetical)	Random proteins (Hypothetical)	Soluble proteins	19	0
slr1812	P73697	hypothetical protein			Random proteins (Hypothetical)	Random proteins (Hypothetical)	Soluble proteins	19.1	0		WP_001091940.1	27.273	33	24	0	88	120	445	477	0.098	29.6	NAD-dependent D-mannonate oxidoreductase	488	b2172
slr1813	P73698	hypothetical protein			Random proteins (Hypothetical)	Random proteins (Hypothetical)	Soluble proteins	18.4	0
slr1815	P73700	hypothetical protein			Random proteins (Hypothetical)	Random proteins (Hypothetical)	Soluble proteins	20.8	0		WP_000227958.1	27.419	124	75	5	31	147	117	232	0.005	33.5	ubiquinone/menaquinone biosynthesis C-methyltransferase UbiE	251	b3833		WP_000016007.1	26.667	45	28	1	43	87	57	96	0.033	30.8	SAM-dependent methyltransferase	207	b0210
slr1816	P73701	hypothetical protein			Random proteins (Hypothetical)	Random proteins (Hypothetical)	Soluble proteins	83	0		WP_001290679.1	26.506	83	54	2	219	300	51	127	0.07	33.1	sulfite reductase subunit beta	570	b2763		WP_000580417.1	30.769	52	35	1	70	120	48	99	0.12	32.3	two-component sensor histidine kinase	457	b3911		WP_001197411.1	24.138	116	64	4	557	652	186	297
slr1818	P73706	hypothetical protein			Random proteins (Hypothetical)	Random proteins (Hypothetical)	Soluble proteins	23.3	0		WP_000397144.1	38.462	39	22	1	156	194	316	352	0.38	28.5	cytosol aminopeptidase	503	b4260
slr1826	P73383	hypothetical protein			Random proteins (Hypothetical)	Random proteins (Hypothetical)	Soluble proteins	14.3	0		WP_001295161.1	27.928	111	53	5	3	113	28	111	0.19	27.7	general secretion pathway protein GspM	153	b3334		WP_000760626.1	28.125	64	35	2	5	68	193	245	0.5	26.9	transcriptional regulator	468	b1439		WP_001301260.1	28.947	38	26	1	32	69	66	102
slr1847	P73057	hypothetical protein			Random proteins (Hypothetical)	Random proteins (Hypothetical)	Soluble proteins	12.1	0		WP_000467098.1	38.462	104	61	1	9	112	2	102	1.25e-15	64.3	YbaB/EbfC family nucleoid-associated protein	109	b0471
slr1851	P73063	hypothetical protein		rfrH	Random proteins (Hypothetical)	Random proteins (Hypothetical)	Soluble proteins	16.9	0		WP_001270094.1	27.211	147	87	2	24	150	208	354	6.9e-08	47.8	hypothetical protein	430	b4065		WP_001270094.1	29.464	112	64	3	21	122	265	371	4.79e-05	39.3	hypothetical protein	430	b4065		WP_046608202.1	32.258	62	40	1	5	64	42	103
slr1880	P73647	hypothetical protein			Random proteins (Hypothetical)	Random proteins (Hypothetical)	Soluble proteins	42.6	0		WP_000096011.1	31.481	54	35	1	1	54	180	231	0.69	28.9	methionine synthase	1227	b4019		WP_001336282.1	26.866	67	44	2	314	375	477	543	0.91	28.5	cyclohexanecarboxylate-CoA ligase	548	n/a
slr1885	P73657	hypothetical protein			Random proteins (Hypothetical)	Random proteins (Hypothetical)	Soluble proteins	21.6	0
slr1896	P73324	hypothetical protein			Random proteins (Hypothetical)	Random proteins (Hypothetical)	Soluble proteins	15.1	0		WP_001300633.1	35.556	45	29	0	2	46	762	806	0.17	28.5	hybrid sensor histidine kinase/response regulator	914	b0993
slr1900	P73328	hypothetical protein			Random proteins (Hypothetical)	Random proteins (Hypothetical)	Soluble proteins	27.4	0
slr1907	P73102	hypothetical protein			Random proteins (Hypothetical)	Random proteins (Hypothetical)	Soluble proteins	15.8	0		WP_000725337.1	24.242	99	62	4	1	93	6	97	0.2	28.5	protein disulfide oxidoreductase DsbA	208	b3860		WP_000579833.1	64.286	14	5	0	18	31	130	143	0.77	26.9	50S ribosomal protein L3	209	b3320
slr1926	P74478	hypothetical protein			Random proteins (Hypothetical)	Random proteins (Hypothetical)	Soluble proteins	24.6	0
slr1940	P74500	periplasmic protein, function unknown			Random proteins (Hypothetical)	Random proteins (Hypothetical)	Soluble proteins	51.2	0		WP_001407405.1	31.579	76	42	3	21	87	8	82	0.6	29.6	cyclic di-GMP-binding protein	779	b3532
slr1944	P74506	periplasmic protein, function unknown			Random proteins (Hypothetical)	Random proteins (Hypothetical)	Soluble proteins	58.6	0		WP_000121907.1	24.658	146	70	5	320	429	102	243	0.007	35.4	2-hydroxy-6-oxononadienedioate/2-hydroxy-6-oxononatrienedioate hydrolase	288	b0349		WP_000189532.1	25.758	66	47	2	206	270	167	231	0.052	33.1	esterase	414	b0239
slr1963	P74102	water-soluble carotenoid protein		ocp, slr1963	Random proteins (Hypothetical)	Random proteins (Hypothetical)	Soluble proteins	34.6	0		WP_000049367.1	23.404	94	72	0	11	104	38	131	0.47	28.9	ribosomal protein S12 methylthiotransferase RimO	441	b0835		WP_001105504.1	21.875	160	120	3	65	220	9	167	0.7	28.5	RNA-splicing ligase RtcB	408	b3421
slr1970	P74113	hypothetical protein			Random proteins (Hypothetical)	Random proteins (Hypothetical)	Soluble proteins	19.4	0
slr1977	P74128	hypothetical protein			Random proteins (Hypothetical)	Random proteins (Hypothetical)	Soluble proteins	26.1	0		WP_001336003.1	21.795	78	60	1	154	231	49	125	0.97	27.7	penicillin-binding protein 1A	850	b3396
slr2005	P73222	periplasmic protein, function unknown			Random proteins (Hypothetical)	Random proteins (Hypothetical)	Soluble proteins	28	0		WP_000827696.1	32.051	78	48	2	1	78	1	73	0.57	28.1	branched chain amino acid ABC transporter substrate-binding protein	369	b3458
slr2030	P73255	hypothetical protein		slr2030	Random proteins (Hypothetical)	Random proteins (Hypothetical)	Soluble proteins	50.3	0		WP_001295561.1	22	150	91	6	1	144	210	339	0.46	29.6	inner membrane zinc RIP metalloprotease; RpoE activator, by degrading RseA; cleaved signal peptide endoprotease	450	b0176		WP_001295271.1	45.161	31	17	0	7	37	290	320	0.51	29.6	periplasmic pH-dependent serine endoprotease DegQ	455	b3234
slr2049	P73092	hypothetical protein YCF58	ycf58	ycf58, cpcS-1, slr2049	Random proteins (Hypothetical)	Random proteins (Hypothetical)	Soluble proteins	21.9	0
slr2052	P73094	hypothetical protein		slr2052	Random proteins (Hypothetical)	Random proteins (Hypothetical)	Soluble proteins	32.6	0
slr2070	P73370	hypothetical protein			Random proteins (Hypothetical)	Random proteins (Hypothetical)	Soluble proteins	31.9	0
slr2078	P73381	hypothetical protein			Random proteins (Hypothetical)	Random proteins (Hypothetical)	Soluble proteins	22.2	0		WP_001300814.1	28.346	127	81	4	53	171	49	173	1.71e-07	46.6	GDP-mannose pyrophosphatase NudK	191	b2467		WP_000045744.1	25.424	177	124	5	8	181	4	175	3e-06	42.7	ADP compounds hydrolase NudE	186	b3397		WP_000476093.1	28.261	92	51	4	48	139	2	78
slr2080	P73905	hypothetical protein			Random proteins (Hypothetical)	Random proteins (Hypothetical)	Soluble proteins	17.4	0
slr2084	P73909	hypothetical protein			Random proteins (Hypothetical)	Random proteins (Hypothetical)	Soluble proteins	25.1	0
slr2122	P73989	hypothetical protein			Random proteins (Hypothetical)	Random proteins (Hypothetical)	Soluble proteins	25.8	0		WP_000246138.1	22.581	155	109	3	6	155	8	156	0.17	29.3	2-C-methyl-D-erythritol 4-phosphate cytidylyltransferase	236	b2747		WP_000011603.1	21.739	115	86	4	9	123	6	116	0.19	29.3	3-deoxy-manno-octulosonate cytidylyltransferase	248	b0918		WP_000742143.1	34.694	49	20	2	58	100	17	59
slr2128	P73995	hypothetical protein			Random proteins (Hypothetical)	Random proteins (Hypothetical)	Soluble proteins	17.9	0
slr2144	P73681	periplasmic protein, function unknown			Random proteins (Hypothetical)	Random proteins (Hypothetical)	Soluble proteins	33.5	0
slr5058	Q6ZES2	hypothetical protein			Random proteins (Hypothetical)	Random proteins (Hypothetical)	Soluble proteins	89.4	0		WP_001193409.1	23.478	115	72	3	173	286	8	107	0.36	30.4	phosphonates import ATP-binding protein PhnC	262	b4106		WP_001107467.1	36.585	41	23	1	197	234	188	228	0.44	30.8	ATP-dependent zinc metalloprotease FtsH	644	b3178		WP_001301334.1	37.037	54	30	1	387	436	26	79
slr5124	Q6ZEK6	hypothetical protein			Random proteins (Hypothetical)	Random proteins (Hypothetical)	Soluble proteins	31.4	0		WP_001282683.1	30.435	69	43	2	208	271	53	121	0.15	30	flagellar assembly protein FliH	228	b1940		WP_001214248.1	48.387	31	16	0	243	273	198	228	0.36	28.9	hypothetical protein	232	b0278		WP_000339954.1	40	25	15	0	58	82	80	104
slr6049	Q6YRV5	hypothetical protein			Random proteins (Hypothetical)	Random proteins (Hypothetical)	Soluble proteins	16.1	0
slr6100	Q6YRQ4	hypothetical protein			Random proteins (Hypothetical)	Random proteins (Hypothetical)	Soluble proteins	12.3	0		WP_000550189.1	33.333	96	56	2	1	93	1	91	1.77e-14	60.8	mRNA interferase HigB	104	b3083		WP_000893278.1	68.75	16	5	0	39	54	78	93	0.49	26.2	gamma-glutamyl-phosphate reductase	417	b0243
slr7012	Q6ZEI6	hypothetical protein			Random proteins (Hypothetical)	Random proteins (Hypothetical)	Soluble proteins	36.5	0		WP_000389818.1	26.667	75	43	2	260	322	170	244	0.11	30.8	small-conductance mechanosensitive channel	286	b2923		WP_000284799.1	25.773	97	62	3	161	255	126	214	0.93	28.1	transcriptional regulator	303	b1696
slr7023	Q6ZEH5	hypothetical protein			Random proteins (Hypothetical)	Random proteins (Hypothetical)	Soluble proteins	70.9	0
slr7024	Q6ZEH4	hypothetical protein			Random proteins (Hypothetical)	Random proteins (Hypothetical)	Soluble proteins	67.4	0		WP_000502050.1	39.623	53	31	1	501	553	5	56	0.006	33.5	hypothetical protein	87	b2629
slr7060	Q6ZED8	hypothetical protein			Random proteins (Hypothetical)	Random proteins (Hypothetical)	Soluble proteins	64.1	0		WP_000857405.1	43.396	159	86	2	425	579	10	168	2.99e-35	127	O-acetyl-ADP-ribose deacetylase	177	b1045		WP_001244806.1	24.868	189	140	2	42	228	213	401	2.83e-14	72.4	hypothetical protein	575	b2269
slr7097	Q6ZEA1	hypothetical protein			Random proteins (Hypothetical)	Random proteins (Hypothetical)	Soluble proteins	24	0		WP_000467180.1	36.585	41	23	2	140	179	470	508	0.98	27.3	cytochrome ubiquinol oxidase subunit I	663	b0431		WP_000643397.1	32	50	34	0	44	93	63	112	0.98	26.9	ribonuclease I	268	b0611
ssl0242	P74470	hypothetical protein			Random proteins (Hypothetical)	Random proteins (Hypothetical)	Soluble proteins	9	0
ssl0483	P74413	hypothetical protein			Random proteins (Hypothetical)	Random proteins (Hypothetical)	Soluble proteins	7.2	0		WP_000078765.1	39.583	48	22	2	22	62	51	98	0.1	26.6	6-phospho-beta-glucosidase	450	b1734
ssl1255	P74811	hypothetical protein			Random proteins (Hypothetical)	Random proteins (Hypothetical)	Soluble proteins	10.5	0
ssl1707	P74781	hypothetical protein			Random proteins (Hypothetical)	Random proteins (Hypothetical)	Soluble proteins	9.3	0		WP_000790504.1	35.294	51	33	0	10	60	10	60	0.000222	33.5	SirA-like protein	77	b1930		WP_000234896.1	26.471	68	49	1	10	77	6	72	0.001	32	sulfurtransferase TusA	75	b2012
ssl1918	P73031	hypothetical protein			Random proteins (Hypothetical)	Random proteins (Hypothetical)	Soluble proteins	11.3	0		WP_000121433.1	26.168	107	68	4	2	97	114	220	0.37	26.2	NADPH-dependent 2,4-dienoyl-CoA reductase	672	b3081		WP_000944104.1	41.667	24	14	0	33	56	110	133	0.71	25.4	thiazole synthase	256	b3991		WP_000789751.1	38.462	39	20	1	9	47	154	188
ssl1972	P72925	hypothetical protein			Random proteins (Hypothetical)	Random proteins (Hypothetical)	Soluble proteins	9.9	0		WP_001266503.1	28.125	32	23	0	7	38	143	174	0.59	25.4	tRNA preQ1(34) S-adenosylmethionine ribosyltransferase-isomerase QueA	356	b0405
ssl2717	P74146	hypothetical protein			Random proteins (Hypothetical)	Random proteins (Hypothetical)	Soluble proteins	7.9	0
ssl2781	P73945	hypothetical protein			Random proteins (Hypothetical)	Random proteins (Hypothetical)	Soluble proteins	9.6	0		WP_000253839.1	43.478	23	13	0	22	44	72	94	0.51	25.4	two-component sensor histidine kinase	480	b0570
ssl3364	P73654	CP12 polypeptide	cp12	cp12	Random proteins (Hypothetical)	Random proteins (Hypothetical)	Soluble proteins	8.3	0		WP_001302302.1	43.75	32	18	0	1	32	184	215	0.17	26.6	protein MtfA	265	b1976		WP_000891353.1	30.435	46	32	0	23	68	285	330	0.49	25	LPS assembly protein B	389	b1280
ssl7039	Q6ZEF9	hypothetical protein			Random proteins (Hypothetical)	Random proteins (Hypothetical)	Soluble proteins	10.9	0		WP_000639996.1	41.026	39	22	1	22	60	61	98	0.6	25.8	1,4-dihydroxy-2-naphthoyl-CoA synthase	285	b2262		WP_000986601.1	39.286	28	17	0	5	32	298	325	0.66	25.4	alpha-glucosidase/alpha-galactosidase	451	b4119		WP_001251965.1	29.787	47	33	0	47	93	38	84
ssr0102	P72573	hypothetical protein YCF40	ycf40	ycf40	Random proteins (Hypothetical)	Random proteins (Hypothetical)	Soluble proteins	7.9	0		WP_001166226.1	29.412	34	24	0	38	71	33	66	0.086	26.2	thiamine biosynthesis protein ThiS	66	b4407		WP_000853883.1	28.205	39	28	0	31	69	333	371	0.17	26.2	tagatose-1,6-bisphosphate aldolase	420	b2095
ssr0761	P58236	hypothetical protein			Random proteins (Hypothetical)	Random proteins (Hypothetical)	Soluble proteins	10.5	0		WP_001259255.1	46.988	83	44	0	12	94	1	83	6.19e-24	84	antitoxin YefM	83	b2017		WP_000736312.1	50	22	11	0	31	52	151	172	0.84	25.4	hypothetical protein	1653	b2520
ssr1114	P74580	hypothetical protein		relN	Random proteins (Hypothetical)	Random proteins (Hypothetical)	Soluble proteins	9.9	0		WP_000153907.1	33.333	75	35	3	19	84	657	725	0.85	25	5-methyltetrahydropteroyltriglutamate--homocysteine methyltransferase	753	b3829
ssr1256	P74639	hypothetical protein			Random proteins (Hypothetical)	Random proteins (Hypothetical)	Soluble proteins	10	0
ssr1391	P74056	hypothetical protein			Random proteins (Hypothetical)	Random proteins (Hypothetical)	Soluble proteins	10.7	0		WP_000056457.1	39.13	23	14	0	49	71	344	366	0.18	26.9	anion transporter	372	b0818		WP_000150543.1	41.667	24	14	0	25	48	288	311	0.49	25.8	PTS mannose transporter subunit EIIAB	323	b1817
ssr1528	P74769	hypothetical protein			Random proteins (Hypothetical)	Random proteins (Hypothetical)	Soluble proteins	10.1	0
ssr1562	P74780	hypothetical protein			Random proteins (Hypothetical)	Random proteins (Hypothetical)	Soluble proteins	9.7	0
ssr1766	P72914	hypothetical protein			Random proteins (Hypothetical)	Random proteins (Hypothetical)	Soluble proteins	8.7	0		WP_000813794.1	31.579	38	26	0	28	65	20	57	0.044	26.9	mRNA interferase HicA	58	b4532		WP_000133592.1	40	25	15	0	35	59	136	160	0.91	24.6	peptidase B	427	b2523
ssr2551	P73959	hypothetical protein			Random proteins (Hypothetical)	Random proteins (Hypothetical)	Soluble proteins	10.7	0		WP_000857257.1	30.189	53	36	1	25	77	259	310	0.63	25.4	anaerobic glycerol-3-phosphate dehydrogenase subunit A	542	b2241
ssr2754	P58235	hypothetical protein			Random proteins (Hypothetical)	Random proteins (Hypothetical)	Soluble proteins	9.7	0		WP_001259255.1	36	75	48	0	1	75	1	75	1.64e-15	62.4	antitoxin YefM	83	b2017
ssr3122	P73055	hypothetical protein			Random proteins (Hypothetical)	Random proteins (Hypothetical)	Soluble proteins	9	0		WP_000429656.1	37.975	79	47	1	5	83	4	80	6.58e-15	60.8	acid stress protein IbaG	84	b3190		WP_000973448.1	30.233	86	51	2	1	78	1	85	9.57e-11	50.8	protein BolA	105	b0435
ssr3304	P74504	hypothetical protein			Random proteins (Hypothetical)	Random proteins (Hypothetical)	Soluble proteins	6.9	0		WP_000800153.1	41.935	31	18	0	10	40	29	59	0.21	25	multiple stress resistance protein BhsA	85	b1112		WP_001156451.1	35.294	34	22	0	6	39	167	200	0.45	24.6	p-aminobenzoyl-glutamate hydrolase subunit B	481	b1337
ssr5117	Q6ZEL3	hypothetical protein			Random proteins (Hypothetical)	Random proteins (Hypothetical)	Soluble proteins	7.9	0		WP_001380071.1	39.286	28	17	0	4	31	24	51	0.037	28.1	L(+)-tartrate dehydratase subunit alpha	302	n/a		WP_000949502.1	29.688	64	44	1	4	66	38	101	0.1	26.9	L-ribulose-5-phosphate 3-epimerase UlaE	284	b4197		WP_001266908.1	37.5	32	18	1	19	50	281	310
ssr8013	Q6ZE79	hypothetical protein			Random proteins (Hypothetical)	Random proteins (Hypothetical)	Soluble proteins	8.4	0
sll0063	Q55147	hypothetical protein			Random proteins (Hypothetical)	Random proteins (Hypothetical)	TM	43.1	8		WP_000892044.1	23.164	354	250	5	15	362	7	344	7.05e-17	78.2	AI-2E family transporter	353	b2493		WP_001300885.1	21.104	308	208	8	62	357	38	322	0.002	37	pheromone autoinducer 2 transporter	349	b3474		WP_001118241.1	27.5	160	101	4	214	360	168	325
sll0412	Q55115	hypothetical protein			Random proteins (Hypothetical)	Random proteins (Hypothetical)	TM	47.5	1		WP_000788910.1	22.656	128	74	4	122	224	34	161	0.19	30.4	hypothetical protein	233	b0772
sll0456	Q55184	hypothetical protein			Random proteins (Hypothetical)	Random proteins (Hypothetical)	TM	37.4	0		WP_000560561.1	25.899	139	85	5	9	145	2	124	0.000491	38.1	NAD(P)-dependent oxidoreductase	286	b4211
sll0528	Q55518	hypothetical protein		sll0528	Random proteins (Hypothetical)	Random proteins (Hypothetical)	TM	40.4	5		WP_001299507.1	21.519	79	59	1	287	365	121	196	0.092	31.6	IMP dehydrogenase	488	b2508
sll0804	P74064	hypothetical protein			Random proteins (Hypothetical)	Random proteins (Hypothetical)	TM	49.1	3		WP_000020749.1	28.205	156	98	5	64	214	11	157	7.63e-05	41.2	GTPase Era	301	b2566		WP_000138728.1	35.938	64	41	0	292	355	201	264	9.12e-05	41.2	hypothetical protein	353	b1322		WP_000570668.1	25.581	172	94	10	59	205	3	165
sll0862	P73584	hypothetical protein			Random proteins (Hypothetical)	Random proteins (Hypothetical)	TM	54.4	10		WP_001295561.1	42.308	26	15	0	263	288	13	38	0.01	35	inner membrane zinc RIP metalloprotease; RpoE activator, by degrading RseA; cleaved signal peptide endoprotease	450	b0176		WP_001081984.1	34.426	61	38	1	309	367	50	110	0.033	33.5	multidrug resistance protein MdtE	385	b3512
sll0875	P73555	hypothetical protein			Random proteins (Hypothetical)	Random proteins (Hypothetical)	TM	27.2	5
sll1071	P73281	hypothetical protein			Random proteins (Hypothetical)	Random proteins (Hypothetical)	TM	30.5	3		WP_000138728.1	37.255	51	27	3	193	238	71	121	0.77	28.1	hypothetical protein	353	b1322
sll1173	P74191	hypothetical protein			Random proteins (Hypothetical)	Random proteins (Hypothetical)	TM	28	0
sll1242	P42349	hypothetical protein		ccr-1, ccr1	Random proteins (Hypothetical)	Random proteins (Hypothetical)	TM	61.7	0		WP_000095187.1	29.31	58	39	1	154	209	361	418	0.2	31.2	YgiQ family radical SAM protein	739	b4469
sll1390	P74145	hypothetical protein			Random proteins (Hypothetical)	Random proteins (Hypothetical)	TM	27.4	1		WP_001268460.1	20.896	67	53	0	104	170	69	135	0.33	28.9	TPM domain protein phosphatase	290	b2778		WP_001300486.1	28.125	96	52	4	81	169	199	284	0.72	28.1	NAD(P) transhydrogenase subunit alpha	510	b1603
sll1399	P72617	hypothetical protein			Random proteins (Hypothetical)	Random proteins (Hypothetical)	TM	46.2	0		WP_000806442.1	31.579	38	26	0	169	206	17	54	0.69	27.7	transcriptional regulator	113	b0483
sll1698	P73694	hypothetical protein			Random proteins (Hypothetical)	Random proteins (Hypothetical)	TM	14.2	3
sll1752	P73054	hypothetical protein			Random proteins (Hypothetical)	Random proteins (Hypothetical)	TM	26.4	0		WP_000899054.1	29.808	104	57	5	41	139	16	108	0.004	35	bifunctional 2-acylglycerophosphoethanolamine acyltransferase/acyl-ACP synthetase	719	b2836		WP_001393558.1	36.111	36	23	0	103	138	38	73	0.44	28.1	peroxyureidoacrylate/ureidoacrylate amidohydrolase RutB	230	b1011		WP_000017354.1	26.667	165	99	7	29	179	271	427
sll1911	P73253	hypothetical protein			Random proteins (Hypothetical)	Random proteins (Hypothetical)	TM	9	0		WP_001181706.1	25	60	42	1	1	57	22	81	0.019	30	acetolactate synthase isozyme 1 small subunit	96	b3670
sll1915	P73247	hypothetical protein			Random proteins (Hypothetical)	Random proteins (Hypothetical)	TM	21	1
sll1925	P73223	hypothetical protein			Random proteins (Hypothetical)	Random proteins (Hypothetical)	TM	25.8	5
slr0399	P74429	chaperon-like protein for quinone binding in photosystem II	ycf39	ycf39, slr0399	Random proteins (Hypothetical)	Random proteins (Hypothetical)	TM	36.5	0		WP_001136554.1	26.455	189	121	6	2	178	4	186	1.79e-10	58.5	NAD(P)-dependent oxidoreductase	476	b0869		WP_000560561.1	22.973	296	211	7	3	296	2	282	3.16e-08	50.8	NAD(P)-dependent oxidoreductase	286	b4211		WP_001265438.1	28.986	138	83	6	1	123	1	138
slr0438	Q55125	hypothetical protein			Random proteins (Hypothetical)	Random proteins (Hypothetical)	TM	11.4	2		WP_001087218.1	66.667	15	5	0	14	28	315	329	0.89	25.4	hypothetical protein	614	n/a
slr0483	Q55176	hypothetical protein			Random proteins (Hypothetical)	Random proteins (Hypothetical)	TM	16.9	2
slr0575	Q55403	hypothetical protein			Random proteins (Hypothetical)	Random proteins (Hypothetical)	TM	20.3	2		WP_000719990.1	41.935	31	18	0	4	34	58	88	0.14	28.5	reactive intermediate/imine deaminase	129	b3113		WP_000383354.1	37.5	32	20	0	145	176	125	156	0.17	28.9	sulfate ABC transporter substrate-binding protein	195	n/a		WP_046608402.1	30.682	88	53	4	50	133	45	128
slr0606	P74753	hypothetical protein			Random proteins (Hypothetical)	Random proteins (Hypothetical)	TM	34.7	0		WP_000699219.1	24.59	122	79	2	1	115	1	116	1.79e-05	42.7	ADP-heptose--LPS heptosyltransferase 2	348	b3620		WP_001350560.1	22.069	290	188	12	13	280	18	291	0.0002	39.3	lipopolysaccharide core heptosyltransferase RfaQ	356	b3632		WP_000149156.1	28	50	32	1	183	228	173	222
slr0948	P74315	hypothetical protein			Random proteins (Hypothetical)	Random proteins (Hypothetical)	TM	23.8	2
slr0959	P74332	hypothetical protein			Random proteins (Hypothetical)	Random proteins (Hypothetical)	TM	58	8		WP_046608274.1	28.736	87	47	3	355	441	215	286	0.87	28.9	MFS transporter	512	b2367
slr0964	P72855	hypothetical protein		slr0964	Random proteins (Hypothetical)	Random proteins (Hypothetical)	TM	32.5	5		WP_001350499.1	32.895	152	98	3	68	216	19	169	1.15e-19	83.2	iron transporter	239	n/a		WP_001350498.1	44.444	27	15	0	10	36	5	31	0.021	29.6	iron transporter	36	n/a
slr1182	P74711	hypothetical protein			Random proteins (Hypothetical)	Random proteins (Hypothetical)	TM	19.6	4
slr1261	P73801	hypothetical protein			Random proteins (Hypothetical)	Random proteins (Hypothetical)	TM	19.1	2		WP_001229442.1	47.337	169	86	3	10	176	5	172	2.28e-45	144	hypothetical protein	174	b2668		WP_000371928.1	29.07	86	60	1	17	102	14	98	9.79e-07	42.7	thiosulfate sulfurtransferase	108	b3425		WP_001144615.1	26.087	92	56	3	26	106	151	241
slr1384	P73167	hypothetical protein			Random proteins (Hypothetical)	Random proteins (Hypothetical)	TM	42.6	0		WP_001109486.1	25.41	122	59	5	224	314	80	200	0.063	31.6	metal-binding enzyme	215	b0927
slr1428	P74536	hypothetical protein			Random proteins (Hypothetical)	Random proteins (Hypothetical)	TM	70.1	2		WP_000787597.1	33.083	133	82	5	290	418	31	160	4.61e-09	55.1	hypothetical protein	287	b2632		WP_001065553.1	30.709	127	83	4	295	418	36	160	2.49e-08	52.8	hypothetical protein	287	b0253		WP_000639528.1	28.455	123	83	2	299	418	14	134
slr1470	P74154	hypothetical protein			Random proteins (Hypothetical)	Random proteins (Hypothetical)	TM	14.9	1		WP_001110989.1	30.357	56	34	2	12	67	25	75	0.07	28.1	hypothetical protein	86	n/a
slr1566	P74597	hypothetical protein			Random proteins (Hypothetical)	Random proteins (Hypothetical)	TM	43.6	4		WP_000860444.1	32.773	119	57	5	39	152	19	119	8.42e-06	44.3	family 2 glycosyl transferase	398	b0363		WP_000610451.1	25.893	112	66	3	41	152	71	165	8.93e-06	44.3	poly-beta-1,6 N-acetyl-D-glucosamine synthase	441	b1022
slr1591	P72969	hypothetical protein			Random proteins (Hypothetical)	Random proteins (Hypothetical)	TM	42	0		WP_000211045.1	25	304	172	11	95	361	111	395	2.36e-06	46.2	NADH dehydrogenase	434	b1109		WP_001046307.1	23.485	132	88	5	170	297	172	294	0.044	32.7	pyridine nucleotide-disulfide oxidoreductase	441	b0304		WP_000699693.1	30.263	76	44	2	146	212	322	397
slr1624	P74339	hypothetical protein			Random proteins (Hypothetical)	Random proteins (Hypothetical)	TM	51	0
slr1677	P74265	hypothetical protein			Random proteins (Hypothetical)	Random proteins (Hypothetical)	TM	47.2	0		WP_000906197.1	27.586	87	55	2	10	95	106	185	0.36	29.6	peroxide stress protein YaaA	258	b0006		WP_000139654.1	34	50	30	1	299	345	279	328	0.62	28.9	lipid-A-disaccharide synthase	382	b0182
slr1821	P73714	hypothetical protein			Random proteins (Hypothetical)	Random proteins (Hypothetical)	TM	39	3		WP_001295561.1	34	200	113	5	1	198	2	184	2.84e-23	97.4	inner membrane zinc RIP metalloprotease; RpoE activator, by degrading RseA; cleaved signal peptide endoprotease	450	b0176		WP_001295561.1	30.702	228	141	7	117	333	210	431	3.18e-20	88.6	inner membrane zinc RIP metalloprotease; RpoE activator, by degrading RseA; cleaved signal peptide endoprotease	450	b0176		WP_000753946.1	25	108	66	2	126	218	311	418
slr1919	P73121	hypothetical protein		spkK, slr1919	Random proteins (Hypothetical)	Random proteins (Hypothetical)	TM	65	0		WP_000187530.1	29.211	380	263	3	70	443	54	433	2.97e-47	170	ubiquinone biosynthesis protein UbiB	546	b3835		WP_000615254.1	26.667	120	72	5	204	322	75	179	0.001	37.4	LPS core heptose(II) kinase RfaY	232	b3625
slr1949	P74511	hypothetical protein			Random proteins (Hypothetical)	Random proteins (Hypothetical)	TM	23.9	1		WP_001098559.1	36.364	33	20	1	113	145	27	58	0.75	27.7	methyl-accepting chemotaxis protein III	546	b1421
slr2060	P73812	hypothetical protein			Random proteins (Hypothetical)	Random proteins (Hypothetical)	TM	53	0
slr2120	P73987	hypothetical protein		slr2120	Random proteins (Hypothetical)	Random proteins (Hypothetical)	TM	38.2	0		WP_000610451.1	25.108	231	162	3	2	222	75	304	5.58e-11	60.1	poly-beta-1,6 N-acetyl-D-glucosamine synthase	441	b1022		WP_000982115.1	32.632	95	55	3	4	91	8	100	4.43e-06	44.7	LPS(HepIII)-glucuronic acid glycosyltransferase	344	b3615		WP_000860444.1	22.727	198	136	7	4	188	32	225
slr7073	Q6ZEC5	hypothetical protein			Random proteins (Hypothetical)	Random proteins (Hypothetical)	TM	12.4	1		WP_001285927.1	25.676	74	55	0	13	86	194	267	0.32	26.9	2-methylcitrate synthase	389	b0333		WP_001338226.1	55.556	18	8	0	40	57	33	50	0.85	25.8	transcriptional activator NhaR	299	n/a
ssl1498	P74067	hypothetical protein		ssl1498	Random proteins (Hypothetical)	Random proteins (Hypothetical)	TM	6.4	1
sll0005	Q55680	hypothetical protein		spkH	Random proteins (Hypothetical)	Random proteins (Hypothetical)	Unknown	77.3	0		WP_000187530.1	28.155	412	281	6	74	476	28	433	3.74e-51	183	ubiquinone biosynthesis protein UbiB	546	b3835		WP_000615254.1	27.536	69	42	3	287	355	119	179	0.008	35.4	LPS core heptose(II) kinase RfaY	232	b3625		WP_001299745.1	50	26	13	0	121	146	111	136
sll0007	Q55678	hypothetical protein			Random proteins (Hypothetical)	Random proteins (Hypothetical)	Unknown	21.2	0
sll0023	Q55658	hypothetical protein			Random proteins (Hypothetical)	Random proteins (Hypothetical)	Unknown	51.6	0		WP_000442860.1	27.54	443	262	13	1	441	1	386	9.94e-42	149	ATP-Grasp family ATPase	386	b3038		WP_000943959.1	28.302	424	248	12	18	440	18	386	4.09e-38	139	ATP-Grasp family ATPase	387	b4186		WP_001297309.1	23.448	435	269	15	27	442	230	619
sll0072	Q55133	hypothetical protein			Random proteins (Hypothetical)	Random proteins (Hypothetical)	Unknown	25.8	0
sll0103	Q55874	hypothetical protein			Random proteins (Hypothetical)	Random proteins (Hypothetical)	Unknown	45.8	0		WP_001244806.1	25.507	345	221	13	16	335	187	520	4.75e-16	77	hypothetical protein	575	b2269		WP_000003154.1	27.007	137	78	7	24	146	4	132	0.004	35.4	VMA domain protein	219	b2073
sll0149	P74452	hypothetical protein			Random proteins (Hypothetical)	Random proteins (Hypothetical)	Unknown	65.8	0
sll0162	Q55564	hypothetical protein			Random proteins (Hypothetical)	Random proteins (Hypothetical)	Unknown	22.7	0
sll0176	Q55554	hypothetical protein		sll0176, inrS	Random proteins (Hypothetical)	Random proteins (Hypothetical)	Unknown	12	0		WP_000019944.1	33.333	87	58	0	81	167	3	89	7.16e-11	53.1	transcriptional regulator	90	b2105		WP_001141271.1	32.258	62	42	0	84	145	6	67	5.64e-06	40	transcriptional regulator	91	b0357
sll0177	Q55553	hypothetical protein			Random proteins (Hypothetical)	Random proteins (Hypothetical)	Unknown	50.6	0		WP_001301033.1	26.866	67	46	2	60	123	16	82	0.88	27.3	protein FlxA	110	b1566
sll0253	P73873	hypothetical protein			Random proteins (Hypothetical)	Random proteins (Hypothetical)	Unknown	20.1	0
sll0257	P74415	hypothetical protein			Random proteins (Hypothetical)	Random proteins (Hypothetical)	Unknown	17.7	0		WP_000981977.1	36.364	143	85	3	10	150	8	146	5.91e-23	85.9	tRNA (N6-adenosine(37)-N6)-threonylcarbamoyltransferase complex ATPase TsaE	153	b4168		WP_000122013.1	35.185	54	32	1	23	73	28	81	0.13	29.3	DNA polymerase III subunit gamma/tau	643	b0470		WP_000066707.1	34.146	41	24	1	114	154	334	371
sll0268	P74399	hypothetical protein			Random proteins (Hypothetical)	Random proteins (Hypothetical)	Unknown	14.4	1
sll0274	P74392	hypothetical protein		rfrC	Random proteins (Hypothetical)	Random proteins (Hypothetical)	Unknown	21.5	0		WP_001270094.1	27.451	102	44	2	73	144	146	247	0.000365	37.4	hypothetical protein	430	b4065		WP_000484600.1	27.692	65	40	1	51	115	150	207	0.12	29.6	pentapeptide repeats-related protein	395	b3120
sll0286	Q55911	hypothetical protein YCF52	ycf52	ycf52, cSNAT	Random proteins (Hypothetical)	Random proteins (Hypothetical)	Unknown	19.8	0		WP_001297068.1	26.471	102	68	2	60	157	25	123	1.09e-05	41.2	GNAT family N-acetyltransferase	313	n/a		WP_001092461.1	28.07	57	38	1	103	156	64	120	0.000164	37	ribosomal-protein-alanine N-acetyltransferase RimI	148	b4372		WP_000083005.1	30.952	84	52	2	89	166	793	876
sll0301	Q55531	hypothetical protein		rfrN	Random proteins (Hypothetical)	Random proteins (Hypothetical)	Unknown	18.6	0		WP_001270094.1	28.571	98	65	2	48	140	148	245	0.000312	37	hypothetical protein	430	b4065		WP_001333345.1	28.302	106	70	2	32	131	74	179	0.001	35.4	hypothetical protein	431	n/a
sll0318	Q57473	hypothetical protein			Random proteins (Hypothetical)	Random proteins (Hypothetical)	Unknown	24.1	0		WP_001295291.1	28.07	57	38	2	104	158	140	195	0.94	26.9	undecaprenyl-diphosphatase	198	b0841
sll0319	P74789	periplasmic protein, function unknown			Random proteins (Hypothetical)	Random proteins (Hypothetical)	Unknown	32.3	0
sll0359	P74426	hypothetical protein		cyAbrB, cyabrB1	Random proteins (Hypothetical)	Random proteins (Hypothetical)	Unknown	14.1	0
sll0410	Q55116	hypothetical protein			Random proteins (Hypothetical)	Random proteins (Hypothetical)	Unknown	18.9	0		WP_001098384.1	28.571	112	79	1	37	148	10	120	2.14e-08	47.4	acyl-CoA thioester hydrolase YbgC	134	b0736		WP_001170162.1	26.042	96	63	5	30	123	66	155	0.37	27.7	L-asparaginase 1	338	b1767
sll0414	Q55112	hypothetical protein		rfrI	Random proteins (Hypothetical)	Random proteins (Hypothetical)	Unknown	31.5	0		WP_001270094.1	30.303	99	64	1	50	143	268	366	0.000118	40	hypothetical protein	430	b4065		WP_001270094.1	23.232	99	66	1	28	116	151	249	0.074	31.2	hypothetical protein	430	b4065		WP_000484600.1	27.273	66	47	1	29	94	151	215
sll0424	P74381	hypothetical protein			Random proteins (Hypothetical)	Random proteins (Hypothetical)	Unknown	59.3	0		WP_000162740.1	22.222	225	155	8	226	436	151	369	0.5	29.6	tRNA (N6-isopentenyl adenosine(37)-C2)-methylthiotransferase MiaB	474	b0661
sll0436	P74692	hypothetical protein			Random proteins (Hypothetical)	Random proteins (Hypothetical)	Unknown	17.4	0
sll0514	Q55470	hypothetical protein		sll0514	Random proteins (Hypothetical)	Random proteins (Hypothetical)	Unknown	62.4	0		WP_001300687.1	47.368	38	18	1	41	76	36	73	0.17	31.2	ribonuclease Z	305	b2268		WP_001232948.1	31.944	72	42	2	205	271	195	264	0.5	30	transcriptional regulator	532	b3422
sll0525	Q55519	hypothetical protein			Random proteins (Hypothetical)	Random proteins (Hypothetical)	Unknown	15.1	0
sll0549	Q55394	hypothetical protein			Random proteins (Hypothetical)	Random proteins (Hypothetical)	Unknown	28.2	0		WP_001285661.1	32.45	151	85	4	45	182	1	147	3.38e-14	67.8	phosphatase	293	b1266		WP_001285661.1	27.711	83	50	2	162	241	182	257	0.016	32.7	phosphatase	293	b1266
sll0564	P74743	hypothetical protein			Random proteins (Hypothetical)	Random proteins (Hypothetical)	Unknown	37.5	0		WP_000990765.1	24.348	115	82	3	159	272	58	168	0.000148	39.7	bifunctional 3-demethylubiquinone 3-O-methyltransferase/2-octaprenyl-6-hydroxy phenol methylase	240	b2229		WP_000246761.1	30.159	126	79	4	140	264	24	141	0.000774	37.4	malonyl-[acyl-carrier protein] O-methyltransferase BioC	251	b0777		WP_001286597.1	40.816	49	28	1	150	197	23	71
sll0577	P74725	hypothetical protein			Random proteins (Hypothetical)	Random proteins (Hypothetical)	Unknown	17.8	0		WP_001270094.1	28.736	87	51	3	72	153	137	217	0.006	33.1	hypothetical protein	430	b4065		WP_001270094.1	25	104	57	3	31	114	142	244	0.48	27.7	hypothetical protein	430	b4065
sll0584	Q55866	hypothetical protein YCF36	ycf36	ycf36	Random proteins (Hypothetical)	Random proteins (Hypothetical)	Unknown	19.9	3		WP_001098105.1	23.762	101	61	4	10	110	2	86	0.069	30	MFS transporter	445	b2771
sll0586	Q55864	hypothetical protein		sll0586	Random proteins (Hypothetical)	Random proteins (Hypothetical)	Unknown	44.5	0		WP_000439170.1	31.458	391	234	11	29	407	28	396	4.33e-47	163	oxidoreductase	400	b3492		WP_001266908.1	25.668	187	116	6	27	198	105	283	0.021	33.5	D-amino acid dehydrogenase small subunit	432	b1189		WP_000064752.1	30.263	76	44	1	103	169	164	239
sll0597	Q55851	hypothetical protein			Random proteins (Hypothetical)	Random proteins (Hypothetical)	Unknown	40.8	8		WP_000892044.1	24.921	317	217	8	48	352	34	341	1.22e-12	65.1	AI-2E family transporter	353	b2493		WP_001300885.1	22.293	314	213	11	56	358	37	330	7.44e-06	44.3	pheromone autoinducer 2 transporter	349	b3474		WP_001118241.1	26.829	82	60	0	277	358	249	330
sll0611	Q55713	hypothetical protein		sll0611	Random proteins (Hypothetical)	Random proteins (Hypothetical)	Unknown	16.8	0		WP_001336377.1	33.962	53	34	1	15	67	259	310	0.63	26.9	xylanase	389	b3719		WP_000790504.1	26.786	56	27	1	52	107	33	74	0.9	25	SirA-like protein	77	b1930
sll0661	Q55981	hypothetical protein YCF35	ycf35	ycf35	Random proteins (Hypothetical)	Random proteins (Hypothetical)	Unknown	14.4	0		WP_001118036.1	28.814	59	36	2	17	71	4	60	0.13	28.5	hydrolase YafV	256	b0219		WP_001295292.1	48.148	27	14	0	21	47	173	199	0.48	26.6	glutathione S-transferase	208	b0838		WP_000678989.1	30.556	72	38	1	24	83	191	262
sll0676	Q55966	hypothetical protein			Random proteins (Hypothetical)	Random proteins (Hypothetical)	Unknown	20.7	0		WP_001261013.1	34.177	79	41	4	16	93	131	199	0.12	29.3	lipoprotein	222	b1431
sll0696	P72685	hypothetical protein			Random proteins (Hypothetical)	Random proteins (Hypothetical)	Unknown	32.1	7
sll0736	P74629	hypothetical protein			Random proteins (Hypothetical)	Random proteins (Hypothetical)	Unknown	46.8	0		WP_001324546.1	22.302	278	140	8	42	281	1	240	4.56e-09	54.7	hypothetical protein	384	n/a		WP_000010829.1	30.233	43	25	1	261	303	216	253	0.27	30	endoglucanase	373	b4305		WP_001209680.1	33.824	68	40	3	337	402	6	70
sll0743	Q55990	hypothetical protein			Random proteins (Hypothetical)	Random proteins (Hypothetical)	Unknown	19.2	0
sll0751	Q55628	hypothetical protein YCF22	ycf22	ycf22, sltB2	Random proteins (Hypothetical)	Random proteins (Hypothetical)	Unknown	18.3	1		WP_001326728.1	26.257	179	103	7	6	169	17	181	0.000178	38.1	MCE domain protein	877	b1834		WP_001326728.1	31.25	64	35	2	61	115	530	593	0.32	28.1	MCE domain protein	877	b1834		WP_001296448.1	29.577	71	48	1	45	113	39	109
sll0763	Q55615	hypothetical protein		sll0763	Random proteins (Hypothetical)	Random proteins (Hypothetical)	Unknown	12.8	0
sll0821	Q55434	phytochrome-like protein	cph2	cph2, sll0821	Random proteins (Hypothetical)	Random proteins (Hypothetical)	Unknown	144.6	0		WP_001248237.1	34.505	455	283	6	405	857	358	799	2.59e-75	264	oxygen-sensing cyclic-di-GMP phosphodiesterase	807	n/a		WP_000859945.1	33.095	420	272	6	434	853	240	650	8.57e-68	239	cyclic di-GMP phosphodiesterase	661	b1285		WP_000859945.1	27.907	172	114	6	1095	1264	232	395
sll0822	Q55432	hypothetical protein		sll0822, cyAbrB2, abrB, abrB2	Random proteins (Hypothetical)	Random proteins (Hypothetical)	Unknown	14	0
sll0846	P73752	hypothetical protein		sll0846	Random proteins (Hypothetical)	Random proteins (Hypothetical)	Unknown	11.6	1		WP_001164544.1	45.455	33	16	1	26	56	351	383	0.2	27.3	MFS transporter	425	b2775		WP_001182957.1	35.897	39	25	0	42	80	37	75	0.62	25.4	ASCH domain-containing protein	103	b2900
sll0853	P73747	hypothetical protein		cpcU	Random proteins (Hypothetical)	Random proteins (Hypothetical)	Unknown	21.2	0
sll0886	Q55362	hypothetical protein			Random proteins (Hypothetical)	Random proteins (Hypothetical)	Unknown	30.9	0		WP_000802080.1	28.205	78	56	0	123	200	68	145	0.000677	37.4	lipoprotein NlpI	294	b3163		WP_000802080.1	33.929	56	37	0	105	160	84	139	0.002	35.8	lipoprotein NlpI	294	b3163		WP_000802080.1	31.507	73	50	0	80	152	93	165
sll0898	P52640	hypothetical protein			Random proteins (Hypothetical)	Random proteins (Hypothetical)	Unknown	41.9	0		WP_000041964.1	32.819	259	149	9	79	316	95	349	1.64e-33	124	ribosome small subunit-dependent GTPase	350	b4161		WP_001293341.1	34.921	63	34	2	139	197	7	66	0.004	35.8	HslU--HslV peptidase ATPase subunit	443	b3927		WP_001065553.1	36.364	55	30	1	186	235	41	95
sll0905	P74331	hypothetical protein		maf	Random proteins (Hypothetical)	Random proteins (Hypothetical)	Unknown	20.6	0		WP_001125202.1	34.225	187	122	1	3	188	2	188	1.79e-29	105	m(7)GTP pyrophosphatase	194	b1087		WP_000203105.1	33.714	175	113	3	4	177	3	175	1.63e-22	87	septum formation inhibitor Maf	197	b3248		WP_000354284.1	32.727	55	36	1	9	62	7	61
sll0933	P72865	hypothetical protein			Random proteins (Hypothetical)	Random proteins (Hypothetical)	Unknown	17.6	2
sll1011	P73013	hypothetical protein		rfrJ, dnaJ	Random proteins (Hypothetical)	Random proteins (Hypothetical)	Unknown	30	0		WP_001118476.1	42.373	59	29	1	15	73	6	59	8.27e-06	43.5	molecular chaperone DnaJ	376	b0015		WP_001270094.1	29.268	82	58	0	160	241	266	347	0.000278	38.9	hypothetical protein	430	b4065		WP_001270094.1	30.435	92	64	0	172	263	228	319
sll1072	P73280	hypothetical protein			Random proteins (Hypothetical)	Random proteins (Hypothetical)	Unknown	25.2	0		WP_000343215.1	35.714	28	18	0	153	180	366	393	0.57	28.1	protein DamX	428	b3388
sll1106	P74720	hypothetical protein			Random proteins (Hypothetical)	Random proteins (Hypothetical)	Unknown	18	1		WP_001303847.1	47.619	21	11	0	111	131	1	21	0.61	25.8	hypothetical protein	69	n/a
sll1144	P73460	hypothetical protein			Random proteins (Hypothetical)	Random proteins (Hypothetical)	Unknown	34.4	0		WP_000970479.1	42.271	317	147	7	16	304	2	310	7.72e-65	203	ribosomal RNA small subunit methyltransferase H	313	b0082		WP_001698830.1	30.435	46	32	0	52	97	44	89	0.055	32	ATPase	500	b4263
sll1200	P72824	hypothetical protein			Random proteins (Hypothetical)	Random proteins (Hypothetical)	Unknown	42.2	12		WP_000841103.1	26.437	87	56	3	8	90	238	320	0.59	28.9	alpha-ketoglutarate permease	432	b2587
sll1201	P72822	hypothetical protein			Random proteins (Hypothetical)	Random proteins (Hypothetical)	Unknown	30.3	0		WP_001214248.1	51.613	31	15	0	231	261	198	228	0.074	30.8	hypothetical protein	232	b0278		WP_001283626.1	39.583	48	27	2	215	261	113	159	0.54	27.7	RNA polymerase sigma factor FecI	173	b4293		WP_000339954.1	40	25	15	0	58	82	80	104
sll1203	P72597	hypothetical protein			Random proteins (Hypothetical)	Random proteins (Hypothetical)	Unknown	37.6	0
sll1222	P74023	hypothetical protein		sll1222	Random proteins (Hypothetical)	Random proteins (Hypothetical)	Unknown	24.2	0
sll1247	P45451	hypothetical protein			Random proteins (Hypothetical)	Random proteins (Hypothetical)	Unknown	52.7	0
sll1252	P74082	hypothetical protein		ylmH	Random proteins (Hypothetical)	Random proteins (Hypothetical)	Unknown	28.6	0		WP_000135224.1	31.481	54	36	1	185	237	97	150	0.061	30.8	30S ribosomal protein S4	206	b3296
sll1274	P73536	hypothetical protein			Random proteins (Hypothetical)	Random proteins (Hypothetical)	Unknown	20.3	0		WP_000063978.1	36.538	52	27	2	118	169	47	92	0.54	26.6	hydrogenase-1 operon protein HyaE	132	b0976		WP_000099535.1	52.632	19	9	0	105	123	338	356	0.73	26.9	aconitate hydratase	891	b1276
sll1355	P73513	hypothetical protein			Random proteins (Hypothetical)	Random proteins (Hypothetical)	Unknown	20.7	0		WP_001069467.1	30.12	83	50	3	22	100	444	522	0.77	27.3	phosphogluconate dehydratase	603	b1851
sll1367	P74544	hypothetical protein			Random proteins (Hypothetical)	Random proteins (Hypothetical)	Unknown	30	0
sll1378	P74164	periplasmic protein, function unknown			Random proteins (Hypothetical)	Random proteins (Hypothetical)	Unknown	33.9	0		WP_001288549.1	26.027	73	45	1	4	76	141	204	0.2	30	purine ribonucleoside efflux pump NepI	396	b3662
sll1380	P74162	periplasmic protein, function unknown			Random proteins (Hypothetical)	Random proteins (Hypothetical)	Unknown	23.9	0
sll1414	P73956	hypothetical protein		psb29, sll1414	Random proteins (Hypothetical)	Random proteins (Hypothetical)	Unknown	27.1	0		WP_001069467.1	26.027	73	35	2	54	107	68	140	0.44	28.5	phosphogluconate dehydratase	603	b1851		WP_001301240.1	29.167	72	34	1	84	138	216	287	0.84	27.7	cytosine deaminase	427	b0337
sll1442	P74209	hypothetical protein			Random proteins (Hypothetical)	Random proteins (Hypothetical)	Unknown	13.2	0
sll1455	P73447	hypothetical protein		narM	Random proteins (Hypothetical)	Random proteins (Hypothetical)	Unknown	17.7	0		WP_000173288.1	48	25	13	0	85	109	7	31	0.62	26.9	aminopeptidase YpdF	361	b2385		WP_000654630.1	23.529	68	52	0	45	112	23	90	0.98	26.2	bifunctional biotin--[acetyl-CoA-carboxylase] synthetase/biotin operon repressor	321	b3973
sll1477	P74619	hypothetical protein			Random proteins (Hypothetical)	Random proteins (Hypothetical)	Unknown	92.8	5
sll1483	P74615	periplasmic protein, similar to transforming growth factor induced protein			Random proteins (Hypothetical)	Random proteins (Hypothetical)	Unknown	18.5	0		WP_000940121.1	27.941	68	49	0	4	71	27	94	0.51	27.3	30S ribosomal protein S5	167	b3303
sll1495	P74590	hypothetical protein			Random proteins (Hypothetical)	Random proteins (Hypothetical)	Unknown	43.5	1		WP_000271909.1	47.342	395	207	1	4	397	2	396	1.13e-128	374	L-2-hydroxyglutarate oxidase LhgO	422	b2660		WP_000872833.1	21.667	240	174	5	4	239	3	232	1.68e-07	49.7	N-methyl-L-tryptophan oxidase	372	b1059		WP_000857257.1	18.667	150	117	3	32	179	34	180
sll1512	P72979	hypothetical protein		sll1512, chlR	Random proteins (Hypothetical)	Random proteins (Hypothetical)	Unknown	15.2	0		WP_001307543.1	33.043	115	69	2	10	120	31	141	5.64e-17	69.7	HxlR family transcriptional regulator	156	n/a		WP_001047135.1	22.785	79	58	1	5	80	103	181	0.62	26.6	Antitermination protein Q homolog from lambdoid prophage Qin	250	b1559
sll1524	P74365	hypothetical protein			Random proteins (Hypothetical)	Random proteins (Hypothetical)	Unknown	30.3	0		WP_000985549.1	29.496	278	183	6	1	273	1	270	2.84e-32	117	sugar phosphatase YidA	270	b3697		WP_001300666.1	25.455	275	185	5	1	265	1	265	2.18e-21	88.2	pyridoxal phosphate phosphatase YbhA	272	b0766		WP_001336137.1	29.032	248	160	10	4	248	3	237
sll1526	P74360	hypothetical protein			Random proteins (Hypothetical)	Random proteins (Hypothetical)	Unknown	57.7	0		WP_001286597.1	40.909	44	25	1	42	84	30	73	0.007	35	trans-aconitate 2-methyltransferase	252	b1519
sll1601	P73855	hypothetical protein			Random proteins (Hypothetical)	Random proteins (Hypothetical)	Unknown	44.8	0
sll1643	P73038	hypothetical protein			Random proteins (Hypothetical)	Random proteins (Hypothetical)	Unknown	21.6	0		WP_000192748.1	27.807	187	130	3	1	182	11	197	9.6e-18	74.3	5-formyltetrahydrofolate cyclo-ligase	200	b2911
sll1654	P72817	hypothetical protein		usp	Random proteins (Hypothetical)	Random proteins (Hypothetical)	Unknown	14.5	0		WP_000278509.1	31.481	54	36	1	103	156	89	141	0.035	30	universal stress protein G	142	b0607		WP_001300710.1	35.484	62	37	1	83	144	41	99	0.064	29.6	transcriptional regulator	269	b2847
sll1656	P72815	hypothetical protein			Random proteins (Hypothetical)	Random proteins (Hypothetical)	Unknown	20.5	4
sll1660	P72810	hypothetical protein			Random proteins (Hypothetical)	Random proteins (Hypothetical)	Unknown	21.9	0		WP_000280488.1	32.609	138	81	4	6	137	16	147	3.78e-12	61.2	bifunctional (p)ppGpp synthetase II/ guanosine-3',5'-bis pyrophosphate 3'-pyrophosphohydrolase	702	b3650
sll1680	P72779	hypothetical protein			Random proteins (Hypothetical)	Random proteins (Hypothetical)	Unknown	19.6	0		WP_001284618.1	49.58	119	59	1	57	174	9	127	1.77e-37	123	peptide-methionine (R)-S-oxide reductase	137	b1778		WP_001336523.1	24.51	102	68	3	19	113	47	146	0.86	26.9	hemolysin E	303	b1182
sll1686	P72766	hypothetical protein			Random proteins (Hypothetical)	Random proteins (Hypothetical)	Unknown	57.1	0
sll1697	P73695	hypothetical protein			Random proteins (Hypothetical)	Random proteins (Hypothetical)	Unknown	35	0		WP_000568943.1	40.625	32	15	1	214	245	10	37	0.54	28.9	tRNA pseudouridine(13) synthase TruD	349	b2745		WP_001220966.1	24.194	62	47	0	79	140	88	149	0.94	27.7	tRNA (adenosine(37)-N6)-threonylcarbamoyltransferase complex dimerization subunit type 1 TsaB	231	b1807
sll1769	P73628	hypothetical protein		sll1769	Random proteins (Hypothetical)	Random proteins (Hypothetical)	Unknown	11.6	0		WP_001104549.1	33.333	48	32	0	23	70	301	348	0.12	28.1	host defense protein	549	b2224		WP_000030005.1	33.333	48	30	1	60	105	1	48	0.35	26.6	3-deoxy-D-manno-octulosonate 8-phosphate phosphatase KdsC	188	b3198		WP_001350533.1	32.432	74	43	3	13	83	502	571
sll1770	P73627	hypothetical protein		spkI	Random proteins (Hypothetical)	Random proteins (Hypothetical)	Unknown	67.1	0		WP_000187530.1	28.745	494	337	8	88	573	57	543	1.4e-52	185	ubiquinone biosynthesis protein UbiB	546	b3835		WP_000615254.1	27.059	85	53	3	254	338	104	179	0.009	35	LPS core heptose(II) kinase RfaY	232	b3625		WP_000147574.1	35.714	42	27	0	263	304	108	149
sll1835	P73111	periplasmic protein, function unknown		sll1835	Random proteins (Hypothetical)	Random proteins (Hypothetical)	Unknown	28.8	0		WP_001189321.1	28	150	90	5	38	178	47	187	9.8e-05	39.7	curli production assembly/transport component CsgG	277	b1037		WP_001300979.1	31.667	60	36	1	69	128	24	78	0.14	28.9	hypothetical protein	110	n/a		WP_001300644.1	21.827	197	126	7	50	245	139	308
sll1866	P74144	hypothetical protein			Random proteins (Hypothetical)	Random proteins (Hypothetical)	Unknown	21.6	0		WP_001301412.1	32.484	157	96	5	6	154	6	160	5.72e-18	75.1	L-threonylcarbamoyladenylate synthase type 1 TsaC	190	b3282		WP_001295575.1	25.6	125	85	3	18	138	29	149	0.000128	38.1	RNA-binding protein	206	b1267		WP_000421020.1	32.836	67	36	2	115	179	17	76
sll1880	P74125	hypothetical protein			Random proteins (Hypothetical)	Random proteins (Hypothetical)	Unknown	16.4	0		WP_000270375.1	38.686	137	82	2	11	146	3	138	4.73e-30	103	thiamin phosphate synthase	138	b4056		WP_000461704.1	27.368	95	60	2	26	111	8	102	0.15	28.1	antitoxin RnlB	123	b2631
sll1884	P74121	hypothetical protein			Random proteins (Hypothetical)	Random proteins (Hypothetical)	Unknown	42.8	0		WP_001281242.1	22.34	188	115	9	3	167	30	209	0.009	35	DNA gyrase subunit A	875	b2229
sll1906	P73827	hypothetical protein		orf484	Random proteins (Hypothetical)	Random proteins (Hypothetical)	Unknown	51.5	11		WP_000074172.1	21.244	193	126	6	219	401	170	346	0.6	29.3	multidrug resistance protein MdtG	408	b1053
sll1946	P73065	hypothetical protein			Random proteins (Hypothetical)	Random proteins (Hypothetical)	Unknown	92.5	10		WP_000345410.1	29.412	136	68	6	170	301	17	128	0.056	33.1	nicotinamide riboside transporter PnuC	239	b0751
sll1961	P73804	hypothetical protein			Random proteins (Hypothetical)	Random proteins (Hypothetical)	Unknown	38.1	0		WP_000760626.1	41.935	62	36	0	61	122	5	66	3.26e-07	48.9	transcriptional regulator	468	b1439		WP_000509902.1	37.879	66	41	0	58	123	5	70	1.76e-06	45.8	mannosyl-D-glycerate transport/metabolism system repressor MngR	240	b0730		WP_000833679.1	35.052	97	53	3	67	155	18	112
sll1995	P73996	hypothetical protein			Random proteins (Hypothetical)	Random proteins (Hypothetical)	Unknown	35.8	0		WP_000794699.1	24.034	233	151	7	1	223	1	217	2.4e-09	54.3	colanic acid biosynthesis glycosyltransferase WcaA	279	b2059		WP_000982115.1	32.381	105	61	2	1	101	2	100	3.75e-08	50.8	LPS(HepIII)-glucuronic acid glycosyltransferase	344	b3615		WP_000610451.1	20.408	196	124	5	3	183	73	251
sll2002	P73680	hypothetical protein			Random proteins (Hypothetical)	Random proteins (Hypothetical)	Unknown	32.9	0
sll2006	P73674	hypothetical protein			Random proteins (Hypothetical)	Random proteins (Hypothetical)	Unknown	13.5	0		WP_000486985.1	27.119	59	43	0	59	117	3	61	0.65	26.2	aromatic amino acid aminotransferase	397	b4054		WP_000687705.1	31.395	86	42	3	33	101	48	133	0.89	25.8	nucleoside triphosphate hydrolase	237	b2928
sll6098	Q6YRQ6	hypothetical protein			Random proteins (Hypothetical)	Random proteins (Hypothetical)	Unknown	40.5	0		WP_000113108.1	37.5	40	25	0	256	295	106	145	0.34	29.6	autoinducer-2 kinase	530	b1511
sll7030	Q6ZEG8	hypothetical protein			Random proteins (Hypothetical)	Random proteins (Hypothetical)	Unknown	19	0		WP_000237004.1	33.333	63	35	1	84	146	67	122	0.015	31.2	GNAT family acetyltransferase	147	b4012		WP_001092461.1	39.683	63	29	3	87	146	64	120	0.044	30	ribosomal-protein-alanine N-acetyltransferase RimI	148	b4372		WP_000574091.1	23.881	67	47	1	85	151	72	134
sll7031	Q6ZEG7	hypothetical protein			Random proteins (Hypothetical)	Random proteins (Hypothetical)	Unknown	10.9	0		WP_000362028.1	35.897	39	23	1	33	69	55	93	0.063	28.5	PIG-L family deacetylase	185	b0364		WP_000459457.1	58.333	24	10	0	10	33	79	102	0.13	27.3	phage tail assembly protein T	144	b0772		WP_001097274.1	54.167	24	11	0	5	28	466	489
sll7047	Q6ZEF1	hypothetical protein			Random proteins (Hypothetical)	Random proteins (Hypothetical)	Unknown	26.1	4
sll7069	Q6ZEC9	hypothetical protein			Random proteins (Hypothetical)	Random proteins (Hypothetical)	Unknown	11.2	2
sll8002	Q6ZE90	hypothetical protein			Random proteins (Hypothetical)	Random proteins (Hypothetical)	Unknown	24.2	0		WP_001326916.1	43.75	32	17	1	173	204	102	132	0.66	27.7	hypothetical protein	631	b1268
sll8004	Q6ZE88	hypothetical protein			Random proteins (Hypothetical)	Random proteins (Hypothetical)	Unknown	20.7	0		WP_001272928.1	50	20	10	0	13	32	604	623	0.05	30.8	DNA mismatch repair protein MutS	853	b2733		WP_001007407.1	32.5	40	26	1	71	109	269	308	0.13	29.6	3-(3-hydroxy-phenyl)propionate/3-hydroxycinnamic acid hydroxylase	554	b0347		WP_000175457.1	37.5	32	16	1	14	41	26	57
slr0016	Q55672	hypothetical protein			Random proteins (Hypothetical)	Random proteins (Hypothetical)	Unknown	20.8	2
slr0038	Q55457	hypothetical protein		slr0038	Random proteins (Hypothetical)	Random proteins (Hypothetical)	Unknown	15.2	0		WP_000333380.1	36.842	38	24	0	7	44	215	252	0.091	28.9	class II glutamine amidotransferase	255	b0223		WP_001173343.1	31.579	38	23	1	54	91	14	48	0.23	26.2	toxin of GhoTS toxin-antitoxin pair; membrane-lytic protein; stimulator of persister cell formation	57	b4127
slr0058	Q55149	hypothetical protein			Random proteins (Hypothetical)	Random proteins (Hypothetical)	Unknown	16.5	0
slr0065	Q55157	hypothetical protein			Random proteins (Hypothetical)	Random proteins (Hypothetical)	Unknown	23.6	0
slr0082	Q55803	hypothetical protein		rimO	Random proteins (Hypothetical)	Random proteins (Hypothetical)	Unknown	49.3	0		WP_000049367.1	39.91	446	237	12	5	434	8	438	3.72e-100	303	ribosomal protein S12 methylthiotransferase RimO	441	b0835		WP_000162740.1	32.227	422	239	11	4	397	2	404	5.02e-53	181	tRNA (N6-isopentenyl adenosine(37)-C2)-methylthiotransferase MiaB	474	b0661		WP_000095187.1	23.228	254	140	12	125	334	361	603
slr0110	Q55886	hypothetical protein			Random proteins (Hypothetical)	Random proteins (Hypothetical)	Unknown	23.1	0		WP_000101055.1	26.207	145	67	5	5	111	3	145	8.51e-05	39.3	septum site-determining protein MinD	270	b1175		WP_001005448.1	53.659	41	18	1	5	44	108	148	0.003	35	protein mrp	369	b2113		WP_000137196.1	44.444	27	14	1	16	41	538	564
slr0121	Q55897	hypothetical protein			Random proteins (Hypothetical)	Random proteins (Hypothetical)	Unknown	53	1
slr0172	Q55552	hypothetical protein		guaB	Random proteins (Hypothetical)	Random proteins (Hypothetical)	Unknown	17.3	0		WP_001299507.1	34.783	46	30	0	12	57	96	141	0.000756	35.8	IMP dehydrogenase	488	b2508		WP_001299507.1	38.636	44	26	1	103	146	97	139	0.009	32.7	IMP dehydrogenase	488	b2508		WP_001295557.1	32.075	53	35	1	4	56	272	323
slr0192	Q55764	hypothetical protein			Random proteins (Hypothetical)	Random proteins (Hypothetical)	Unknown	12.8	0		WP_000371928.1	26.437	87	58	2	26	111	23	104	1.3e-06	40.8	thiosulfate sulfurtransferase	108	b3425		WP_001144615.1	27	100	69	2	8	105	136	233	4.17e-06	40.8	sulfurtransferase	350	b1055		WP_000473109.1	28.409	88	58	3	13	98	9	93
slr0195	Q55767	hypothetical protein			Random proteins (Hypothetical)	Random proteins (Hypothetical)	Unknown	20.6	1		WP_001295307.1	23.894	113	79	2	65	177	216	321	0.002	35	protein TolB	430	b0740
slr0211	Q55784	hypothetical protein			Random proteins (Hypothetical)	Random proteins (Hypothetical)	Unknown	46.1	0
slr0217	Q55686	hypothetical protein			Random proteins (Hypothetical)	Random proteins (Hypothetical)	Unknown	15.9	0
slr0232	Q55705	hypothetical protein			Random proteins (Hypothetical)	Random proteins (Hypothetical)	Unknown	23.8	5		WP_000364335.1	27.841	176	106	5	11	172	18	186	1.99e-16	72	protein DedA	219	b2317		WP_001296821.1	33.544	158	94	2	11	168	3	149	7.5e-16	70.1	DedA family protein	192	b2136		WP_000422149.1	29.605	152	99	3	20	166	29	177
slr0244	P72700	hypothetical protein		usp, usp1, slr0244	Random proteins (Hypothetical)	Random proteins (Hypothetical)	Unknown	31.2	0		WP_000278509.1	26.05	119	77	3	24	132	25	142	9.56e-05	38.9	universal stress protein G	142	b0607		WP_000278509.1	39.063	64	30	3	217	280	88	142	0.000461	36.6	universal stress protein G	142	b0607		WP_001300461.1	29.851	67	38	3	214	280	87	144
slr0249	P72708	hypothetical protein			Random proteins (Hypothetical)	Random proteins (Hypothetical)	Unknown	14	0		WP_000497400.1	50	28	13	1	9	35	436	463	0.92	25.8	sensor domain-containing phosphodiesterase	729	b2395
slr0250	P72709	hypothetical protein			Random proteins (Hypothetical)	Random proteins (Hypothetical)	Unknown	19.2	0		WP_000669785.1	23.457	81	58	1	71	147	85	165	0.004	33.5	lipopolysaccharide ABC transporter substrate-binding protein LptA	185	b3200		WP_000043761.1	32.895	76	41	2	102	170	1002	1074	0.063	30.4	sensor domain-containing diguanylate cyclase	1105	b2067
slr0267	P73885	hypothetical protein			Random proteins (Hypothetical)	Random proteins (Hypothetical)	Unknown	31.2	0		WP_000639528.1	26.087	184	105	5	22	176	88	269	5.45e-06	44.3	ribosome biogenesis GTPase Der	499	n/a		WP_000639528.1	46.512	43	22	1	121	163	12	53	0.063	31.6	ribosome biogenesis GTPase Der	499	n/a		WP_000020749.1	51.515	33	16	0	126	158	13	45
slr0270	P73889	hypothetical protein			Random proteins (Hypothetical)	Random proteins (Hypothetical)	Unknown	12.6	0
slr0291	P74412	hypothetical protein			Random proteins (Hypothetical)	Random proteins (Hypothetical)	Unknown	17.2	0		WP_000994905.1	48	25	12	1	105	129	93	116	0.96	26.2	oligopeptide transport ATP-binding protein OppF	334	b1247
slr0300	Q55904	hypothetical protein			Random proteins (Hypothetical)	Random proteins (Hypothetical)	Unknown	21.9	0
slr0317	Q55924	hypothetical protein			Random proteins (Hypothetical)	Random proteins (Hypothetical)	Unknown	31.5	0		WP_000560561.1	29.098	244	165	5	5	243	2	242	6.14e-22	90.1	NAD(P)-dependent oxidoreductase	286	b4211		WP_001136554.1	22.794	272	184	6	1	251	1	267	1.03e-13	67.8	NAD(P)-dependent oxidoreductase	476	b0869		WP_001300423.1	25.714	210	118	8	4	190	3	197
slr0320	Q55524	hypothetical protein			Random proteins (Hypothetical)	Random proteins (Hypothetical)	Unknown	60.6	0		WP_000049367.1	20.714	140	92	5	236	360	141	276	0.005	36.2	ribosomal protein S12 methylthiotransferase RimO	441	b0835		WP_000162740.1	33.333	45	29	1	239	283	151	194	0.12	32	tRNA (N6-isopentenyl adenosine(37)-C2)-methylthiotransferase MiaB	474	b0661
slr0362	Q55579	hypothetical protein			Random proteins (Hypothetical)	Random proteins (Hypothetical)	Unknown	19.3	0		WP_000153129.1	48.077	52	25	1	98	149	171	220	5.3e-06	42.4	ribonucleotide monophosphatase NagD	250	b0675		WP_001213584.1	21.818	110	81	2	59	165	114	221	0.024	31.6	flavin mononucleotide phosphatase YigB	238	b3812		WP_001078880.1	25.287	87	52	2	36	109	197	283
slr0380	Q55594	hypothetical protein			Random proteins (Hypothetical)	Random proteins (Hypothetical)	Unknown	50.6	0		WP_071828412.1	24.242	99	72	1	46	144	58	153	0.36	30	tRNA 2-thiocytidine(32) synthetase TtcA	399	n/a
slr0383	Q55597	hypothetical protein			Random proteins (Hypothetical)	Random proteins (Hypothetical)	Unknown	21	0		WP_000743193.1	31.737	167	109	5	18	183	33	195	2.85e-11	57	ribosomal RNA small subunit methyltransferase D	198	b3465		WP_000456467.1	31.325	83	51	3	37	118	109	186	0.001	35.4	protein-(glutamine-N5) methyltransferase, release factor-specific	277	b1212		WP_001019525.1	43.333	30	15	1	101	130	186	213
slr0388	Q55603	hypothetical protein			Random proteins (Hypothetical)	Random proteins (Hypothetical)	Unknown	25.6	0		WP_001333371.1	28.037	107	76	1	101	207	115	220	5.15e-08	48.9	protein GntX	227	b3413		WP_000806177.1	35.484	31	20	0	178	208	121	151	0.092	30	orotate phosphoribosyltransferase	213	b3642		WP_001298109.1	41.379	29	17	0	175	203	214	242
slr0404	P74433	hypothetical protein			Random proteins (Hypothetical)	Random proteins (Hypothetical)	Unknown	34.8	2
slr0420	Q55747	hypothetical protein			Random proteins (Hypothetical)	Random proteins (Hypothetical)	Unknown	24.5	0		WP_001235800.1	26.23	61	44	1	92	152	369	428	0.28	28.9	DNA topoisomerase III	653	b1763
slr0440	Q55130	hypothetical protein			Random proteins (Hypothetical)	Random proteins (Hypothetical)	Unknown	30.3	0		WP_001060070.1	22.672	247	173	8	10	252	12	244	4.45e-09	52.8	pimeloyl-[acyl-carrier protein] methyl ester esterase	256	b3412		WP_000121907.1	26.119	268	158	10	16	261	36	285	7.94e-08	49.3	2-hydroxy-6-oxononadienedioate/2-hydroxy-6-oxononatrienedioate hydrolase	288	b0349		WP_000777653.1	19.262	244	173	6	17	250	15	244
slr0455	P74694	hypothetical protein			Random proteins (Hypothetical)	Random proteins (Hypothetical)	Unknown	14.5	0		WP_000175457.1	28	50	34	1	63	110	200	249	0.11	28.9	Fe(3+) dicitrate transport ATP-binding protein FecE	255	b4287		WP_001271136.1	28.571	63	39	2	43	101	74	134	0.46	26.9	serine/threonine protein phosphatase	221	b0772
slr0503	Q55823	hypothetical protein YCF66	ycf66	ycf66	Random proteins (Hypothetical)	Random proteins (Hypothetical)	Unknown	37.6	0
slr0505	Q55824	hypothetical protein			Random proteins (Hypothetical)	Random proteins (Hypothetical)	Unknown	21.5	0		WP_001295307.1	27.692	65	43	1	48	112	334	394	0.014	32.7	protein TolB	430	b0740		WP_001295307.1	25	72	53	1	97	168	204	274	0.18	29.3	protein TolB	430	b0740		WP_001202329.1	54.545	22	10	0	18	39	4	25
slr0551	P54123	hypothetical protein			Random proteins (Hypothetical)	Random proteins (Hypothetical)	Unknown	70.4	0		WP_000705764.1	31.034	58	36	2	27	84	513	566	0.01	35.8	ComEC family protein	754	b0913		WP_000537418.1	30.526	95	54	3	412	494	195	289	0.26	30.8	thioredoxin reductase	321	b0888		WP_001109486.1	24.107	112	62	4	71	181	52	141
slr0589	P74727	hypothetical protein			Random proteins (Hypothetical)	Random proteins (Hypothetical)	Unknown	20.8	3		WP_001240896.1	37.931	29	18	0	47	75	220	248	0.81	27.3	outer membrane protein assembly factor BamA	810	b0177
slr0607	P74754	hypothetical protein			Random proteins (Hypothetical)	Random proteins (Hypothetical)	Unknown	14.4	0
slr0609	P74756	hypothetical protein			Random proteins (Hypothetical)	Random proteins (Hypothetical)	Unknown	43.2	0		WP_001312515.1	29.261	352	194	7	21	362	4	310	8.87e-37	133	metal-binding GTPase	318	b4352		WP_000198828.1	36.184	152	92	4	25	173	6	155	1.12e-18	83.2	GTPase	328	b2173
slr0635	Q55712	hypothetical protein			Random proteins (Hypothetical)	Random proteins (Hypothetical)	Unknown	35.5	0		WP_000886062.1	23.846	260	173	9	12	258	21	268	5.38e-07	47.4	tRNA-modifying protein YgfZ	326	b2897		WP_000068701.1	20.851	235	157	9	12	227	46	270	0.042	32	aminomethyltransferase	364	b2904		WP_001165668.1	28	100	57	4	98	186	230	325
slr0637	Q55715	hypothetical protein			Random proteins (Hypothetical)	Random proteins (Hypothetical)	Unknown	29	1		WP_001326728.1	32.258	62	24	3	33	93	24	68	0.78	28.1	MCE domain protein	877	b1834
slr0645	Q55727	hypothetical protein			Random proteins (Hypothetical)	Random proteins (Hypothetical)	Unknown	22.8	0
slr0655	P74567	hypothetical protein			Random proteins (Hypothetical)	Random proteins (Hypothetical)	Unknown	20.8	0
slr0656	P74568	hypothetical protein			Random proteins (Hypothetical)	Random proteins (Hypothetical)	Unknown	46.7	0		WP_000175703.1	25.874	143	79	6	10	136	6	137	0.11	31.6	hypothetical protein	478	b1705		WP_000448381.1	31.148	61	33	3	56	113	140	194	0.68	28.9	lipid A biosynthesis myristoyltransferase	323	b1855		WP_000281668.1	33.333	39	23	1	233	268	783	821
slr0670	P72937	hypothetical protein		usp2	Random proteins (Hypothetical)	Random proteins (Hypothetical)	Unknown	32.7	0		WP_000278509.1	30.108	93	56	4	48	134	53	142	0.001	35.4	universal stress protein G	142	b0607		WP_001300461.1	22.917	144	97	3	153	285	1	141	0.25	28.9	universal stress protein F	144	b1376		WP_001301030.1	24	75	54	2	176	247	305	379
slr0692	P72964	hypothetical protein YCF45	ycf45	ycf45	Random proteins (Hypothetical)	Random proteins (Hypothetical)	Unknown	65.9	0		WP_000531594.1	45.238	42	20	1	112	153	26	64	0.048	33.1	Fe3+/spermidine/putrescine ABC transporter ATP-binding protein	378	b1126		WP_000961458.1	41.667	48	24	2	106	152	321	365	0.084	32.3	ABC-F family ATPase	530	b0820		WP_000438245.1	33.75	80	39	3	113	192	18	83
slr0695	P72967	hypothetical protein			Random proteins (Hypothetical)	Random proteins (Hypothetical)	Unknown	19	0		WP_001136613.1	23.881	67	51	0	29	95	13	79	0.6	27.3	dihydrodipicolinate synthase family protein	302	b0268
slr0729	P72673	hypothetical protein			Random proteins (Hypothetical)	Random proteins (Hypothetical)	Unknown	10.9	0		WP_000099823.1	31.343	67	44	2	22	87	260	325	0.52	26.2	dihydrolipoyllysine-residue succinyltransferase component of 2-oxoglutarate dehydrogenase complex	405	b0724
slr0730	P72674	hypothetical protein			Random proteins (Hypothetical)	Random proteins (Hypothetical)	Unknown	15.1	1		WP_001120441.1	37.931	29	18	0	94	122	328	356	0.056	29.6	oxidoreductase	362	b4512
slr0742	P72687	hypothetical protein			Random proteins (Hypothetical)	Random proteins (Hypothetical)	Unknown	19.5	0		WP_001300397.1	33.051	118	77	2	18	135	17	132	8.36e-13	59.3	ribosome maturation factor	150	b3170		WP_000077872.1	44.186	43	19	2	10	52	552	589	0.019	31.6	catalase HPII	753	b1732		WP_000236293.1	24.242	66	41	2	20	82	175	234
slr0769	Q55604	hypothetical protein			Random proteins (Hypothetical)	Random proteins (Hypothetical)	Unknown	21.9	0		WP_000817105.1	30.986	142	80	5	76	203	98	235	6.34e-14	66.2	transpeptidase	334	b1678		WP_001350523.1	28.276	145	78	7	76	203	98	233	1.11e-09	53.9	transpeptidase	310	n/a		WP_000598207.1	28.369	141	83	5	76	201	103	240
slr0801	Q55951	hypothetical protein			Random proteins (Hypothetical)	Random proteins (Hypothetical)	Unknown	46.6	0		WP_000936635.1	26.667	90	61	3	127	213	121	208	0.24	30	helix-turn-helix transcriptional regulator	241	b4365		WP_000081674.1	32.432	37	25	0	1	37	142	178	0.37	29.6	glutamate synthase	472	b3213		WP_000134870.1	39.394	33	20	0	8	40	30	62
slr0816	P74049	hypothetical protein			Random proteins (Hypothetical)	Random proteins (Hypothetical)	Unknown	18.9	0		WP_001255628.1	29.07	86	59	2	65	149	2	86	0.1	29.6	o-succinylbenzoate synthase	320	b2261
slr0818	P74054	hypothetical protein			Random proteins (Hypothetical)	Random proteins (Hypothetical)	Unknown	50.4	1		WP_001336523.1	29.73	74	43	3	256	324	16	85	0.44	29.6	hemolysin E	303	b1182
slr0845	Q55430	hypothetical protein			Random proteins (Hypothetical)	Random proteins (Hypothetical)	Unknown	21.8	0
slr0846	Q55433	hypothetical protein		slr0846	Random proteins (Hypothetical)	Random proteins (Hypothetical)	Unknown	17.5	0		WP_001241357.1	35.606	132	84	1	1	131	1	132	1.74e-23	87	Fe-S cluster assembly transcriptional regulator IscR	162	b2531		WP_001177639.1	26.718	131	89	2	1	128	1	127	1.08e-08	48.1	transcriptional regulator	141	b4178		WP_000698951.1	36.207	58	32	3	87	141	698	753
slr0852	P73740	hypothetical protein			Random proteins (Hypothetical)	Random proteins (Hypothetical)	Unknown	16.4	0		WP_000228551.1	27.397	73	45	2	20	88	235	303	0.11	28.9	protein smf	374	b4473		WP_001144202.1	31.915	47	31	1	82	127	100	146	0.82	26.6	threonine--tRNA ligase	642	b1719
slr0876	P73556	hypothetical protein			Random proteins (Hypothetical)	Random proteins (Hypothetical)	Unknown	45.2	0		WP_000211045.1	21.111	360	232	12	7	328	7	352	0.78	28.9	NADH dehydrogenase	434	b1109
slr0889	P73577	hypothetical protein		spkJ	Random proteins (Hypothetical)	Random proteins (Hypothetical)	Unknown	45.9	0		WP_000187530.1	32.181	376	230	7	44	408	55	416	6.49e-46	163	ubiquinone biosynthesis protein UbiB	546	b3835		WP_000933250.1	25.714	105	64	2	87	179	289	391	0.7	28.9	low-affinity inorganic phosphate transporter 2	499	b2987
slr0930	Q55502	hypothetical protein			Random proteins (Hypothetical)	Random proteins (Hypothetical)	Unknown	49.3	0		WP_000399404.1	26.374	91	47	3	21	91	81	171	0.21	30.4	DNA repair protein RecO	242	b2565		WP_001107467.1	23.026	152	87	5	207	331	151	299	0.21	30.8	ATP-dependent zinc metalloprotease FtsH	644	b3178		WP_000050793.1	31.579	57	38	1	380	435	138	194
slr0954	P74327	hypothetical protein			Random proteins (Hypothetical)	Random proteins (Hypothetical)	Unknown	16.2	0
slr0976	P72879	hypothetical protein			Random proteins (Hypothetical)	Random proteins (Hypothetical)	Unknown	28.3	0
slr0989	P74514	hypothetical protein			Random proteins (Hypothetical)	Random proteins (Hypothetical)	Unknown	27.6	0		WP_000907248.1	39.759	249	143	4	2	250	3	244	1.03e-58	184	transcriptional regulator	246	b1864		WP_000532923.1	37.083	240	143	5	3	241	2	234	4.25e-45	148	transcriptional regulator	238	b1983
slr1047	P73011	hypothetical protein		pleD	Random proteins (Hypothetical)	Random proteins (Hypothetical)	Unknown	52.8	0		WP_000484048.1	35.393	178	108	4	280	456	198	369	1.08e-28	113	diguanylate cyclase AdrA	371	b0385		WP_000426292.1	29.339	242	151	6	228	456	221	455	1.86e-26	108	diguanylate cyclase	460	b1490		WP_000409873.1	34.286	175	111	3	289	463	279	449
slr1048	P73012	hypothetical protein			Random proteins (Hypothetical)	Random proteins (Hypothetical)	Unknown	116.1	0		WP_000698951.1	32.039	103	66	2	893	995	934	1032	8.54e-06	46.6	nuclease SbcCD subunit C	1048	b0397		WP_000888560.1	31.507	73	45	2	925	996	134	202	0.041	33.5	heme ABC exporter ATP-binding protein CcmA	205	b2200		WP_000493470.1	21.656	157	109	4	9	151	21	177
slr1087	P72923	hypothetical protein			Random proteins (Hypothetical)	Random proteins (Hypothetical)	Unknown	39.4	0
slr1095	P72739	hypothetical protein		slr1095	Random proteins (Hypothetical)	Random proteins (Hypothetical)	Unknown	25	0
slr1097	P72741	hypothetical protein			Random proteins (Hypothetical)	Random proteins (Hypothetical)	Unknown	19	0
slr1098	P72742	hypothetical protein		iaiH	Random proteins (Hypothetical)	Random proteins (Hypothetical)	Unknown	27.7	0		WP_000072850.1	26.136	176	104	7	53	210	77	244	0.012	33.1	hypothetical protein	280	b3594		WP_000072850.1	30.147	136	84	4	52	177	145	279	0.02	32.3	hypothetical protein	280	b3594
slr1101	P72745	hypothetical protein			Random proteins (Hypothetical)	Random proteins (Hypothetical)	Unknown	17.8	0		WP_001262123.1	33.929	56	36	1	53	108	248	302	0.000186	36.2	universal stress protein E	316	b1333		WP_001300461.1	36.538	52	32	1	53	104	93	143	0.000753	33.9	universal stress protein F	144	b1376		WP_000278509.1	33.962	53	34	1	52	104	90	141
slr1102	P72746	hypothetical protein			Random proteins (Hypothetical)	Random proteins (Hypothetical)	Unknown	96.6	0		WP_001248237.1	29.412	425	285	5	431	851	386	799	3.91e-58	210	oxygen-sensing cyclic-di-GMP phosphodiesterase	807	n/a		WP_000859945.1	28.224	411	290	4	432	842	240	645	6.4e-56	201	cyclic di-GMP phosphodiesterase	661	b1285		WP_001300629.1	26.139	417	296	5	429	842	231	638
slr1104	P72748	hypothetical protein			Random proteins (Hypothetical)	Random proteins (Hypothetical)	Unknown	69.3	0		WP_001248237.1	30.115	435	273	9	164	597	386	790	2.32e-46	172	oxygen-sensing cyclic-di-GMP phosphodiesterase	807	n/a		WP_000859945.1	25.223	448	304	8	165	610	240	658	1.35e-44	165	cyclic di-GMP phosphodiesterase	661	b1285		WP_001301264.1	28.629	248	171	3	363	610	116	357
slr1122	P72645	hypothetical protein			Random proteins (Hypothetical)	Random proteins (Hypothetical)	Unknown	28.2	0		WP_001300480.1	28.571	98	65	3	153	249	28	121	0.069	30.4	protein Ves	191	b1742		WP_000098255.1	40.741	27	16	0	57	83	298	324	0.93	27.7	glucarate dehydratase	446	b2787
slr1142	P73271	hypothetical protein			Random proteins (Hypothetical)	Random proteins (Hypothetical)	Unknown	19.3	0
slr1173	P74254	hypothetical protein			Random proteins (Hypothetical)	Random proteins (Hypothetical)	Unknown	52.5	0		WP_000575125.1	48	25	13	0	393	417	306	330	0.43	29.6	tRNA(5-methylaminomethyl-2-thiouridine)-methyltransferase	383	n/a
slr1183	P74712	hypothetical protein			Random proteins (Hypothetical)	Random proteins (Hypothetical)	Unknown	21.3	0		WP_001298300.1	28.671	143	79	5	4	129	11	147	7.37e-05	39.3	tRNA uridine 5-oxyacetic acid(34) methyltransferase CmoM	261	b0921		WP_000586732.1	27.778	126	86	3	3	125	5	128	9.14e-05	38.5	tellurite methyltransferase	197	b1430		WP_000098896.1	27.35	117	75	5	29	141	167	277
slr1188	P74717	hypothetical protein		im30, pspA	Random proteins (Hypothetical)	Random proteins (Hypothetical)	Unknown	25.6	0		WP_000511025.1	28.378	222	146	5	1	215	1	216	2.11e-12	61.2	phage shock protein A	222	b1304		WP_000192748.1	42.308	26	15	0	46	71	50	75	0.7	27.3	5-formyltetrahydrofolate cyclo-ligase	200	b2911		WP_000537206.1	35.385	65	36	2	5	68	330	389
slr1194	P73342	hypothetical protein			Random proteins (Hypothetical)	Random proteins (Hypothetical)	Unknown	25.2	0
slr1196	P73344	periplasmic protein, function unknown			Random proteins (Hypothetical)	Random proteins (Hypothetical)	Unknown	48	0		WP_046609143.1	23.622	127	85	3	158	275	383	506	0.37	30	translocation and assembly module TamB	1259	b4221		WP_000368046.1	41.304	46	25	1	117	162	226	269	0.38	29.6	phosphoenolpyruvate synthase regulatory protein	277	b1703
slr1203	P73353	hypothetical protein			Random proteins (Hypothetical)	Random proteins (Hypothetical)	Unknown	17.1	0
slr1220	P73463	hypothetical protein			Random proteins (Hypothetical)	Random proteins (Hypothetical)	Unknown	36	0		WP_001126348.1	29.07	86	51	2	115	190	314	399	0.71	28.5	carbamoyl-phosphate synthase large chain	1073	b0033
slr1236	P73483	hypothetical protein			Random proteins (Hypothetical)	Random proteins (Hypothetical)	Unknown	19.1	0		WP_001291921.1	31.25	48	33	0	15	62	22	69	0.079	29.3	formate hydrogenlyase maturation protein HycH	136	b2718		WP_001380786.1	32.653	49	33	0	2	50	193	241	0.5	27.3	acyltransferase	301	n/a		WP_001295479.1	29	100	60	4	48	143	126	218
slr1259	P73799	hypothetical protein		slr1259	Random proteins (Hypothetical)	Random proteins (Hypothetical)	Unknown	25.7	0		WP_001109486.1	31.25	192	102	6	24	192	24	208	8.91e-20	81.3	metal-binding enzyme	215	b0927		WP_001052715.1	33.684	95	59	3	80	174	77	167	2.38e-09	53.1	hydroxyacylglutathione hydrolase	251	b0212		WP_000937788.1	22.892	83	51	2	121	192	117	197
slr1260	P73800	hypothetical protein			Random proteins (Hypothetical)	Random proteins (Hypothetical)	Unknown	19.7	0		WP_000121005.1	29	100	60	4	52	149	441	531	0.9	26.9	outer membrane usher protein FimD	878	b4317
slr1273	P74185	hypothetical protein			Random proteins (Hypothetical)	Random proteins (Hypothetical)	Unknown	15.7	0		WP_001269520.1	41.667	36	14	1	49	84	9	37	0.15	28.5	dephospho-CoA kinase	206	b0103
slr1288	P74203	hypothetical protein			Random proteins (Hypothetical)	Random proteins (Hypothetical)	Unknown	21	5
slr1306	P72844	hypothetical protein			Random proteins (Hypothetical)	Random proteins (Hypothetical)	Unknown	54.2	0		WP_001075514.1	54.545	33	14	1	119	151	30	61	0.085	31.6	ABC transporter ATP-binding protein	252	b4097		WP_001295454.1	31.25	64	43	1	344	406	79	142	0.27	30	YIP1 family protein	195	b2135
slr1339	P74075	hypothetical protein		slr1339	Random proteins (Hypothetical)	Random proteins (Hypothetical)	Unknown	17.3	0
slr1378	P73158	hypothetical protein			Random proteins (Hypothetical)	Random proteins (Hypothetical)	Unknown	27	0
slr1411	P72725	hypothetical protein			Random proteins (Hypothetical)	Random proteins (Hypothetical)	Unknown	45.7	0
slr1438	P73504	hypothetical protein			Random proteins (Hypothetical)	Random proteins (Hypothetical)	Unknown	33	0		WP_001295268.1	27.128	188	101	6	115	273	104	284	1.31e-08	52	aldose 1-epimerase	300	n/a		WP_001335909.1	22.013	159	108	6	31	187	43	187	8.08e-06	43.5	D-hexose-6-phosphate mutarotase	294	b1780		WP_000158547.1	20.909	110	70	3	67	167	50	151
slr1468	P74153	hypothetical protein			Random proteins (Hypothetical)	Random proteins (Hypothetical)	Unknown	16.7	0		WP_000532698.1	26.563	64	46	1	39	102	70	132	0.74	26.2	inhibitor of vertebrate lysozyme	157	b0220
slr1478	P74166	hypothetical protein			Random proteins (Hypothetical)	Random proteins (Hypothetical)	Unknown	35.4	6
slr1493	P72612	hypothetical protein			Random proteins (Hypothetical)	Random proteins (Hypothetical)	Unknown	13.6	0
slr1495	P72618	hypothetical protein			Random proteins (Hypothetical)	Random proteins (Hypothetical)	Unknown	62	0		WP_000128841.1	30.769	104	69	1	429	529	513	616	1.05e-05	45.1	ATP-dependent helicase	636	b1808
slr1503	P73939	hypothetical protein			Random proteins (Hypothetical)	Random proteins (Hypothetical)	Unknown	36.5	0		WP_000262172.1	26.821	302	193	10	14	299	26	315	2.51e-19	84.3	glyceraldehyde 3-phosphate reductase	346	b3001		WP_000723710.1	27.954	347	195	16	3	320	6	326	2.32e-17	78.6	oxidoreductase	326	b1771		WP_001186371.1	28.479	309	168	14	7	312	11	269
slr1507	P73947	hypothetical protein			Random proteins (Hypothetical)	Random proteins (Hypothetical)	Unknown	38	0		WP_001301030.1	26.705	176	111	6	58	217	10	183	1.25e-07	49.7	anaerobic sulfatase maturase	385	b1497		WP_001350494.1	24.603	126	92	2	88	210	57	182	1.32e-06	46.6	cyclic pyranopterin monophosphate synthase	329	b0781		WP_001301240.1	34.483	58	37	1	159	215	215	272
slr1546	P73432	hypothetical protein			Random proteins (Hypothetical)	Random proteins (Hypothetical)	Unknown	23.8	1		WP_001055791.1	27.434	113	57	5	19	126	128	220	0.34	28.5	tail-specific protease	682	b1830
slr1557	P74588	hypothetical protein			Random proteins (Hypothetical)	Random proteins (Hypothetical)	Unknown	40.2	0
slr1565	P74596	hypothetical protein		iscA, iscA2	Random proteins (Hypothetical)	Random proteins (Hypothetical)	Unknown	12.5	0		WP_000028953.1	38.462	104	63	1	2	105	3	105	1.29e-21	79.7	iron-binding protein	107	b2528		WP_001295564.1	35.238	105	68	0	2	106	9	113	9.88e-19	72.4	iron-sulfur cluster insertion protein ErpA	114	b0156		WP_000367160.1	36.19	105	66	1	2	106	18	121
slr1568	P74600	hypothetical protein			Random proteins (Hypothetical)	Random proteins (Hypothetical)	Unknown	15.6	0
slr1579	P74611	hypothetical protein			Random proteins (Hypothetical)	Random proteins (Hypothetical)	Unknown	57	0		WP_000765839.1	32.432	74	49	1	423	495	131	204	0.071	32.3	2-hydroxy-3-oxopropionate reductase	292	b0509
slr1590	P72968	hypothetical protein			Random proteins (Hypothetical)	Random proteins (Hypothetical)	Unknown	32.6	0		WP_000137280.1	24.242	66	49	1	109	174	4	68	0.43	27.3	transcriptional regulator	99	b2667
slr1599	P72984	hypothetical protein			Random proteins (Hypothetical)	Random proteins (Hypothetical)	Unknown	27.8	2
slr1628	P74345	hypothetical protein			Random proteins (Hypothetical)	Random proteins (Hypothetical)	Unknown	14.5	0
slr1634	P74350	hypothetical protein		slr1634	Random proteins (Hypothetical)	Random proteins (Hypothetical)	Unknown	13.2	2
slr1644	P74366	hypothetical protein		pitt	Random proteins (Hypothetical)	Random proteins (Hypothetical)	Unknown	31.3	1		WP_001225124.1	30.496	141	79	5	59	189	626	757	3.53e-05	42	cellulose synthase operon protein C	1157	b3530		WP_001225124.1	25.203	123	77	3	134	248	299	414	0.013	33.9	cellulose synthase operon protein C	1157	b3530
slr1647	P74369	hypothetical protein			Random proteins (Hypothetical)	Random proteins (Hypothetical)	Unknown	28.1	7		WP_001295323.1	37.705	244	146	2	17	259	15	253	7.01e-46	151	iron export permease FetB	259	b0491		WP_000642196.1	28.125	64	40	2	85	142	499	562	0.31	29.3	peptidoglycan synthase FtsI	588	b0084
slr1652	P74653	hypothetical protein		vte5	Random proteins (Hypothetical)	Random proteins (Hypothetical)	Unknown	24.7	6
slr1660	P74661	hypothetical protein			Random proteins (Hypothetical)	Random proteins (Hypothetical)	Unknown	20.9	1
slr1661	P74664	hypothetical protein			Random proteins (Hypothetical)	Random proteins (Hypothetical)	Unknown	71.9	0
slr1686	P74282	hypothetical protein			Random proteins (Hypothetical)	Random proteins (Hypothetical)	Unknown	15.5	0
slr1687	P74284	hypothetical protein		nblB, nblB2, slr1687	Random proteins (Hypothetical)	Random proteins (Hypothetical)	Unknown	24.4	0		WP_000072850.1	27.66	141	89	6	2	135	116	250	7.11e-05	39.7	hypothetical protein	280	b3594		WP_000368506.1	39.13	46	27	1	154	199	45	89	0.4	28.5	succinylglutamate desuccinylase	322	b1744		WP_000817220.1	33.929	56	31	2	91	146	112	161
slr1690	P74291	hypothetical protein			Random proteins (Hypothetical)	Random proteins (Hypothetical)	Unknown	30	0		WP_001393539.1	40.476	42	25	0	55	96	32	73	0.000279	37.4	GDP-mannose mannosyl hydrolase	159	b2051		WP_000736007.1	27.5	80	40	3	61	136	26	91	0.2	28.9	8-oxo-dGTP diphosphatase	129	b0099
slr1699	P73194	hypothetical protein			Random proteins (Hypothetical)	Random proteins (Hypothetical)	Unknown	31.9	0		WP_000444561.1	30	70	42	4	62	128	302	367	0.097	30.8	Xaa-Pro dipeptidase	443	b3847
slr1702	P73200	hypothetical protein			Random proteins (Hypothetical)	Random proteins (Hypothetical)	Unknown	27.3	0		WP_000445380.1	28.409	88	57	2	125	207	398	484	0.09	30.8	CP4-57 defective prophage, DUF4297/DUF1837 polymorphic toxin family protein	538	b2628
slr1704	P73207	hypothetical protein		slr1704	Random proteins (Hypothetical)	Random proteins (Hypothetical)	Unknown	28.9	0		WP_000190939.1	42.308	78	25	4	176	237	481	554	0.057	31.6	NADH-quinone oxidoreductase subunit G	908	b2283
slr1724	P73856	hypothetical protein			Random proteins (Hypothetical)	Random proteins (Hypothetical)	Unknown	29.5	1		WP_001225124.1	26.471	68	34	2	69	122	81	146	0.49	28.9	cellulose synthase operon protein C	1157	b3530
slr1796	P72804	hypothetical protein			Random proteins (Hypothetical)	Random proteins (Hypothetical)	Unknown	23	1
slr1807	P73691	hypothetical protein			Random proteins (Hypothetical)	Random proteins (Hypothetical)	Unknown	29.3	0		WP_000777653.1	23.265	245	156	10	8	233	8	239	0.01	33.5	reactive intermediate detoxifying aminoacrylate hydrolase	266	b1009		WP_000121907.1	34.286	35	23	0	77	111	108	142	0.035	32	2-hydroxy-6-oxononadienedioate/2-hydroxy-6-oxononatrienedioate hydrolase	288	b0349		WP_000929443.1	32.836	67	37	3	22	85	29	90
slr1819	P73709	hypothetical protein		rfrM	Random proteins (Hypothetical)	Random proteins (Hypothetical)	Unknown	35.3	0		WP_001270094.1	27.586	232	144	5	66	283	148	369	2.11e-12	64.3	hypothetical protein	430	b4065		WP_001270094.1	27.749	191	98	4	153	303	149	339	1.5e-11	61.6	hypothetical protein	430	b4065		WP_001270094.1	22.791	215	155	2	24	233	146	354
slr1886	P73658	hypothetical protein			Random proteins (Hypothetical)	Random proteins (Hypothetical)	Unknown	17.1	0		WP_001161664.1	36.264	91	57	1	39	129	15	104	2.62e-17	70.1	ribosome silencing factor RsfS	105	b0637
slr1895	P73323	hypothetical protein			Random proteins (Hypothetical)	Random proteins (Hypothetical)	Unknown	45.1	1
slr1911	P73106	hypothetical protein			Random proteins (Hypothetical)	Random proteins (Hypothetical)	Unknown	16.2	0		WP_000906819.1	23.377	77	36	2	5	81	88	141	0.41	27.3	outer membrane protein	246	b3584
slr1917	P73115	hypothetical protein			Random proteins (Hypothetical)	Random proteins (Hypothetical)	Unknown	33.2	0		WP_000777653.1	29.915	117	72	4	36	148	13	123	1.01e-06	46.2	reactive intermediate detoxifying aminoacrylate hydrolase	266	b1009		WP_001060070.1	29.825	114	71	2	27	140	4	108	2.66e-06	44.7	pimeloyl-[acyl-carrier protein] methyl ester esterase	256	b3412		WP_000121907.1	21.951	287	182	9	27	298	26	285
slr1951	P74513	hypothetical protein			Random proteins (Hypothetical)	Random proteins (Hypothetical)	Unknown	17.6	0
slr1972	P74117	hypothetical protein YCF81	ycf81	ycf81	Random proteins (Hypothetical)	Random proteins (Hypothetical)	Unknown	38.8	0		WP_000970102.1	31.429	35	24	0	142	176	200	234	0.6	28.9	phosphoribosylformylglycinamidine synthase	1295	b2557
slr1998	P73829	hypothetical protein			Random proteins (Hypothetical)	Random proteins (Hypothetical)	Unknown	48.2	0		WP_000081674.1	50	30	15	0	6	35	149	178	0.008	35	glutamate synthase	472	b3213		WP_001340434.1	48.571	35	18	0	1	35	1	35	0.009	35	protein CbrA	354	b3690		WP_001350545.1	36.364	55	23	1	6	60	313	355
slr2025	P73244	hypothetical protein			Random proteins (Hypothetical)	Random proteins (Hypothetical)	Unknown	16.9	0
slr2038	P73075	hypothetical protein			Random proteins (Hypothetical)	Random proteins (Hypothetical)	Unknown	24.7	0		WP_001698742.1	30.233	43	27	1	22	64	310	349	0.85	27.3	malate synthase A	533	b4014
slr2073	P73376	hypothetical protein YCF50	ycf50	ycf50, cdv2, sepF	Random proteins (Hypothetical)	Random proteins (Hypothetical)	Unknown	20.5	0
slr2125	P73992	hypothetical protein			Random proteins (Hypothetical)	Random proteins (Hypothetical)	Unknown	30.4	0		WP_001382153.1	29.231	65	35	2	1	65	356	409	0.089	30.8	hypothetical protein	717	n/a		WP_000790279.1	21.138	123	72	5	143	260	156	258	0.11	30.4	3-deoxy-D-manno-oct-2-ulosonate III transferase WaaZ	283	b3624
slr5021	Q6ZEV9	hypothetical protein			Random proteins (Hypothetical)	Random proteins (Hypothetical)	Unknown	12	0		WP_000806442.1	38.356	73	45	0	7	79	7	79	2.19e-14	60.8	transcriptional regulator	113	b0483		WP_000781370.1	28.571	77	54	1	10	86	8	83	6.06e-08	43.9	transcriptional regulator	94	b1477		WP_000560266.1	32.258	31	21	0	41	71	107	137
slr5023	Q6ZEV7	hypothetical protein			Random proteins (Hypothetical)	Random proteins (Hypothetical)	Unknown	44.7	0		WP_000060112.1	28.571	42	30	0	1	42	1	42	0.012	34.3	DNA recombination protein RecF	357	b3700		WP_000889231.1	29.825	57	39	1	298	353	387	443	0.033	33.1	hypothetical protein	525	b0772		WP_000188144.1	42.857	35	20	0	25	59	36	70
slr5087	Q6ZEP3	hypothetical protein			Random proteins (Hypothetical)	Random proteins (Hypothetical)	Unknown	16.1	0
slr5118	Q6ZEL2	hypothetical protein			Random proteins (Hypothetical)	Random proteins (Hypothetical)	Unknown	31	0		WP_001282683.1	30.909	55	38	0	203	257	56	110	0.14	30	flagellar assembly protein FliH	228	b1940		WP_000339954.1	40	25	15	0	58	82	80	104	0.67	28.1	transposase	300	b0132		WP_001283626.1	40.426	47	26	2	224	269	114	159
slr5119	Q6ZEL1	hypothetical protein			Random proteins (Hypothetical)	Random proteins (Hypothetical)	Unknown	29.5	0		WP_001214248.1	51.613	31	15	0	223	253	198	228	0.068	30.8	hypothetical protein	232	b0278		WP_001283626.1	41.026	39	22	1	216	253	121	159	0.32	28.5	RNA polymerase sigma factor FecI	173	b4293		WP_000339954.1	40	25	15	0	58	82	80	104
slr6047	Q6YRV7	hypothetical protein			Random proteins (Hypothetical)	Random proteins (Hypothetical)	Unknown	131.4	0		WP_001295553.1	27.778	126	75	3	729	854	232	341	1.78e-05	45.4	DEAD/DEAH box family ATP-dependent RNA helicase	629	b3162		WP_000123737.1	26.95	141	86	4	722	861	221	345	7.37e-05	43.5	ATP-dependent RNA helicase	457	b1343		WP_000007101.1	26.23	122	69	3	744	861	246	350
slr6050	Q6YRV4	hypothetical protein			Random proteins (Hypothetical)	Random proteins (Hypothetical)	Unknown	128.5	0		WP_001295695.1	27.397	73	49	1	124	192	337	409	0.52	31.2	catalase-peroxidase	726	b3942
slr6051	Q6YRV3	hypothetical protein			Random proteins (Hypothetical)	Random proteins (Hypothetical)	Unknown	14.3	0		WP_001273747.1	29.73	37	26	0	39	75	44	80	0.81	26.2	D-galactarate dehydratase	523	b3128		WP_000646173.1	40	35	21	0	5	39	344	378	0.85	26.2	glutathione-dependent formaldehyde dehydrogenase	412	b0608
slr6057	Q6YRU7	hypothetical protein			Random proteins (Hypothetical)	Random proteins (Hypothetical)	Unknown	22.1	0		WP_000068457.1	52.381	21	10	0	154	174	46	66	0.27	27.7	dihydroneopterin triphosphate 2'-epimerase	120	b2303
slr6103	Q6YRQ1	hypothetical protein			Random proteins (Hypothetical)	Random proteins (Hypothetical)	Unknown	28	0		WP_001333820.1	37.5	48	26	1	185	228	111	158	1.96e-05	40.8	metal-dependent hydrolase	167	b3085
slr7037	Q6ZEG1	hypothetical protein			Random proteins (Hypothetical)	Random proteins (Hypothetical)	Unknown	107.3	0
slr7059	Q6ZED9	hypothetical protein			Random proteins (Hypothetical)	Random proteins (Hypothetical)	Unknown	24.3	0
slr7068	Q6ZED0	hypothetical protein			Random proteins (Hypothetical)	Random proteins (Hypothetical)	Unknown	42.1	0
slr7092	Q6ZEA6	hypothetical protein			Random proteins (Hypothetical)	Random proteins (Hypothetical)	Unknown	38.1	0		WP_000587764.1	41.379	29	17	0	47	75	95	123	0.72	28.1	ADP-L-glycero-D-mannoheptose-6-epimerase	310	b3618
slr7094	Q6ZEA4	hypothetical protein			Random proteins (Hypothetical)	Random proteins (Hypothetical)	Unknown	14.5	0
slr7096	Q6ZEA2	hypothetical protein			Random proteins (Hypothetical)	Random proteins (Hypothetical)	Unknown	15.8	0		WP_000091148.1	29.825	57	37	2	47	101	304	359	0.93	26.2	pyruvate kinase II	480	b1854
slr8022	Q6ZE70	hypothetical protein			Random proteins (Hypothetical)	Random proteins (Hypothetical)	Unknown	12.1	0		WP_001300464.1	25.243	103	75	2	9	110	182	283	0.073	28.9	periplasmic AppA protein	432	b0980
slr8030	Q6ZE62	hypothetical protein			Random proteins (Hypothetical)	Random proteins (Hypothetical)	Unknown	78.6	0
ssl0312	P74785	hypothetical protein			Random proteins (Hypothetical)	Random proteins (Hypothetical)	Unknown	7.8	0		WP_000345410.1	41.379	29	16	1	29	56	83	111	0.08	26.9	nicotinamide riboside transporter PnuC	239	b0751
ssl0511	P74803	hypothetical protein			Random proteins (Hypothetical)	Random proteins (Hypothetical)	Unknown	7.1	0
ssl0832	P74691	hypothetical protein			Random proteins (Hypothetical)	Random proteins (Hypothetical)	Unknown	10.5	0
ssl1263	P74809	hypothetical protein			Random proteins (Hypothetical)	Random proteins (Hypothetical)	Unknown	8.5	0		WP_001056643.1	32.051	78	38	3	1	76	3	67	0.093	27.3	NADH-quinone oxidoreductase subunit L	613	b2278
ssl2009	P72752	hypothetical protein			Random proteins (Hypothetical)	Random proteins (Hypothetical)	Unknown	10.8	1		WP_000492339.1	62.069	29	9	2	8	35	69	96	0.27	26.6	hypothetical protein	352	b2013		WP_000956071.1	29.231	65	43	1	18	82	42	103	0.27	26.6	dihydropyrimidine dehydrogenase subunit B	411	b2147
ssl2874	P74607	hypothetical protein			Random proteins (Hypothetical)	Random proteins (Hypothetical)	Unknown	9.9	0
ssl2971	P74362	hypothetical protein			Random proteins (Hypothetical)	Random proteins (Hypothetical)	Unknown	10.8	1		WP_001350563.1	45.161	31	17	0	64	94	244	274	0.15	27.3	DNA-damage-inducible protein D	274	b3645
ssl3451	P73286	hypothetical protein		sipA	Random proteins (Hypothetical)	Random proteins (Hypothetical)	Unknown	9.1	0
ssl3549	P74116	hypothetical protein			Random proteins (Hypothetical)	Random proteins (Hypothetical)	Unknown	8.9	0		WP_000339804.1	25.373	67	47	1	7	73	207	270	0.13	26.9	3-octaprenyl-4-hydroxybenzoate decarboxylase	497	b3843
ssl7074	Q6ZEC4	hypothetical protein			Random proteins (Hypothetical)	Random proteins (Hypothetical)	Unknown	10.9	1		WP_001382153.1	30.508	59	38	1	24	79	634	692	0.002	32.7	hypothetical protein	717	n/a		WP_000347714.1	25.424	59	40	1	17	71	78	136	0.003	32.7	DNA recombination protein RmuC	475	b3832		WP_000043761.1	30.769	52	35	1	41	92	62	112
ssr1765	P72913	hypothetical protein			Random proteins (Hypothetical)	Random proteins (Hypothetical)	Unknown	9.5	0		WP_000255997.1	50	16	8	0	62	77	147	162	0.5	25	peptidyl-prolyl cis-trans isomerase	164	b0525		WP_000934041.1	44	25	14	0	41	65	464	488	0.62	25	ATP-dependent Clp protease ATP-binding subunit ClpA	758	b0882		WP_001209405.1	28.205	78	49	3	7	77	6	83
ssr2047	P73478	hypothetical protein			Random proteins (Hypothetical)	Random proteins (Hypothetical)	Unknown	10.6	0		WP_001315977.1	34.783	23	15	0	35	57	71	93	0.6	25	primosomal replication protein N	104	b4201
ssr2087	P73792	hypothetical protein			Random proteins (Hypothetical)	Random proteins (Hypothetical)	Unknown	9.9	0		WP_000915541.1	45.161	31	17	0	10	40	42	72	0.057	27.7	glucose translocase	120	b2350		WP_001307994.1	27.083	48	28	1	37	77	4	51	0.062	26.9	hypothetical protein	62	n/a		WP_001120711.1	38.462	26	16	0	37	62	243	268
ssr2554	P73961	hypothetical protein			Random proteins (Hypothetical)	Random proteins (Hypothetical)	Unknown	10.4	0		WP_001013540.1	26.923	52	33	2	36	82	45	96	0.21	26.6	AraC family transcriptional regulator	297	b3680
ssr2723	P74335	hypothetical protein			Random proteins (Hypothetical)	Random proteins (Hypothetical)	Unknown	10.9	0		WP_000520781.1	33.333	54	33	2	22	73	28	80	0.000475	33.5	ATP-dependent Clp protease adaptor ClpS	106	b0881
ssr2998	P72798	hypothetical protein			Random proteins (Hypothetical)	Random proteins (Hypothetical)	Unknown	7.2	0
ssr5020	Q6ZEW0	hypothetical protein			Random proteins (Hypothetical)	Random proteins (Hypothetical)	Unknown	11.1	0		WP_046608863.1	30.769	52	36	0	27	78	197	248	0.006	31.2	LPS 1,3-galactosyltransferase	339	b3627		WP_001300352.1	38.71	31	19	0	17	47	387	417	0.47	25.8	glutamate synthase large subunit	1486	b3212		WP_001193409.1	63.636	11	4	0	73	83	118	128
sgl0001	P74773	hypothetical protein			Random proteins (Hypothetical)	Random proteins (Hypothetical)					WP_000156615.1	35.294	34	18	1	6	39	16	45	0.004	29.3	succinate semialdehyde dehydrogenase	462	b1525		WP_000196054.1	32.432	37	21	2	5	39	131	165	0.68	23.1	carbohydrate kinase	498	b3580
sgl0002	P72716	hypothetical protein			Random proteins (Hypothetical)	Random proteins (Hypothetical)					WP_000933250.1	26.19	42	30	1	6	47	153	193	0.078	26.2	low-affinity inorganic phosphate transporter 2	499	b2987
sll0031	Q55456	hypothetical protein			Random proteins (Hypothetical)	Random proteins (Hypothetical)					WP_001350545.1	31.884	69	44	1	134	202	63	128	0.001	38.1	oxidoreductase (Fe-S)-binding subunit	639	b2887		WP_001078777.1	46.341	41	19	1	134	174	65	102	0.001	36.6	electron transporter HydN	175	b2713		WP_000838428.1	40.426	47	25	2	134	180	62	105
sll0051	Q55162	hypothetical protein			Random proteins (Hypothetical)	Random proteins (Hypothetical)					WP_001295367.1	32.381	105	68	2	3	106	15	117	1.28e-12	59.7	tRNA adenosine(34) deaminase TadA	178	b2559		WP_001150457.1	32.53	83	47	3	5	87	2	75	4.91e-05	39.3	bifunctional diaminohydroxyphosphoribosylaminopyrimidine deaminase/5-amino-6-(5-phosphoribosylamino)uracil reductase	367	b0414		WP_000929729.1	50	24	12	0	17	40	136	159
sll0060	Q55153	hypothetical protein			Random proteins (Hypothetical)	Random proteins (Hypothetical)					WP_000892044.1	22.84	324	224	10	33	341	31	343	1.21e-07	49.7	AI-2E family transporter	353	b2493		WP_001300885.1	25.581	129	93	2	212	337	194	322	0.004	35.4	pheromone autoinducer 2 transporter	349	b3474		WP_001118241.1	22.695	141	107	1	204	342	187	327
sll0062	Q55148	hypothetical protein			Random proteins (Hypothetical)	Random proteins (Hypothetical)					WP_000946938.1	36.957	46	28	1	32	76	145	190	0.016	32	RecBCD enzyme subunit RecC	1122	b2822
sll0082	Q55800	hypothetical protein			Random proteins (Hypothetical)	Random proteins (Hypothetical)					WP_000573945.1	21.212	99	71	2	16	107	944	1042	0.31	27.3	cation efflux system protein CusA	1047	b0573
sll0168	Q55560	hypothetical protein			Random proteins (Hypothetical)	Random proteins (Hypothetical)					WP_001110751.1	27.083	48	31	1	39	82	16	63	0.67	24.6	hypothetical protein	64	n/a
sll0189	Q55761	hypothetical protein			Random proteins (Hypothetical)	Random proteins (Hypothetical)					WP_000246830.1	36.082	97	58	3	5	100	20	113	8.17e-08	45.4	hypothetical protein	131	b3148
sll0218	P72722	hypothetical protein		sll0218	Random proteins (Hypothetical)	Random proteins (Hypothetical)
sll0249	P73883	hypothetical protein			Random proteins (Hypothetical)	Random proteins (Hypothetical)
sll0261	P74405	hypothetical protein			Random proteins (Hypothetical)	Random proteins (Hypothetical)					WP_001295624.1	21.754	285	195	9	217	479	108	386	3.91e-08	52.4	voltage-gated potassium channel Kch	417	b1250		WP_001295624.1	23.762	101	67	2	2	93	243	342	0.006	36.2	voltage-gated potassium channel Kch	417	b1250		WP_000377098.1	26.549	113	81	1	335	447	398	508
sll0297	Q55538	hypothetical protein			Random proteins (Hypothetical)	Random proteins (Hypothetical)					WP_000988600.1	38.889	36	20	1	41	76	28	61	0.045	28.9	hypothetical protein	64	b2005
sll0298	Q55537	hypothetical protein			Random proteins (Hypothetical)	Random proteins (Hypothetical)					WP_001220966.1	29.167	72	40	2	78	138	57	128	0.8	26.9	tRNA (adenosine(37)-N6)-threonylcarbamoyltransferase complex dimerization subunit type 1 TsaB	231	b1807
sll0310	Q55655	hypothetical protein		rimI	Random proteins (Hypothetical)	Random proteins (Hypothetical)					WP_001059892.1	25.882	85	55	2	42	126	55	131	0.01	33.1	GNAT family acetyltransferase	150	b0234		WP_000405996.1	27.368	95	63	2	33	122	33	126	0.15	29.3	acetyltransferase YpeA	141	b2434
sll0350	Q55580	hypothetical protein			Random proteins (Hypothetical)	Random proteins (Hypothetical)
sll0354	P74437	hypothetical protein			Random proteins (Hypothetical)	Random proteins (Hypothetical)
sll0355	P74436	hypothetical protein			Random proteins (Hypothetical)	Random proteins (Hypothetical)					WP_000087187.1	24.232	293	187	11	24	305	16	284	6.14e-08	50.1	O-acetylserine/cysteine exporter	299	b1533		WP_001271242.1	22.256	328	219	11	1	319	1	301	3.67e-06	44.7	EamA family transporter	301	b3943		WP_001212226.1	22.727	220	145	5	96	312	92	289
sll0360	P74425	hypothetical protein			Random proteins (Hypothetical)	Random proteins (Hypothetical)					WP_001036964.1	27.273	77	45	1	110	175	141	217	0.38	28.9	galactose ABC transporter substrate-binding protein	332	b2150		WP_001236051.1	32.727	55	34	1	72	126	83	134	0.81	27.7	glutathione ABC transporter permease	303	b0832
sll0364	P74420	hypothetical protein			Random proteins (Hypothetical)	Random proteins (Hypothetical)					WP_001295303.1	36.364	33	20	1	93	125	21	52	0.9	26.2	adenosylmethionine--8-amino-7-oxononanoate aminotransferase BioA	429	b0774
sll0372	Q55754	hypothetical protein			Random proteins (Hypothetical)	Random proteins (Hypothetical)					WP_001295173.1	23.636	110	73	2	88	194	220	321	0.17	29.3	GABA permease	466	b2663
sll0382	Q55743	hypothetical protein			Random proteins (Hypothetical)	Random proteins (Hypothetical)
sll0397	Q55732	hypothetical protein			Random proteins (Hypothetical)	Random proteins (Hypothetical)
sll0423	P74382	hypothetical protein			Random proteins (Hypothetical)	Random proteins (Hypothetical)					WP_001333622.1	40	30	18	0	120	149	817	846	0.63	26.9	outer membrane usher protein SfmD	867	b0532
sll0442	P74687	hypothetical protein			Random proteins (Hypothetical)	Random proteins (Hypothetical)					WP_000695387.1	27.451	51	31	1	26	70	111	161	0.26	26.9	maltose-binding periplasmic protein	396	b4033		WP_000055129.1	28.571	63	40	2	7	64	120	182	0.26	27.3	enterobacterial common antigen polymerase	450	b3793
sll0462	Q55166	hypothetical protein			Random proteins (Hypothetical)	Random proteins (Hypothetical)					WP_001300885.1	25.434	346	216	7	29	366	34	345	7.67e-15	71.6	pheromone autoinducer 2 transporter	349	b3474		WP_000892044.1	24.5	200	134	3	159	353	166	353	4.86e-07	47.8	AI-2E family transporter	353	b2493		WP_001118241.1	27.407	135	97	1	202	335	193	327
sll0496	Q55494	hypothetical protein			Random proteins (Hypothetical)	Random proteins (Hypothetical)					WP_001295681.1	20.619	388	249	11	23	388	6	356	3.24e-08	51.6	LPS export ABC transporter permease LptG	360	b4262		WP_000584114.1	20.058	344	221	8	61	387	39	345	4.93e-05	42	LPS export ABC transporter permease LptF	366	b4261
sll0503	Q55485	hypothetical protein			Random proteins (Hypothetical)	Random proteins (Hypothetical)					WP_000020749.1	29.457	129	69	6	75	195	13	127	0.00014	40.4	GTPase Era	301	b2566		WP_000570668.1	26.543	162	94	9	59	211	1	146	0.000584	39.3	GTP-binding protein TypA	607	b3871		WP_001282346.1	29.921	127	63	6	79	195	228	338
sll0543	Q55401	hypothetical protein			Random proteins (Hypothetical)	Random proteins (Hypothetical)
sll0545	Q55398	hypothetical protein			Random proteins (Hypothetical)	Random proteins (Hypothetical)					WP_001295291.1	30.189	106	57	4	122	219	63	159	0.016	32.3	undecaprenyl-diphosphatase	198	b0841
sll0608	Q55720	hypothetical protein YCF49	ycf49	ycf49	Random proteins (Hypothetical)	Random proteins (Hypothetical)
sll0609	Q55719	hypothetical protein			Random proteins (Hypothetical)	Random proteins (Hypothetical)					WP_000179691.1	20.833	48	38	0	5	52	149	196	0.31	27.3	MFS transporter	405	b4279		WP_001251965.1	32.432	37	25	0	67	103	96	132	0.46	26.2	ATP synthase epsilon chain	139	b3731
sll0658	Q55985	hypothetical protein			Random proteins (Hypothetical)	Random proteins (Hypothetical)					WP_000184811.1	40.625	32	19	0	30	61	127	158	0.34	28.1	formate C-acetyltransferase	765	b3951		WP_000932347.1	25.714	70	42	2	25	94	6	65	0.67	26.6	tRNA (uridine(34)/cytosine(34)/5-carboxymethylaminomethyluridine(34)-2'-O)-methyltransferase TrmL	157	b3606		WP_000722348.1	24.324	37	28	0	8	44	65	101
sll0670	Q55969	hypothetical protein			Random proteins (Hypothetical)	Random proteins (Hypothetical)					WP_001350523.1	27.95	161	90	5	25	163	70	226	4.93e-05	39.3	transpeptidase	310	n/a		WP_001056384.1	40.426	47	28	0	117	163	183	229	0.000133	38.1	transpeptidase	306	b0819		WP_000817105.1	34.783	46	30	0	122	167	187	232
sll0678	Q55965	hypothetical protein			Random proteins (Hypothetical)	Random proteins (Hypothetical)					WP_001054678.1	24.194	124	73	3	6	120	14	125	0.26	28.1	phosphoethanolamine transferase OpgE	527	b0815
sll0685	Q55194	hypothetical protein			Random proteins (Hypothetical)	Random proteins (Hypothetical)					WP_001280776.1	40.476	42	24	1	56	97	24	64	1.93e-07	44.3	thiol reductase thioredoxin	109	b3779		WP_001098726.1	32.203	59	34	1	55	113	54	106	9.45e-07	43.1	thiol disulfide reductase thioredoxin	139	b2582		WP_000824439.1	35.593	59	33	1	52	110	67	120
sll0691	Q55188	hypothetical protein			Random proteins (Hypothetical)	Random proteins (Hypothetical)
sll0732	P74634	hypothetical protein			Random proteins (Hypothetical)	Random proteins (Hypothetical)					WP_001297309.1	39.394	33	16	1	132	160	370	402	0.55	27.7	bifunctional glutathionylspermidine amidase/synthetase	619	b2988
sll0760	Q55618	hypothetical protein YCF38	ycf38	ycf38	Random proteins (Hypothetical)	Random proteins (Hypothetical)					WP_000469031.1	25.698	179	124	6	75	249	162	335	6.85e-08	50.1	inner membrane transport permease YbhR	368	b0792		WP_000972203.1	22.692	260	176	7	33	291	15	250	0.042	32	inner membrane transport permease YadH	256	b0128
sll0765	Q55613	hypothetical protein			Random proteins (Hypothetical)	Random proteins (Hypothetical)					WP_001144615.1	33.068	251	155	8	7	249	28	273	9.13e-35	125	sulfurtransferase	350	b1055		WP_001156181.1	27.473	91	55	2	118	204	46	129	6.16e-06	42	rhodanese-like domain-containing protein	143	b3611		WP_000371928.1	26.437	87	58	1	118	204	13	93
sll0787	Q55946	hypothetical protein			Random proteins (Hypothetical)	Random proteins (Hypothetical)					WP_001295485.1	24.138	232	138	8	67	271	73	293	0.000119	40	selenide,water dikinase SelD	347	b1764		WP_000742109.1	24.771	218	136	10	41	238	27	236	0.038	32.3	thiamine-monophosphate kinase	325	b0417		WP_001350515.1	36.667	30	19	0	5	34	292	321
sll0793	Q55939	hypothetical protein		ziaB	Random proteins (Hypothetical)	Random proteins (Hypothetical)					WP_000598292.1	44.66	103	56	1	1	103	1	102	1.85e-23	84	hypothetical protein	108	b1582
sll0800	Q55927	hypothetical protein			Random proteins (Hypothetical)	Random proteins (Hypothetical)
sll0802	P74066	hypothetical protein			Random proteins (Hypothetical)	Random proteins (Hypothetical)
sll0803	P74065	hypothetical protein			Random proteins (Hypothetical)	Random proteins (Hypothetical)
sll0812	P74047	hypothetical protein			Random proteins (Hypothetical)	Random proteins (Hypothetical)					WP_001295414.1	31.429	70	43	2	68	133	87	155	0.051	30	molybdopterin adenylyltransferase	195	b0009		WP_000350058.1	47.826	23	12	0	85	107	6	28	0.24	26.6	hypothetical protein	60	b0917
sll0863	P73583	hypothetical protein			Random proteins (Hypothetical)	Random proteins (Hypothetical)					WP_000735257.1	31.818	44	30	0	31	74	223	266	0.14	28.5	outer membrane protein G	301	b1319
sll0864	P73582	hypothetical protein			Random proteins (Hypothetical)	Random proteins (Hypothetical)					WP_000194780.1	27.103	107	51	4	11	117	5	84	0.000153	37.4	endopeptidase	247	b0772		WP_001290136.1	38.776	49	22	3	85	132	199	240	0.78	26.6	peptidase M24 family protein	441	b2908
sll0871	P73568	hypothetical protein			Random proteins (Hypothetical)	Random proteins (Hypothetical)					WP_001297662.1	42.424	33	18	1	99	131	73	104	0.77	26.6	diguanylate cyclase	407	n/a
sll0924	P72876	hypothetical protein			Random proteins (Hypothetical)	Random proteins (Hypothetical)
sll0926	P72872	hypothetical protein			Random proteins (Hypothetical)	Random proteins (Hypothetical)					WP_001307511.1	57.508	313	131	2	13	324	13	324	7.07e-129	369	tRNA dihydrouridine(20/20a) synthase DusA	330	n/a		WP_001219652.1	29.15	247	153	7	11	252	10	239	3.47e-24	97.8	tRNA dihydrouridine synthase DusB	321	b3260		WP_001264861.1	32.661	248	136	9	15	246	5	237
sll0939	P72858	hypothetical protein		sll0939	Random proteins (Hypothetical)	Random proteins (Hypothetical)
sll0944	P77971	hypothetical protein			Random proteins (Hypothetical)	Random proteins (Hypothetical)					WP_001249081.1	37.838	37	23	0	73	109	503	539	0.36	28.1	phosphotransferase RcsD	890	b2216
sll0984	P73149	hypothetical protein			Random proteins (Hypothetical)	Random proteins (Hypothetical)
sll1022	P72928	hypothetical protein			Random proteins (Hypothetical)	Random proteins (Hypothetical)					WP_000895624.1	28.934	197	114	3	22	198	13	203	1.54e-08	50.8	membrane protein	237	b2832		WP_000394983.1	30.07	143	82	4	24	149	13	154	1.54e-08	51.6	hypothetical protein	518	b1816		WP_000454701.1	32.716	162	90	6	24	168	13	172
sll1024	P72926	hypothetical protein			Random proteins (Hypothetical)	Random proteins (Hypothetical)					WP_001313828.1	29.433	282	186	4	15	291	9	282	2e-42	145	bestrophin family inner membrane protein	304	b1520
sll1036	P72751	hypothetical protein		sll1036	Random proteins (Hypothetical)	Random proteins (Hypothetical)					WP_001300687.1	21.661	277	157	7	41	270	36	299	1.56e-05	42.4	ribonuclease Z	305	b2268		WP_000059908.1	24.581	179	105	7	65	241	72	222	8.85e-05	40	phosphoribosyl 1,2-cyclic phosphodiesterase	252	b4092		WP_001295554.1	43.75	32	17	1	87	118	74	104
sll1052	P72651	hypothetical protein			Random proteins (Hypothetical)	Random proteins (Hypothetical)
sll1095	P74231	hypothetical protein			Random proteins (Hypothetical)	Random proteins (Hypothetical)					WP_000531462.1	26.389	72	39	2	113	184	33	90	0.81	27.3	NADP-dependent oxidoreductase	345	b1449
sll1119	P73341	hypothetical protein			Random proteins (Hypothetical)	Random proteins (Hypothetical)
sll1155	P73783	hypothetical protein			Random proteins (Hypothetical)	Random proteins (Hypothetical)					WP_001290310.1	27.419	62	45	0	37	98	268	329	0.89	25.8	lysine-sensitive aspartokinase 3	449	b4022
sll1158	P73777	hypothetical protein			Random proteins (Hypothetical)	Random proteins (Hypothetical)					WP_000694881.1	24.286	70	52	1	8	76	156	225	0.099	28.9	D-xylose-binding periplasmic protein	330	b3566
sll1160	P73775	hypothetical protein			Random proteins (Hypothetical)	Random proteins (Hypothetical)					WP_000135077.1	25	80	55	2	49	123	53	132	0.22	28.5	type II secretion system protein GspC	331	b2968
sll1164	P73771	hypothetical protein			Random proteins (Hypothetical)	Random proteins (Hypothetical)					WP_001380786.1	29.114	79	51	2	19	94	14	90	0.13	30.8	acyltransferase	301	n/a		WP_001271242.1	29.851	67	46	1	248	313	218	284	0.22	30	EamA family transporter	301	b3943
sll1169	P74198	hypothetical protein			Random proteins (Hypothetical)	Random proteins (Hypothetical)					WP_000615067.1	23.288	73	56	0	121	193	29	101	0.22	28.5	hypothetical protein	146	b1196		WP_000256396.1	38.462	26	16	0	17	42	189	214	0.54	28.1	sugar phosphate isomerase	326	b3873
sll1191	P72837	hypothetical protein			Random proteins (Hypothetical)	Random proteins (Hypothetical)					WP_001336523.1	35.294	34	20	1	87	120	189	220	0.31	27.3	hemolysin E	303	b1182		WP_000446911.1	31.884	69	29	2	51	114	80	135	0.59	26.6	Bax protein	237	b0787
sll1192	P72836	hypothetical protein			Random proteins (Hypothetical)	Random proteins (Hypothetical)					WP_000939747.1	28.866	97	68	1	9	105	6	101	1.03e-05	39.3	fluoride efflux channel, dual topology membrane protein	127	b0624
sll1219	P74028	hypothetical protein			Random proteins (Hypothetical)	Random proteins (Hypothetical)					WP_000743193.1	37.5	32	20	0	74	105	151	182	0.55	25.8	ribosomal RNA small subunit methyltransferase D	198	b3465		WP_001326840.1	34.694	49	25	1	57	98	622	670	0.81	25.8	bifunctional protein PutA	1320	b1014
sll1232	P74012	hypothetical protein			Random proteins (Hypothetical)	Random proteins (Hypothetical)
sll1250	P74086	hypothetical protein			Random proteins (Hypothetical)	Random proteins (Hypothetical)
sll1285	P73191	hypothetical protein			Random proteins (Hypothetical)	Random proteins (Hypothetical)					WP_000847447.1	25.2	250	148	10	18	248	85	314	4.45e-05	41.6	2-iminoacetate synthase	377	b3990		WP_000951213.1	20.796	226	148	8	13	225	48	255	0.029	32.7	biotin synthase	346	b0775		WP_000042632.1	45.455	22	12	0	153	174	228	249
sll1289	P73178	hypothetical protein			Random proteins (Hypothetical)	Random proteins (Hypothetical)
sll1319	P72732	hypothetical protein			Random proteins (Hypothetical)	Random proteins (Hypothetical)					WP_001295297.1	26.02	196	124	5	113	302	87	267	0.000231	39.3	threonine/homoserine exporter RhtA	295	b0813		WP_000938610.1	37.209	43	24	1	212	254	639	678	0.25	30	ATP-dependent helicase HrpB	824	n/a		WP_000246019.1	25	112	74	3	38	149	26	127
sll1340	P74532	hypothetical protein			Random proteins (Hypothetical)	Random proteins (Hypothetical)					WP_000147574.1	28.571	49	32	1	6	54	185	230	0.44	26.2	permease	346	b3151
sll1348	P73526	hypothetical protein			Random proteins (Hypothetical)	Random proteins (Hypothetical)					WP_001294219.1	39.855	276	158	4	6	275	28	301	9.14e-66	207	tRNA epoxyqueuosine(34) reductase QueG	379	b4166		WP_000628244.1	28.571	77	40	3	165	231	689	760	0.006	35	pyruvate-flavodoxin oxidoreductase	1174	b1378		WP_000502395.1	27.692	65	32	2	167	231	904	953
sll1381	P74161	hypothetical protein			Random proteins (Hypothetical)	Random proteins (Hypothetical)					WP_000086722.1	34.545	55	31	1	1	55	92	141	0.33	27.7	phosphate acetyltransferase	714	b2297		WP_000808392.1	36.17	47	28	1	40	84	188	234	0.8	26.2	L-fuculokinase	472	b2803
sll1389	P74147	hypothetical protein			Random proteins (Hypothetical)	Random proteins (Hypothetical)					WP_000169728.1	30.986	71	45	2	6	75	110	177	0.24	28.5	4-deoxy-4-formamido-L-arabinose-phosphoundecaprenol deformylase ArnD	296	b2256		WP_000844219.1	34.211	38	25	0	151	188	1	38	0.66	27.3	galactitol-1-phosphate 5-dehydrogenase	346	b2089
sll1411	P73969	hypothetical protein			Random proteins (Hypothetical)	Random proteins (Hypothetical)					WP_000832573.1	30.769	65	33	2	76	140	456	508	0.41	27.3	cation acetate symporter	549	b4067
sll1447	P74205	hypothetical protein			Random proteins (Hypothetical)	Random proteins (Hypothetical)					WP_000951964.1	34.545	55	29	2	2	51	125	177	0.14	28.1	NAD(P)-dependent oxidoreductase	247	b2902		WP_000440781.1	38.235	34	20	1	89	121	176	209	0.2	27.7	L-fuculose-phosphate aldolase	215	b2800		WP_000130850.1	26.154	65	47	1	56	120	17	80
sll1469	P73419	hypothetical protein			Random proteins (Hypothetical)	Random proteins (Hypothetical)					WP_001138581.1	31.25	64	41	2	35	97	49	110	0.15	29.6	spermidine N1-acetyltransferase	186	b1584		WP_000908554.1	33.962	53	34	1	77	128	79	131	0.72	27.7	N-acetyltransferase	167	b3156
sll1485	P74613	hypothetical protein			Random proteins (Hypothetical)	Random proteins (Hypothetical)
sll1488	P74602	hypothetical protein			Random proteins (Hypothetical)	Random proteins (Hypothetical)					WP_001184045.1	32.624	141	76	3	71	209	284	407	5.73e-13	63.9	murein DD-endopeptidase MepM	440	b1856		WP_001272592.1	28.333	120	65	5	93	209	271	372	0.001	36.2	murein hydrolase activator NlpD	379	b2742		WP_001214147.1	30.526	95	63	2	117	209	328	421
sll1504	P72997	hypothetical protein			Random proteins (Hypothetical)	Random proteins (Hypothetical)					WP_001216325.1	23.077	65	42	1	22	78	89	153	0.83	25.4	triose-phosphate isomerase	255	b3917
sll1509	P72983	hypothetical protein YCF20	ycf20	ycf20	Random proteins (Hypothetical)	Random proteins (Hypothetical)					WP_001282283.1	32.258	62	32	2	22	73	140	201	0.083	28.5	ribonuclease T	215	b1652
sll1543	P74671	hypothetical protein		ppx	Random proteins (Hypothetical)	Random proteins (Hypothetical)					WP_001285288.1	35.294	51	27	2	51	97	255	303	0.062	29.6	glutamate 5-kinase	367	b0242		WP_000093589.1	34.146	41	26	1	89	128	258	298	0.068	29.6	alkene reductase	365	b1650		WP_000024392.1	20.29	69	55	0	51	119	7	75
sll1547	P74662	hypothetical protein			Random proteins (Hypothetical)	Random proteins (Hypothetical)					WP_000017106.1	30.769	130	90	0	8	137	6	135	1.56e-13	60.8	crossover junction endodeoxyribonuclease RuvA	138	b2948		WP_000643397.1	45.455	33	17	1	54	85	6	38	0.73	26.6	ribonuclease I	268	b0611
sll1609	P73844	hypothetical protein			Random proteins (Hypothetical)	Random proteins (Hypothetical)
sll1632	P73457	hypothetical protein		ftsQ	Random proteins (Hypothetical)	Random proteins (Hypothetical)
sll1642	P73041	hypothetical protein			Random proteins (Hypothetical)	Random proteins (Hypothetical)
sll1658	P72812	hypothetical protein			Random proteins (Hypothetical)	Random proteins (Hypothetical)
sll1671	P72792	hypothetical protein			Random proteins (Hypothetical)	Random proteins (Hypothetical)					WP_001059892.1	35	160	94	4	1	160	1	150	1.31e-26	95.5	GNAT family acetyltransferase	150	b0234		WP_000405996.1	28.571	112	65	4	4	112	1	100	0.000111	37.4	acetyltransferase YpeA	141	b2434		WP_001297068.1	26.531	98	68	3	43	137	31	127
sll1675	P72786	hypothetical protein			Random proteins (Hypothetical)	Random proteins (Hypothetical)					WP_000901099.1	33.099	142	72	7	9	143	1	126	1.1e-08	47.8	VOC family protein	129	b0187		WP_001237796.1	28.788	132	82	5	14	143	2	123	3.12e-06	41.2	lactoylglutathione lyase	135	b1651		WP_046607490.1	34.848	66	39	2	88	150	423	487
sll1691	P73708	hypothetical protein			Random proteins (Hypothetical)	Random proteins (Hypothetical)					WP_001282683.1	42.857	28	16	0	61	88	56	83	0.12	28.9	flagellar assembly protein FliH	228	b1940
sll1702	P73690	hypothetical protein YCF51	ycf51	ycf51	Random proteins (Hypothetical)	Random proteins (Hypothetical)
sll1715	P73415	hypothetical protein			Random proteins (Hypothetical)	Random proteins (Hypothetical)
sll1722	P73403	hypothetical protein			Random proteins (Hypothetical)	Random proteins (Hypothetical)
sll1726	P73399	hypothetical protein			Random proteins (Hypothetical)	Random proteins (Hypothetical)
sll1736	P73391	hypothetical protein		sll1736	Random proteins (Hypothetical)	Random proteins (Hypothetical)					WP_001698223.1	33.333	51	25	2	64	105	677	727	0.005	32.7	DNA topoisomerase I	865	b1274		WP_001107704.1	39.474	38	17	2	72	103	159	196	0.026	30.4	hydrogenase maturation protein HypF	750	b2712		WP_000066951.1	45	40	17	2	27	64	292	328
sll1737	P73387	hypothetical protein YCF60	ycf60	ycf60	Random proteins (Hypothetical)	Random proteins (Hypothetical)
sll1738	P73386	hypothetical protein			Random proteins (Hypothetical)	Random proteins (Hypothetical)					WP_000409451.1	37.5	56	30	3	156	209	324	376	0.15	30	murein transglycosylase	645	b4392		WP_001107467.1	22.778	180	109	7	62	223	401	568	0.23	29.3	ATP-dependent zinc metalloprotease FtsH	644	b3178		WP_046607490.1	36	50	32	0	75	124	773	822
sll1749	P73062	hypothetical protein		rpl12	Random proteins (Hypothetical)	Random proteins (Hypothetical)
sll1751	P73060	hypothetical protein			Random proteins (Hypothetical)	Random proteins (Hypothetical)
sll1774	P73620	hypothetical protein			Random proteins (Hypothetical)	Random proteins (Hypothetical)					WP_001214248.1	48.387	31	16	0	227	257	198	228	0.2	29.3	hypothetical protein	232	b0278		WP_000339954.1	40	25	15	0	58	82	80	104	0.61	28.1	transposase	300	b0132		WP_001283626.1	41.86	43	23	2	216	257	118	159
sll1832	P73118	hypothetical protein			Random proteins (Hypothetical)	Random proteins (Hypothetical)					WP_000086217.1	28.767	73	45	1	4	69	342	414	0.43	27.3	YchO family inverse autotransporter domain-containing protein	464	b1220		WP_001350523.1	27.119	59	35	2	99	149	53	111	0.89	26.6	transpeptidase	310	n/a
sll1834	P73112	hypothetical protein			Random proteins (Hypothetical)	Random proteins (Hypothetical)					WP_000467018.1	25.333	75	53	1	1	72	142	216	0.081	29.3	transporter	455	b3227		WP_000125187.1	44.737	38	20	1	18	55	102	138	0.26	27.7	Fe3+ dicitrate ABC transporter permease	332	b4289
sll1845	P74502	hypothetical protein			Random proteins (Hypothetical)	Random proteins (Hypothetical)
sll1886	P74118	hypothetical protein			Random proteins (Hypothetical)	Random proteins (Hypothetical)					WP_000786911.1	34.043	47	31	0	2	48	155	201	0.46	27.7	tRNA (guanosine(46)-N7)-methyltransferase TrmB	239	b2960		WP_001116592.1	28.814	59	39	1	130	188	2	57	0.65	27.3	thiamine kinase	274	b1106
sll1898	P74096	hypothetical protein		ctaA, sll1898	Random proteins (Hypothetical)	Random proteins (Hypothetical)
sll1912	P73251	hypothetical protein			Random proteins (Hypothetical)	Random proteins (Hypothetical)
sll1926	P73221	hypothetical protein		rpaC	Random proteins (Hypothetical)	Random proteins (Hypothetical)					WP_000812724.1	30	60	39	2	7	64	12	70	0.16	28.5	serine/threonine-protein phosphatase 1	218	b1838
sll1934	P73095	hypothetical protein			Random proteins (Hypothetical)	Random proteins (Hypothetical)					WP_000076332.1	33.333	36	24	0	111	146	151	186	0.32	27.7	ribonuclease R	813	b4179		WP_000351317.1	30.952	42	29	0	69	110	69	110	0.45	27.3	glyoxylate/hydroxypyruvate reductase A	312	b1033
sll1960	P73805	hypothetical protein			Random proteins (Hypothetical)	Random proteins (Hypothetical)					WP_000073041.1	25.61	82	53	3	1	82	104	177	0.031	30.4	N,N'-diacetylchitobiose permease IIC component	452	b1737		WP_000377098.1	36.842	38	20	1	103	140	291	324	0.62	26.9	glutathione-regulated potassium-efflux system protein KefC	620	b0047
sll1965	P73378	hypothetical protein			Random proteins (Hypothetical)	Random proteins (Hypothetical)					WP_001295400.1	23.684	76	47	2	2	69	100	172	0.94	26.2	tyrosine--tRNA ligase	424	b1637
sll1969	P73372	hypothetical protein		lipA	Random proteins (Hypothetical)	Random proteins (Hypothetical)
sll2007	P73673	hypothetical protein			Random proteins (Hypothetical)	Random proteins (Hypothetical)					WP_000342644.1	34.286	35	23	0	103	137	695	729	0.19	28.5	NADP-dependent malic enzyme	759	b2441		WP_000056849.1	42.857	21	12	0	75	95	216	236	0.77	26.2	endopeptidase	249	b0227
sll2011	P73667	hypothetical protein			Random proteins (Hypothetical)	Random proteins (Hypothetical)					WP_001199973.1	32.456	228	116	7	12	207	1	222	6.41e-29	105	7-carboxy-7-deazaguanine synthase QueE	223	b2777		WP_000111043.1	27.451	102	65	3	20	112	7	108	4.98e-06	42.7	pyruvate formate lyase-activating protein	246	b0902		WP_000940549.1	25	60	43	1	32	89	110	169
sll2013	P73665	hypothetical protein			Random proteins (Hypothetical)	Random proteins (Hypothetical)					WP_001054420.1	50	24	12	0	140	163	19	42	0.16	28.1	RNA-binding protein	97	b3180
sll5026	Q6ZEV4	hypothetical protein			Random proteins (Hypothetical)	Random proteins (Hypothetical)					WP_000586732.1	27.083	48	35	0	199	246	12	59	0.049	32.7	tellurite methyltransferase	197	b1430
sll5028	Q6ZEV2	hypothetical protein		sll5028	Random proteins (Hypothetical)	Random proteins (Hypothetical)
sll5030	Q6ZEV0	hypothetical protein			Random proteins (Hypothetical)	Random proteins (Hypothetical)
sll5032	Q6ZEU8	hypothetical protein			Random proteins (Hypothetical)	Random proteins (Hypothetical)
sll5033	Q6ZEU7	hypothetical protein			Random proteins (Hypothetical)	Random proteins (Hypothetical)					WP_001027248.1	34.146	41	27	0	61	101	47	87	0.08	30	tail assembly protein	247	b0560
sll5061	Q6ZER9	hypothetical protein			Random proteins (Hypothetical)	Random proteins (Hypothetical)					WP_000559125.1	37.838	37	23	0	15	51	275	311	0.1	28.9	two-component system sensor histidine kinase AtoS	608	b2219		WP_001248237.1	23.853	109	61	5	9	115	151	239	0.15	28.5	oxygen-sensing cyclic-di-GMP phosphodiesterase	807	n/a
sll5067	Q6ZER3	hypothetical protein			Random proteins (Hypothetical)	Random proteins (Hypothetical)					WP_000896738.1	40	35	21	0	1	35	1	35	0.015	31.6	thermosensitive gluconokinase	187	b4268		WP_000108330.1	34.615	52	33	1	6	57	11	61	0.17	28.5	gluconokinase	175	b3437		WP_000573945.1	30.137	73	36	3	98	157	102	172
sll5072	Q6ZEQ8	hypothetical protein			Random proteins (Hypothetical)	Random proteins (Hypothetical)					WP_001314846.1	39.286	28	11	1	57	84	462	483	0.57	25.8	MATE family multidrug exporter	484	n/a		WP_000749261.1	43.478	23	13	0	2	24	116	138	0.93	25	hypothetical protein	191	b1056
sll5075	Q6ZEQ5	hypothetical protein			Random proteins (Hypothetical)	Random proteins (Hypothetical)					WP_000380843.1	51.852	27	13	0	88	114	344	370	0.11	28.9	alpha-glucosidase	678	b3878		WP_001237796.1	29.31	58	31	3	72	125	72	123	0.13	28.1	lactoylglutathione lyase	135	b1651		WP_000901099.1	23.14	121	86	3	9	125	9	126
sll5076	Q6ZEQ4	hypothetical protein			Random proteins (Hypothetical)	Random proteins (Hypothetical)					WP_001150457.1	27.778	54	38	1	100	152	284	337	0.13	29.3	bifunctional diaminohydroxyphosphoribosylaminopyrimidine deaminase/5-amino-6-(5-phosphoribosylamino)uracil reductase	367	b0414		WP_000207142.1	41.379	29	16	1	6	34	367	394	0.42	27.7	deoxyribodipyrimidine photo-lyase	472	b0707		WP_000107384.1	36.538	52	26	2	41	91	130	175
sll5081	Q6ZEP9	hypothetical protein			Random proteins (Hypothetical)	Random proteins (Hypothetical)
sll5097	Q6ZEN3	hypothetical protein			Random proteins (Hypothetical)	Random proteins (Hypothetical)					WP_001207520.1	28.814	59	38	2	160	217	255	310	0.14	30.4	pyrimidine-specific ribonucleoside hydrolase RihA	311	b0651		WP_000189916.1	25.455	55	41	0	84	138	33	87	0.3	28.1	phage protein	103	b1555		WP_000766132.1	27.027	111	62	5	78	177	392	494
sll5130	Q6ZEK0	hypothetical protein			Random proteins (Hypothetical)	Random proteins (Hypothetical)
sll5132	Q6ZEJ8	hypothetical protein			Random proteins (Hypothetical)	Random proteins (Hypothetical)					WP_000065950.1	26.923	78	57	0	349	426	15	92	0.45	29.6	transporter	409	b2845
sll6052	Q6YRV2	hypothetical protein			Random proteins (Hypothetical)	Random proteins (Hypothetical)					WP_000179165.1	40	35	17	1	50	80	14	48	0.4	26.9	maltose/maltodextrin import ATP-binding protein MalK	371	b4035
sll6054	Q6YRV0	hypothetical protein			Random proteins (Hypothetical)	Random proteins (Hypothetical)
sll7029	Q6ZEG9	hypothetical protein			Random proteins (Hypothetical)	Random proteins (Hypothetical)					WP_001251544.1	28.472	144	67	6	20	141	369	498	0.012	34.3	hydrogenase-4 transcriptional activator	670	b2491		WP_001107467.1	24.444	90	55	2	12	101	178	254	0.086	31.6	ATP-dependent zinc metalloprotease FtsH	644	b3178		WP_000148503.1	36.364	66	37	3	76	137	219	283
sll7034	Q6ZEG4	hypothetical protein			Random proteins (Hypothetical)	Random proteins (Hypothetical)					WP_000084387.1	43.333	30	15	1	8	37	14	41	0.077	28.5	2-Cys peroxiredoxin	168	b1324		WP_000570544.1	31.746	63	33	2	36	91	47	106	0.99	25.4	tetraacyldisaccharide 4'-kinase	328	b0915
sll8018	Q6ZE74	hypothetical protein			Random proteins (Hypothetical)	Random proteins (Hypothetical)					WP_001033352.1	30.108	93	49	3	165	248	473	558	0.25	30.8	sodium-independent anion transporter	559	b1206		WP_071828414.1	25.316	79	56	2	321	397	138	215	0.26	30.8	terminase	669	n/a
sll8019	Q6ZE73	hypothetical protein			Random proteins (Hypothetical)	Random proteins (Hypothetical)
sll8020	Q6ZE72	hypothetical protein			Random proteins (Hypothetical)	Random proteins (Hypothetical)					WP_000611911.1	24.272	206	144	5	40	240	50	248	4.69e-07	46.2	transcriptional regulator FNR	250	b1334		WP_046608709.1	22.917	192	144	3	36	226	18	206	1.06e-06	45.1	transcriptional regulator Crp	210	b3357
sll8025	Q6ZE67	hypothetical protein			Random proteins (Hypothetical)	Random proteins (Hypothetical)
sll8032	Q6ZE60	hypothetical protein			Random proteins (Hypothetical)	Random proteins (Hypothetical)					WP_000212657.1	40	35	21	0	34	68	34	68	3.57e-06	39.7	hypothetical protein	101	b1667		WP_000013149.1	25.714	35	26	0	68	102	155	189	0.76	25.8	2,5-diketo-D-gluconic acid reductase A	275	b3012
sll8035	Q6ZE57	hypothetical protein			Random proteins (Hypothetical)	Random proteins (Hypothetical)
sll8048	Q6ZE44	hypothetical protein			Random proteins (Hypothetical)	Random proteins (Hypothetical)					WP_001333820.1	33.962	53	31	1	188	236	111	163	0.011	32.7	metal-dependent hydrolase	167	b3085
slr0022	Q55439	hypothetical protein			Random proteins (Hypothetical)	Random proteins (Hypothetical)					WP_000779792.1	41.379	29	17	0	42	70	171	199	0.14	28.1	glutathione S-transferase	202	b3592
slr0053	Q55142	hypothetical protein			Random proteins (Hypothetical)	Random proteins (Hypothetical)					WP_000084469.1	31.034	116	70	2	36	151	19	124	1.11e-09	51.6	endoribonuclease YbeY	155	b0659		WP_000803190.1	28.205	117	64	6	22	130	177	281	0.025	31.6	sn-glycerol-3-phosphate-binding periplasmic protein UgpB	438	b3450		WP_000619493.1	53.846	13	6	0	41	53	73	85
slr0092	Q55812	hypothetical protein			Random proteins (Hypothetical)	Random proteins (Hypothetical)					WP_000610451.1	32.456	114	69	4	1	112	71	178	3.15e-09	53.5	poly-beta-1,6 N-acetyl-D-glucosamine synthase	441	b1022		WP_000927089.1	30.208	96	64	2	7	102	3	95	7.97e-06	42.7	colanic acid biosynthesis glycosyltransferase WcaE	248	b2055		WP_000982115.1	31.111	90	49	3	1	90	2	78
slr0119	Q55895	hypothetical protein		brkB	Random proteins (Hypothetical)	Random proteins (Hypothetical)					WP_000920762.1	23.63	292	192	8	16	301	3	269	1.53e-05	42.7	membrane protein	290	b3886		WP_000191237.1	21.429	154	109	4	44	191	70	217	0.004	35.4	hypothetical protein	337	b3521		WP_000497400.1	26.437	87	59	2	20	105	547	629
slr0142	P74441	hypothetical protein			Random proteins (Hypothetical)	Random proteins (Hypothetical)					WP_000100890.1	38.889	54	29	1	2	51	355	408	0.9	27.7	MFS transporter	429	b2246
slr0179	Q55565	hypothetical protein			Random proteins (Hypothetical)	Random proteins (Hypothetical)					WP_000288603.1	34.884	43	28	0	62	104	72	114	0.001	37.4	clamp-binding protein CrfC	742	b4109		WP_000787597.1	27.027	74	49	2	62	130	39	112	0.088	31.2	hypothetical protein	287	b2632		WP_001065553.1	31.579	57	35	1	35	87	8	64
slr0241	P72696	hypothetical protein			Random proteins (Hypothetical)	Random proteins (Hypothetical)					WP_000984520.1	42.857	35	20	0	129	163	118	152	0.027	32.3	protease HtpX	293	b1829		WP_000043761.1	34.043	47	30	1	6	52	48	93	0.79	28.1	sensor domain-containing diguanylate cyclase	1105	b2067
slr0243	P72698	hypothetical protein			Random proteins (Hypothetical)	Random proteins (Hypothetical)
slr0263	P73878	hypothetical protein			Random proteins (Hypothetical)	Random proteins (Hypothetical)					WP_000076332.1	33.962	53	33	1	14	66	39	89	0.45	26.2	ribonuclease R	813	b4179
slr0264	P73879	hypothetical protein			Random proteins (Hypothetical)	Random proteins (Hypothetical)					WP_000057356.1	26.599	297	184	12	71	363	65	331	2.46e-13	67	hydrolase	340	b3353		WP_001297705.1	28.986	69	42	2	58	122	54	119	0.22	30	S9 family prolyl oligopeptidase	284	b2534		WP_001234311.1	64.706	17	6	0	92	108	81	97
slr0269	P73888	hypothetical protein			Random proteins (Hypothetical)	Random proteins (Hypothetical)
slr0284	P74406	hypothetical protein			Random proteins (Hypothetical)	Random proteins (Hypothetical)					WP_000211858.1	45.455	44	20	2	76	116	257	299	0.6	26.2	ribose ABC transporter permease	321	b3750
slr0292	P74414	hypothetical protein			Random proteins (Hypothetical)	Random proteins (Hypothetical)					WP_001244308.1	35.849	53	27	1	139	191	107	152	0.82	27.7	sulfonate ABC transporter substrate-binding protein	319	b0936
slr0299	Q55903	hypothetical protein			Random proteins (Hypothetical)	Random proteins (Hypothetical)					WP_001301288.1	29.126	103	70	2	24	123	96	198	0.033	31.6	transcriptional regulator ChbR	279	b1735
slr0304	Q55908	hypothetical protein			Random proteins (Hypothetical)	Random proteins (Hypothetical)					WP_000035581.1	23.711	97	66	2	77	165	3	99	0.28	30	ATP-dependent DNA helicase RecQ	609	b3822		WP_001350494.1	21.622	74	55	2	33	103	16	89	0.47	28.9	cyclic pyranopterin monophosphate synthase	329	b0781
slr0305	Q55909	hypothetical protein			Random proteins (Hypothetical)	Random proteins (Hypothetical)					WP_001300395.1	39.695	131	78	1	23	152	51	181	5.7e-32	113	TVP38/TMEM64 family membrane protein YdjX	236	b1750		WP_000980098.1	29.655	145	96	3	19	162	64	203	1.02e-15	70.1	TVP38/TMEM64 family protein	235	b1752		WP_000450476.1	30.476	105	67	3	42	142	34	136
slr0313	Q55920	hypothetical protein			Random proteins (Hypothetical)	Random proteins (Hypothetical)					WP_001034943.1	28.571	77	38	4	97	167	543	608	0.41	28.1	ferrienterobactin receptor	746	b0584
slr0316	Q55923	hypothetical protein			Random proteins (Hypothetical)	Random proteins (Hypothetical)
slr0325	Q55530	hypothetical protein			Random proteins (Hypothetical)	Random proteins (Hypothetical)
slr0356	Q55651	hypothetical protein			Random proteins (Hypothetical)	Random proteins (Hypothetical)					WP_000702495.1	29.412	51	34	1	128	178	28	76	0.14	28.9	hypothetical protein	155	b2637		WP_000168797.1	42.857	28	16	0	154	181	173	200	0.47	28.1	DUF1479 domain-containing protein	421	b0821		WP_001295622.1	27.826	115	64	4	4	103	163	273
slr0360	Q55577	hypothetical protein			Random proteins (Hypothetical)	Random proteins (Hypothetical)
slr0363	Q55581	hypothetical protein			Random proteins (Hypothetical)	Random proteins (Hypothetical)					WP_001335745.1	23.333	120	78	3	30	149	5	110	0.75	26.9	transcriptional regulator	195	b0313		WP_000285607.1	35.417	48	29	1	40	85	64	111	0.94	26.6	heavy metal-responsive transcriptional regulator	141	b3292
slr0364	Q55582	hypothetical protein		slr0364	Random proteins (Hypothetical)	Random proteins (Hypothetical)					WP_001296448.1	36.667	60	32	2	1191	1250	30	83	0.76	31.2	outer membrane lipid asymmetry maintenance protein MlaD	183	b3193		WP_001296448.1	36.667	60	32	2	1487	1546	30	83	0.76	31.2	outer membrane lipid asymmetry maintenance protein MlaD	183	b3193		WP_001296448.1	36.667	60	32	2	1783	1842	30	83
slr0423	Q55752	hypothetical protein		rlpA	Random proteins (Hypothetical)	Random proteins (Hypothetical)					WP_001231430.1	49.333	75	38	0	228	302	79	153	3.02e-15	72.4	hypothetical protein	362	b0632
slr0491	Q55181	hypothetical protein			Random proteins (Hypothetical)	Random proteins (Hypothetical)					WP_001350492.1	26.25	80	51	4	58	137	394	465	0.77	26.6	outer membrane protein	815	b0718
slr0509	Q55829	hypothetical protein			Random proteins (Hypothetical)	Random proteins (Hypothetical)					WP_000268419.1	28.378	148	94	5	25	167	36	176	1.28e-10	55.8	hypothetical protein	219	b3009		WP_000422149.1	25.503	149	101	3	24	168	35	177	1.28e-09	53.1	hypothetical protein	220	b3095		WP_000364335.1	25.161	155	106	3	18	167	30	179
slr0517	Q55840	hypothetical protein			Random proteins (Hypothetical)	Random proteins (Hypothetical)					WP_001092461.1	34.328	67	43	1	126	192	55	120	3.38e-06	42.4	ribosomal-protein-alanine N-acetyltransferase RimI	148	b4372		WP_001295206.1	32.381	105	56	6	99	192	36	136	4.43e-05	39.3	N-acetyltransferase	162	b3441		WP_000405996.1	30.588	85	55	2	124	204	52	136
slr0519	Q55842	hypothetical protein			Random proteins (Hypothetical)	Random proteins (Hypothetical)
slr0554	Q55516	hypothetical protein			Random proteins (Hypothetical)	Random proteins (Hypothetical)					WP_000387770.1	30	50	32	1	339	385	159	208	0.067	33.9	ribose import ATP-binding protein RbsA	501	b3749		WP_000067755.1	26.4	125	70	4	345	461	55	165	0.22	32	replication-associated recombination protein A	447	b0892		WP_000064752.1	50	28	14	0	679	706	191	218
slr0588	P74726	hypothetical protein			Random proteins (Hypothetical)	Random proteins (Hypothetical)					WP_001109196.1	26.984	63	34	2	67	117	279	341	0.34	27.3	phospho-2-dehydro-3-deoxyheptonate aldolase Phe-sensitive	350	b0754
slr0592	P74735	hypothetical protein			Random proteins (Hypothetical)	Random proteins (Hypothetical)					WP_001324546.1	25.784	287	173	6	48	308	14	286	3.84e-16	77	hypothetical protein	384	n/a		WP_000945561.1	27.368	95	64	2	179	268	435	529	0.001	38.5	poly-beta-1,6-N-acetyl-D-glucosamine N-deacetylase PgaB	672	b1023
slr0598	P74744	hypothetical protein			Random proteins (Hypothetical)	Random proteins (Hypothetical)					WP_000611804.1	36.585	41	24	1	38	76	395	435	0.055	28.9	glutamate--cysteine ligase	518	b2688		WP_000129551.1	31.25	48	31	1	31	76	195	242	0.19	27.3	fructose-bisphosphate aldolase	350	b2097		WP_000502395.1	31.746	63	40	1	5	64	64	126
slr0610	P74757	hypothetical protein		evrC	Random proteins (Hypothetical)	Random proteins (Hypothetical)					WP_001264861.1	43.59	39	18	2	27	62	204	241	0.011	33.1	tRNA dihydrouridine(16) synthase DusC	315	b2140
slr0613	P72582	hypothetical protein			Random proteins (Hypothetical)	Random proteins (Hypothetical)
slr0642	Q55721	hypothetical protein			Random proteins (Hypothetical)	Random proteins (Hypothetical)					WP_001138624.1	21.605	162	104	5	91	241	26	175	0.49	29.6	transcriptional regulator	551	b0069
slr0680	P72944	hypothetical protein			Random proteins (Hypothetical)	Random proteins (Hypothetical)					WP_001068343.1	34.426	61	34	2	71	125	104	164	0.057	29.6	ribonuclease 3	226	b2567		WP_001181473.1	26.042	96	57	5	15	103	168	256	0.94	26.2	2-oxoglutarate dehydrogenase subunit E1	933	b0724		WP_000661672.1	25.532	47	35	0	84	130	95	141
slr0686	P72954	hypothetical protein			Random proteins (Hypothetical)	Random proteins (Hypothetical)
slr0709	P52761	hypothetical protein			Random proteins (Hypothetical)	Random proteins (Hypothetical)					WP_000047539.1	50.794	126	58	2	4	127	3	126	4.94e-38	122	reactive intermediate/imine deaminase	128	b4243		WP_000719990.1	48.413	126	61	2	4	127	3	126	4.82e-37	120	reactive intermediate/imine deaminase	129	b3113		WP_001126780.1	29.365	126	87	2	1	126	1	124
slr0711	Q55978	hypothetical protein			Random proteins (Hypothetical)	Random proteins (Hypothetical)					WP_000100421.1	22.973	74	55	1	50	123	190	261	0.022	30.8	NADPH-dependent 7-cyano-7-deazaguanine reductase QueF	282	b2794
slr0712	Q55979	hypothetical protein			Random proteins (Hypothetical)	Random proteins (Hypothetical)					WP_000045450.1	28.352	261	182	4	35	293	35	292	1.36e-29	112	hypothetical protein	318	b0788		WP_000357790.1	28.169	71	50	1	161	231	194	263	0.28	29.6	LysR family transcriptional regulator	299	b3521
slr0725	P72670	hypothetical protein			Random proteins (Hypothetical)	Random proteins (Hypothetical)					WP_000347273.1	48.305	118	59	2	1	116	26	143	6.58e-35	115	toxin YhaV	154	b3130		WP_000592814.1	34.286	35	23	0	58	92	191	225	0.78	26.2	sensor domain-containing diguanylate cyclase	296	b1535
slr0728	P72672	hypothetical protein			Random proteins (Hypothetical)	Random proteins (Hypothetical)					WP_000487766.1	38.889	18	11	0	65	82	6	23	0.72	25.8	hypothetical protein	47	n/a
slr0732	P72677	hypothetical protein			Random proteins (Hypothetical)	Random proteins (Hypothetical)
slr0748	P74631	hypothetical protein			Random proteins (Hypothetical)	Random proteins (Hypothetical)
slr0751	Q04737	hypothetical protein			Random proteins (Hypothetical)	Random proteins (Hypothetical)					WP_000802080.1	34.783	69	42	2	36	104	74	139	0.001	36.6	lipoprotein NlpI	294	b3163		WP_000802080.1	31.034	87	60	0	135	221	68	154	0.004	34.7	lipoprotein NlpI	294	b3163		WP_000802080.1	31.507	73	50	0	64	136	65	137
slr0770	Q55605	hypothetical protein			Random proteins (Hypothetical)	Random proteins (Hypothetical)					WP_001295074.1	41.667	24	14	0	47	70	269	292	0.35	26.6	lysine--tRNA ligase heat inducible	505	b4129
slr0779	Q55620	hypothetical protein			Random proteins (Hypothetical)	Random proteins (Hypothetical)					WP_000177206.1	31.915	47	32	0	45	91	322	368	0.087	30.4	N-succinylglutamate 5-semialdehyde dehydrogenase	492	b1746
slr0784	Q55632	hypothetical protein			Random proteins (Hypothetical)	Random proteins (Hypothetical)					WP_000892044.1	22.903	310	228	5	26	328	38	343	2.18e-12	64.3	AI-2E family transporter	353	b2493		WP_001300885.1	25.313	320	198	8	23	328	34	326	2.24e-11	60.8	pheromone autoinducer 2 transporter	349	b3474		WP_001118241.1	30	110	76	1	221	329	218	327
slr0789	Q55930	hypothetical protein			Random proteins (Hypothetical)	Random proteins (Hypothetical)
slr0810	P74037	hypothetical protein			Random proteins (Hypothetical)	Random proteins (Hypothetical)
slr0813	P74046	hypothetical protein			Random proteins (Hypothetical)	Random proteins (Hypothetical)					WP_000610451.1	23.629	237	173	4	41	276	69	298	8e-09	53.9	poly-beta-1,6 N-acetyl-D-glucosamine synthase	441	b1022		WP_000860444.1	27.451	102	63	4	75	170	56	152	0.008	34.7	family 2 glycosyl transferase	398	b0363		WP_001042003.1	36.364	44	26	1	65	106	97	140
slr0815	P74048	hypothetical protein		ccr2	Random proteins (Hypothetical)	Random proteins (Hypothetical)
slr0870	P73766	hypothetical protein		slr0870	Random proteins (Hypothetical)	Random proteins (Hypothetical)					WP_000678646.1	35.714	56	36	0	24	79	117	172	0.071	28.9	murein transglycosylase A	365	b2813
slr0878	P73559	hypothetical protein			Random proteins (Hypothetical)	Random proteins (Hypothetical)					WP_001184045.1	44.828	87	46	1	139	225	314	398	9.91e-18	78.6	murein DD-endopeptidase MepM	440	b1856		WP_001301085.1	40.566	106	55	3	139	243	145	243	3.43e-15	69.7	peptidoglycan-binding protein LysM	251	b2865		WP_001272592.1	29.907	107	67	3	139	244	279	378
slr0888	P73576	hypothetical protein		slr0888	Random proteins (Hypothetical)	Random proteins (Hypothetical)
slr0919	Q55380	hypothetical protein			Random proteins (Hypothetical)	Random proteins (Hypothetical)					WP_000885873.1	30.667	75	39	4	11	85	251	312	0.73	26.6	flagellar hook protein FlgE	402	b1076		WP_001295291.1	36.207	58	31	3	35	88	91	146	0.86	26.2	undecaprenyl-diphosphatase	198	b0841		WP_001275207.1	29.545	44	31	0	62	105	64	107
slr0921	Q55384	hypothetical protein			Random proteins (Hypothetical)	Random proteins (Hypothetical)
slr0935	P74300	hypothetical protein			Random proteins (Hypothetical)	Random proteins (Hypothetical)
slr0957	P74329	hypothetical protein			Random proteins (Hypothetical)	Random proteins (Hypothetical)
slr0975	P72875	hypothetical protein			Random proteins (Hypothetical)	Random proteins (Hypothetical)					WP_001102367.1	27.273	55	38	1	74	128	82	134	0.1	30.4	hypothetical protein	237	b0011
slr0978	P72881	hypothetical protein		slr0978	Random proteins (Hypothetical)	Random proteins (Hypothetical)					WP_000140873.1	36.585	41	25	1	92	131	82	122	0.31	27.3	ribosomal-protein-serine acetyltransferase	179	b1427
slr0980	P72882	hypothetical protein		slr0980	Random proteins (Hypothetical)	Random proteins (Hypothetical)					WP_000481509.1	45	20	11	0	73	92	71	90	0.43	26.9	transcriptional regulator CsgD	216	b1040
slr1025	P73136	hypothetical protein			Random proteins (Hypothetical)	Random proteins (Hypothetical)
slr1045	P73009	hypothetical protein YCF63	ycf63	ycf63, slr1045, sltA1	Random proteins (Hypothetical)	Random proteins (Hypothetical)					WP_000925795.1	38.14	215	130	2	42	254	45	258	8.31e-37	128	phospholipid ABC transporter permease	260	b3194
slr1052	P73017	hypothetical protein			Random proteins (Hypothetical)	Random proteins (Hypothetical)					WP_000072067.1	25.882	85	52	2	2	75	684	768	0.32	28.1	DNA gyrase subunit B	804	b3699		WP_000291549.1	37.931	29	18	0	135	163	31	59	0.65	27.3	MFS transporter	417	b0343
slr1068	P72904	hypothetical protein			Random proteins (Hypothetical)	Random proteins (Hypothetical)					WP_000145975.1	35	40	26	0	76	115	47	86	0.047	29.3	ribosomal RNA large subunit methyltransferase E	209	b3179
slr1069	P72905	hypothetical protein			Random proteins (Hypothetical)	Random proteins (Hypothetical)
slr1110	P72764	hypothetical protein			Random proteins (Hypothetical)	Random proteins (Hypothetical)					WP_000910026.1	27.619	105	64	4	44	138	316	418	0.86	27.3	hypothetical protein	768	b1407
slr1152	P74221	hypothetical protein		rfrK	Random proteins (Hypothetical)	Random proteins (Hypothetical)					WP_001270094.1	22.078	231	160	2	50	280	162	372	9.02e-09	53.1	hypothetical protein	430	b4065		WP_001270094.1	23.81	231	158	3	102	324	159	379	2.13e-06	45.8	hypothetical protein	430	b4065		WP_001270094.1	29.032	62	44	0	231	292	148	209
slr1170	P74249	hypothetical protein			Random proteins (Hypothetical)	Random proteins (Hypothetical)					WP_000947068.1	29.126	103	67	3	3	105	45	141	0.32	26.9	nickel ABC transporter permease subunit NikB	314	b3475
slr1174	P74256	hypothetical protein		evrB	Random proteins (Hypothetical)	Random proteins (Hypothetical)
slr1184	P74713	hypothetical protein			Random proteins (Hypothetical)	Random proteins (Hypothetical)					WP_000473109.1	40	65	37	1	82	144	24	88	2.46e-11	54.7	thiosulfate sulfurtransferase PspE	104	b1308		WP_001144615.1	30.12	83	52	1	68	144	139	221	7.28e-08	47.8	sulfurtransferase	350	b1055		WP_001156181.1	26.966	89	60	3	74	159	49	135
slr1186	P74715	hypothetical protein			Random proteins (Hypothetical)	Random proteins (Hypothetical)
slr1195	P73343	hypothetical protein			Random proteins (Hypothetical)	Random proteins (Hypothetical)					WP_001407405.1	38.636	44	26	1	24	67	558	600	0.64	26.9	cyclic di-GMP-binding protein	779	b3532
slr1209	P73360	hypothetical protein			Random proteins (Hypothetical)	Random proteins (Hypothetical)					WP_000212151.1	47.059	17	9	0	37	53	123	139	0.8	25.4	transposase	141	n/a
slr1215	P73366	hypothetical protein			Random proteins (Hypothetical)	Random proteins (Hypothetical)					WP_001236847.1	36.538	52	23	1	165	206	432	483	0.33	28.9	miniconductance mechanosensitive channel MscM	1107	b4157
slr1241	P73498	hypothetical protein		slr1241	Random proteins (Hypothetical)	Random proteins (Hypothetical)					WP_000123197.1	29.885	87	38	3	29	92	212	298	0.024	30.4	ribonuclease E/G	489	b3247		WP_046609088.1	33.333	54	28	2	56	103	86	137	0.32	26.9	sugar kinase	309	b4084
slr1262	P73802	hypothetical protein			Random proteins (Hypothetical)	Random proteins (Hypothetical)
slr1266	P74179	hypothetical protein			Random proteins (Hypothetical)	Random proteins (Hypothetical)					WP_000124700.1	28.814	59	42	0	22	80	319	377	0.53	27.7	elongation factor G	704	b3340
slr1290	P72821	hypothetical protein			Random proteins (Hypothetical)	Random proteins (Hypothetical)					WP_000658575.1	32.813	64	41	1	67	130	3	64	0.21	28.9	transcriptional regulator YeiL	232	b2163		WP_001272928.1	37.5	40	23	1	130	169	9	46	0.49	28.1	DNA mismatch repair protein MutS	853	b2733
slr1303	P72841	hypothetical protein			Random proteins (Hypothetical)	Random proteins (Hypothetical)
slr1307	P72850	hypothetical protein		slr1307	Random proteins (Hypothetical)	Random proteins (Hypothetical)
slr1327	P74010	hypothetical protein			Random proteins (Hypothetical)	Random proteins (Hypothetical)					WP_001324546.1	22.785	79	60	1	66	144	119	196	0.47	27.3	hypothetical protein	384	n/a
slr1344	P74083	hypothetical protein		sltA2	Random proteins (Hypothetical)	Random proteins (Hypothetical)					WP_000925795.1	31.984	247	157	4	31	271	17	258	1.15e-30	112	phospholipid ABC transporter permease	260	b3194
slr1365	P73539	hypothetical protein		bioY	Random proteins (Hypothetical)	Random proteins (Hypothetical)					WP_000376337.1	29.907	107	68	4	31	131	195	300	0.073	30.8	nucleoside permease NupC	400	b2393
slr1394	P73185	hypothetical protein			Random proteins (Hypothetical)	Random proteins (Hypothetical)
slr1406	P73592	periplasmic protein, function unknown			Random proteins (Hypothetical)	Random proteins (Hypothetical)					WP_000089364.1	31.429	35	24	0	11	45	448	482	0.67	27.3	Fe-S cluster assembly protein SufB	495	b1683
slr1440	P73508	hypothetical protein			Random proteins (Hypothetical)	Random proteins (Hypothetical)					WP_000901099.1	52.174	23	11	0	6	28	7	29	0.096	28.5	VOC family protein	129	b0187		WP_000279599.1	30	40	28	0	38	77	327	366	0.25	28.1	2,3-diketo-L-gulonate TRAP transporter permease	425	b3578
slr1441	P73512	hypothetical protein			Random proteins (Hypothetical)	Random proteins (Hypothetical)					WP_000779426.1	32.653	49	33	0	30	78	26	74	0.26	27.3	lipoprotein 28	272	b3661		WP_000529945.1	36.957	46	28	1	43	87	101	146	0.85	25.8	30S ribosomal protein S3	233	b3314
slr1442	P73514	hypothetical protein			Random proteins (Hypothetical)	Random proteins (Hypothetical)					WP_000231927.1	29.412	153	85	7	133	278	215	351	0.006	34.7	electron transport complex subunit D	352	b1630
slr1449	P73522	hypothetical protein			Random proteins (Hypothetical)	Random proteins (Hypothetical)					WP_000011114.1	28.667	150	93	3	30	173	18	159	6.34e-09	50.4	cytochrome b561 homolog 2	188	b1057
slr1451	P74543	hypothetical protein		slr1451	Random proteins (Hypothetical)	Random proteins (Hypothetical)
slr1461	P74553	hypothetical protein			Random proteins (Hypothetical)	Random proteins (Hypothetical)					WP_000847144.1	64.706	17	6	0	50	66	231	247	0.45	28.1	FNR-regulated pyridoxal phosphate-dependent aminotransferase	361	b3376
slr1530	P74212	hypothetical protein			Random proteins (Hypothetical)	Random proteins (Hypothetical)
slr1563	P74594	hypothetical protein			Random proteins (Hypothetical)	Random proteins (Hypothetical)					WP_000267650.1	38.596	285	173	2	9	293	2	284	1.19e-62	196	fructosamine kinase	286	b1725
slr1583	P74621	hypothetical protein			Random proteins (Hypothetical)	Random proteins (Hypothetical)					WP_000885033.1	29.787	47	31	1	56	102	161	205	0.66	26.2	stress protection protein MarC	221	b1529
slr1593	P72971	hypothetical protein		ylmD	Random proteins (Hypothetical)	Random proteins (Hypothetical)					WP_001248237.1	39.592	245	148	0	43	287	555	799	4.41e-56	191	oxygen-sensing cyclic-di-GMP phosphodiesterase	807	n/a		WP_000859945.1	33.333	237	152	3	44	278	413	645	1.34e-42	152	cyclic di-GMP phosphodiesterase	661	b1285		WP_000019548.1	35.124	242	153	3	36	275	265	504
slr1601	P72987	hypothetical protein			Random proteins (Hypothetical)	Random proteins (Hypothetical)					WP_000648420.1	25.581	43	32	0	48	90	6	48	0.59	25.4	murein lipoprotein	78	b1677
slr1611	P72889	hypothetical protein			Random proteins (Hypothetical)	Random proteins (Hypothetical)
slr1614	P72892	hypothetical protein			Random proteins (Hypothetical)	Random proteins (Hypothetical)					WP_001350487.1	41.935	31	17	1	11	41	103	132	0.29	26.6	fimbrial adhesin FimH	346	b0533		WP_000383406.1	40.625	32	18	1	54	85	301	331	0.71	25.8	DNA helicase II	720	b3813
slr1638	P74354	hypothetical protein			Random proteins (Hypothetical)	Random proteins (Hypothetical)					WP_001300644.1	28.814	59	32	2	40	88	147	205	0.54	26.2	zinc ABC transporter substrate-binding protein	310	b1857
slr1657	P74658	hypothetical protein		pleD	Random proteins (Hypothetical)	Random proteins (Hypothetical)					WP_000484048.1	34.81	158	98	3	113	270	213	365	4.06e-23	94.4	diguanylate cyclase AdrA	371	b0385		WP_000409873.1	36.646	161	92	6	113	270	285	438	3.13e-22	92.4	GGDEF domain-containing protein	452	b1025		WP_000592814.1	35.758	165	96	6	111	273	130	286
slr1674	P74262	hypothetical protein		slr1674	Random proteins (Hypothetical)	Random proteins (Hypothetical)					WP_001270809.1	25	60	45	0	24	83	3	62	0.65	25	hemin uptake protein HemP homolog	63	b1705		WP_001295695.1	22.222	99	54	2	1	99	411	486	0.75	26.2	catalase-peroxidase	726	b3942
slr1676	P74264	hypothetical protein			Random proteins (Hypothetical)	Random proteins (Hypothetical)
slr1712	P73838	hypothetical protein			Random proteins (Hypothetical)	Random proteins (Hypothetical)					WP_001214248.1	45.238	42	21	1	226	265	187	228	0.1	30.4	hypothetical protein	232	b0278		WP_001283626.1	40.426	47	26	2	220	265	114	159	0.17	29.3	RNA polymerase sigma factor FecI	173	b4293		WP_000339954.1	40	25	15	0	58	82	80	104
slr1770	P73051	hypothetical protein			Random proteins (Hypothetical)	Random proteins (Hypothetical)
slr1814	P73699	hypothetical protein			Random proteins (Hypothetical)	Random proteins (Hypothetical)
slr1827	P73384	hypothetical protein			Random proteins (Hypothetical)	Random proteins (Hypothetical)					WP_000121907.1	29.167	72	47	1	177	248	220	287	0.005	34.7	2-hydroxy-6-oxononadienedioate/2-hydroxy-6-oxononatrienedioate hydrolase	288	b0349		WP_001060070.1	31.395	86	53	3	4	88	36	116	0.016	32.7	pimeloyl-[acyl-carrier protein] methyl ester esterase	256	b3412		WP_000600499.1	27.885	104	62	5	4	100	37	134
slr1864	P73614	hypothetical protein			Random proteins (Hypothetical)	Random proteins (Hypothetical)					WP_001326512.1	40.426	47	26	1	152	196	432	478	0.38	29.6	type II secretion system protein GspD	650	b3325
slr1870	P73622	hypothetical protein			Random proteins (Hypothetical)	Random proteins (Hypothetical)
slr1876	P73635	hypothetical protein		hoxW	Random proteins (Hypothetical)	Random proteins (Hypothetical)					WP_000003671.1	26.531	147	92	6	5	142	2	141	0.03	30.8	hydrogenase 1 maturation protease	195	b0975		WP_000132961.1	28.125	64	35	2	8	60	2	65	0.041	30	hydrogenase 3 maturation endopeptidase HyCI	156	b2717
slr1913	P73109	hypothetical protein			Random proteins (Hypothetical)	Random proteins (Hypothetical)					WP_000272824.1	27.083	48	35	0	61	108	38	85	0.78	25.8	glutamate ABC transporter permease	224	b0653
slr1914	P73110	hypothetical protein			Random proteins (Hypothetical)	Random proteins (Hypothetical)					WP_000110772.1	31.481	54	35	2	21	72	637	690	0.74	26.2	bifunctional aspartokinase II/homoserine dehydrogenase II	810	b3940
slr1915	P73113	hypothetical protein			Random proteins (Hypothetical)	Random proteins (Hypothetical)
slr1918	P73116	hypothetical protein			Random proteins (Hypothetical)	Random proteins (Hypothetical)					WP_000440317.1	30.137	73	38	2	97	156	173	245	0.096	30.4	HTH-type transcriptional activator AaeR	309	b3243		WP_000059111.1	38.462	26	16	0	90	115	106	131	0.38	28.5	chromosomal replication initiator protein DnaA	467	b3702
slr1935	P74491	hypothetical protein			Random proteins (Hypothetical)	Random proteins (Hypothetical)					WP_001041786.1	25.762	361	225	10	46	405	38	356	9.01e-05	41.6	enterobactin exporter EntS	416	b0590		WP_000956313.1	26.19	84	54	2	390	465	127	210	0.64	29.3	MFS transporter	421	b3874
slr1946	P74509	hypothetical protein			Random proteins (Hypothetical)	Random proteins (Hypothetical)					WP_000520320.1	24.051	79	57	2	136	213	197	273	0.027	32.3	LPS biosynthesis protein	372	b2032		WP_000548294.1	33.333	51	33	1	204	253	225	275	0.67	28.1	LysR family transcriptional regulator	293	b2157
slr1957	P74093	hypothetical protein		slr1957	Random proteins (Hypothetical)	Random proteins (Hypothetical)					WP_000060495.1	42.308	26	15	0	41	66	73	98	0.75	25.4	transcriptional regulator	253	b1499		WP_000040458.1	40.476	42	18	2	34	68	338	379	0.97	25.4	respiratory nitrate reductase 2 alpha chain	1246	b1468
slr1964	P74103	hypothetical protein		frp, slr1964	Random proteins (Hypothetical)	Random proteins (Hypothetical)
slr1966	P74105	hypothetical protein			Random proteins (Hypothetical)	Random proteins (Hypothetical)					WP_000229403.1	30.303	132	70	6	85	213	21	133	2.86e-06	43.1	lysozyme	158	b0772		WP_001310858.1	40.476	42	24	1	191	232	281	321	0.54	28.5	ATP-dependent helicase	1538	b1653		WP_000043761.1	32.258	62	24	3	30	85	213	262
slr1990	P73822	hypothetical protein			Random proteins (Hypothetical)	Random proteins (Hypothetical)
slr1999	P73830	hypothetical protein			Random proteins (Hypothetical)	Random proteins (Hypothetical)					WP_000988497.1	52.941	17	8	0	110	126	73	89	0.7	26.2	hypothetical protein	138	b3441		WP_001091569.1	28.889	45	29	1	41	85	30	71	0.88	26.2	acyl-CoA thioesterase	427	b0772
slr2006	P73224	hypothetical protein		mrpC, slr2006	Random proteins (Hypothetical)	Random proteins (Hypothetical)					WP_000561872.1	38.636	44	26	1	70	112	63	106	0.64	26.2	ABC transporter permease	804	b0496
slr2008	P73226	hypothetical protein		mrpC	Random proteins (Hypothetical)	Random proteins (Hypothetical)					WP_001295695.1	30.556	36	25	0	41	76	407	442	0.72	26.2	catalase-peroxidase	726	b3942		WP_000612644.1	29.412	34	22	1	4	35	5	38	0.98	25	NADH-quinone oxidoreductase subunit K	100	b2279
slr2010	P73228	hypothetical protein		mrpE, slr2010	Random proteins (Hypothetical)	Random proteins (Hypothetical)
slr2012	P73232	hypothetical protein		mrpB, slr2012	Random proteins (Hypothetical)	Random proteins (Hypothetical)
slr2031	P73256	putative PP2C-type protein phosphatase, gene required to recover from the nitrogen or sulfate starvation induced stationary phase	rsbU	rsbU, slr2031	Random proteins (Hypothetical)	Random proteins (Hypothetical)					WP_000246830.1	25.49	51	38	0	44	94	38	88	0.18	29.6	hypothetical protein	131	b3148		WP_000809057.1	30.357	56	38	1	167	221	51	106	0.39	30	RNA polymerase sigma-54 factor	477	b3202
slr2032	P73066	hypothetical protein YCF23	ycf23	ycf23	Random proteins (Hypothetical)	Random proteins (Hypothetical)
slr2092	P73917	hypothetical protein			Random proteins (Hypothetical)	Random proteins (Hypothetical)
slr2101	P73929	hypothetical protein			Random proteins (Hypothetical)	Random proteins (Hypothetical)
slr2117	P73984	hypothetical protein			Random proteins (Hypothetical)	Random proteins (Hypothetical)					WP_000790279.1	32.609	46	31	0	124	169	149	194	0.001	35	3-deoxy-D-manno-oct-2-ulosonate III transferase WaaZ	283	b3624
slr2121	P73988	hypothetical protein			Random proteins (Hypothetical)	Random proteins (Hypothetical)					WP_001122505.1	32.143	56	32	1	100	149	527	582	0.6	27.7	DNA mismatch repair protein MutL	615	b4169
slr2127	P73994	hypothetical protein			Random proteins (Hypothetical)	Random proteins (Hypothetical)
slr5005	Q6ZEX5	hypothetical protein		slr5005	Random proteins (Hypothetical)	Random proteins (Hypothetical)					WP_000948863.1	32.673	101	62	2	1665	1762	134	231	0.13	34.3	ABC transporter ATP-binding protein	248	b1682
slr5012	Q6ZEW8	hypothetical protein			Random proteins (Hypothetical)	Random proteins (Hypothetical)
slr5017	Q6ZEW3	hypothetical protein			Random proteins (Hypothetical)	Random proteins (Hypothetical)					WP_001115094.1	29.31	58	39	1	30	85	1031	1088	0.29	26.9	transcription-repair coupling factor	1148	b1114
slr5018	Q6ZEW2	hypothetical protein			Random proteins (Hypothetical)	Random proteins (Hypothetical)					WP_001295318.1	30.233	43	30	0	6	48	27	69	0.3	26.9	5-(carboxyamino)imidazole ribonucleotide mutase	169	b0523
slr5024	Q6ZEV6	hypothetical protein			Random proteins (Hypothetical)	Random proteins (Hypothetical)
slr5037	Q6ZEU3	hypothetical protein			Random proteins (Hypothetical)	Random proteins (Hypothetical)					WP_001045432.1	24.49	49	29	1	45	93	53	93	0.24	27.3	fimbrial-like adhesin protein	194	b3142
slr5077	Q6ZEQ3	hypothetical protein			Random proteins (Hypothetical)	Random proteins (Hypothetical)					WP_001214248.1	45.238	42	21	1	218	257	187	228	0.061	30.8	hypothetical protein	232	b0278		WP_001283626.1	41.026	39	22	1	220	257	121	159	0.37	28.5	RNA polymerase sigma factor FecI	173	b4293		WP_000339954.1	40	25	15	0	58	82	80	104
slr5082	Q6ZEP8	hypothetical protein			Random proteins (Hypothetical)	Random proteins (Hypothetical)					WP_001214248.1	51.613	31	15	0	243	273	198	228	0.092	30.4	hypothetical protein	232	b0278		WP_001282683.1	30.435	69	43	2	208	271	53	121	0.18	29.6	flagellar assembly protein FliH	228	b1940		WP_000339954.1	40	25	15	0	58	82	80	104
slr5101	Q6ZEM9	hypothetical protein			Random proteins (Hypothetical)	Random proteins (Hypothetical)					WP_000192349.1	32	50	34	0	80	129	108	157	0.098	29.3	Fe(3+) ions import ATP-binding protein FbpC	348	b0262
slr5102	Q6ZEM8	hypothetical protein			Random proteins (Hypothetical)	Random proteins (Hypothetical)					WP_000573407.1	27.273	88	50	3	3	88	54	129	0.67	27.3	peptide transport system ATP-binding protein SapF	268	b1290
slr5115	Q6ZEL5	hypothetical protein			Random proteins (Hypothetical)	Random proteins (Hypothetical)					WP_000635537.1	54.074	135	62	0	1	135	1	135	9.36e-50	152	peptidyl-tRNA hydrolase ArfB	140	b0191		WP_060667209.1	24.706	85	40	3	8	92	199	259	0.01	32	peptide chain release factor 2	332	n/a		WP_000804726.1	30.588	85	35	3	14	98	221	281
slr5116	Q6ZEL4	hypothetical protein			Random proteins (Hypothetical)	Random proteins (Hypothetical)					WP_000255039.1	35.294	34	22	0	15	48	43	76	0.65	26.6	galactose/methyl galactoside import ATP-binding protein MglA	506	b2149		WP_000704857.1	31.25	48	32	1	29	75	259	306	0.8	26.2	UDP-glucose 6-dehydrogenase	388	b2028		WP_001326926.1	34.375	32	20	1	70	101	161	191
slr6038	Q6YRW6	hypothetical protein		slr6038	Random proteins (Hypothetical)	Random proteins (Hypothetical)					WP_000974813.1	30.645	62	30	3	26	85	25	75	0.77	25	HNH endonuclease	115	b0410
slr6088	Q6YRR6	hypothetical protein			Random proteins (Hypothetical)	Random proteins (Hypothetical)					WP_001336282.1	36.364	33	21	0	62	94	170	202	0.28	28.1	cyclohexanecarboxylate-CoA ligase	548	n/a
slr6094	Q6YRR0	hypothetical protein		slr6094	Random proteins (Hypothetical)	Random proteins (Hypothetical)					WP_000974813.1	35.484	62	27	3	23	82	25	75	0.000783	33.5	HNH endonuclease	115	b0410		WP_001016699.1	30	30	21	0	7	36	251	280	0.6	25.8	UDP-N-acetylenolpyruvoylglucosamine reductase	342	b3972
slr6101	Q6YRQ3	hypothetical protein			Random proteins (Hypothetical)	Random proteins (Hypothetical)					WP_000560266.1	44.068	59	32	1	70	128	80	137	1.49e-10	52.8	transcriptional regulator	138	b3082		WP_001277801.1	33.333	48	31	1	1	48	1	47	0.5	26.9	succinyl-diaminopimelate desuccinylase	375	b2472
slr6104	Q6YRQ0	hypothetical protein			Random proteins (Hypothetical)	Random proteins (Hypothetical)
slr6106	Q6YRP8	hypothetical protein			Random proteins (Hypothetical)	Random proteins (Hypothetical)
slr6107	Q6YRP7	hypothetical protein			Random proteins (Hypothetical)	Random proteins (Hypothetical)					WP_000812796.1	41.379	29	17	0	19	47	128	156	0.17	28.9	DUF484 domain-containing protein	235	b3810
slr7013	Q6ZEI5	hypothetical protein			Random proteins (Hypothetical)	Random proteins (Hypothetical)
slr7015	Q6ZEI3	hypothetical protein			Random proteins (Hypothetical)	Random proteins (Hypothetical)					WP_000111195.1	25.532	47	35	0	110	156	242	288	0.99	26.9	2-octaprenyl-6-methoxyphenyl hydroxylase	392	b2904
slr7016	Q6ZEI2	hypothetical protein			Random proteins (Hypothetical)	Random proteins (Hypothetical)					WP_000220066.1	29.927	137	80	6	137	268	125	250	5.59e-05	41.2	subtype I-E CRISPR-associated endonuclease Cas1	305	b2755
slr7025	Q6ZEH3	hypothetical protein			Random proteins (Hypothetical)	Random proteins (Hypothetical)					WP_001311115.1	70.588	17	4	1	50	65	16	32	0.31	25.4	hypothetical protein	33	n/a
slr7032	Q6ZEG6	hypothetical protein			Random proteins (Hypothetical)	Random proteins (Hypothetical)					WP_000190854.1	58.824	17	7	0	4	20	142	158	0.65	25.8	SpoVR family protein	510	b1188		WP_000347714.1	30	40	27	1	43	82	388	426	0.71	25.8	DNA recombination protein RmuC	475	b3832
slr7058	Q6ZEE0	hypothetical protein			Random proteins (Hypothetical)	Random proteins (Hypothetical)					WP_000974813.1	31.746	63	28	3	23	82	25	75	0.059	28.1	HNH endonuclease	115	b0410
slr7071	Q6ZEC7	hypothetical protein			Random proteins (Hypothetical)	Random proteins (Hypothetical)					WP_001212622.1	25.882	85	52	2	13	97	50	123	0.22	30	serine-type D-Ala-D-Ala carboxypeptidase	477	b3182
slr7076	Q6ZEC2	hypothetical protein			Random proteins (Hypothetical)	Random proteins (Hypothetical)					WP_001407405.1	35.556	45	28	1	26	70	7	50	0.25	27.7	cyclic di-GMP-binding protein	779	b3532		WP_001198861.1	41.667	24	14	0	80	103	31	54	0.65	25	hypothetical protein	54	b0772
slr7088	Q6ZEB0	hypothetical protein			Random proteins (Hypothetical)	Random proteins (Hypothetical)
slr7091	Q6ZEA7	hypothetical protein			Random proteins (Hypothetical)	Random proteins (Hypothetical)
slr7095	Q6ZEA3	hypothetical protein			Random proteins (Hypothetical)	Random proteins (Hypothetical)
slr7102	Q6ZE96	hypothetical protein			Random proteins (Hypothetical)	Random proteins (Hypothetical)					WP_001324546.1	22.819	298	144	12	38	261	1	286	2.68e-08	51.6	hypothetical protein	384	n/a
slr8014	Q6ZE78	hypothetical protein			Random proteins (Hypothetical)	Random proteins (Hypothetical)					WP_000187022.1	24.615	65	48	1	77	141	195	258	0.98	26.2	tRNA (uridine(54)-C5)-methyltransferase TrmA	366	b3965
slr8021	Q6ZE71	hypothetical protein			Random proteins (Hypothetical)	Random proteins (Hypothetical)					WP_000019590.1	27.523	109	68	4	43	145	55	158	0.000247	38.5	carboxy-S-adenosyl-L-methionine synthase CmoA	247	b1870		WP_000098896.1	24.074	108	75	2	43	150	166	266	0.021	32.7	cyclopropane-fatty-acyl-phospholipid synthase	382	b1661		WP_001145827.1	26.027	73	52	1	28	98	140	212
ssl0259	P74458	hypothetical protein			Random proteins (Hypothetical)	Random proteins (Hypothetical)					WP_001209405.1	32.692	52	31	1	1	48	8	59	2.42e-05	36.6	antitoxin	145	n/a		WP_000599636.1	40	45	21	2	14	58	289	327	0.37	25.4	galactarate transporter	444	b3126		WP_000097072.1	61.538	13	5	0	12	24	289	301
ssl0331	Q55785	hypothetical protein			Random proteins (Hypothetical)	Random proteins (Hypothetical)					WP_001307474.1	57.353	68	29	0	3	70	9	76	3.96e-25	86.3	membrane protein insertion efficiency factor YidD	85	b4557		WP_001698223.1	44	25	14	0	49	73	736	760	0.53	25.4	DNA topoisomerase I	865	b1274
ssl0353	Q55772	hypothetical protein		ylmG, ssl0353	Random proteins (Hypothetical)	Random proteins (Hypothetical)					WP_001094831.1	35.135	37	24	0	48	84	44	80	0.001	33.5	hypothetical protein	188	b2952		WP_001094831.1	42.857	28	16	0	48	75	134	161	0.002	32.3	hypothetical protein	188	b2952
ssl0461	P73882	hypothetical protein			Random proteins (Hypothetical)	Random proteins (Hypothetical)
ssl1004	Q55520	hypothetical protein			Random proteins (Hypothetical)	Random proteins (Hypothetical)					WP_001140652.1	25.397	63	46	1	12	73	270	332	0.77	25.4	3-isopropylmalate dehydratase large subunit	466	b0072
ssl1045	P74774	hypothetical protein			Random proteins (Hypothetical)	Random proteins (Hypothetical)					WP_001037419.1	27.778	36	26	0	10	45	336	371	0.25	26.2	zinc-type alcohol dehydrogenase-like protein	426	b4336		WP_000827360.1	35.714	42	20	1	33	74	161	195	0.93	24.6	ribonuclease E	1061	b1084
ssl1046	P74772	hypothetical protein			Random proteins (Hypothetical)	Random proteins (Hypothetical)					WP_001380786.1	52.632	19	9	0	13	31	17	35	0.12	27.3	acyltransferase	301	n/a
ssl1300	P72576	hypothetical protein			Random proteins (Hypothetical)	Random proteins (Hypothetical)					WP_000581937.1	40	55	29	2	25	78	20	71	0.007	29.6	antitoxin MazE	82	b2783		WP_000044401.1	37.838	37	23	0	49	85	178	214	0.39	25.8	glycine cleavage system transcriptional activator	305	b2808
ssl1378	P74636	hypothetical protein			Random proteins (Hypothetical)	Random proteins (Hypothetical)					WP_000139496.1	53.846	26	10	1	51	74	250	275	0.068	27.7	prenyltransferase	308	b3927		WP_001261235.1	36	50	19	2	3	51	63	100	0.45	25.4	hypothetical protein	148	b0961		WP_000860444.1	39.474	38	13	2	32	61	325	360
ssl1417	P74788	hypothetical protein YCF33	ycf33	ycf33	Random proteins (Hypothetical)	Random proteins (Hypothetical)					WP_000380843.1	43.75	32	18	0	25	56	563	594	0.29	25.4	alpha-glucosidase	678	b3878
ssl1792	P72860	hypothetical protein			Random proteins (Hypothetical)	Random proteins (Hypothetical)					WP_000380843.1	29.787	47	33	0	40	86	72	118	0.79	25.4	alpha-glucosidase	678	b3878
ssl1807	P74520	hypothetical protein			Random proteins (Hypothetical)	Random proteins (Hypothetical)					WP_000444929.1	19.737	76	52	1	29	95	313	388	0.046	28.9	p-aminobenzoyl-glutamate hydrolase subunit A	436	b1338		WP_001170162.1	40	30	17	1	66	95	15	43	0.56	25.8	L-asparaginase 1	338	b1767		WP_000945878.1	41.026	39	18	3	35	71	15	50
ssl1911	P73124	glutamine synthetase inactivating factor IF7	gifA	gifA, gif, ssl1911, sll1911	Random proteins (Hypothetical)	Random proteins (Hypothetical)
ssl1923	P73026	hypothetical protein			Random proteins (Hypothetical)	Random proteins (Hypothetical)
ssl2069	P72638	hypothetical protein			Random proteins (Hypothetical)	Random proteins (Hypothetical)					WP_000337665.1	32.143	28	19	0	54	81	261	288	0.61	25	hydrogenase isoenzymes nickel incorporation protein HypB	290	b2727
ssl2148	P74239	hypothetical protein			Random proteins (Hypothetical)	Random proteins (Hypothetical)					WP_000573945.1	33.824	68	37	2	25	92	541	600	0.32	26.6	cation efflux system protein CusA	1047	b0573
ssl2471	P74085	hypothetical protein			Random proteins (Hypothetical)	Random proteins (Hypothetical)					WP_046607878.1	50	22	11	0	31	52	70	91	0.67	23.9	transporter	534	b0846
ssl2595	P73587	hypothetical protein		hliB	Random proteins (Hypothetical)	Random proteins (Hypothetical)					WP_000967595.1	24.49	98	60	2	4	89	3	98	0.003	31.2	hypothetical protein	98	b1251
ssl2733	P72616	hypothetical protein			Random proteins (Hypothetical)	Random proteins (Hypothetical)					WP_000736312.1	32.692	52	35	0	13	64	955	1006	0.086	27.3	hypothetical protein	1653	b2520		WP_001295562.1	26.087	46	32	1	24	69	199	242	0.41	25.4	(2E,6E)-farnesyl- diphosphate-specific ditrans,polycis-undecaprenyl-diphosphate synthase	252	b0174		WP_000109145.1	45.833	24	13	0	32	55	132	155
ssl2749	P73970	hypothetical protein			Random proteins (Hypothetical)	Random proteins (Hypothetical)					WP_001023871.1	46.875	32	15	2	4	34	356	386	0.96	25	colanic acid biosynthesis glycosyltransferase WcaC	405	b2057
ssl2920	P72995	hypothetical protein			Random proteins (Hypothetical)	Random proteins (Hypothetical)					WP_000569430.1	66.667	18	6	0	30	47	46	63	0.49	25	ribonuclease HII	198	b0183		WP_001295373.1	38.462	26	16	0	38	63	274	299	0.91	24.3	IscS subfamily cysteine desulfurase	404	b2530
ssl3177	P73455	hypothetical protein		repA	Random proteins (Hypothetical)	Random proteins (Hypothetical)					WP_001231430.1	31.081	74	47	1	6	75	83	156	2.23e-07	43.5	hypothetical protein	362	b0632		WP_001264088.1	29.508	61	38	1	12	67	78	138	0.13	26.9	curli production assembly/transport component CsgF	138	b1038
ssl3291	P73685	hypothetical protein		rpoD	Random proteins (Hypothetical)	Random proteins (Hypothetical)					WP_000067755.1	42.105	19	11	0	22	40	402	420	0.88	25	replication-associated recombination protein A	447	b0892
ssl3379	P73634	hypothetical protein			Random proteins (Hypothetical)	Random proteins (Hypothetical)					WP_000520781.1	39.286	56	33	1	24	79	28	82	2.02e-05	37.4	ATP-dependent Clp protease adaptor ClpS	106	b0881		WP_000573945.1	53.571	28	12	1	48	74	638	665	0.13	27.7	cation efflux system protein CusA	1047	b0573		WP_001339108.1	40	30	17	1	48	76	193	222
ssl3382	P73630	hypothetical protein			Random proteins (Hypothetical)	Random proteins (Hypothetical)					WP_000921621.1	44.828	29	16	0	16	44	264	292	0.96	23.5	competence/damage-inducible protein A	400	b2248
ssl3446	P73291	hypothetical protein			Random proteins (Hypothetical)	Random proteins (Hypothetical)					WP_000829360.1	25	40	30	0	2	41	130	169	0.93	23.9	tRNA cytosine(34) acetyltransferase TmcA	671	b2474
ssl3573	P74099	hypothetical protein			Random proteins (Hypothetical)	Random proteins (Hypothetical)					WP_001310803.1	58.824	17	7	0	44	60	97	113	0.14	27.3	ISAs1 family transposase	248	n/a
ssl3692	P73815	hypothetical protein			Random proteins (Hypothetical)	Random proteins (Hypothetical)					WP_001300495.1	29.167	48	32	1	36	81	127	174	0.4	26.2	TetR family transcriptional regulator	215	n/a
ssl3712	P73382	hypothetical protein			Random proteins (Hypothetical)	Random proteins (Hypothetical)					WP_000478681.1	38.462	26	16	0	38	63	55	80	0.56	25.4	4-amino-4-deoxychorismate lyase	269	b1096
ssl3829	P73675	hypothetical protein			Random proteins (Hypothetical)	Random proteins (Hypothetical)
ssl5025	Q6ZEV5	hypothetical protein			Random proteins (Hypothetical)	Random proteins (Hypothetical)
ssl5027	Q6ZEV3	hypothetical protein			Random proteins (Hypothetical)	Random proteins (Hypothetical)					WP_000974813.1	33.333	63	27	3	23	82	25	75	0.044	28.5	HNH endonuclease	115	b0410
ssl5031	Q6ZEU9	hypothetical protein			Random proteins (Hypothetical)	Random proteins (Hypothetical)					WP_000770780.1	33.333	30	20	0	4	33	395	424	0.52	23.1	colanic acid biosynthesis pyruvyl transferase WcaK	426	b2044
ssl5064	Q6ZER6	hypothetical protein			Random proteins (Hypothetical)	Random proteins (Hypothetical)					WP_000974813.1	32.258	62	29	3	23	82	25	75	0.008	30.4	HNH endonuclease	115	b0410
ssl5095	Q6ZEN5	hypothetical protein			Random proteins (Hypothetical)	Random proteins (Hypothetical)
ssl5099	Q6ZEN1	hypothetical protein			Random proteins (Hypothetical)	Random proteins (Hypothetical)					WP_000974813.1	33.871	62	28	3	23	82	25	75	0.006	30.8	HNH endonuclease	115	b0410		WP_001016699.1	30	30	21	0	7	36	251	280	0.46	26.2	UDP-N-acetylenolpyruvoylglucosamine reductase	342	b3972
ssl5100	Q6ZEN0	hypothetical protein			Random proteins (Hypothetical)	Random proteins (Hypothetical)					WP_000086722.1	33.333	36	17	1	1	29	343	378	0.26	25.8	phosphate acetyltransferase	714	b2297		WP_000152519.1	30.435	46	25	1	29	67	34	79	0.91	24.3	anaerobic allantoin catabolic oxamate carbamoyltransferase; DUF2877 family protein	271	b0520
ssl5129	Q6ZEK1	hypothetical protein			Random proteins (Hypothetical)	Random proteins (Hypothetical)					WP_001105504.1	26.531	49	36	0	4	52	182	230	0.18	25.8	RNA-splicing ligase RtcB	408	b3421		WP_000736862.1	39.13	23	14	0	39	61	9	31	0.46	23.9	antitoxin	55	b3362		WP_000107576.1	31.148	61	29	3	4	51	412	472
ssl7007	Q6ZEJ1	hypothetical protein			Random proteins (Hypothetical)	Random proteins (Hypothetical)					WP_001264707.1	43.75	32	15	1	1	29	643	674	0.54	25	bifunctional aspartokinase I/homoserine dehydrogenase I	820	b0002
ssl7038	Q6ZEG0	hypothetical protein			Random proteins (Hypothetical)	Random proteins (Hypothetical)					WP_001186469.1	40.385	52	28	2	20	71	40	88	0.63	25.8	bifunctional aldehyde dehydrogenase/enoyl-CoA hydratase	681	b1387
ssl7042	Q6ZEF6	hypothetical protein			Random proteins (Hypothetical)	Random proteins (Hypothetical)					WP_001300638.1	50	20	10	0	38	57	207	226	0.63	25	LysR family transcriptional regulator	293	b2577
ssl7046	Q6ZEF2	hypothetical protein			Random proteins (Hypothetical)	Random proteins (Hypothetical)					WP_001034469.1	31.579	38	24	1	31	66	529	566	0.34	26.2	and surface-associated lipoprotein mucinase	1520	b4466		WP_000101658.1	33.333	33	22	0	31	63	20	52	0.38	25.8	DUF1190 domain-containing protein	212	b4185		WP_001276847.1	44.828	29	14	1	15	43	107	133
ssl7048	Q6ZEF0	hypothetical protein		abrB	Random proteins (Hypothetical)	Random proteins (Hypothetical)					WP_000388269.1	34.375	32	21	0	42	73	199	230	0.85	24.3	hypothetical protein	243	b0274
ssl7053	Q6ZEE5	hypothetical protein			Random proteins (Hypothetical)	Random proteins (Hypothetical)
ssl8005	Q6ZE87	hypothetical protein			Random proteins (Hypothetical)	Random proteins (Hypothetical)					WP_000624298.1	41.667	36	17	2	23	54	42	77	0.37	26.2	L-serine dehydratase 1	454	b1814
ssl8008	Q6ZE84	hypothetical protein			Random proteins (Hypothetical)	Random proteins (Hypothetical)					WP_000455114.1	55.556	18	8	0	52	69	160	177	0.3	25.8	hypothetical protein	238	b2273		WP_000836768.1	35.294	51	28	2	14	61	20	68	0.35	25	hypothetical protein	77	b1542		WP_000702535.1	35.714	28	18	0	12	39	371	398
ssl8028	Q6ZE64	hypothetical protein		abrB	Random proteins (Hypothetical)	Random proteins (Hypothetical)					WP_000015200.1	31.034	29	20	0	33	61	1086	1114	0.4	25.4	RHS element protein	1397	b0699		WP_000015298.1	31.034	29	20	0	33	61	1086	1114	0.41	25.4	RHS element protein	1411	b3482		WP_000267514.1	31.034	29	20	0	33	61	164	192
ssr0109	P72574	hypothetical protein			Random proteins (Hypothetical)	Random proteins (Hypothetical)
ssr0332	P74797	hypothetical protein			Random proteins (Hypothetical)	Random proteins (Hypothetical)					WP_000448381.1	35.294	34	19	1	23	56	9	39	0.96	24.3	lipid A biosynthesis myristoyltransferase	323	b1855
ssr0336	P74798	hypothetical protein			Random proteins (Hypothetical)	Random proteins (Hypothetical)					WP_001259255.1	28.571	35	25	0	1	35	17	51	0.21	25.8	antitoxin YefM	83	b2017
ssr0349	P74790	hypothetical protein			Random proteins (Hypothetical)	Random proteins (Hypothetical)					WP_000994905.1	27.778	54	38	1	4	56	191	244	0.58	24.6	oligopeptide transport ATP-binding protein OppF	334	b1247
ssr0657	P74434	hypothetical protein			Random proteins (Hypothetical)	Random proteins (Hypothetical)					WP_000643228.1	32.353	34	23	0	45	78	219	252	0.85	25.4	6-phospho-beta-glucosidase BglB	470	b3721
ssr0692	P74791	hypothetical protein		ssr0692	Random proteins (Hypothetical)	Random proteins (Hypothetical)
ssr0756	P74377	hypothetical protein			Random proteins (Hypothetical)	Random proteins (Hypothetical)					WP_000443661.1	66.667	12	4	0	42	53	76	87	0.74	24.3	DNA ligase (NAD(+)) LigA	671	b2411		WP_001393538.1	32.075	53	34	2	1	52	332	383	0.84	23.9	O-unit flippase Wzx	415	b2037
ssr1041	P74801	hypothetical protein			Random proteins (Hypothetical)	Random proteins (Hypothetical)					WP_000212426.1	38.889	36	20	1	22	55	308	343	0.014	29.6	6-N-hydroxylaminopurine detoxification oxidoreductase	369	b0947		WP_001016605.1	35.088	57	33	3	4	59	12	65	0.035	28.5	xanthine dehydrogenase iron-sulfur-binding subunit	159	b2868		WP_000206388.1	39.394	33	20	0	20	52	282	314
ssr1155	P72960	hypothetical protein			Random proteins (Hypothetical)	Random proteins (Hypothetical)
ssr1258	P74641	hypothetical protein			Random proteins (Hypothetical)	Random proteins (Hypothetical)					WP_000986601.1	38.235	34	20	1	1	33	201	234	0.053	27.7	alpha-glucosidase/alpha-galactosidase	451	b4119		WP_001043877.1	29.091	55	39	0	1	55	1	55	0.084	26.9	methionine-R-sulfoxide reductase	165	b1832
ssr1375	P74031	hypothetical protein			Random proteins (Hypothetical)	Random proteins (Hypothetical)					WP_000893278.1	31.429	35	24	0	24	58	205	239	0.53	24.6	gamma-glutamyl-phosphate reductase	417	b0243
ssr1407	P74775	hypothetical protein			Random proteins (Hypothetical)	Random proteins (Hypothetical)					WP_001026418.1	26.19	42	31	0	28	69	106	147	0.36	25.4	cytochrome c-type biogenesis protein CcmE	159	b2188		WP_000101737.1	42.5	40	21	2	24	62	68	106	0.54	24.6	transcriptional regulator	215	b0464
ssr1425	P74777	hypothetical protein YCF34	ycf34	ycf34	Random proteins (Hypothetical)	Random proteins (Hypothetical)
ssr1499	P73578	hypothetical protein			Random proteins (Hypothetical)	Random proteins (Hypothetical)					WP_000018596.1	37.5	48	22	3	7	46	86	133	0.64	25.4	phenylalanine--tRNA ligase subunit alpha	327	b1714		WP_000166270.1	38.462	26	16	0	17	42	89	114	0.65	25	hypothetical protein	183	b4234		WP_001698736.1	29.167	48	34	0	8	55	132	179
ssr1513	P74767	hypothetical protein			Random proteins (Hypothetical)	Random proteins (Hypothetical)					WP_071524883.1	34.483	29	19	0	1	29	1	29	0.079	26.9	autotransporter outer membrane beta-barrel domain-containing protein	362	b4520		WP_001213834.1	57.143	21	7	1	5	25	340	358	0.21	25.8	2-amino-3-ketobutyrate CoA ligase	398	b3617
ssr1558	P74779	hypothetical protein			Random proteins (Hypothetical)	Random proteins (Hypothetical)					WP_001028905.1	32	50	34	0	34	83	290	339	0.006	31.2	hypothetical protein	350	b3491		WP_000637982.1	20.779	77	55	1	8	84	21	91	0.91	24.6	1,4-dihydroxy-2-naphthoyl-CoA hydrolase	136	b1686
ssr1698	P73129	hypothetical protein			Random proteins (Hypothetical)	Random proteins (Hypothetical)					WP_000847837.1	29.762	84	46	4	3	74	148	230	0.28	26.6	protein FrlC	276	b4474		WP_001129722.1	25	64	42	1	38	95	7	70	0.32	26.2	ssDNA-binding protein, function unknown	180	b3283		WP_000235508.1	45.455	22	12	0	71	92	303	324
ssr1951	P74255	hypothetical protein			Random proteins (Hypothetical)	Random proteins (Hypothetical)
ssr2009	P73347	hypothetical protein			Random proteins (Hypothetical)	Random proteins (Hypothetical)					WP_000775540.1	37.931	29	18	0	59	87	357	385	0.99	25	succinate dehydrogenase flavoprotein subunit	588	b0723
ssr2062	P73494	hypothetical protein		ssr2062	Random proteins (Hypothetical)	Random proteins (Hypothetical)
ssr2067	P73499	hypothetical protein			Random proteins (Hypothetical)	Random proteins (Hypothetical)					WP_001200769.1	24.59	61	27	1	21	62	79	139	0.88	24.6	transcriptional regulator	397	b2550
ssr2130	P74201	hypothetical protein			Random proteins (Hypothetical)	Random proteins (Hypothetical)					WP_001279752.1	29.268	41	29	0	4	44	259	299	0.58	24.6	transporter	553	b3685
ssr2142	P72826	hypothetical protein YCF19	ycf19	ycf19, ylmG	Random proteins (Hypothetical)	Random proteins (Hypothetical)					WP_001094831.1	30.303	66	44	1	18	83	109	172	0.00016	35.4	hypothetical protein	188	b2952
ssr2439	Q01904	hypothetical protein			Random proteins (Hypothetical)	Random proteins (Hypothetical)					WP_000594006.1	23.009	113	59	3	3	88	226	337	0.001	33.5	methionine import ATP-binding protein MetN	343	b0199		WP_000055741.1	21.951	82	61	1	8	89	118	196	0.16	27.3	acetyl-CoA carboxylase carboxyltransferase subunit alpha	319	b0185
ssr2611	P73442	hypothetical protein			Random proteins (Hypothetical)	Random proteins (Hypothetical)
ssr2708	P72999	hypothetical protein			Random proteins (Hypothetical)	Random proteins (Hypothetical)					WP_000922639.1	43.478	23	13	0	26	48	95	117	0.17	25.4	arsenical efflux pump membrane protein ArsB	429	b3502
ssr2711	P73000	hypothetical protein			Random proteins (Hypothetical)	Random proteins (Hypothetical)					WP_001230242.1	80	15	3	0	60	74	118	132	0.28	26.2	cytochrome c-type protein TorC	390	b0996
ssr2781	P74669	hypothetical protein			Random proteins (Hypothetical)	Random proteins (Hypothetical)					WP_000388150.1	29.114	79	46	2	11	79	143	221	0.62	25.4	xanthine dehydrogenase molybdenum-binding subunit XdhA	765	b2866
ssr2802	P74270	hypothetical protein			Random proteins (Hypothetical)	Random proteins (Hypothetical)					WP_001112606.1	35.714	28	18	0	19	46	304	331	0.53	24.3	transporter	476	b0007
ssr2803	P74271	hypothetical protein			Random proteins (Hypothetical)	Random proteins (Hypothetical)
ssr2806	P74272	hypothetical protein			Random proteins (Hypothetical)	Random proteins (Hypothetical)
ssr2843	P73199	hypothetical protein			Random proteins (Hypothetical)	Random proteins (Hypothetical)					WP_001258819.1	45.161	31	16	1	12	42	289	318	0.29	26.2	chitoporin	468	b0681
ssr2962	P73044	hypothetical protein		ssr2962	Random proteins (Hypothetical)	Random proteins (Hypothetical)					WP_000077805.1	29.787	47	23	1	21	67	862	898	0.5	25	enterobactin synthase component F	1293	b0586
ssr3000	P72801	hypothetical protein			Random proteins (Hypothetical)	Random proteins (Hypothetical)
ssr3409	P73229	hypothetical protein		mrpF, ssr3409	Random proteins (Hypothetical)	Random proteins (Hypothetical)
ssr3410	P73230	hypothetical protein		mrpG, ssr3410	Random proteins (Hypothetical)	Random proteins (Hypothetical)
ssr3571	P73973	hypothetical protein			Random proteins (Hypothetical)	Random proteins (Hypothetical)					WP_001259255.1	31.765	85	54	1	1	85	1	81	1.32e-08	44.7	antitoxin YefM	83	b2017		WP_000921621.1	30.588	85	46	2	11	86	164	244	0.036	28.9	competence/damage-inducible protein A	400	b2248
ssr5011	Q6ZEW9	hypothetical protein			Random proteins (Hypothetical)	Random proteins (Hypothetical)					WP_000994920.1	32.857	70	43	2	4	71	14	81	7.56e-09	45.1	YggU family protein	96	b2953
ssr5019	Q6ZEW1	hypothetical protein			Random proteins (Hypothetical)	Random proteins (Hypothetical)					WP_001295373.1	51.852	54	24	1	7	58	5	58	8.98e-12	55.1	IscS subfamily cysteine desulfurase	404	b2530
ssr5092	Q6ZEN8	hypothetical protein			Random proteins (Hypothetical)	Random proteins (Hypothetical)
ssr5106	Q6ZEM4	hypothetical protein			Random proteins (Hypothetical)	Random proteins (Hypothetical)
ssr5121	Q6ZEK9	hypothetical protein			Random proteins (Hypothetical)	Random proteins (Hypothetical)
ssr6032	Q6YRX2	hypothetical protein			Random proteins (Hypothetical)	Random proteins (Hypothetical)					WP_000934920.1	37.838	37	22	1	31	66	207	243	0.4	25.4	phosphatidylserine decarboxylase proenzyme	322	b4160
ssr6046	Q6YRV8	hypothetical protein			Random proteins (Hypothetical)	Random proteins (Hypothetical)					WP_000702535.1	44.737	38	21	0	2	39	345	382	0.012	29.3	nitrate reductase subunit beta	514	b1467		WP_000534858.1	31.818	44	29	1	6	49	4	46	0.015	28.1	antitoxin RelB	79	b1564		WP_000930123.1	30.909	55	33	2	6	55	3	57
ssr7017	Q6ZEI1	hypothetical protein			Random proteins (Hypothetical)	Random proteins (Hypothetical)					WP_000842820.1	44.444	36	17	2	18	52	244	277	0.48	25.8	protein HtrL	285	n/a		WP_000478681.1	27.778	54	39	0	13	66	182	235	0.52	25.8	4-amino-4-deoxychorismate lyase	269	b1096		WP_000837921.1	40	25	15	0	8	32	53	77
ssr7072	Q6ZEC6	hypothetical protein			Random proteins (Hypothetical)	Random proteins (Hypothetical)
ssr7093	Q6ZEA5	hypothetical protein			Random proteins (Hypothetical)	Random proteins (Hypothetical)					WP_001107467.1	29.412	68	39	2	24	82	26	93	0.38	26.2	ATP-dependent zinc metalloprotease FtsH	644	b3178		WP_001192973.1	47.619	21	11	0	72	92	94	114	0.56	25.8	fumarate reductase flavoprotein subunit	602	b4154
slr0242	P72697	bacterioferritin comigratory protein homolog		bcp, prxQ, prxQ-B1	Other transport & Binding Proteins	Transport & Binding Proteins	Unknown	24.2	0		WP_001068682.1	37.086	151	95	0	5	155	4	154	1.86e-36	120	peroxiredoxin	156	b2480		WP_000052796.1	27.891	147	92	4	18	159	18	155	5.01e-10	52.8	alkyl hydroperoxide reductase subunit C	187	b0605		WP_000084387.1	24.219	128	84	4	11	133	25	144
sll0224	P72707	amino-acid ABC transporter binding protein			Other transport & Binding Proteins	Transport & Binding Proteins	Soluble proteins	37.9	6		WP_001177086.1	30.075	266	170	5	24	284	30	284	5.39e-37	130	glutamate/aspartate periplasmic-binding protein	302	b0655		WP_001381453.1	26.794	209	140	7	43	243	7	210	2.95e-12	62.8	amino acid ABC transporter substrate-binding protein	305	n/a		WP_001296168.1	24.621	264	174	10	9	265	15	260
sll0221	P72719	bacterioferritin comigratory protein		bcp, prxQ, prxQ-B2	Other transport & Binding Proteins	Transport & Binding Proteins	Soluble proteins	39.5	0		WP_001068682.1	34.932	146	86	2	44	181	10	154	2.74e-25	92.8	peroxiredoxin	156	b2480		WP_000052796.1	30.909	110	70	2	57	160	23	132	3.57e-13	62	alkyl hydroperoxide reductase subunit C	187	b0605		WP_000084387.1	28.226	124	79	4	38	154	19	139
sll1762	P73643	periplasmic protein, putative polar amino acid transport system substrate-binding protein			Other transport & Binding Proteins	Transport & Binding Proteins	Soluble proteins	37.9	0		WP_001177086.1	26.255	259	177	6	109	361	31	281	6.78e-20	86.3	glutamate/aspartate periplasmic-binding protein	302	b0655		WP_001296168.1	25.097	259	177	6	96	351	19	263	2.14e-16	75.5	cystine-binding periplasmic protein	266	b1920		WP_001295339.1	27.481	262	158	10	95	348	4	241
sll0064	Q55146	periplasmic protein, putative polar amino acid transport system substrate-binding protein			Other transport & Binding Proteins	Transport & Binding Proteins	Soluble proteins	45.3	2		WP_001177086.1	23.967	242	173	6	28	263	31	267	1.73e-18	80.5	glutamate/aspartate periplasmic-binding protein	302	b0655		WP_001296168.1	26.923	130	88	3	10	139	15	137	4.47e-09	52.8	cystine-binding periplasmic protein	266	b1920		WP_001381453.1	27.805	205	132	10	45	241	6	202
slr1794	P72799	probable anion transporting ATPase			Other transport & Binding Proteins	Transport & Binding Proteins	Soluble proteins	28.2	0		WP_000101055.1	42.5	40	23	0	3	42	4	43	0.009	34.3	septum site-determining protein MinD	270	b1175		WP_011310329.1	25.694	144	71	7	10	138	2	124	0.17	30.4	cell division protein	242	b3533
sll0895	Q55507	CysQ protein homolog		cysQ, amtA	Other transport & Binding Proteins	Transport & Binding Proteins	Unknown	66.7	12		WP_000886919.1	32.227	211	122	10	10	216	2	195	9.41e-22	88.6	3'(2'),5'-bisphosphate nucleotidase CysQ	246	b4213		WP_000553451.1	26.786	224	139	8	35	247	21	230	7.72e-15	70.1	inositol monophosphatase	267	b2533
slr0354	Q55649	ATP-binding protein of ABC transporter			Other transport & Binding Proteins	Transport & Binding Proteins	Soluble proteins	102.4	10		WP_000021036.1	36.946	203	109	6	18	205	17	215	1.02e-31	115	sulfate/thiosulfate import ATP-binding protein CysA	365	b2422		WP_000192349.1	33.173	208	122	8	16	209	19	223	6.5e-26	99.8	Fe(3+) ions import ATP-binding protein FbpC	348	b0262		WP_000573407.1	34.951	206	115	5	19	208	30	232
sll0385	Q55740	ATP-binding protein of ABC transporter		cbiO	Other transport & Binding Proteins	Transport & Binding Proteins	Unknown	49.7	12		WP_000021036.1	37.674	215	117	7	62	263	13	223	2.48e-34	124	sulfate/thiosulfate import ATP-binding protein CysA	365	b2422		WP_001272991.1	35.745	235	132	6	50	268	3	234	3.96e-34	121	L-cystine ABC transporter ATP-binding protein YecC	250	b1917		WP_000996005.1	33.197	244	152	6	33	270	4	242
slr0324	Q55529	probable oligopeptides ABC transporter permease protein		appC	Other transport & Binding Proteins	Transport & Binding Proteins	Unknown	87.6	6		WP_001236051.1	36	275	160	3	18	289	32	293	1.93e-55	179	glutathione ABC transporter permease	303	b0832		WP_000979661.1	34.138	290	178	2	2	289	15	293	1.59e-46	155	peptide ABC transporter permease	302	b1245		WP_000979626.1	32.959	267	168	1	23	289	30	285
sll0484	Q55821	ATP-binding protein of ABC transporter			Other transport & Binding Proteins	Transport & Binding Proteins	Unknown	40.3	6		WP_001033694.1	38.667	225	132	3	21	242	5	226	1.1e-48	157	lipoprotein ABC transporter ATP-binding protein LolD	233	b1117		WP_001110573.1	37.5	224	138	2	17	239	2	224	2.47e-48	156	ABC transporter ATP-binding protein	228	b0495		WP_000188144.1	40.444	225	131	3	20	243	3	225
slr0251	P72710	ATP-binding protein of ABC transporter	ycf85	ycf85	Other transport & Binding Proteins	Transport & Binding Proteins	PM	40.5	3		WP_000224099.1	50	244	118	2	10	252	1	241	1.11e-77	232	ABC transporter ATP-binding protein	241	b3201		WP_000082101.1	37.037	243	134	6	22	248	15	254	2.16e-43	144	ABC transporter ATP-binding protein	255	b3455		WP_001341191.1	30.932	236	157	3	13	247	2	232
sll0671	Q55968	probable cation transporter		sll0671	Other transport & Binding Proteins	Transport & Binding Proteins	Unknown	28.7	0		WP_000947159.1	26.638	229	137	8	159	369	101	316	1.32e-11	62	magnesium transporter CorA	316	b3816		WP_000387388.1	22.414	174	123	2	202	369	160	327	1.25e-10	58.9	zinc transporter ZntB	327	b1342		WP_000192523.1	26.667	60	41	2	41	99	258	315
slr1494	P72613	MDR (multidrug resistance) family ABC transporter			Other transport & Binding Proteins	Transport & Binding Proteins	Unknown	104.9	8		WP_000551270.1	32.456	228	146	2	372	598	341	561	2.45e-29	119	lipid A export ATP-binding/permease MsbA	582	b0914		WP_001235649.1	27.042	355	216	8	248	598	238	553	4.58e-29	119	multidrug ABC transporter permease/ATP-binding protein	590	b0448		WP_001043598.1	32.669	251	152	5	360	603	331	571
slr1202	P73352	permease protein of sugar ABC transporter		lacF	Other transport & Binding Proteins	Transport & Binding Proteins	Unknown	29.9	0		WP_000099289.1	28.058	278	191	5	16	289	14	286	2.52e-26	102	sn-glycerol 3-phosphate ABC transporter permease	295	b3450		WP_001080790.1	29.07	258	167	6	31	281	29	277	1.63e-24	97.4	ABC transporter permease	293	b1311		WP_001297290.1	29.084	251	158	8	57	289	259	507
slr1723	P73854	permease protein of sugar ABC transporter		lacG	Other transport & Binding Proteins	Transport & Binding Proteins	PM	54.3	13		WP_000224659.1	29.851	268	183	3	7	270	14	280	9.96e-35	123	ABC transporter permease	280	b1312		WP_000572177.1	29.183	257	172	4	10	257	15	270	2.94e-27	103	sn-glycerol 3-phosphate ABC transporter permease	281	b3450		WP_001252058.1	28	275	174	6	16	270	26	296
sll0142	P74461	probable cation efflux system protein		sll0142	Other transport & Binding Proteins	Transport & Binding Proteins	PM	112	4		WP_000667481.1	29.032	1054	683	17	12	1048	5	1010	1.25e-92	316	multidrug resistance protein MdtC	1025	b2076		WP_001197875.1	27.658	1063	707	17	4	1048	6	1024	5.49e-89	306	multidrug resistance protein MdtB	1040	b2075		WP_001273151.1	25.141	1062	738	21	10	1048	1	1028
sll0182	Q55774	ABC transporter ATP-binding protein		sll0182	Other transport & Binding Proteins	Transport & Binding Proteins	PM	39.5	0		WP_000628576.1	30	520	325	10	149	650	61	559	1.58e-69	233	ABC transporter ATP-binding protein	561	b1496		WP_001202177.1	30.418	263	152	7	396	643	292	538	1.7e-21	95.5	cysteine/glutathione ABC transporter ATP-binding protein/permease CydC	573	b0886		WP_000202996.1	32.749	171	96	4	453	619	5	160
sll0240	P73898	ABC transporter ATP-binding protein			Other transport & Binding Proteins	Transport & Binding Proteins	PM	33.3	5		WP_000179165.1	38.813	219	128	2	2	218	4	218	7.83e-47	155	maltose/maltodextrin import ATP-binding protein MalK	371	b4035		WP_000996005.1	39.091	220	128	2	1	218	19	234	8.31e-46	153	putrescine transport ATP-binding protein PotG	377	b0855		WP_000021036.1	41.014	217	118	2	2	212	3	215
sll0312	Q55652	probable oligopeptides ABC transporter permease protein		appB	Other transport & Binding Proteins	Transport & Binding Proteins	PM	59	3		WP_000938855.1	34.731	334	201	4	15	332	4	336	8.83e-58	187	peptide ABC transporter permease	339	b3539		WP_000936043.1	34.169	319	191	4	15	332	4	304	1.24e-54	178	glutathione ABC transporter permease	306	b0831		WP_000947068.1	33.645	321	193	6	15	332	4	307
sll0415	P22040	ATP-binding protein of ABC transporter			Other transport & Binding Proteins	Transport & Binding Proteins	PM	60	14		WP_000996107.1	33.333	210	132	4	73	277	348	554	2.76e-32	124	ABC transporter ATPase	578	b0794		WP_000996107.1	28	300	192	7	69	353	22	312	1.87e-28	113	ABC transporter ATPase	578	b0794		WP_000149156.1	35.5	200	123	4	77	273	299	495
sll0489	Q55816	ATP-binding protein of ABC transporter			Other transport & Binding Proteins	Transport & Binding Proteins	PM	48.6	1		WP_000996107.1	35.586	222	141	2	1	221	329	549	3.45e-45	159	ABC transporter ATPase	578	b0794		WP_000996107.1	35.714	210	133	2	16	224	22	230	3.64e-34	129	ABC transporter ATPase	578	b0794		WP_000149156.1	34.783	253	152	5	2	242	277	528
sll0507	Q55481	probable cation transporter		rfrO	Other transport & Binding Proteins	Transport & Binding Proteins	PM	97.5	9		WP_000947159.1	38.961	77	47	0	302	378	240	316	2.9e-12	63.9	magnesium transporter CorA	316	b3816		WP_000387388.1	24.725	182	130	2	203	378	147	327	8.02e-12	62.8	zinc transporter ZntB	327	b1342
sll0575	P74730	probable lipopolysaccharide ABC transporter ATP binding subunit		rfbB, sll0575	Other transport & Binding Proteins	Transport & Binding Proteins	PM	70.6	0		WP_000569083.1	28.448	232	145	5	35	247	9	238	4.96e-18	77.8	glutamine transport ATP-binding protein GlnQ	240	b0809		WP_000192349.1	27.273	209	137	5	44	239	21	227	8.46e-18	78.6	Fe(3+) ions import ATP-binding protein FbpC	348	b0262		WP_000173631.1	28.505	214	125	6	38	227	21	230
sll0672	Q59999	cation-transporting p-type ATPase PacL	pacL	pacL	Other transport & Binding Proteins	Transport & Binding Proteins	PM	67	5		WP_000471889.1	29.639	803	479	21	43	831	62	792	2e-92	310	magnesium-translocating P-type ATPase	898	b4242		WP_000087939.1	25.17	588	307	16	146	724	103	566	2.11e-28	119	potassium-transporting ATPase B chain	682	b0697		WP_000106551.1	35.294	170	80	3	570	739	552	691
sll0778	Q55956	ABC transporter, ATP-binding protein			Other transport & Binding Proteins	Transport & Binding Proteins	PM	98.4	11		WP_000569083.1	34.01	197	125	3	243	434	16	212	1.82e-30	117	glutamine transport ATP-binding protein GlnQ	240	b0809		WP_000078349.1	32.323	198	127	4	243	434	27	223	1e-25	103	amino acid ABC transporter ATPase	252	b3271		WP_000021036.1	33.333	198	125	4	243	434	17	213
sll0912	P74317	ABC transporter ATP binding protein			Other transport & Binding Proteins	Transport & Binding Proteins	Unknown	25.5	3		WP_000046749.1	38.388	521	314	5	16	533	19	535	2.35e-120	366	energy-dependent translational throttle protein EttA	555	b4391		WP_000046749.1	33.463	257	126	7	331	549	19	268	4.9e-31	124	energy-dependent translational throttle protein EttA	555	b4391		WP_000046749.1	33.607	244	123	7	3	243	323	530
sll1001	P73030	ATP-binding protein of ABC transporter		sltC1	Other transport & Binding Proteins	Transport & Binding Proteins	PM	111.8	12		WP_000438245.1	35.433	254	153	3	5	256	8	252	8e-42	141	phospholipid ABC transporter ATP-binding protein MlaF	269	b3195		WP_000192349.1	34.061	229	134	5	5	231	6	219	1.05e-37	132	Fe(3+) ions import ATP-binding protein FbpC	348	b0262		WP_001272991.1	34.375	256	142	7	6	249	4	245
sll1041	P72734	similar to sulfate transport ATP-binding protein CysA	cysA	sltC2	Other transport & Binding Proteins	Transport & Binding Proteins	PM	43.4	0		WP_000192349.1	35.2	250	147	5	8	256	6	241	3.43e-42	144	Fe(3+) ions import ATP-binding protein FbpC	348	b0262		WP_000569083.1	36.681	229	134	3	8	235	1	219	2.84e-41	139	glutamine transport ATP-binding protein GlnQ	240	b0809		WP_000021036.1	37.168	226	127	4	9	231	3	216
sll1076	P73273	cation-transporting ATPase PacL	pacL	pacL, ziaA	Other transport & Binding Proteins	Transport & Binding Proteins	PM	95.5	12		WP_000471889.1	26.986	856	507	18	23	862	51	804	7.16e-80	276	magnesium-translocating P-type ATPase	898	b4242		WP_000087939.1	24.711	692	337	26	88	760	60	586	1.09e-21	97.8	potassium-transporting ATPase B chain	682	b0697		WP_000106551.1	30.612	245	123	8	524	754	479	690
sll1082	P73265	ABC transport system ATP-binding protein		nrtD	Other transport & Binding Proteins	Transport & Binding Proteins	PM	64.3	6		WP_000939375.1	41.825	263	144	3	3	265	2	255	1.1e-66	205	taurine import ATP-binding protein TauB	255	b0366		WP_000996005.1	42.105	209	114	3	3	208	20	224	1.18e-49	164	putrescine transport ATP-binding protein PotG	377	b0855		WP_000021036.1	43.318	217	108	5	1	208	1	211
sll1087	P74252	similar to sodium/glucose cotransporter			Other transport & Binding Proteins	Transport & Binding Proteins	PM	33.2	6		WP_001087145.1	26.005	423	284	9	25	429	25	436	1.56e-27	113	solute:sodium symporter family transporter	571	b3679		WP_001175728.1	26.685	371	237	11	12	367	12	362	5.91e-21	92.4	sodium:pantothenate symporter	483	b3258		WP_001018479.1	25.652	460	299	13	11	449	13	450
sll1180	P74176	toxin secretion ABC transporter ATP-binding protein		hlyB	Other transport & Binding Proteins	Transport & Binding Proteins	PM	68.7	6		WP_000551270.1	29.711	589	395	9	425	1004	1	579	3.55e-73	250	lipid A export ATP-binding/permease MsbA	582	b0914		WP_001256201.1	28.454	608	364	13	438	1007	4	578	3.32e-66	231	multidrug resistance-like ATP-binding protein MdlB	593	b0449		WP_001235649.1	29.16	583	393	10	438	1010	7	579
sll1202	P72598	iron(III) dicitrate-binding protein of ABC transporter, FecB homolog			Other transport & Binding Proteins	Transport & Binding Proteins	PM	76.8	8		WP_000879155.1	25.352	284	164	13	57	331	37	281	1.16e-11	61.6	Fe(3+) dicitrate-binding periplasmic protein	300	b4290		WP_001234311.1	21.239	226	149	6	34	248	32	239	2.46e-05	42.4	ferrienterobactin-binding periplasmic protein	318	b0590		WP_001310529.1	20.765	183	126	3	57	232	35	205
sll1263	P74068	cation efflux system protein		sll1263	Other transport & Binding Proteins	Transport & Binding Proteins	PM	103.6	10		WP_001076742.1	29.924	264	181	3	23	285	26	286	1.14e-34	125	cation-efflux pump FieF	300	b3915		WP_000951292.1	25.651	269	183	9	30	291	41	299	1.55e-10	58.2	zinc transporter ZitB	313	b0752		WP_001128335.1	27.049	122	81	3	149	262	286	407
sll1276	P73533	ATP-binding protein of ABC transporter			Other transport & Binding Proteins	Transport & Binding Proteins	PM	47.8	0		WP_000551270.1	33.27	523	344	4	14	533	61	581	8.66e-97	302	lipid A export ATP-binding/permease MsbA	582	b0914		WP_001235649.1	33.652	523	329	8	16	531	60	571	1.09e-83	268	multidrug ABC transporter permease/ATP-binding protein	590	b0448		WP_001256201.1	31.97	538	321	13	18	533	63	577
sll1374	P74168	probable sugar transporter		melB	Other transport & Binding Proteins	Transport & Binding Proteins	PM	37	0		WP_000834439.1	33.333	228	143	3	5	230	1	221	1.94e-32	126	inner membrane symporter YicJ	460	b3657		WP_000834439.1	30	120	75	4	427	543	338	451	6.55e-05	42.4	inner membrane symporter YicJ	460	b3657		WP_000192863.1	33.498	203	119	4	9	207	3	193
sll1481	P74617	ABC-transporter membrane fusion protein			Other transport & Binding Proteins	Transport & Binding Proteins	PM	51.1	3		WP_000446378.1	26.016	246	134	7	164	399	85	292	2.06e-09	55.8	multidrug resistance protein MdtN	343	b4082		WP_001393495.1	34.074	135	84	4	90	221	51	183	1.19e-05	43.9	secretion protein HlyD	331	b0795		WP_000746442.1	24.359	156	103	3	239	391	119	262
sll1614	P37367	cation-transporting P-type ATPase	pma1	pma1	Other transport & Binding Proteins	Transport & Binding Proteins	PM	45.2	0		WP_000471889.1	29.219	794	498	17	15	796	49	790	3.89e-95	317	magnesium-translocating P-type ATPase	898	b4242		WP_000087939.1	24.78	569	296	19	134	692	120	566	7.7e-20	91.7	potassium-transporting ATPase B chain	682	b0697		WP_000083955.1	34.857	175	78	4	544	711	649	794
sll1725	P73400	ATP-binding protein of ABC transporter			Other transport & Binding Proteins	Transport & Binding Proteins	PM	48.3	11		WP_000551270.1	31.757	592	375	8	15	599	10	579	6.66e-90	286	lipid A export ATP-binding/permease MsbA	582	b0914		WP_001235649.1	31.443	582	375	6	25	601	11	573	1.47e-83	270	multidrug ABC transporter permease/ATP-binding protein	590	b0448		WP_001202177.1	29.481	597	358	14	26	597	13	571
sll1864	P74477	probable chloride channel protein			Other transport & Binding Proteins	Transport & Binding Proteins	PM	51.1	4		WP_000845394.1	33.647	425	244	10	33	433	39	449	8.5e-40	150	ClC family H(+)/Cl(-) exchange transporter	473	b0155		WP_071592181.1	27.879	330	212	10	112	429	107	422	2.32e-16	79.3	voltage-gated ClC-type chloride channel ClcB	430	b1592		WP_071592181.1	27.848	158	103	4	44	190	234	391
sll1870	P74140	ATP-binding protein of ABC transporter			Other transport & Binding Proteins	Transport & Binding Proteins	PM	81.2	6		WP_000594006.1	38.537	205	120	4	22	221	21	224	1.47e-35	125	methionine import ATP-binding protein MetN	343	b0199		WP_000569083.1	33.175	211	129	6	17	220	12	217	1.78e-29	107	glutamine transport ATP-binding protein GlnQ	240	b0809		WP_000173631.1	34.615	208	123	4	20	217	26	230
slr0369	Q55584	RND multidrug efflux transporter		envD	Other transport & Binding Proteins	Transport & Binding Proteins	PM	60.9	9		WP_001273238.1	37.776	1043	615	13	5	1038	1	1018	0	686	multidrug efflux RND transporter permease subunit	1034	b3266		WP_001132469.1	37.56	1041	617	15	7	1038	3	1019	0	685	multidrug efflux RND transporter permease subunit	1049	b0462		WP_001273151.1	35.389	1054	647	11	5	1050	1	1028
slr0401	P74431	periplasmic polyamine-binding protein of ABC transporter		potD, slr0401	Other transport & Binding Proteins	Transport & Binding Proteins	PM	47.6	0		WP_000759317.1	24.585	301	192	6	44	344	38	303	4.37e-23	95.9	spermidine/putrescine-binding periplasmic protein	348	b1123		WP_000126072.1	25.869	259	160	10	109	341	77	329	5.78e-17	78.6	putrescine-binding periplasmic protein	370	b0854		WP_000047424.1	25.296	253	166	9	107	344	90	334
slr0454	P74693	RND multidrug efflux transporter		acrB	Other transport & Binding Proteins	Transport & Binding Proteins	PM	36.6	0		WP_001197875.1	30.388	747	436	15	227	897	285	1023	1.62e-75	264	multidrug resistance protein MdtB	1040	b2075		WP_001197875.1	22.727	176	131	2	31	201	13	188	0.1	33.1	multidrug resistance protein MdtB	1040	b2075		WP_000667481.1	30.672	551	302	11	35	505	8	558
slr0615	Q55856	ATP-binding protein of ABC transporter			Other transport & Binding Proteins	Transport & Binding Proteins	PM	65.7	4		WP_001235649.1	32.292	576	382	4	8	579	6	577	2.17e-103	321	multidrug ABC transporter permease/ATP-binding protein	590	b0448		WP_000551270.1	27.778	576	397	8	5	569	8	575	3.09e-69	231	lipid A export ATP-binding/permease MsbA	582	b0914		WP_001202177.1	28.599	514	323	14	72	566	78	566
slr0639	Q55717	mechanosensitive ion channel homolog			Other transport & Binding Proteins	Transport & Binding Proteins	PM	83.8	1		WP_000389818.1	39.37	254	154	0	29	282	23	276	4.59e-64	200	small-conductance mechanosensitive channel	286	b2923		WP_000177732.1	26.4	250	181	3	37	283	846	1095	1.19e-21	92	mechanosensitive channel MscK	1120	b0465		WP_001236847.1	25	244	180	3	37	277	834	1077
slr0822	P74062	cation-transporting P-type ATPase PacL		pacL	Other transport & Binding Proteins	Transport & Binding Proteins	PM	20.4	0		WP_000471889.1	29.088	746	439	19	113	847	127	793	5.05e-83	284	magnesium-translocating P-type ATPase	898	b4242		WP_000083955.1	32.381	210	109	5	571	779	630	807	8.17e-20	92	copper-exporting P-type ATPase A	834	b0484		WP_000083955.1	22.531	324	226	8	59	376	239	543
slr0864	P73758	ATP-binding protein of ABC transporter			Other transport & Binding Proteins	Transport & Binding Proteins	Unknown	32.8	0		WP_000634798.1	35.495	555	343	6	16	569	16	556	2.15e-107	333	ABC transporter ATP-binding protein	637	b3352		WP_000634798.1	31.727	249	134	7	337	556	14	255	7.44e-27	112	ABC transporter ATP-binding protein	637	b3352		WP_000634798.1	30.909	220	111	4	1	220	312	490
slr0982	P72884	probable polysaccharide ABC transporter ATP binding subunit		rfbB, slr0982	Other transport & Binding Proteins	Transport & Binding Proteins	PM	18.3	0		WP_000192349.1	26.5	200	137	1	60	249	22	221	2.95e-22	94.4	Fe(3+) ions import ATP-binding protein FbpC	348	b0262		WP_000594006.1	25.234	214	145	3	57	255	18	231	4.34e-20	87.8	methionine import ATP-binding protein MetN	343	b0199		WP_000573407.1	26.471	272	150	7	1	254	1	240
slr1113	P72626	ATP-binding protein of ABC transporter		slr1113	Other transport & Binding Proteins	Transport & Binding Proteins	PM	32.8	0		WP_000996107.1	35.652	230	144	3	4	233	321	546	4.79e-40	145	ABC transporter ATPase	578	b0794		WP_000996107.1	38.426	216	128	3	12	225	4	216	1.75e-35	132	ABC transporter ATPase	578	b0794		WP_000149156.1	34.177	237	151	4	8	242	270	503
slr1224	P73468	ATP-binding protein of sugar ABC transporter		lacK, malK	Other transport & Binding Proteins	Transport & Binding Proteins	PM	39.1	0		WP_000907792.1	44.103	390	178	6	16	405	7	356	1.32e-108	321	sn-glycerol-3-phosphate import ATP-binding protein UgpC	356	b3450		WP_000179165.1	45.501	389	167	6	16	397	5	355	2.66e-106	315	maltose/maltodextrin import ATP-binding protein MalK	371	b4035		WP_000192349.1	36.87	377	187	10	18	391	10	338
slr1488	P72607	multidrug resistance family ABC transporter		slr1488	Other transport & Binding Proteins	Transport & Binding Proteins	PM	37.6	0		WP_000551270.1	26.007	546	363	10	43	579	47	560	5.22e-60	207	lipid A export ATP-binding/permease MsbA	582	b0914		WP_001256201.1	28.302	583	363	14	12	579	14	556	2.87e-55	194	multidrug resistance-like ATP-binding protein MdlB	593	b0449		WP_001202177.1	26.326	528	351	7	64	584	63	559
slr1575	P74608	probable potassium efflux system		kef, kchX	Other transport & Binding Proteins	Transport & Binding Proteins	PM	30.8	0		WP_000177732.1	29.084	251	176	1	37	287	851	1099	3.13e-29	119	mechanosensitive channel MscK	1120	b0465		WP_001236847.1	27.419	248	168	4	37	277	835	1077	9.71e-24	102	miniconductance mechanosensitive channel MscM	1107	b4157		WP_000389818.1	26.984	252	175	4	37	284	32	278
slr1651	P74652	ABC transporter ATP-binding protein		hlyB	Other transport & Binding Proteins	Transport & Binding Proteins	PM	26.7	0		WP_000551270.1	26.799	556	375	13	172	709	13	554	2.61e-58	205	lipid A export ATP-binding/permease MsbA	582	b0914		WP_001235649.1	24.281	556	379	14	177	711	14	548	2.88e-35	138	multidrug ABC transporter permease/ATP-binding protein	590	b0448		WP_001256201.1	24.821	560	381	14	172	710	11	551
slr1740	P73732	oligopeptide binding protein of ABC transporter		appA	Other transport & Binding Proteins	Transport & Binding Proteins	PM	44.2	2		WP_000090140.1	23.495	515	337	15	56	566	39	500	1.04e-22	98.6	glutathione-binding protein GsiB	512	b0830		WP_000953361.1	23.654	520	337	18	58	566	39	509	1.89e-19	88.6	nickel-binding periplasmic protein	524	b3475		WP_001295629.1	23.551	552	328	22	26	549	18	503
slr1776	P72770	high affinity sulfate transporter			Other transport & Binding Proteins	Transport & Binding Proteins	PM	32.2	0		WP_001033352.1	23.606	538	349	11	11	518	20	525	2.69e-19	88.2	sodium-independent anion transporter	559	b1206
slr1897	P73325	periplasmic sugar-binding protein of ABC transporter		srrA	Other transport & Binding Proteins	Transport & Binding Proteins	PM	72.1	0		WP_000803190.1	20.482	415	296	14	41	432	27	430	5.3e-06	45.4	sn-glycerol-3-phosphate-binding periplasmic protein UgpB	438	b3450		WP_000597466.1	21.186	236	167	6	21	242	7	237	8.57e-06	44.7	sugar ABC transporter substrate-binding protein	430	b1310		WP_000695387.1	23.934	305	196	12	129	424	114	391
slr1901	P73329	ATP-binding protein of ABC transporter		evrA	Other transport & Binding Proteins	Transport & Binding Proteins	PM	91.4	0		WP_000149156.1	33.023	215	142	2	29	243	285	497	4.29e-32	123	ABC transporter ATP-binding protein/permease	911	b3486		WP_000149156.1	27.313	227	155	4	18	240	15	235	1.19e-16	77.8	ABC transporter ATP-binding protein/permease	911	b3486		WP_000996107.1	31.336	217	139	5	28	239	337	548
slr2019	P73239	ATP-binding protein of ABC transporter			Other transport & Binding Proteins	Transport & Binding Proteins	PM	95	0		WP_000551270.1	35.772	492	296	8	106	587	100	581	5.58e-97	305	lipid A export ATP-binding/permease MsbA	582	b0914		WP_001235649.1	31.69	568	364	7	25	585	21	571	9.75e-84	270	multidrug ABC transporter permease/ATP-binding protein	590	b0448		WP_001256201.1	30.815	503	336	7	87	585	81	575
slr2077	P73380	probable ABC transporter, periplasmic binding protein			Other transport & Binding Proteins	Transport & Binding Proteins	PM	17.6	0		WP_000859945.1	35.963	431	269	4	289	719	222	645	3.03e-88	288	cyclic di-GMP phosphodiesterase	661	b1285		WP_001248237.1	31.469	429	279	7	307	732	387	803	4.9e-63	222	oxygen-sensing cyclic-di-GMP phosphodiesterase	807	n/a		WP_001300629.1	28	450	300	9	279	721	208	640
slr2131	P73998	RND multidrug efflux transporter		acrF	Other transport & Binding Proteins	Transport & Binding Proteins	PM	31.9	6		WP_001273151.1	41.699	1036	582	9	4	1028	3	1027	0	850	AcrD family multidrug efflux RND transporter permease subunit	1037	b2470		WP_001273151.1	23.196	194	143	4	310	501	840	1029	0.002	38.9	AcrD family multidrug efflux RND transporter permease subunit	1037	b2470		WP_001273238.1	42.689	1019	576	7	4	1017	3	1018
sll0640	P72958	probable sodium/sulfate symporter		sac1	Other transport & Binding Proteins	Transport & Binding Proteins	PM	65	0		WP_001012899.1	28.479	618	396	10	17	606	9	608	6.11e-71	237	transporter	610	b2292		WP_000804973.1	28.251	223	130	7	376	588	262	464	2.06e-07	50.4	L-tartrate/succinate antiporter	487	b3063		WP_000050323.1	26.623	154	91	6	465	603	339	485
slr1149	P73278	ATP-binding protein of ABC transporter			Other transport & Binding Proteins	Transport & Binding Proteins	PM	33.4	5		WP_000551270.1	30.574	592	381	9	14	597	10	579	9.74e-83	268	lipid A export ATP-binding/permease MsbA	582	b0914		WP_001256201.1	31.987	594	374	9	14	600	8	578	9.34e-81	263	multidrug resistance-like ATP-binding protein MdlB	593	b0449		WP_001235649.1	29.076	595	389	9	15	599	2	573
slr1596	P75028	a protein in the cytoplasmic membrane involved in light-induced proton extrusion.	pxcA	pxcA, cotA	Other transport & Binding Proteins	Transport & Binding Proteins	PM	94.1	0
sll0759	Q55619	ABC transporter ATP-binding protein		sll0759	Other transport & Binding Proteins	Transport & Binding Proteins	TM	67.7	6		WP_000996107.1	36.726	226	142	1	11	236	330	554	1.14e-48	169	ABC transporter ATPase	578	b0794		WP_000996107.1	28.571	308	206	4	11	316	6	301	6.87e-37	137	ABC transporter ATPase	578	b0794		WP_000150637.1	37.209	215	134	1	7	220	1	215
slr0347	Q55640	probable permease protein of ABC transporter			Transport & Binding Proteins	Transport & Binding Proteins					WP_000469031.1	27.815	151	92	4	48	193	155	293	3.58e-06	44.3	inner membrane transport permease YbhR	368	b0792
slr5078	Q6ZEQ2	similar to potassium channel protein		kirbac6.1	Transport & Binding Proteins	Transport & Binding Proteins					WP_001295624.1	36.735	49	31	0	85	133	166	214	0.003	35.8	voltage-gated potassium channel Kch	417	b1250		WP_000741825.1	23.529	85	63	1	191	273	79	163	0.52	28.5	LysR family transcriptional regulator	311	b2839
slr5038	Q6ZEU2	chromate transporter			Transport & Binding Proteins	Transport & Binding Proteins
sll0574	P74731	probable permease protein of lipopolysaccharide ABC transporter		rfbA, sll0574	Transport & Binding Proteins	Transport & Binding Proteins					WP_000741129.1	42.593	54	26	2	211	260	491	543	0.62	28.5	potassium-transporting ATPase A chain	557	b0698
slr0753	P74635	probable transport protein			Transport & Binding Proteins	Transport & Binding Proteins					WP_000922639.1	23.235	439	302	8	13	438	7	423	1.09e-17	81.6	arsenical efflux pump membrane protein ArsB	429	b3502		WP_000056457.1	21.6	125	97	1	57	181	41	164	0.004	36.2	anion transporter	372	b0818		WP_001012899.1	22.283	184	139	3	17	199	428	608
sll1482	P74616	ABC transporter permease protein			Transport & Binding Proteins	Transport & Binding Proteins					WP_000211045.1	31.746	63	42	1	102	163	109	171	0.054	32.3	NADH dehydrogenase	434	b1109
slr1457	P74550	chromate transport protein		chrA	Transport & Binding Proteins	Transport & Binding Proteins					WP_000536562.1	21.739	138	76	4	51	158	662	797	0.12	31.6	membrane protein	1337	n/a		WP_001299021.1	29.63	81	45	3	94	174	110	178	0.44	28.9	protein RclC	197	b0301
sll0536	Q55509	probable potassium channel protein		kchX	Transport & Binding Proteins	Transport & Binding Proteins					WP_001295624.1	27.184	206	138	7	36	235	175	374	8.36e-15	72	voltage-gated potassium channel Kch	417	b1250		WP_000377098.1	31.25	112	77	0	111	222	402	513	1.14e-11	62.8	glutathione-regulated potassium-efflux system protein KefC	620	b0047		WP_000546237.1	28.125	128	91	1	99	225	407	534
slr0544	Q55490	ATP-binding protein of ABC transporter		ftsE	Transport & Binding Proteins	Transport & Binding Proteins					WP_000188144.1	50.226	221	110	0	27	247	4	224	3.45e-69	222	macrolide ABC transporter permease/ATP-binding protein MacB	648	b0879		WP_001033694.1	41.818	220	125	3	27	244	5	223	4.9e-55	174	lipoprotein ABC transporter ATP-binding protein LolD	233	b1117		WP_000617723.1	38.813	219	129	3	27	244	1	215
slr0896	Q55364	multi-drug efflux transporter		prqA	Transport & Binding Proteins	Transport & Binding Proteins					WP_001174940.1	29.797	443	297	4	12	447	6	441	5.11e-54	184	multidrug resistance protein MdtK	457	b1663		WP_001314846.1	23.636	440	317	8	15	445	29	458	8.25e-17	79.3	MATE family multidrug exporter	484	n/a		WP_000604532.1	36.486	74	39	4	165	231	1	73
slr0096	Q55814	low affinity sulfate transporter			Transport & Binding Proteins	Transport & Binding Proteins					WP_001033352.1	29.767	514	295	11	23	502	32	513	4.02e-45	164	sodium-independent anion transporter	559	b1206
slr2108	P73975	probable polysaccharide ABC transporter ATP binding subunit		rfbB, kpsT	Transport & Binding Proteins	Transport & Binding Proteins					WP_000192349.1	28.796	191	125	2	72	251	24	214	1.55e-20	88.6	Fe(3+) ions import ATP-binding protein FbpC	348	b0262		WP_000985494.1	25.896	251	153	7	23	251	3	242	4.01e-18	82	glycine betaine/L-proline ABC transporter ATP-binding protein	400	b2677		WP_000573407.1	25	264	126	7	22	251	3	228
slr2107	P73974	probable polysaccharide ABC transporter permease protein		rfbA, kpsM	Transport & Binding Proteins	Transport & Binding Proteins					WP_000020941.1	33.333	48	30	1	202	247	60	107	0.55	28.5	glutamate ABC transporter permease	246	b0654
sll1428	P73938	probable sodium-dependent transporter			Transport & Binding Proteins	Transport & Binding Proteins					WP_000546237.1	38.182	55	29	2	13	66	63	113	0.044	32	hypothetical protein	558	b0478		WP_001338213.1	27.273	88	50	1	45	118	157	244	0.17	30	hypothetical protein	256	b4364		WP_001295291.1	31.746	63	39	1	102	160	50	112
ssl3127	P73857	similar to permease protein of ABC transporter		ssl3127	Transport & Binding Proteins	Transport & Binding Proteins					WP_000803813.1	27.692	65	35	2	1	65	354	406	0.29	25.8	branched-chain amino acid ABC transporter permease	425	b3455
sll0855	P73745	putative channel transporter			Transport & Binding Proteins	Transport & Binding Proteins					WP_000845394.1	41.232	422	244	3	32	449	36	457	1.52e-85	267	ClC family H(+)/Cl(-) exchange transporter	473	b0155		WP_071592181.1	29.467	319	208	7	126	437	114	422	3.46e-15	73.9	voltage-gated ClC-type chloride channel ClcB	430	b1592		WP_000475719.1	36.364	66	39	2	211	273	315	380
slr1229	P73474	sulfate permease			Transport & Binding Proteins	Transport & Binding Proteins					WP_001033352.1	26.742	445	284	9	17	420	31	474	6.91e-37	140	sodium-independent anion transporter	559	b1206
sll1081	P73266	ABC transport system permease protein		sll1081	Transport & Binding Proteins	Transport & Binding Proteins					WP_000114620.1	35.565	239	149	1	46	279	35	273	5.74e-40	137	taurine ABC transporter permease	275	b0367		WP_000235203.1	31.739	230	157	0	48	277	24	253	2.47e-27	103	aliphatic sulfonate ABC transporter permease	263	b0934		WP_000774988.1	24.265	136	102	1	102	237	161	295
slr0681	P72945	probable sodium/calcium exchanger protein			Transport & Binding Proteins	Transport & Binding Proteins					WP_000922901.1	39.13	276	154	5	86	356	19	285	5.11e-46	159	hypothetical protein	325	b3196		WP_000922901.1	31.724	145	95	2	70	210	172	316	6.43e-15	72.4	hypothetical protein	325	b3196		WP_000922901.1	40	105	61	1	262	366	22	124
slr0977	P72880	ABC transporter, permease component		rfbA, slr0977	Transport & Binding Proteins	Transport & Binding Proteins					WP_000972203.1	23.116	199	135	7	52	237	27	220	4.64e-05	40.8	inner membrane transport permease YadH	256	b0128		WP_001105415.1	26.761	71	44	2	207	274	39	104	0.23	28.9	DNA gyrase inhibitor	157	b2009
sll1204	P72596	similar to macrolide efflux protein			Transport & Binding Proteins	Transport & Binding Proteins					WP_001041786.1	19.608	102	82	0	58	159	73	174	0.18	30.8	enterobactin exporter EntS	416	b0590
sll1206	P72594	ferric aerobactin receptor, FhuA homolog		iutA	Transport & Binding Proteins	Transport & Binding Proteins					WP_000489247.1	36.923	130	69	7	175	295	33	158	1.53e-13	71.2	colicin I receptor	663	b2155		WP_000591359.1	28.846	312	185	15	154	450	7	296	3.62e-11	63.5	vitamin B12 transporter BtuB	614	b3966		WP_001034943.1	34.463	177	82	12	150	300	6	174
sll0022	Q55659	unknown protein			Unknown Proteins	Unknown Proteins	PM	26.6	0
sll0044	Q55442	unknown protein			Unknown Proteins	Unknown Proteins	PM	17.7	0
sll0085	Q55795	unknown protein			Unknown Proteins	Unknown Proteins	PM	46.4	0		WP_001004446.1	32.609	46	29	1	18	61	14	59	0.9	28.5	fructose-like permease IIC component 2	359	b3949
sll0188	Q55762	unknown protein			Unknown Proteins	Unknown Proteins	PM	52.4	0
sll0237	P73900	unknown protein			Unknown Proteins	Unknown Proteins	PM	37	0		WP_000759317.1	26.506	83	56	2	218	300	219	296	0.000414	38.5	spermidine/putrescine-binding periplasmic protein	348	b1123
sll0242	P73896	unknown protein			Unknown Proteins	Unknown Proteins	PM	102.3	5
sll0267	P74400	unknown protein			Unknown Proteins	Unknown Proteins	PM	173.5	4		WP_000859945.1	35.699	479	299	3	1095	1573	183	652	2.2e-85	291	cyclic di-GMP phosphodiesterase	661	b1285		WP_001248237.1	32.11	436	282	6	1138	1571	372	795	7.9e-67	240	oxygen-sensing cyclic-di-GMP phosphodiesterase	807	n/a		WP_001248237.1	28.125	128	70	6	745	854	52	175
sll0443	P74685	unknown protein			Unknown Proteins	Unknown Proteins	PM	51	0
sll0445	P74683	unknown protein			Unknown Proteins	Unknown Proteins	PM	54.4	0		WP_001299549.1	36.207	58	32	2	148	204	99	152	0.15	30.8	membrane protein	210	n/a
sll0447	P74681	unknown protein			Unknown Proteins	Unknown Proteins	PM	28	1		WP_000901099.1	24.528	53	40	0	120	172	77	129	0.3	28.1	VOC family protein	129	b0187
sll0590	Q55859	unknown protein			Unknown Proteins	Unknown Proteins	PM	63.3	5		WP_000177732.1	23.529	204	151	3	321	524	888	1086	2.26e-12	67	mechanosensitive channel MscK	1120	b0465		WP_001236847.1	23.197	319	217	11	221	529	779	1079	1.56e-11	63.9	miniconductance mechanosensitive channel MscM	1107	b4157		WP_000389818.1	22.485	169	125	2	354	522	104	266
sll0641	P72957	unknown protein			Unknown Proteins	Unknown Proteins	PM	58.5	9		WP_001288549.1	35.385	65	41	1	155	218	95	159	0.28	30.4	purine ribonucleoside efflux pump NepI	396	b3662		WP_000195171.1	42.857	28	16	0	17	44	260	287	0.58	29.3	protein NrfD	318	b4073
sll0703	P72678	unknown protein			Unknown Proteins	Unknown Proteins	PM	44.7	0		WP_001046307.1	24.496	347	215	14	65	382	92	420	6.13e-12	63.5	pyridine nucleotide-disulfide oxidoreductase	441	b0304		WP_001078880.1	30.986	71	40	2	122	183	328	398	0.049	32.7	protein AegA	659	b2468		WP_000064752.1	21.654	254	171	10	122	369	142	373
sll0762	Q55616	unknown protein		sll0762	Unknown Proteins	Unknown Proteins	PM	12.8	0		WP_000841714.1	42.857	42	18	3	55	91	282	322	0.5	26.6	trehalase	565	b1197
sll0815	P74042	unknown protein			Unknown Proteins	Unknown Proteins	PM	30.3	0		WP_000904502.1	19.922	256	144	7	44	254	37	276	0.003	35.4	paraslipin	305	b0489
sll0910	P74321	unknown protein			Unknown Proteins	Unknown Proteins	PM	41.4	0		WP_000802080.1	26.966	89	65	0	267	355	65	153	0.002	37	lipoprotein NlpI	294	b3163		WP_000802080.1	30.303	66	46	0	255	320	87	152	0.004	35.8	lipoprotein NlpI	294	b3163
sll0923	P72877	unknown protein		epsB	Unknown Proteins	Unknown Proteins	PM	83.6	0		WP_000137196.1	21.916	616	335	18	151	743	226	718	4.11e-15	76.3	tyrosine-protein kinase wzc	720	b2060		WP_000208650.1	20.53	604	326	18	151	726	226	703	2.46e-11	63.9	tyrosine-protein kinase etk	726	b0981		WP_001005448.1	26.991	226	128	9	526	736	86	289
sll0985	P73148	unknown protein		pamA	Unknown Proteins	Unknown Proteins	PM	76.5	7		WP_001267253.1	29.508	183	124	3	509	689	551	730	8.3e-12	65.5	moderate conductance mechanosensitive channel YbiO	741	b0808		WP_000389818.1	26.341	205	132	7	484	680	82	275	6.87e-10	57.8	small-conductance mechanosensitive channel	286	b2923		WP_000177732.1	26.923	130	80	3	502	625	916	1036
sll1006	P73022	unknown protein			Unknown Proteins	Unknown Proteins	PM	41.4	10		WP_001301395.1	27.5	120	80	2	18	132	21	138	0.33	29.6	putrescine aminotransferase	459	n/a
sll1037	P72750	unknown protein			Unknown Proteins	Unknown Proteins	PM	55.3	0		WP_000869037.1	24.49	98	67	2	27	117	226	323	0.7	28.9	2,3-diketo-L-gulonate reductase	332	b3575
sll1040	P72735	unknown protein			Unknown Proteins	Unknown Proteins	PM	85.4	4		WP_001267253.1	27.711	166	114	3	560	722	551	713	7.22e-10	59.3	moderate conductance mechanosensitive channel YbiO	741	b0808		WP_000389818.1	22.831	219	157	6	520	735	70	279	2.29e-09	56.2	small-conductance mechanosensitive channel	286	b2923		WP_000177732.1	29.808	104	66	4	531	634	899	995
sll1151	P73791	unknown protein			Unknown Proteins	Unknown Proteins	PM	66.5	7
sll1178	P74178	probable carbamoyl transferase			Unknown Proteins	Unknown Proteins	PM	69.1	0		WP_000672380.1	24.648	142	72	6	485	606	143	269	0.71	29.6	phenylalanine--tRNA ligase subunit beta	795	b1713
sll1182	P74174	cytochrome b6-f complex alternative iron-sulfur subunit (Rieske iron sulfur protein)	petC3	petC3, petC	Unknown Proteins	Unknown Proteins	PM	13.7	0		WP_001080102.1	32.353	68	43	2	68	132	33	100	2.03e-06	40.8	3-phenylpropionate/cinnamic acid dioxygenase ferredoxin subunit	106	b2540		WP_000211172.1	27.778	54	37	1	61	112	69	122	0.091	28.9	3-phenylpropionate/cinnamic acid dioxygenase subunit alpha	453	b2538		WP_000766900.1	25.743	101	55	2	27	124	138	221
sll1231	P74013	mannosyltransferase		mtfB, gumH	Unknown Proteins	Unknown Proteins	PM	45.6	0		WP_000683964.1	29.412	68	45	2	298	362	254	321	0.011	34.7	glycosyl transferase	359	b3628		WP_000862592.1	24.627	134	91	4	224	349	225	356	0.022	33.5	colanic acid biosynthesis glycosyltransferase WcaL	406	b2044		WP_000634283.1	23.077	78	57	1	293	367	264	341
sll1265	P73551	unknown protein			Unknown Proteins	Unknown Proteins	PM	213.6	0
sll1268	P73549	unknown protein		urf	Unknown Proteins	Unknown Proteins	PM	53.8	1		WP_001065718.1	32.787	61	33	2	347	404	386	441	0.36	30.4	adenine deaminase	588	b3665
sll1396	P72619	unknown protein			Unknown Proteins	Unknown Proteins	PM	25.8	0
sll1503	P72998	unknown protein			Unknown Proteins	Unknown Proteins	PM	60.1	0		WP_001310799.1	28.302	53	33	1	321	368	73	125	0.74	28.5	L-amino acid N-acyltransferase MnaT	172	b1448
sll1665	P72805	unknown protein			Unknown Proteins	Unknown Proteins	PM	63.6	0		WP_000684321.1	25	96	69	1	195	287	192	287	0.041	33.1	ribosomal protein S6--L-glutamate ligase	300	b0852		WP_000026046.1	30	70	44	2	472	541	19	83	0.32	30.4	uroporphyrinogen III methyltransferase	246	b3802		WP_000918827.1	35.714	70	35	3	360	424	392	456
sll1677	P72784	similar to spore maturation protein B			Unknown Proteins	Unknown Proteins	PM	21.2	4
sll1685	P72771	protein involved in light-induced Na+-dependent proton extrusion	pxcA, cotA, ycf10	ycf10, cotA, pxcA, hbp	Unknown Proteins	Unknown Proteins	PM	45.4	4
sll1739	P73385	unknown protein			Unknown Proteins	Unknown Proteins	PM	41.2	0		WP_001350505.1	22.353	85	64	1	176	258	416	500	0.53	29.3	sigma-54-dependent Fis family transcriptional regulator	639	b1201
sll1764	P73641	unknown protein			Unknown Proteins	Unknown Proteins	PM	14.3	0
sll1939	P73081	unknown protein		ftn6, zipS	Unknown Proteins	Unknown Proteins	PM	24.2	0		WP_000625631.1	26.087	69	51	0	70	138	166	234	0.86	27.3	phosphodiesterase YaeI	270	b0164
sll1949	P73819	unknown protein			Unknown Proteins	Unknown Proteins	PM	25.2	0
sll1951	P73817	unknown protein		HlyA, hlp, sll1951	Unknown Proteins	Unknown Proteins	PM	178.2	0
sll7009	Q6ZEI9	unknown protein			Unknown Proteins	Unknown Proteins	PM	37	0
sll7070	Q6ZEC8	unknown protein			Unknown Proteins	Unknown Proteins	PM	13.9	1
sll7078	Q6ZEC0	unknown protein			Unknown Proteins	Unknown Proteins	PM	35	0		WP_001219894.1	23.077	117	83	4	24	136	65	178	0.086	31.2	type II secretion system protein GspE	493	b3326		WP_000937912.1	31.818	66	37	2	23	86	269	328	0.2	30	exodeoxyribonuclease VII large subunit	456	b2509		WP_000175703.1	20	90	62	1	176	265	395	474
slr0069	Q55161	unknown protein			Unknown Proteins	Unknown Proteins	PM	25.6	3
slr0103	Q55873	unknown protein			Unknown Proteins	Unknown Proteins	PM	15.9	0		WP_001295532.1	27.711	83	56	2	241	322	309	388	0.08	31.6	lipid II flippase FtsW	414	b0089		WP_001236051.1	33.824	68	32	3	43	97	17	84	0.2	30	glutathione ABC transporter permease	303	b0832
slr0108	Q55881	unknown protein			Unknown Proteins	Unknown Proteins	PM	47.1	0		WP_000992954.1	32.558	86	49	2	323	403	144	225	0.15	30.8	2-keto-3-deoxy-L-rhamnonate aldolase	267	b2244		WP_000432970.1	33.333	45	30	0	343	387	8	52	0.59	28.5	AsnC family transcriptional regulator	152	b3743
slr0109	Q55882	unknown protein			Unknown Proteins	Unknown Proteins	PM	35.8	3		WP_000177732.1	24.49	196	139	4	56	247	836	1026	1.51e-11	62	mechanosensitive channel MscK	1120	b0465		WP_001236847.1	28.571	112	80	0	136	247	903	1014	4.04e-10	57.8	miniconductance mechanosensitive channel MscM	1107	b4157		WP_000389818.1	23.59	195	120	7	132	311	95	275
slr0114	Q55889	putative PP2C-type protein phosphatase			Unknown Proteins	Unknown Proteins	PM	56.7	1
slr0151	P74450	unknown protein		slr0151	Unknown Proteins	Unknown Proteins	PM	34.9	0
slr0209	Q55782	unknown protein			Unknown Proteins	Unknown Proteins	PM	40.7	0
slr0226	Q55698	unknown protein			Unknown Proteins	Unknown Proteins	PM	50.8	1
slr0262	P73877	unknown protein			Unknown Proteins	Unknown Proteins	PM	14.5	1		WP_000019348.1	31.25	48	30	1	16	60	190	237	0.7	26.6	adenine permease AdeP	445	b3714
slr0273	P73894	unknown protein			Unknown Proteins	Unknown Proteins	PM	34.6	4		WP_000578061.1	55	20	9	0	9	28	434	453	0.16	30.4	ATP-dependent helicase	586	b2184
slr0286	P74408	protein involved in functional assembly of photosystem II			Unknown Proteins	Unknown Proteins	PM	50.2	0		WP_001272828.1	25.51	98	63	3	245	342	52	139	0.13	30.8	molybdenum cofactor cytidylyltransferase	192	b2877
slr0319	Q55926	beta-lactamase		blaOXA-3	Unknown Proteins	Unknown Proteins	PM	34.8	0		WP_000776191.1	25.275	91	57	3	102	182	326	415	0.95	28.1	penicillin-binding protein 2	633	b0632
slr0345	Q55636	unknown protein			Unknown Proteins	Unknown Proteins	PM	15.2	3
slr0358	Q55654	unknown protein			Unknown Proteins	Unknown Proteins	PM	42.4	0		WP_001245695.1	28.235	85	52	3	30	114	141	216	0.27	30	alpha-amylase	495	b1927
slr0439	Q55127	unknown protein			Unknown Proteins	Unknown Proteins	PM	54.6	4
slr0496	Q55186	unknown protein			Unknown Proteins	Unknown Proteins	PM	12.3	1
slr0514	Q55836	unknown protein			Unknown Proteins	Unknown Proteins	PM	28.8	0		WP_000188144.1	34.211	76	41	5	3	77	581	648	0.059	31.6	macrolide ABC transporter permease/ATP-binding protein MacB	648	b0879
slr0534	Q55476	probable transglycosylase		slt	Unknown Proteins	Unknown Proteins	PM	95.9	1		WP_000409451.1	38.69	168	97	3	679	841	470	636	1.08e-28	119	murein transglycosylase	645	b4392		WP_000644685.1	28	175	112	6	653	819	63	231	4.75e-05	43.5	lytic transglycosylase	452	b0211		WP_000097571.1	29.67	91	60	3	466	554	160	248
slr0574	Q59990	cytochrome P450		cyp, CYP120A1	Unknown Proteins	Unknown Proteins	PM	50.5	0
slr0601	P74747	unknown protein			Unknown Proteins	Unknown Proteins	PM	13.5	2		WP_001295695.1	34.524	84	47	4	46	124	211	291	0.003	33.1	catalase-peroxidase	726	b3942
slr0617	Q55858	unknown protein			Unknown Proteins	Unknown Proteins	PM	45.8	9		WP_000845394.1	27.481	131	73	4	332	442	333	461	0.004	36.2	ClC family H(+)/Cl(-) exchange transporter	473	b0155
slr0658	P74570	unknown protein			Unknown Proteins	Unknown Proteins	PM	37.6	0
slr0666	P74583	unknown protein			Unknown Proteins	Unknown Proteins	PM	32.2	0
slr0829	Q55414	unknown protein		pleD	Unknown Proteins	Unknown Proteins	PM	94	1		WP_000043761.1	25.087	578	346	22	267	818	327	843	1.43e-24	107	sensor domain-containing diguanylate cyclase	1105	b2067		WP_000043761.1	25.714	280	195	7	141	417	328	597	1.28e-05	45.8	sensor domain-containing diguanylate cyclase	1105	b2067		WP_000043761.1	21.961	255	181	10	396	640	323	569
slr0881	P73564	unknown protein			Unknown Proteins	Unknown Proteins	PM	12.2	0
slr0938	P74303	probable UDP-N-acetylmuramyl tripeptide synthetase			Unknown Proteins	Unknown Proteins	PM	50.2	0		WP_001096049.1	26.207	145	93	5	62	204	122	254	1.22e-06	47.4	UDP-N-acetylmuramate--L-alanine ligase	491	b0091		WP_001219813.1	26.496	117	72	3	61	172	105	212	0.001	37.7	UDP-N-acetylmuramate L-alanyl-gamma-D-glutamyl-meso-2,6-diaminoheptandioate ligase	457	b4233		WP_000796481.1	25.786	159	101	7	52	209	98	240
slr1084	P72921	unknown protein			Unknown Proteins	Unknown Proteins	PM	16	0		WP_001153547.1	28.049	164	84	1	14	143	15	178	1.29e-17	72.4	colanic acid biosynthesis acetyltransferase WcaF	182	b2054		WP_001335915.1	27.103	107	69	2	39	142	84	184	6.32e-09	49.7	galactoside O-acetyltransferase	203	b0342		WP_000102564.1	38.889	54	33	0	89	142	129	182
slr1107	P72755	unknown protein			Unknown Proteins	Unknown Proteins	PM	50.9	3
slr1162	P74237	unknown protein			Unknown Proteins	Unknown Proteins	PM	36.8	2		WP_001326970.1	25.556	90	54	1	14	90	35	124	0.2	30.4	sensor protein EvgS	1197	b2370
slr1257	P73797	unknown protein			Unknown Proteins	Unknown Proteins	PM	43.4	2		WP_000843866.1	27.273	121	85	2	261	378	124	244	2.13e-07	48.5	amino acid ABC transporter substrate-binding protein	248	b0811		WP_000843866.1	27.907	86	56	3	53	138	37	116	0.000326	38.9	amino acid ABC transporter substrate-binding protein	248	b0811		WP_001381453.1	29	100	68	2	44	141	1	99
slr1258	P73798	unknown protein			Unknown Proteins	Unknown Proteins	PM	27.1	0		WP_000709082.1	39.394	33	20	0	109	141	435	467	0.078	30.8	DLP12 prophage; recombinase	508	b0544		WP_000999737.1	28.767	73	39	2	131	202	68	128	0.26	28.9	thiamine biosynthesis protein ThiS	251	b3992		WP_001082856.1	34.722	72	36	3	68	139	104	164
slr1298	P72831	unknown protein			Unknown Proteins	Unknown Proteins	PM	84.2	9		WP_001382153.1	25.828	604	364	25	1	561	1	563	6.78e-21	94.7	hypothetical protein	717	n/a		WP_001295162.1	29.63	162	107	3	373	531	342	499	5.97e-09	56.2	membrane protein	696	b3358		WP_001200891.1	29.63	81	49	2	397	471	22	100
slr1397	P73189	unknown protein			Unknown Proteins	Unknown Proteins	PM	23	0		WP_000333176.1	29.73	37	26	0	170	206	10	46	0.54	27.7	paraquat-inducible protein A	417	b0950
slr1552	P73446	unknown protein		slr1552	Unknown Proteins	Unknown Proteins	PM	95.9	14
slr1571	P74604	unknown protein			Unknown Proteins	Unknown Proteins	PM	25	0		WP_000060112.1	50	20	10	0	170	189	167	186	0.36	28.5	DNA recombination protein RecF	357	b3700
slr1768	P73049	unknown protein			Unknown Proteins	Unknown Proteins	PM	32.8	0		WP_001232412.1	20.956	272	181	10	55	297	19	285	0.15	30.4	protease modulator HflC	334	b4175		WP_001311137.1	29.07	86	55	3	201	282	352	435	0.97	27.7	flotillin	553	b3051
slr1789	P72789	unknown protein			Unknown Proteins	Unknown Proteins	PM	55.9	0		WP_000121005.1	38.776	49	26	2	314	362	54	98	0.2	31.2	outer membrane usher protein FimD	878	b4317
slr1798	P72809	unknown protein		pleD	Unknown Proteins	Unknown Proteins	PM	65.7	7		WP_000628058.1	36.686	169	96	4	409	576	248	406	1.64e-24	103	sensor domain-containing diguanylate cyclase	410	b1341		WP_000484048.1	31.319	182	112	4	395	576	198	366	3.12e-23	98.6	diguanylate cyclase AdrA	371	b0385		WP_000426292.1	36.31	168	96	5	416	580	297	456
slr1809	P73692	unknown protein			Unknown Proteins	Unknown Proteins	PM	29.7	1		WP_000201820.1	32.432	37	25	0	101	137	237	273	0.11	30.4	glutamate racemase	285	b3967		WP_000209309.1	25.743	101	59	5	167	251	549	649	0.58	28.5	glycyl radical enzyme	810	b0823
slr1865	P73615	unknown protein			Unknown Proteins	Unknown Proteins	PM	47.8	0		WP_000597466.1	22.868	258	168	11	112	366	137	366	4.13e-05	42.4	sugar ABC transporter substrate-binding protein	430	b1310		WP_000243741.1	24	125	72	5	20	125	137	257	0.35	29.6	RNase adaptor protein RapZ	284	b3205		WP_000460431.1	48	25	9	1	269	293	24	44
slr1939	P74499	unknown protein		htpX	Unknown Proteins	Unknown Proteins	PM	75.7	7		WP_000984520.1	24.026	154	95	4	221	357	86	234	5.81e-05	42.4	protease HtpX	293	b1829		WP_000662357.1	32.836	67	39	2	10	75	51	112	0.038	33.9	bacteriophage N4 adsorption protein A	990	b0568		WP_000489667.1	38.235	34	20	1	253	285	114	147
slr1943	P74505	probable glycosyltransferase		dpm1, sed3	Unknown Proteins	Unknown Proteins	PM	37.5	2		WP_000703651.1	42.295	305	162	5	24	321	4	301	2.66e-79	241	bactoprenol glucosyl transferase	306	b2351		WP_000461657.1	32.566	304	191	8	24	319	11	308	3.6e-48	161	undecaprenyl-phosphate 4-deoxy-4-formamido-L-arabinose transferase	322	b2254		WP_000610451.1	26.804	97	67	2	18	113	72	165
slr1962	P74100	probable extracellular solute-binding protein			Unknown Proteins	Unknown Proteins	PM	40.3	0		WP_000776887.1	27.731	119	69	4	172	282	154	263	0.000482	38.5	2,3-diketo-L-gulonate ABC transporter substrate-binding protein	328	b3579
slr1980	P74131	unknown protein			Unknown Proteins	Unknown Proteins	PM	33.5	5		WP_000254839.1	21.825	252	176	4	26	275	11	243	4.68e-15	70.5	sulfate transporter CysZ	253	b2413
slr5127	Q6ZEK3	unknown protein			Unknown Proteins	Unknown Proteins	PM	28.2	1
slr7054	Q6ZEE4	unknown protein			Unknown Proteins	Unknown Proteins	PM	21.3	0
ssl0787	P72571	unknown protein		ssl0787	Unknown Proteins	Unknown Proteins	PM	12.7	0
sll1910	Q46363	protein conferring resistance to acetazolamide Zam	zam	zam	Unknown Proteins	Unknown Proteins	Small ribosomal protein	87.5	0		WP_000076332.1	26.483	725	497	15	23	742	40	733	2.9e-64	227	ribonuclease R	813	b4179		WP_000484984.1	24.348	345	226	12	280	605	220	548	2.65e-10	60.5	exoribonuclease 2	644	b1286		WP_000980727.1	34.177	79	40	2	655	733	651	717
sll0048	Q55437	unknown protein			Unknown Proteins	Unknown Proteins	Soluble proteins	34.8	0		WP_000484048.1	22.131	122	90	3	131	249	177	296	1.53e-05	42.7	diguanylate cyclase AdrA	371	b0385		WP_001310896.1	21.186	236	164	7	92	310	101	331	3.05e-05	42	sensor domain-containing diguanylate cyclase	341	b1794		WP_001369861.1	26.316	114	70	3	191	291	417	529
sll0068	Q55138	unknown protein			Unknown Proteins	Unknown Proteins	Soluble proteins	134.6	0		WP_001106835.1	27.407	135	83	4	524	653	11	135	0.31	30.8	tail assembly chaperone	146	b2352
sll0086	Q55794	putative arsenical pump-driving ATPase			Unknown Proteins	Unknown Proteins	Soluble proteins	44.6	0		WP_000101055.1	43.103	58	29	2	2	58	3	57	8.23e-05	40.8	septum site-determining protein MinD	270	b1175		WP_011310329.1	35.556	45	29	0	9	53	2	46	0.03	32.7	cell division protein	242	b3533		WP_001040654.1	23.776	143	87	5	3	136	295	424
sll0236	P73902	unknown protein			Unknown Proteins	Unknown Proteins	Soluble proteins	63.9	0		WP_000219122.1	26.667	165	78	7	198	321	77	239	0.000151	40.4	murein peptide amidase A	242	b1326
sll0265	P74402	unknown protein			Unknown Proteins	Unknown Proteins	Soluble proteins	34.3	0		WP_000781370.1	34.211	38	24	1	209	246	14	50	0.78	26.6	transcriptional regulator	94	b1477
sll0281	Q55916	unknown protein			Unknown Proteins	Unknown Proteins	Soluble proteins	43	0
sll0293	Q55547	unknown protein			Unknown Proteins	Unknown Proteins	Soluble proteins	18.6	0		WP_001088620.1	42.308	26	15	0	76	101	76	101	0.58	26.9	DeoR family transcriptional regulator	249	b1284
sll0309	Q55656	unknown protein			Unknown Proteins	Unknown Proteins	Soluble proteins	26.9	0		WP_000188283.1	30.233	43	30	0	101	143	346	388	0.48	28.5	fe(3+) dicitrate transporter fecA	774	b4291
sll0405	Q55123	unknown protein			Unknown Proteins	Unknown Proteins	Soluble proteins	29	0		WP_000555857.1	24.706	85	59	2	60	143	54	134	0.19	29.6	formyltetrahydrofolate deformylase	280	b1232		WP_000271401.1	22.33	103	73	4	123	222	1	99	0.44	27.3	50S ribosomal protein L21	103	b3185		WP_000580323.1	44	25	14	0	151	175	68	92
sll0406	Q55122	unknown protein			Unknown Proteins	Unknown Proteins	Soluble proteins	18.2	0
sll0428	P74376	unknown protein			Unknown Proteins	Unknown Proteins	Soluble proteins	40.2	0
sll0518	Q55466	unknown protein			Unknown Proteins	Unknown Proteins	Soluble proteins	43.1	0		WP_001260717.1	27.66	94	55	4	151	240	79	163	0.3	30	proline--tRNA ligase	572	b0194		WP_000074234.1	45	20	11	0	170	189	330	349	0.58	28.9	cation efflux system protein CusC	457	b0571		WP_000047499.1	29.577	71	35	2	197	267	188	243
sll0547	Q55396	unknown protein			Unknown Proteins	Unknown Proteins	Soluble proteins	24.8	0		WP_000867146.1	32.692	52	32	1	172	220	266	317	0.025	32	phosphate-binding protein	346	b3728		WP_001407612.1	28.235	85	60	1	51	135	115	198	0.95	27.3	oligopeptide ABC transporter substrate-binding protein OppA	543	b1243
sll0563	P74749	unknown protein		sll0563	Unknown Proteins	Unknown Proteins	Soluble proteins	23.4	0
sll0573	P74733	carbamate kinase		arcC	Unknown Proteins	Unknown Proteins	Soluble proteins	32.9	0		WP_000855379.1	50.671	298	143	1	9	306	2	295	5.74e-95	280	carbamate kinase	297	b0521		WP_000037992.1	41.534	313	163	9	8	306	2	308	6.49e-62	196	carbamate kinase-like protein YqeA	310	b2874		WP_000661672.1	40.767	287	157	6	11	284	5	291
sll0588	Q55862	unknown protein			Unknown Proteins	Unknown Proteins	Soluble proteins	16.5	0
sll0623	P74577	unknown protein			Unknown Proteins	Unknown Proteins	Soluble proteins	24.3	0
sll0625	P74574	unknown protein			Unknown Proteins	Unknown Proteins	Soluble proteins	25.6	0
sll0645	P72952	unknown protein			Unknown Proteins	Unknown Proteins	Soluble proteins	27.1	0
sll0753	Q55626	FolD bifunctional protein	folD	folD	Unknown Proteins	Unknown Proteins	Soluble proteins	30.9	0		WP_000729160.1	48.754	281	140	1	7	287	2	278	6.42e-93	274	bifunctional methylenetetrahydrofolate dehydrogenase/methenyltetrahydrofolate cyclohydrolase	288	b0529
sll0756	Q55623	unknown protein			Unknown Proteins	Unknown Proteins	Soluble proteins	21.8	0
sll0783	Q55950	unknown protein		sll0783	Unknown Proteins	Unknown Proteins	Soluble proteins	17.6	0		WP_000396036.1	36.111	36	23	0	15	50	141	176	0.69	26.6	sugar fermentation stimulation protein SfsA	234	b0146		WP_000110363.1	28.814	59	36	1	73	125	44	102	0.72	26.9	6-phospho-beta-glucosidase	474	b2716
sll0842	P73757	neopullulanase		nplT	Unknown Proteins	Unknown Proteins	Soluble proteins	58	0		WP_001310597.1	34.238	479	258	14	25	467	118	575	1.4e-71	236	alpha-glycosidase	605	b0403		WP_001336303.1	29.661	236	119	5	21	237	1	208	3.74e-21	93.6	glucohydrolase	551	b4239		WP_001336303.1	29.412	51	35	1	407	456	459	509
sll0872	P73565	unknown protein			Unknown Proteins	Unknown Proteins	Soluble proteins	13.9	0		WP_000093814.1	31.034	58	36	2	38	91	7	64	0.57	26.6	trifunctional nicotinamide-nucleotide adenylyltransferase/ribosylnicotinamide kinase/transcriptional regulator NadR	410	b4390
sll0938	P72859	aspartate transaminase		sll0938	Unknown Proteins	Unknown Proteins	Soluble proteins	42	0		WP_000785931.1	39.895	381	224	3	5	384	14	390	2.94e-99	298	glutamate--pyruvate aminotransferase AlaC	412	b2379		WP_000183907.1	23.438	384	284	5	6	387	11	386	4.18e-26	105	methionine aminotransferase	386	b4512		WP_000074527.1	22.513	382	262	10	28	388	31	399
sll1009	P73019	unknown protein		frpC, sll1009	Unknown Proteins	Unknown Proteins	Soluble proteins	60.4	0
sll1018	P72934	dihydroorotase	pyrC	pyrC	Unknown Proteins	Unknown Proteins	Soluble proteins	48.1	0		WP_000006900.1	20.046	439	290	9	22	436	21	422	2.94e-15	74.3	cyclic amidohydrolase	453	b0512		WP_001264442.1	25.221	226	141	6	229	437	212	426	3.01e-11	62	D-phenylhydantoinase	461	b2873		WP_001297249.1	28.767	73	44	4	251	317	96	166
sll1062	P72635	unknown protein			Unknown Proteins	Unknown Proteins	Soluble proteins	14.6	0		WP_000689363.1	28.378	74	44	1	10	83	121	185	0.89	26.2	TonB-dependent receptor	700	b1451
[truncated: 560 more rows]
[truncated: 2,273 more columns]
